# Supplementary material for: Stromal-induced epithelial-mesenchymal transition induces targetable drug resistance in acute lymphoblastic leukemia
Source: Cell Rep. Author manuscript; Available in PMC 2023 Sep 27. (PMC10529385; doi:10.1016/j.celrep.2023.112804)
Supplement: 2 [file NIHMS1920517-supplement-2.xlsx]

## Sheet: Table S1
Gene							SJBALL011826_C13	SJBALL011826_C14	SJBALL011826_C15	SJBALL011826_C16	SJBALL011826_C17	SJBALL011826_C18	SJBALL011826_C19	SJBALL011832_C11	SJBALL011832_C12	SJBALL011832_C13	SJBALL011832_C14	SJBALL011832_C15	SJBALL011832_C16	SJBALL011832_C17	SJBALL011832_C18	SJBALL011832_C19	SJBALL020016_C62	SJBALL020016_C63	SJBALL020016_C64	SJBALL020016_C65	SJBALL020016_C66	SJBALL020016_C67	SJBALL020016_C68	SJBALL020016_C69	SJBALL020016_C70	SJBALL020016_C71	SJBALL020016_C72	SJBALL020016_C73	SJBALL020016_C74	SJBALL020016_C75	SJBALL020016_C76	SJBALL020016_C77	SJNORM048145_C5	SJBALL020016_C79	SJBALL049484_C1	SJBALL049484_C2	SJBALL049484_C3	SJBALL049484_C4	SJBALL049484_C5	SJBALL049484_C6	SJBALL049484_C7	SJBALL049484_C8	SJBALL049484_C9
SampleID							SJBALL011826_C13	SJBALL011826_C14	SJBALL011826_C15	SJBALL011826_C16	SJBALL011826_C17	SJBALL011826_C18	SJBALL011826_C19	SJBALL011832_C11	SJBALL011832_C12	SJBALL011832_C13	SJBALL011832_C14	SJBALL011832_C15	SJBALL011832_C16	SJBALL011832_C17	SJBALL011832_C18	SJBALL011832_C19	SJBALL020016_C62	SJBALL020016_C63	SJBALL020016_C64	SJBALL020016_C65	SJBALL020016_C66	SJBALL020016_C67	SJBALL020016_C68	SJBALL020016_C69	SJBALL020016_C70	SJBALL020016_C71	SJBALL020016_C72	SJBALL020016_C73	SJBALL020016_C74	SJBALL020016_C75	SJBALL020016_C76	SJBALL020016_C77	SJNORM048145_C5	SJBALL020016_C79	SJBALL049484_C1	SJBALL049484_C2	SJBALL049484_C3	SJBALL049484_C4	SJBALL049484_C5	SJBALL049484_C6	SJBALL049484_C7	SJBALL049484_C8	SJBALL049484_C9
Cellline							REH	REH	REH	REH	REH	REH	REH	MHH	MHH	MHH	MHH	MHH	MHH	MHH	MHH	MHH	NALM6_HY50	NALM6_HY50	NALM6_HY50	NALM6_HY50	NALM6_HY50	NALM6_HY50	NALM6_HY50	NALM6_HY50	NALM6_HY50	NALM6_HY53	NALM6_HY53	NALM6_HY53	NALM6_HY53	NALM6_HY53	NALM6_HY53	NALM6_HY53	NALM6_HY53	NALM6_HY53	C697	C697	C697	C697	C697	C697	C697	C697	C697
Genotype							Only	Only	Only	Nonadh	Nonadh	Nonadh	Adh	Only	Only	Only	Nonadh	Nonadh	Nonadh	Adh	Adh	Adh	Only	Only	Only	Nonadh	Nonadh	Nonadh	Adh	Adh	Adh	Only	Only	Only	Nonadh	Nonadh	Nonadh	Adh	Adh	Adh	Only	Only	Only	Nonadh	Nonadh	Nonadh	Adh	Adh	Adh
Name	LogFC	pval	fdr	Adh.meanCPM	nAdh.meanCPM	MAD	HY66_Reh_only-1	HY66_Reh_only-2	HY66_Reh_only-3	HY66_nonadh_Reh-1	HY66_nonadh_Reh-2	HY66_nonadh_Reh-3	HY66_adh_Reh-1	HY56_MHH-CALL2_only-1	HY56_MHH-CALL2_only-2	HY56_MHH-CALL2_only-3	HY56_nonadh_MHH-CALL2-1	HY56_nonadh_MHH-CALL2-2	HY56_nonadh_MHH-CALL2-3	HY56_adh_MHH-CALL2-1	HY56_adh_MHH-CALL2-2	HY56_adh_MHH-CALL2-3	HY50_NALM6_only-1	HY50_NALM6_only-2	HY50_NALM6_only-3	HY50_NALM6_nonadh-1	HY50_NALM6_nonadh-2	HY50_NALM6_nonadh-3	HY50_NALM6_adh-1	HY50_NALM6_adh-2	HY50_NALM6_adh-3	HY53_NALM6_only-1	HY53_NALM6_only-2	HY53_NALM6_only-3	HY53_nonadh_NALM6-1	HY53_nonadh_NALM6-2	HY53_nonadh_NALM6-3	HY53_adh_NALM6-1	HY53_adh_NALM6-2	HY53_adh_NALM6-3	HY63_697_only-1	HY63_697_only-2	HY63_697_only-3	HY63_nonadh_697-1	HY63_nonadh_697-2	HY63_nonadh_697-3	HY63_adh_697-1	HY63_adh_697-2	HY63_adh_697-3
VCAM1	6.8382	1.336e-29	5.027e-28	4.7621	-1.8164	2.8077	0.1978	0.1746	0.1335	0.1302	0.1225	0.2568	4.7958	0.0401	0.0396	0.0359	0.0182	0.0373	0.0232	2.5348	2.666	2.568	0	0	0.0098	0.039	0.0581	0.0627	1.2971	1.4329	1.4993	0.046	0.0125	0.0292	0.0067	0	0.0267	0.3871	0.329	0.3182	0.0588	0.0471	0.0875	0.0472	0.0642	0.0977	3.6833	4.0663	3.2561
CPA4	6.5408	6.044e-24	9.751e-23	2.6378	-3.5391	2.3411	0.0792	0.0467	0.0219	0.078	0.0483	0.0387	3.577	0.0472	0.0375	0.0499	0.0093	0.0382	0.0214	2.2141	2.2318	1.9598	0	0	0	0.0497	0	0.0131	0.4829	0.7026	0.6414	0.0563	0.0192	0.0075	0.0103	0.0203	0.0137	0.2403	0.1838	0.1554	0.0153	0	0	0.0092	0.0332	0.0231	2.1773	2.6367	1.6851
COL3A1	6.519	5.303e-45	9.76e-42	8.6115	2.3941	2.1303	1.4711	1.2769	1.267	1.1997	1.2407	1.4213	8.3669	0.8966	0.669	0.6563	0.7208	0.7874	0.9868	6.8151	6.8912	6.7956	0.466	0.168	0.2367	0.3559	0.5242	0.463	4.945	5.1955	5.1845	0.6447	0.2335	0.398	0.436	0.4224	0.604	2.1113	2.2491	2.1161	0.7306	0.3394	0.4648	0.525	0.5549	0.7143	6.803	7.1402	6.4282
PAPPA	6.4938	6.534e-35	7.08e-33	5.1921	-0.9658	1.6432	0.061	0.0729	0.057	0.0652	0.046	0.1006	3.6217	0.1145	0.0832	0.079	0.0776	0.0926	0.1037	3.3217	3.4561	3.3929	0.0425	0.0131	0.0254	0.0474	0.1154	0.0483	1.9623	1.9197	1.9926	0.0527	0.0347	0.033	0.04	0.0613	0.0688	0.4485	0.4888	0.3604	0.0362	0.0203	0.0252	0.0125	0.0227	0.0365	2.4327	2.5483	1.9071
COL1A2	6.4067	1.47e-44	2.246e-41	9.6051	3.5186	2.7503	1.888	1.6169	1.541	1.4989	1.624	1.8817	8.7336	0.8376	0.5826	0.5643	0.6542	0.7771	1.038	6.8788	6.9137	6.8214	0.3844	0.1217	0.2376	0.5094	0.8435	0.5355	4.987	5.1032	5.0859	0.6104	0.2578	0.3962	0.4041	0.3762	0.5588	2.1067	2.189	2.1074	1.1576	0.5983	0.7175	0.7507	0.8704	1.0898	7.4647	7.7275	7.016
COL5A3	6.3938	9.89e-37	1.608e-34	4.1367	-1.9178	1.8846	0.1104	0.1728	0.132	0.0955	0.1313	0.127	4.3789	0.0441	0.0383	0.0351	0.0325	0.039	0.0494	2.7589	2.7623	2.7652	0.0123	0.0149	0.0088	0.0522	0.065	0.0489	0.9805	0.8743	0.8973	0.0166	0.0187	0.0434	0.018	0	0.008	0.2037	0.2089	0.2168	0.0954	0.0461	0.0786	0.0371	0.069	0.0533	2.8631	2.9401	2.5094
COL4A5	6.3918	6.182e-32	3.646e-30	4.1718	-1.7795	1.5848	0.0745	0.0603	0.0797	0.0628	0.0817	0.0958	3.7379	0.03	0.0338	0.0339	0.0313	0.0409	0.0571	2.5773	2.6799	2.4841	0.0376	0	0.0169	0.036	0.0895	0.0321	0.9347	1.1222	1.1032	0.0383	0.0058	0.027	0.0254	0.0274	0.0308	0.153	0.2251	0.192	0.0206	0.003	0.0332	0.0409	0.0151	0.0243	2.4124	2.6435	2.0647
FN1	6.3902	4.014e-41	1.804e-38	12.203	6.1319	2.189	3.1593	2.9205	2.883	2.8404	2.9107	3.245	10.4116	1.9862	1.6588	1.5579	1.7048	1.891	2.3405	8.7924	8.9137	8.8398	1.5557	0.6738	0.8763	2.0102	3.0768	2.0321	7.9112	7.8223	7.869	1.9421	1.0639	1.3769	1.3242	1.4582	1.793	4.3141	4.4197	4.2098	2.0125	1.1584	1.415	1.5859	1.7982	2.0672	8.9121	9.1362	8.3419
NNMT	6.3686	1.268e-30	5.889e-29	4.3422	-1.8478	3.1283	0.3335	0.3025	0.1682	0.2925	0.2654	0.2697	5.1192	0.2546	0.1576	0.1247	0.1557	0.1664	0.2649	4.2373	4.2579	4.2232	0.0559	0	0.0598	0.0536	0.0602	0.0606	1.8713	2.1849	2.1993	0.0382	0.0344	0	0.0139	0.0137	0.0368	0.5272	0.6083	0.4048	0.1756	0.0268	0.0564	0.0488	0.1217	0.0715	3.7386	4.2724	3.5065
EPHA5	6.3549	1.151e-27	3.079e-26	1.8143	-4.1633	1.9299	0.0189	0.0071	0.0154	0.016	0.0117	0.011	1.132	0.0153	0.0057	0.0142	0.0056	0.0058	0.0029	1.034	1.1151	0.8891	0	0	0	0.004	0	0.0052	0.1694	0.1845	0.2082	0.0114	0.0052	0.006	0.0103	0.0041	0	0.0514	0.0661	0.0361	0.0184	0.0027	0.0043	0	0.0081	0.0093	0.8276	0.8359	0.5499
ADAMTS5	6.3449	3.262e-29	1.141e-27	1.8171	-4.1121	2.4332	0.0176	0.0077	0.0119	0.023	0.017	0.0354	2.5183	0.0083	0.0021	0	0	0.0063	0	0.267	0.3161	0.3051	0	0	0.0033	0	0.0099	0.0114	0.2021	0.2155	0.1697	0	0.0028	0.0066	0.0023	0	0.006	0.0366	0.0348	0.0275	0	0.0058	0.0046	0.0199	0.0087	0.0067	1.1219	1.3218	0.9371
TGFBI	6.3392	1.596e-40	6.094e-38	7.5949	1.5916	2.6361	0.9779	0.8322	0.805	0.849	0.8184	0.999	7.3306	0.3544	0.252	0.2786	0.2589	0.34	0.4794	5.4893	5.5863	5.4144	0.1895	0.0257	0.0449	0.2691	0.6129	0.3864	3.776	3.9076	3.9244	0.1575	0.0511	0.0706	0.1009	0.1235	0.1008	0.8516	1.0197	0.9248	0.6603	0.2642	0.4331	0.3882	0.4105	0.5997	6.2421	6.6307	5.8326
DCN	6.3373	6.78e-37	1.219e-34	6.7337	0.6416	2.1894	0.4649	0.3388	0.3255	0.2827	0.2657	0.4013	5.4229	0.3252	0.2713	0.2157	0.2719	0.3032	0.4503	5.2747	5.4063	5.1504	0.0898	0.0187	0.0611	0.1045	0.2397	0.1224	3.1462	3.4498	3.4471	0.1587	0.0585	0.1334	0.0881	0.1103	0.171	1.0055	0.9647	0.9039	0.1958	0.0699	0.1526	0.1162	0.1756	0.2462	4.4571	4.9599	4.1328
SIX2	6.3281	3.06e-30	1.302e-28	2.7595	-3.1986	1.9493	0.1385	0.0521	0.0952	0.0315	0.0685	0.0817	3.3634	0.1466	0.0824	0.1217	0.0574	0.0758	0.0992	3.5281	3.6236	3.6082	0	0.0452	0.0267	0.0357	0.0598	0.0461	1.7624	1.775	1.7534	0.1916	0.0115	0.0267	0.0633	0.0538	0.163	0.3094	0.5211	0.5262	0.0539	0.0119	0.0189	0	0.012	0.041	2.294	2.4099	1.8377
KIAA1199	6.3259	5.376e-29	1.817e-27	3.32	-2.654	3.1367	0.0818	0.0806	0.0722	0.0674	0.0572	0.1187	3.2615	0.0416	0.0122	0.0131	0.0169	0.0248	0.0184	1.3854	1.4887	1.3266	0.0109	0	0	0	0.0059	0.0235	0.3627	0.3256	0.4315	0.0366	0	0.0039	0.008	0.0105	0.0142	0.0993	0.1044	0.1175	0.0546	0.0069	0.038	0.0047	0.0309	0.012	2.4168	2.5027	2.0184
LURAP1L	6.3223	1.552e-29	5.742e-28	1.7684	-4.2834	2.1111	0.0493	0.0432	0.0792	0.0485	0.018	0.0358	2.6947	0.0522	0.0517	0.0642	0.0257	0.0441	0.1024	2.7372	2.68	2.4908	0	0.0235	0.0139	0	0	0.0359	0.7944	1.1822	0.9372	0	0.0353	0.0139	0.0095	0.0373	0	0.25	0.1538	0.1288	0	0.0123	0.0196	0.0169	0.0124	0.0143	1.8538	2.1904	1.5906
COL8A1	6.3199	4.403e-34	4.077e-32	4.6044	-1.4129	2.3057	0.1014	0.1169	0.0938	0.1129	0.1183	0.1437	3.7754	0.0357	0.0276	0.0357	0.0176	0.0635	0.0589	2.4363	2.4209	2.3807	0.0436	0.016	0.0219	0.0293	0.0423	0.0164	1.1143	1.2284	1.2828	0.0473	0.0134	0.0405	0.0237	0.0255	0.0455	0.2505	0.3117	0.2125	0.0381	0.0305	0.0396	0.0305	0.0223	0.0573	2.6821	2.9808	2.3272
IGFBP1	6.3194	3.375e-28	9.803e-27	2.9594	-3.0507	1.9604	0.1238	0.0418	0.1376	0.122	0.1232	0.108	3.4838	0.1311	0.1503	0.1273	0.1076	0.1216	0.192	4.2829	4.3806	3.9978	0.0495	0	0.0179	0.1157	0.4802	0.0761	2.3957	2.3941	2.3124	0.2213	0.0454	0.1041	0.0485	0.0479	0	0.5915	0.5655	0.5376	0.0715	0.0623	0.0499	0	0.0159	0.0721	2.8889	3.316	2.5938
THBS1	6.3057	3.555e-43	3.017e-40	8.1422	2.1429	2.7557	1.0799	0.87	0.8599	0.8065	0.845	0.9481	7.1164	0.4491	0.383	0.3825	0.2828	0.4384	0.5317	5.4394	5.4901	5.3364	0.1456	0.0593	0.0797	0.179	0.2563	0.1402	3.1845	3.2335	3.1722	0.2651	0.1359	0.1774	0.183	0.1743	0.2433	1.3268	1.2631	1.1757	0.534	0.2404	0.3482	0.3557	0.3717	0.5246	6.1584	6.4598	5.6652
CYR61	6.2977	8.501e-36	1.12e-33	4.9489	-1.0183	1.702	0.4134	0.4044	0.3787	0.4864	0.3847	0.6034	6.2567	0.247	0.131	0.2047	0.2225	0.236	0.4087	4.8793	4.781	4.9175	0.0335	0.0205	0.0592	0.1243	0.4777	0.294	3.6841	3.3521	3.3257	0.1107	0.0508	0.1163	0.0729	0.0642	0.1866	0.7451	0.7191	0.8404	0.1849	0.063	0.115	0.1802	0.1917	0.1975	4.5266	4.8051	4.1951
LAMB2	6.2923	2.202e-38	5.02e-36	5.7978	-0.1604	1.9818	0.2593	0.1822	0.2249	0.2351	0.2666	0.3642	5.2814	0.231	0.1176	0.1175	0.1236	0.1701	0.2317	4.2616	4.2467	4.2932	0.1276	0.0292	0.0426	0.1008	0.2179	0.0876	2.5235	2.6386	2.5576	0.1184	0.0437	0.0882	0.0921	0.0743	0.1068	0.6399	0.6205	0.6127	0.1021	0.0527	0.0774	0.0771	0.1006	0.1155	3.938	4.2298	3.5725
SNED1	6.2895	4.716e-36	6.433e-34	5.3358	-0.6673	2.0942	0.0951	0.0689	0.0867	0.0778	0.0517	0.0688	3.2788	0.1353	0.1124	0.0885	0.0933	0.112	0.1312	3.1929	3.299	3.375	0.0541	0.0074	0.0345	0.0405	0.105	0.0504	2.1893	2.0791	2.1818	0.0808	0.0332	0.0452	0.037	0.0466	0.0664	0.3506	0.3799	0.3355	0.0177	0.0058	0.0336	0.0212	0.0174	0.0179	2.2929	2.268	1.7938
ADH1B	6.2762	4.596e-28	1.315e-26	3.1607	-2.9432	3.4519	0.0879	0.067	0.0364	0.0505	0.0527	0.0743	2.5011	0.0116	0.0086	0.0031	0.0057	0.0291	0.0217	1.4824	1.5722	1.4174	0.0128	0	0.0046	0.0061	0	0	0.7095	0.6901	0.7598	0.0087	0.0039	0.0046	0.0094	0.0124	0.0084	0.0806	0.1182	0.0755	0.055	0.0321	0.0633	0.0111	0.0561	0.0555	2.4718	2.8903	2.135
HTRA1	6.2652	1.587e-35	1.94e-33	4.5368	-1.4439	2.1431	0.2106	0.2431	0.32	0.3376	0.3611	0.3538	5.1257	0.2971	0.1506	0.2022	0.1488	0.2922	0.3843	4.9014	4.9746	4.877	0.1133	0.0237	0.0817	0.2575	0.304	0.2458	3.3707	3.5291	3.531	0.1274	0.0928	0.108	0.1111	0.0559	0.0749	0.9037	0.9687	0.8928	0.1872	0.1077	0.1503	0.0504	0.0966	0.1242	4.1489	4.3715	3.7016
COL6A2	6.2469	2.622e-45	7.235e-42	8.7865	2.8694	1.9704	1.6131	1.4634	1.3184	1.4311	1.5814	1.7734	8.4163	1.446	1.0486	1.0412	1.1232	1.2684	1.6478	7.7746	7.7655	7.8559	0.6877	0.2807	0.3974	1.1101	1.6827	1.0358	5.9208	5.9997	6.0232	0.8709	0.4255	0.5788	0.6162	0.6123	0.7945	2.6165	2.7968	2.7463	0.9582	0.3689	0.4795	0.6879	0.7818	0.7623	7.0994	7.3156	6.6961
CYP1B1	6.2396	1.202e-36	1.874e-34	5.9344	-0.002	2.0017	0.2181	0.2297	0.1923	0.1468	0.1262	0.2496	4.5147	0.5065	0.3638	0.3706	0.296	0.3253	0.4179	5.3183	5.4122	5.2476	0.1323	0.0333	0.0863	0.0774	0.2016	0.1352	2.8605	2.9714	3.0238	0.185	0.0901	0.1277	0.1482	0.194	0.21	1.1016	1.0353	0.8832	0.1886	0.0684	0.1141	0.0763	0.1385	0.2168	4.2067	4.4472	3.7557
COL6A1	6.2369	1.063e-46	8.122e-43	8.4001	2.4724	1.8249	1.28	1.0759	1.0261	1.1767	1.2093	1.5047	8.1127	1.1738	0.9356	0.8498	0.9732	1.0476	1.3953	7.4044	7.3703	7.421	0.4741	0.2829	0.3001	0.7639	1.3196	0.8623	5.5773	5.62	5.6734	0.666	0.3451	0.4987	0.4465	0.4107	0.6194	2.2881	2.2999	2.328	0.8556	0.3603	0.5808	0.701	0.8098	0.7774	6.8127	6.9518	6.408
PTGFR	6.2236	6.487e-30	2.608e-28	4.2055	-1.6868	1.5195	0.1038	0.0536	0.0936	0.0583	0.0563	0.0951	3.3234	0.1593	0.1033	0.0623	0.091	0.124	0.1856	3.748	3.8993	3.6653	0.0349	0.0318	0.025	0.0821	0.1361	0.0695	2.1519	2.3863	2.4252	0.0702	0.0267	0.0557	0.0922	0.0668	0.1002	0.5946	0.5085	0.5028	0.038	0	0.0352	0.0454	0.0333	0.0758	2.819	3.2534	2.4395
BDNF	6.2124	8.254e-25	1.5e-23	2.2478	-3.719	2.1607	0.0172	0.009	0.0084	0.0158	0.0272	0.0218	1.3506	0.0574	0.0405	0.0508	0.0283	0.0461	0.0748	2.0013	2.1921	1.9752	0.0107	0.0065	0.0038	0	0.023	0	0.3023	0.4455	0.5169	0.0502	0.0098	0.0153	0.0079	0.0155	0.0483	0.143	0.1282	0.1328	0.0233	0.0034	0.0215	0.0093	0.0068	0.0039	0.8799	1.2105	0.6586
LIN7A	6.1964	1.077e-27	2.896e-26	1.2992	-4.6185	2.4266	0.0234	0.0171	0.0095	0.0205	0.017	0.0136	1.4423	0.0028	0.0055	0.0059	0.0027	0.0028	0.0042	0.7425	0.6915	0.6374	0	0	0	0	0	0.0038	0.2933	0.2389	0.2374	0.0165	0.0037	0.0044	0.003	0	0	0.0454	0.0348	0.0158	0.0265	0.0154	0	0.042	0.0116	0.0134	1.0214	1.173	0.8089
LOX	6.1924	8.423e-37	1.414e-34	6.114	0.2136	1.4416	0.2088	0.1882	0.2339	0.2306	0.2846	0.3273	4.8864	0.3126	0.239	0.2011	0.2645	0.3236	0.4383	5.4096	5.4744	5.2163	0.0301	0.0897	0.0689	0.1972	0.3155	0.1859	3.2985	3.5089	3.4052	0.306	0.0856	0.1643	0.1386	0.1798	0.195	1.1056	1.2549	1.0681	0.1671	0.1333	0.1178	0.2036	0.2486	0.1785	4.6008	5.0093	4.1431
ISLR	6.1896	1.071e-23	1.673e-22	0.8504	-4.9882	2.2574	0.01	0	0.0242	0.0324	0.0287	0.0058	1.4647	0.0418	0.007	0	0.0069	0	0.0622	1.6453	1.5648	1.5731	0	0.0188	0.0221	0	0.0332	0.0287	0.8193	0.9383	0.7732	0.021	0.0189	0.0221	0.0152	0	0	0.0893	0.124	0.0266	0	0	0.0311	0	0.0099	0	0.7618	1.0138	0.7526
MEDAG	6.1808	9.918e-30	3.817e-28	2.8058	-3.0001	2.2081	0.0443	0.0293	0.045	0.0365	0.0559	0.0385	2.9973	0.1794	0.0841	0.0659	0.1122	0.1083	0.1472	3.916	3.9871	3.745	0	0.0211	0.0248	0.0656	0.1091	0.0845	1.6752	1.8975	1.8366	0.0922	0.0107	0.1085	0.0671	0.0824	0.0888	0.5239	0.6482	0.3944	0.0501	0	0.0176	0.0302	0.0111	0.0255	1.8092	2.324	1.6963
PLSCR4	6.1708	1.663e-26	3.764e-25	2.1612	-3.7228	1.8589	0.0313	0	0.0455	0.0165	0.0227	0.0503	1.8549	0.0353	0.0606	0.0188	0.026	0.0357	0.0461	1.9623	2.1433	1.8794	0	0	0	0.0094	0.0211	0.0122	0.6743	0.7525	0.7786	0.0133	0	0	0.0144	0.0095	0	0.1555	0.138	0.0745	0.0143	0.0124	0.0295	0.017	0.0125	0.0286	1.7668	1.9404	1.2676
LMOD1	6.1682	1.427e-24	2.514e-23	1.2467	-4.668	1.833	0.0267	0	0.0109	0	0.0049	0.046	1.4217	0.0189	0.0141	0.01	0.0139	0.0191	0.0352	1.6818	1.8441	1.6005	0	0	0.0075	0	0.0113	0.0065	0.2903	0.6715	0.7757	0.0142	0.0127	0.0075	0.0153	0	0.0271	0.1396	0.1525	0.1296	0	0.0066	0.0105	0	0.0067	0	0.643	0.5678	0.3509
EDIL3	6.1654	6.92e-30	2.767e-28	3.9332	-1.9662	1.4366	0.0322	0.056	0.041	0.051	0.0529	0.0529	2.5232	0.077	0.1278	0.1074	0.0994	0.1026	0.1137	3.4846	3.5484	3.3021	0.0429	0.0175	0.0103	0.0941	0.2037	0.0574	2.2814	2.4762	2.4626	0.0389	0.0436	0.0658	0.042	0.0618	0.0648	0.5694	0.5038	0.5065	0.0313	0.0137	0.0146	0.0063	0.0274	0.042	1.9366	2.4688	1.7357
KIAA1377	6.1597	4.185e-26	8.98e-25	0.9119	-4.966	1.8272	0.0065	0.0085	0.0106	0.0043	0.0047	0.0056	0.7432	0.0069	0	0.0073	0.0045	0.0046	0.0069	0.6433	0.7469	0.5902	0	0.0123	0	0	0	0.0063	0.2063	0.2574	0.2082	0.0137	0.0062	0.0036	0.0025	0.0049	0.0066	0.0404	0.0698	0.0559	0	0.0032	0	0	0	0.0074	0.3301	0.5389	0.2633
LAMA4	6.1519	1.181e-33	9.975e-32	5.9148	0.0693	1.8905	0.1676	0.1477	0.1528	0.1344	0.1625	0.2189	4.5132	0.1736	0.1223	0.0839	0.112	0.178	0.2005	3.9281	4.0429	3.8985	0.0702	0	0.0355	0.0868	0.1715	0.0824	2.361	2.4447	2.5198	0.1395	0.039	0.0628	0.0655	0.0613	0.0866	0.4723	0.5668	0.438	0.0863	0.0426	0.0393	0.0523	0.0627	0.0846	3.0823	3.4786	2.6899
LPPR4	6.1388	3.814e-24	6.32e-23	1.014	-4.819	2.5508	0.0144	0.0042	0.0272	0.0032	0	0.0083	0.8732	0.0136	0.0067	0	0.0066	0.0205	0.0253	1.2018	1.3941	1.1577	0	0	0	0.0072	0.0081	0	0.1593	0.3372	0.3219	0.0203	0.0046	0.0107	0.0073	0	0.0098	0.0671	0.0885	0.0757	0.0217	0	0.0076	0	0	0.011	0.488	0.6629	0.3442
LRIG3	6.1385	2.902e-28	8.592e-27	2.9885	-2.8513	2.1898	0.0836	0.0236	0.0364	0.0697	0.0579	0.0465	2.8439	0.0411	0.022	0.0369	0.0248	0.0288	0.0379	1.9556	2.0681	1.8251	0	0.0086	0	0.0201	0.0301	0.0131	0.7348	0.778	0.7161	0.0472	0.0043	0.005	0.0103	0.0068	0.0183	0.1376	0.1459	0.1666	0.0505	0.0133	0.0212	0.0304	0.0134	0.0103	1.8464	2.2714	1.5046
AKR1C1	6.1383	1.6e-33	1.3e-31	3.2578	-2.582	2.2436	0.0212	0.0133	0.0221	0.0159	0.0241	0.0331	1.6483	0.0529	0.0254	0.0294	0.0354	0.0237	0.0601	2.3096	2.3573	2.305	0	0.0115	0.0101	0.0403	0.0601	0.0634	1.3123	1.4889	1.4464	0.0064	0.0058	0.0135	0.0093	0.0228	0.0185	0.1798	0.2271	0.1478	0.0069	0.0238	0.0048	0.0205	0.003	0.0035	1.0912	1.2378	0.9275
TNFRSF11B	6.1374	1.001e-25	2.047e-24	2.2508	-3.5151	3.0657	0.1091	0.119	0.0893	0.0367	0.0271	0.1256	3.281	0.0461	0.0197	0.028	0.0065	0.0201	0.0395	1.7337	1.8437	1.6574	0	0.0178	0	0.014	0	0	0.2972	0.4236	0.4005	0.0198	0.0179	0.0105	0.0072	0.0142	0.0191	0.062	0.1261	0.11	0.0629	0	0.0582	0.0749	0.0995	0.0321	2.994	3.4086	2.6371
MXRA8	6.1263	2.277e-33	1.793e-31	4.593	-1.1562	1.7641	0.1856	0.2125	0.2038	0.2079	0.1625	0.3486	5.1177	0.2229	0.1172	0.1195	0.1507	0.1856	0.3154	4.3457	4.4324	4.4323	0	0	0.0604	0.1672	0.2665	0.0963	2.2157	2.4674	2.5392	0.1282	0.0372	0.0605	0.1162	0.0925	0.1235	0.5909	0.7935	0.5939	0.137	0.0761	0.0609	0.0319	0.106	0.0964	3.5155	3.7779	3.0784
RP11-166D19.1	6.1231	6.807e-29	2.246e-27	3.4823	-2.4039	1.3122	0.0516	0.0357	0.0626	0.0461	0.0242	0.0616	2.1898	0.0522	0.0414	0.0497	0.0333	0.0526	0.0736	2.4756	2.5067	2.3834	0.0232	0.0282	0.0411	0.0222	0.0373	0.0358	1.0834	1.332	1.334	0.0469	0.0036	0.0166	0.0171	0.0169	0.0227	0.2715	0.2718	0.2537	0.0253	0.0111	0.0234	0.0202	0.0295	0.0298	1.8488	2.1211	1.3759
CDH6	6.1152	1.747e-24	3.04e-23	1.5414	-4.2456	2.8808	0.0022	0.0019	0.007	0.0085	0	0.0149	0.9226	0.0076	0.0075	0.0048	0.0015	0.0046	0.0159	0.5346	0.6487	0.535	0.0067	0	0.0024	0	0.0108	0.0042	0.2803	0.2255	0.3021	0.0091	0.0041	0.0072	0.0066	0.013	0.0044	0.048	0.0693	0.0429	0	0.0021	0.0034	0.0088	0	0	0.4225	0.4792	0.2858
PPP1R3C	6.1141	1.006e-27	2.715e-26	3.0251	-2.6452	1.8332	0.1021	0.0456	0.0754	0.0612	0.0452	0.1119	3.3309	0.1151	0.0722	0.0995	0.0852	0.1231	0.169	3.4058	3.4412	3.2565	0	0.0199	0.0349	0.0917	0.1989	0.0601	1.1464	1.3856	1.4696	0.0441	0.01	0.069	0.0477	0.0777	0.0632	0.4135	0.4723	0.3405	0.0238	0.0613	0.0165	0.0972	0	0.1051	2.8398	3.3214	2.5865
ADAM12	6.1046	5.149e-35	5.742e-33	4.2039	-1.5137	1.3475	0.0401	0.049	0.0262	0.0403	0.0272	0.0614	2.6099	0.0453	0.0393	0.0557	0.0551	0.055	0.0863	2.9799	3.0276	2.8028	0.0498	0.0153	0.0239	0.0671	0.101	0.0489	1.3947	1.4325	1.436	0.0562	0.028	0.0357	0.0448	0.0561	0.0488	0.2816	0.3335	0.3159	0.0183	0.0212	0.0169	0.0183	0.0266	0.0337	1.7193	1.9547	1.4698
NID1	6.1045	2.714e-36	3.876e-34	3.5757	-2.1841	1.6942	0.1138	0.0548	0.0827	0.07	0.0895	0.1042	3.6796	0.0631	0.0532	0.047	0.0311	0.0385	0.0752	2.201	2.3097	2.2895	0.0141	0.0086	0.0101	0.0533	0.0526	0.0348	1.3471	1.2017	1.2762	0.0286	0.0043	0.0201	0.0104	0.0406	0.0366	0.196	0.191	0.151	0.0205	0.0223	0.0353	0.0366	0.0313	0.0411	2.2219	2.2291	1.7996
PNMA2	6.1039	4.084e-29	1.412e-27	3.0472	-2.7	1.9655	0.0378	0.0413	0.0534	0.0464	0.041	0.0437	2.4884	0.0499	0.0299	0.0178	0.0197	0.0271	0.0449	2.3096	2.3043	2.1078	0.0148	0.009	0	0.0422	0.0782	0.0275	0.9282	0.9967	0.9765	0.0498	0.0045	0.0159	0.0145	0.0357	0.0194	0.2192	0.2207	0.2148	0.0215	0	0.0224	0.0129	0.0142	0.0432	1.7409	1.9678	1.3541
CXCL2	6.1034	2.494e-27	6.372e-26	1.5437	-3.8664	2.2232	0.1359	0.0906	0.1768	0.1124	0.1352	0.1186	4.5555	0.0617	0.0124	0.0779	0	0.0376	0.0372	1.9609	1.8872	2.2904	0	0	0.0197	0.3518	0.2213	0.3088	0.8064	0.7027	0.7143	0	0.0168	0	0.0269	0	0	0.1554	0.0861	0.115	0.0398	0.0347	0.0277	0.024	0.052	0.0402	2.6232	3.0001	2.3721
COL12A1	6.0966	2.365e-31	1.255e-29	5.0848	-0.618	2.1723	0.1503	0.1256	0.0991	0.1043	0.0973	0.1302	3.7952	0.0255	0.0385	0.0286	0.0351	0.0511	0.0425	2.0282	2.1472	2.0455	0.0264	0.0161	0.0376	0.0471	0.046	0.0508	0.9386	0.9611	1.0492	0.075	0.0441	0.0307	0.0323	0.0161	0.0429	0.2239	0.2064	0.216	0.1075	0.0272	0.0431	0.0514	0.0603	0.0902	3.2657	3.4098	2.6238
PRSS23	6.0964	1.336e-36	2.062e-34	6.5114	0.7192	1.464	0.233	0.1692	0.1872	0.1823	0.2296	0.2049	4.4646	0.2817	0.2172	0.2166	0.2214	0.3053	0.3535	4.8371	4.9278	4.7026	0.1225	0.0341	0.0668	0.133	0.2743	0.1224	2.5508	2.8414	2.8044	0.2186	0.1004	0.1262	0.1265	0.1281	0.2348	1.0031	1.0385	0.9561	0.0901	0.0245	0.0665	0.0576	0.0898	0.1031	3.42	3.8511	3.0506
BICC1	6.0929	3.975e-31	2.052e-29	3.8538	-1.9479	1.7954	0.0868	0.049	0.0487	0.055	0.0463	0.0912	3.0948	0.0425	0.0338	0.0301	0.0552	0.0569	0.0673	2.6876	2.7823	2.5773	0.0498	0.0077	0.0224	0.03	0.047	0.0616	1.4022	1.3289	1.4168	0.0171	0.0268	0.0225	0.0216	0.0183	0.0408	0.2753	0.3089	0.2036	0.0454	0.012	0.0127	0.0273	0.0476	0.0637	2.283	2.5113	1.8194
OSMR	6.0895	1.176e-35	1.498e-33	5.329	-0.455	1.177	0.135	0.1038	0.1106	0.0991	0.1189	0.1415	3.8651	0.1571	0.1272	0.1533	0.1373	0.2463	0.2359	4.1891	4.3306	4.1415	0.1008	0.0485	0.0922	0.1121	0.257	0.1075	2.6596	2.7057	2.6713	0.1636	0.0521	0.1001	0.1121	0.1081	0.1234	0.7606	0.86	0.706	0.0334	0.0146	0.0174	0.0399	0.0614	0.0828	2.9415	3.2939	2.5771
KCNK2	6.0892	4.51e-31	2.312e-29	2.8449	-2.9436	1.9361	0.0602	0.0529	0.0383	0.0398	0.0723	0.0505	2.5279	0.0615	0.0471	0.0601	0.0646	0.0667	0.1114	3.1991	3.3034	3.0107	0	0.0129	0.0151	0.0302	0.0114	0.0131	1.0379	1.2788	1.2514	0.0705	0.0129	0.0301	0.0613	0.0406	0.0411	0.2563	0.3436	0.189	0.0154	0.0134	0.0318	0.0275	0.0135	0.0233	1.6931	1.9086	1.421
FAP	6.0813	4.013e-27	9.809e-26	2.5451	-3.2018	1.908	0.0634	0.0199	0.0185	0.0371	0.0165	0.0349	1.99	0.0267	0.0159	0.0114	0.0105	0.0323	0.0359	1.6463	1.7814	1.6041	0.0468	0	0.0042	0	0.0317	0.0543	0.5949	0.7474	0.7433	0.024	0.018	0.0127	0.0174	0.0057	0.0077	0.0898	0.0991	0.0894	0.0086	0.0112	0.006	0.0358	0.0113	0.0087	1.3887	1.6548	1.1223
TBX3	6.0738	9.143e-31	4.375e-29	1.9555	-3.7864	2.1564	0.0223	0.0078	0.0109	0.0349	0.0162	0.0334	1.903	0.0283	0.0218	0.0365	0.0428	0.0254	0.0283	1.5809	1.7021	1.6612	0.0277	0	0.0099	0.0133	0.0224	0.013	0.694	0.7822	0.8195	0	0	0.005	0.017	0.0068	0.0091	0.0733	0.116	0.0764	0	0	0	0.0061	0	0	0.8984	0.9562	0.64
ABCA8	6.0704	1.152e-30	5.396e-29	3.4607	-2.3365	2.0094	0.0282	0.0309	0.0306	0.0232	0.0222	0.0245	1.7649	0.0217	0.0394	0.0159	0.0196	0.0219	0.0323	1.822	1.8259	1.7292	0	0.0045	0	0.0106	0.0198	0.0092	0.6992	0.7468	0.7646	0.02	0.018	0.0053	0.0108	0.0284	0.0287	0.1564	0.1695	0.1282	0.032	0.0047	0.0149	0.0096	0.021	0.0243	1.4282	1.7033	1.1256
FSTL1	6.0659	5.709e-42	2.907e-39	7.945	2.1741	2.1159	0.8064	0.6252	0.6448	0.7202	0.703	0.9471	6.5927	0.6484	0.5152	0.4544	0.5289	0.6943	0.8003	6.3015	6.3783	6.1578	0.2926	0.1222	0.2058	0.2698	0.5313	0.3079	3.7895	4.0845	4.0391	0.5122	0.2406	0.3358	0.3213	0.2915	0.4958	1.779	1.7953	1.6656	0.4494	0.2665	0.279	0.3389	0.3818	0.5108	5.6725	6.0919	5.2923
NUPR1	6.065	4.549e-31	2.325e-29	1.9625	-3.743	2.5058	0.204	0.2535	0.1679	0.208	0.0519	0.2691	4.2652	0.0837	0.0337	0.1055	0.0976	0.1007	0.1235	3.1579	3.1937	3.1041	0	0	0.0268	0.0709	0.0403	0.0463	1.2608	1.4528	1.4332	0	0.0456	0.0268	0.0547	0	0.0487	0.2943	0.3437	0.3213	0.0542	0.0703	0.0378	0	0.0239	0.0547	2.9377	3.1104	2.4705
IGFBP5	6.0633	4.269e-28	1.228e-26	3.8818	-1.9388	4.6453	0.2471	0.171	0.195	0.1424	0.1829	0.2764	3.8506	0.0117	0.0116	0.0154	0.0143	0.0059	0.0218	1.0782	1.2916	1.2101	0	0	0.0046	0.0123	0.0276	0	0.7589	0.6936	0.5553	0	0	0	0.0032	0.0124	0.0334	0.0778	0.0725	0.1125	0.0999	0.0987	0.0322	0.0498	0.1069	0.1271	3.8482	3.8981	3.3245
ITGBL1	6.0596	5.535e-32	3.291e-30	4.8423	-0.9081	1.7554	0.2254	0.125	0.1315	0.1276	0.1968	0.2247	4.2866	0.1927	0.1699	0.1355	0.1637	0.2237	0.2974	4.4057	4.5591	4.3515	0.1786	0.0128	0.0734	0.1258	0.2113	0.1374	2.4203	2.7839	2.9023	0.1103	0.0568	0.1159	0.1	0.1177	0.1812	0.8785	0.7554	0.8393	0.132	0.0525	0.0727	0.0718	0.0785	0.1262	3.4731	3.8757	3.0685
EYA1	6.0584	6.112e-27	1.468e-25	1.1429	-4.6907	2.1773	0	0.009	0	0.0135	0.0037	0.009	0.9816	0.029	0.0108	0.0154	0.0036	0.0184	0.0055	1.2298	1.2326	1.1673	0.016	0	0	0.0077	0.0258	0	0.4184	0.4962	0.4336	0.0109	0.0049	0.0058	0.0039	0	0.0105	0.1126	0.0507	0.1265	0	0	0	0.007	0.0102	0.0059	0.7827	0.6545	0.3982
A4GALT	6.0568	7.538e-30	2.999e-28	1.9879	-3.8677	2.3422	0.0535	0.0469	0.0364	0.0411	0.0705	0.0916	2.4817	0.0932	0.1101	0.1112	0.0554	0.0757	0.0473	2.38	2.2421	2.4192	0.0555	0	0.0101	0.0268	0.045	0.0174	0.9363	1.0111	0.9208	0.0191	0	0.0201	0	0	0.0544	0.2314	0.1864	0.2966	0	0	0	0	0.009	0.0206	1.4242	1.5007	1.1928
SCUBE3	6.0552	5.706e-34	5.226e-32	5.3778	-0.3556	1.8688	0.1384	0.1042	0.0997	0.072	0.1185	0.1266	3.7706	0.1626	0.1077	0.1299	0.1157	0.1801	0.2662	4.2431	4.3203	4.1857	0.1298	0.0606	0.067	0.1876	0.5042	0.2058	3.4605	3.2947	3.3011	0.2529	0.0674	0.1164	0.1399	0.1308	0.1869	0.8726	0.9582	0.8867	0.0801	0.0248	0.056	0.0579	0.0634	0.069	2.7278	2.9792	2.2712
FGF2	6.0547	2.992e-27	7.494e-26	3.0119	-2.6761	1.3504	0.0504	0.0307	0.0222	0.0408	0.0394	0.0603	2.4251	0.0249	0.011	0.0205	0.027	0.0251	0.0412	1.8851	1.8917	1.6516	0.0244	0	0.0044	0.0175	0.0327	0.0189	0.5873	0.5918	0.6598	0.033	0.0075	0.0131	0.018	0.0059	0.0317	0.1385	0.1632	0.117	0.0178	0.0116	0.0185	0.0212	0.0233	0.0704	2.2857	2.6234	1.8257
WNT5A	6.0495	3.212e-32	2.071e-30	4.2072	-1.5021	1.937	0.0589	0.0686	0.0481	0.0568	0.0873	0.1266	3.2929	0.0961	0.0739	0.0732	0.1094	0.0996	0.126	3.4365	3.546	3.346	0.0248	0.0076	0.0177	0.0757	0.2695	0.057	1.7313	1.8051	1.7843	0.0984	0.0339	0.0309	0.0363	0.0592	0.0871	0.4813	0.417	0.4302	0.0448	0.0157	0.025	0.0216	0.0237	0.0407	2.3376	2.6627	2.0087
CCDC80	6.0466	7.728e-39	1.904e-36	6.6489	0.9128	1.9158	0.614	0.492	0.5055	0.4383	0.4123	0.5779	5.9629	0.4598	0.36	0.2894	0.3229	0.445	0.5911	5.6545	5.7111	5.4531	0.1204	0.1277	0.1233	0.2914	0.3376	0.2579	3.311	3.4392	3.4783	0.3977	0.167	0.2372	0.2435	0.185	0.3447	1.5423	1.4878	1.3143	0.3792	0.2542	0.3433	0.3608	0.3049	0.3191	5.0642	5.3631	4.5308
LGALS3	6.0448	6.907e-35	7.431e-33	4.0333	-1.6806	1.7027	0.1979	0.1573	0.1628	0.1983	0.1532	0.2212	4.5563	0.3115	0.2106	0.1657	0.2147	0.1797	0.2292	4.4098	4.4916	4.3622	0.068	0.0417	0.0488	0.2017	0.1928	0.1339	2.6108	2.7133	2.8128	0.0915	0.0825	0.0489	0.0909	0.0658	0.1094	0.6335	0.6371	0.5437	0.074	0.0218	0.0174	0.0882	0.1271	0.1457	3.5316	3.9244	3.2385
CFB	6.0435	6.279e-31	3.104e-29	2.6941	-2.9897	2.396	0.0348	0.0339	0.0653	0.058	0.0556	0.0686	2.5454	0.0329	0.0272	0.029	0.0162	0.0277	0.0206	1.1656	1.2352	1.1736	0.0122	0	0.0043	0.0232	0.0131	0.0113	0.4797	0.4716	0.5625	0.0246	0.0222	0.0173	0.0119	0.0059	0.0159	0.1045	0.1198	0.0669	0	0.0077	0	0	0.0116	0.0089	1.5445	1.9243	1.4077
ALDH1A3	6.0411	5.105e-30	2.074e-28	3.0922	-2.6877	1.974	0.0411	0.04	0.0371	0.0566	0.0298	0.0526	2.3053	0.0734	0.0509	0.0776	0.0595	0.0678	0.0902	2.6515	2.7637	2.5262	0.0286	0.0087	0.0051	0.0206	0.0683	0.0178	1.2293	1.3126	1.3295	0.0762	0.0262	0.0356	0.0384	0.007	0.0372	0.2356	0.2646	0.1699	0	0.0091	0.0145	0.0187	0.0273	0.0106	1.3838	1.7544	1.1973
CA12	6.0405	3.626e-36	5.082e-34	5.0805	-0.6838	1.6842	0.1425	0.1196	0.0723	0.0747	0.0897	0.1351	3.5371	0.1658	0.1596	0.1181	0.1554	0.1719	0.2152	4.0687	4.2087	4.0967	0.099	0.0476	0.0518	0.1151	0.2318	0.079	2.7703	2.6988	2.7527	0.1257	0.081	0.1096	0.084	0.101	0.1347	0.6917	0.7644	0.5818	0.0246	0.0285	0.0507	0.0343	0.0603	0.0654	2.374	2.8244	2.2362
SVEP1	6.0288	1.967e-33	1.565e-31	3.5831	-2.1528	2.2897	0.0372	0.039	0.0392	0.039	0.043	0.0355	2.6591	0.0093	0.0066	0.0084	0.0155	0.0134	0.0237	1.1227	1.3103	1.1331	0	0.0036	0.0042	0.0056	0.0095	0.0055	0.3705	0.3678	0.3483	0.0158	0.0107	0.0146	0.0115	0.0113	0.0038	0.0798	0.075	0.1049	0.0338	0.0148	0.0147	0.0228	0.0241	0.0299	1.5467	1.5551	1.1184
TMTC1	6.0277	9.388e-30	3.631e-28	3.5905	-2.0896	1.9693	0.0289	0.008	0.0191	0.0155	0.0145	0.0095	1.3278	0.0357	0.0228	0.0311	0.0374	0.0436	0.0643	2.1337	2.2293	2.1717	0.017	0.0035	0.0141	0.0429	0.0303	0.0331	0.7556	0.9214	0.8507	0.0381	0.0138	0.0101	0.018	0.0246	0.033	0.2273	0.1857	0.2054	0.0041	0.0036	0.0086	0.0025	0.009	0.0125	0.9238	1.109	0.6589
RP11-572C15.6	6.024	2.422e-30	1.051e-28	3.7885	-1.8764	1.8176	0.1009	0.0931	0.1103	0.0272	0.0484	0.0737	2.6826	0.0616	0.0574	0.0271	0.0462	0.0692	0.0702	2.945	3.1542	2.8396	0.0322	0.0294	0.0058	0.046	0.0935	0.0448	1.6191	1.544	1.6048	0.1269	0.044	0.057	0.0777	0.0842	0.1321	0.4515	0.5193	0.3753	0	0.0205	0.0163	0.0557	0.0559	0.0413	2.3937	2.3732	1.6825
GATA6	6.0212	1.185e-25	2.407e-24	0.4992	-4.9706	1.7739	0.0202	0.0351	0.011	0.0177	0.0146	0.0233	1.7885	0.0048	0.0188	0.0101	0.0047	0.0096	0.0072	0.7781	0.9561	0.8653	0	0.0128	0.0075	0	0.0557	0.0065	0.4369	0.2154	0.2638	0	0	0.0075	0.0052	0	0.0137	0.0113	0.0267	0.0181	0.0304	0	0	0	0	0.0077	0.7031	0.9393	0.6213
MPDZ	6.0135	1.256e-26	2.907e-25	1.4518	-4.2171	2.4038	0.0071	0.0062	0.0134	0.0047	0.0017	0.015	0.6664	0.0084	0.0066	0.0053	0.0098	0.0101	0.015	0.7444	0.832	0.7663	0	0.0089	0	0.0071	0.0354	0.0159	0.2694	0.2859	0.2727	0.0199	0.0045	0.0026	0.0054	0	0	0.043	0.0803	0.0377	0	0.0023	0.0222	0.0064	0.0023	0	0.393	0.4018	0.2826
LRRC32	6.0134	1.734e-29	6.37e-28	2.2468	-3.4689	2.4772	0.006	0.0363	0.0431	0.0117	0.0258	0.0343	1.9868	0.0377	0.0167	0.0354	0.0528	0.0463	0.1274	2.3147	2.3822	2.2223	0	0	0.0133	0.0089	0.0397	0.0058	0.9889	0.8995	0.8671	0.0251	0.0113	0.0067	0.0137	0.018	0.0242	0.1157	0.142	0.0707	0.0135	0	0	0	0.0177	0	1.2731	1.308	1.0333
PRSS12	6.0098	6.018e-27	1.448e-25	1.8698	-3.8969	2.515	0.0231	0.0323	0.0188	0.0511	0.0234	0.0214	2.3579	0.0099	0.0162	0.007	0.0192	0.0329	0.0196	1.1703	1.1297	0.9983	0	0	0.0155	0.0139	0	0.0045	0.2221	0.2498	0.2659	0	0.0044	0.0155	0.0036	0	0	0.0872	0.0769	0.0793	0	0.0046	0.0073	0.0189	0.0092	0.0212	1.2473	1.6495	0.9258
TMEM47	6.0056	1.158e-28	3.708e-27	3.0412	-2.5852	1.6033	0.0581	0.0566	0.0422	0.0342	0.0653	0.0851	2.4381	0.0594	0.0454	0.0389	0.036	0.0778	0.0814	2.8098	2.9515	2.6781	0.0405	0	0.0073	0.0858	0.0649	0.019	1.2942	1.2306	1.3052	0.0813	0.0187	0.0218	0.0348	0.0584	0.0527	0.2526	0.2742	0.1749	0.0149	0.0129	0.0103	0.0089	0.045	0.0372	2.2365	2.7355	1.9651
PTX3	6.0018	6.558e-34	5.825e-32	5.6675	0.0506	2.3702	1.0015	0.863	0.7767	0.6565	0.7634	1.0351	6.8933	0.4768	0.4794	0.3385	0.4604	0.6085	0.702	6.147	6.1061	5.86	0	0.0762	0.06	0.3614	0.4356	0.4237	2.3815	3.1052	2.9425	0.1649	0.1132	0.1731	0.1591	0.1195	0.2324	1.1785	1.3558	1.2148	0.7954	0.214	0.5057	0.4735	0.7333	0.727	6.4812	6.9414	6.0961
SEMA3C	5.9954	2.279e-30	9.947e-29	4.6887	-0.9903	1.557	0.1225	0.0798	0.0808	0.0868	0.1212	0.1408	3.5024	0.1186	0.0896	0.1016	0.1295	0.1056	0.1701	3.7234	3.779	3.5841	0.0263	0.016	0.0281	0.0743	0.1876	0.0956	1.7092	1.9985	1.9848	0.1292	0.0161	0.0467	0.048	0.0567	0.0842	0.5291	0.5853	0.4616	0.0661	0.0291	0.0067	0.0951	0.0457	0.126	2.9373	3.5361	2.614
PLOD2	5.9884	1.965e-34	1.962e-32	5.7909	0.1955	1.6499	0.1773	0.1564	0.1584	0.2246	0.2437	0.2668	4.8162	0.2218	0.1442	0.1083	0.1511	0.213	0.2631	4.5909	4.6031	4.3385	0.0534	0.0197	0.0307	0.1763	0.2911	0.1414	1.8532	2.1687	2.1208	0.1136	0.0617	0.072	0.093	0.0918	0.1095	0.6378	0.7956	0.5416	0.1855	0.0771	0.0852	0.1356	0.1759	0.2657	4.1675	4.6919	3.8148
RP11-383H13.1	5.9876	3.542e-26	7.73e-25	1.2658	-4.3264	2.3155	0.0211	0.0074	0.0103	0.0056	0.0214	0.022	1.389	0.0209	0.0119	0.0064	0.0059	0.0181	0.0045	0.8535	0.9118	0.8724	0.0132	0.008	0	0.0063	0.0213	0.0041	0.1969	0.2657	0.3085	0	0	0	0	0.0064	0.0257	0.0317	0.0417	0.056	0	0.0042	0	0	0.0042	0.0049	0.7984	1.0338	0.6185
COL1A1	5.9873	2.053e-45	7.235e-42	8.9735	3.3722	1.9392	1.6884	1.5221	1.4679	1.6369	1.6227	1.8558	8.4718	0.7141	0.511	0.4763	0.5652	0.6712	0.922	6.395	6.3589	6.3557	0.6181	0.4098	0.5051	0.7753	1.2337	0.7779	5.3466	4.8064	4.8508	0.8683	0.4381	0.6707	0.579	0.5437	0.7245	1.8727	2.0048	1.9356	1.1326	0.8279	0.8526	0.8007	0.9396	0.8327	6.7624	6.6768	6.195
IGFBP3	5.9848	8.137e-37	1.397e-34	5.9589	0.243	1.9568	0.6141	0.5753	0.5931	0.4398	0.4688	0.6821	5.9039	0.3346	0.2316	0.2198	0.2774	0.3608	0.4249	4.9392	5.1106	4.866	0.3017	0.0555	0.0902	0.1522	0.453	0.2343	3.5699	3.861	3.7916	0.3268	0.1094	0.1575	0.1679	0.1699	0.1933	1.1042	1.0292	0.9696	0.237	0.0747	0.1599	0.1755	0.1519	0.2848	4.5895	4.9101	4.2079
SPOCK1	5.9753	3.603e-30	1.517e-28	3.3444	-2.2675	1.6829	0.0922	0.0411	0.0552	0.0392	0.0462	0.1038	2.8215	0.0333	0.0447	0.0384	0.0442	0.0306	0.0584	2.0523	2.2411	2.0564	0.0267	0.0324	0.0144	0.0507	0.0429	0.0453	1.4407	1.3185	1.3849	0.0272	0.0082	0.0144	0.0262	0.0386	0.0175	0.1513	0.159	0.1172	0.0949	0.0212	0.0269	0.0117	0.0255	0.0148	1.8751	2.005	1.3655
WISP2	5.9692	8.808e-29	2.875e-27	0.8187	-4.8281	2.4738	0.016	0.0094	0.013	0.014	0.0193	0.0185	1.6208	0.0038	0.0037	0.004	0.0037	0.0152	0.0113	0.674	0.6074	0.6832	0	0	0.0059	0	0	0	0.2106	0.1912	0.2127	0.0113	0.0051	0	0	0.0081	0	0.0223	0.0576	0.0072	0	0	0	0.0073	0.0106	0	0.8937	1.0573	0.6775
LINC01085	5.967	6.668e-25	1.23e-23	1.1541	-4.3934	2.0464	0.0114	0	0.0275	0.0223	0.0164	0.0519	1.9804	0.0319	0.0159	0.0338	0	0.0162	0.0935	2.2326	2.4138	2.06	0	0	0.0126	0.0336	0.0746	0.0327	0.6344	0.8185	0.8452	0.0475	0.0108	0.0126	0.0173	0.0171	0.0457	0.2292	0.2208	0.1317	0	0	0	0	0.0224	0.013	1.0777	1.2889	0.9037
ADAMTS2	5.9627	1.902e-33	1.522e-31	4.4097	-1.1733	2.1229	0.1453	0.0856	0.0796	0.0863	0.0972	0.138	3.6274	0.0719	0.0455	0.0258	0.0332	0.0702	0.1368	3.0053	3.007	2.9823	0.0215	0.0131	0.0154	0.0609	0.1442	0.0365	1.222	1.3824	1.4576	0.0291	0.0327	0.0116	0.0418	0.0362	0.0957	0.2457	0.3352	0.2908	0.0465	0.0439	0.0377	0.0372	0.0574	0.0584	2.58	2.8004	2.1764
KITLG	5.9595	2.709e-29	9.67e-28	3.8061	-1.8251	1.7053	0.0479	0.042	0.032	0.0542	0.0504	0.0528	2.6892	0.0822	0.119	0.154	0.1005	0.2005	0.1597	3.0329	3.1418	2.8711	0	0.0167	0.0098	0.0709	0.155	0.0339	1.3228	1.6661	1.5744	0.0908	0.0374	0.0389	0.04	0.0717	0.0356	0.3508	0.3749	0.3286	0	0.0087	0.0344	0.006	0.0518	0.0498	2.4319	2.7528	2.0968
SDC4	5.9528	3.951e-32	2.494e-30	3.4994	-2.1674	1.9863	0.1457	0.1447	0.1118	0.2233	0.1674	0.2342	4.4675	0.1046	0.063	0.1593	0.089	0.1055	0.1732	3.6345	3.6435	3.4935	0.0315	0	0.0557	0.0887	0.1467	0.2025	1.5753	1.9667	1.983	0.0634	0.0193	0.0113	0.0309	0.0305	0	0.4205	0.3667	0.4456	0.023	0.02	0.016	0.0677	0.1168	0.0796	3.1565	3.4315	2.7962
MFAP5	5.9483	2.978e-28	8.767e-27	1.6874	-3.7532	1.7212	0.0205	0.012	0.0332	0.0224	0.0149	0.0119	1.4435	0.0385	0.0475	0.0205	0.0142	0.0195	0.0217	1.8195	1.7452	1.5597	0	0	0.0076	0.0204	0.0115	0.0199	0.3769	0.4352	0.328	0.0145	0.013	0.0076	0.0157	0.0308	0.0278	0.095	0.0801	0.081	0.0155	0.0135	0.0108	0.0093	0.0204	0.0157	1.7018	1.9671	1.3045
MMP2	5.944	4.14e-26	8.897e-25	1.9913	-3.3598	3.0204	0.1044	0.1007	0.0895	0.0795	0.08	0.0969	3.835	0.0228	0.0226	0.0321	0	0.0192	0.0057	0.6766	0.6091	0.686	0	0	0.012	0.0081	0.0181	0.0104	0.3748	0.2634	0.2429	0	0.0103	0.012	0.0041	0.0081	0.011	0.027	0	0.0501	0.095	0.0159	0	0.0291	0.0213	0.0427	2.4077	2.6046	2.0852
LEPREL1	5.941	7.07e-28	1.978e-26	1.3196	-4.1935	1.7454	0.0142	0.0207	0.0077	0.0156	0.0137	0.0165	1.7881	0.0034	0.0067	0.0071	0.0033	0.0102	0.005	0.9255	1.067	0.9774	0	0	0	0.0141	0.008	0.0046	0.1963	0.2291	0.1777	0.02	0.009	0.0053	0.0109	0.0143	0.0097	0.1077	0.074	0.093	0	0.0047	0	0.0383	0.0047	0.0109	0.6949	1.1416	0.609
PLAC9	5.9384	2.161e-25	4.239e-24	0.7543	-4.7608	2.1111	0.0424	0.0187	0.0346	0.0824	0	0.0369	2.1297	0.0887	0	0.0631	0.044	0.0153	0.0226	2.3238	2.2593	2.2294	0.0656	0	0.0471	0.0933	0	0.0411	1.2464	1.0708	1.0021	0	0	0.0238	0.0325	0	0.0432	0.1211	0.1035	0.164	0	0	0.0661	0	0.0212	0.0244	1.3776	1.7911	1.4031
VCAN	5.9366	7.514e-37	1.322e-34	5.7482	0.0833	1.5873	0.1209	0.0961	0.1112	0.0938	0.1152	0.1578	3.5919	0.1104	0.0963	0.0851	0.1056	0.1279	0.1433	3.2063	3.4099	3.2929	0.0497	0.027	0.0258	0.0682	0.0708	0.0697	1.9398	1.9689	2.0033	0.0742	0.0388	0.0434	0.0473	0.0741	0.1094	0.4807	0.5547	0.3751	0.0986	0.0437	0.0446	0.0575	0.0526	0.0466	2.6695	2.8502	2.1907
PARVA	5.9357	4.104e-32	2.549e-30	3.2079	-2.4194	1.7063	0.0506	0.0362	0.0285	0.0272	0.0208	0.0458	2.1878	0.0159	0.0157	0.0357	0.0308	0.0318	0.0503	1.9588	2.0732	1.8401	0	0	0.0036	0.0379	0.0426	0.0216	0.968	0.8928	0.8891	0.0337	0.0152	0.0178	0.0098	0.0241	0.0324	0.1727	0.1405	0.2166	0.0289	0.0126	0.0151	0.0217	0.0127	0.0328	1.3396	1.5719	1.0826
EGFR	5.9342	7.521e-33	5.351e-31	4.4101	-1.2506	1.9474	0.0606	0.0369	0.0292	0.0604	0.0516	0.0723	2.7433	0.0779	0.0456	0.0441	0.0364	0.0685	0.0835	2.5883	2.6706	2.5707	0.0066	0.0081	0.0095	0.0531	0.0802	0.0286	1.3292	1.1836	1.2429	0.0705	0.0281	0.0445	0.0242	0.0224	0.0428	0.3367	0.269	0.2925	0.0476	0.0084	0	0.0173	0.0147	0.0338	1.5992	1.7392	1.2147
FHL2	5.9313	2.672e-32	1.759e-30	4.1388	-1.4359	1.4905	0.1049	0.0689	0.0765	0.1362	0.0959	0.1186	3.7065	0.0804	0.0743	0.0678	0.068	0.073	0.1069	3.0491	3.0422	2.888	0.0125	0	0.0398	0.0647	0.1107	0.046	0.9637	1.2126	1.1807	0.0666	0.0303	0.0223	0.0274	0.0478	0.0404	0.3008	0.329	0.3831	0.045	0.0314	0.0189	0.0694	0.0433	0.0543	2.5851	2.8532	2.1841
PAPSS2	5.931	7.299e-28	2.038e-26	3.1998	-2.2586	1.6458	0.0705	0.0453	0.0472	0.1356	0.1142	0.0704	3.3991	0.0944	0.0453	0.0388	0.0708	0.0731	0.0679	2.9078	2.8477	2.67	0.0203	0.0124	0.0073	0.067	0.2052	0.11	1.1891	1.1953	1.2817	0.0411	0.0309	0.0289	0.0396	0.0294	0.1031	0.2838	0.3054	0.1976	0.044	0.0065	0.0103	0.0439	0.0065	0.0732	2.3449	2.8136	2.0066
CFH	5.9233	5.183e-31	2.631e-29	4.8843	-0.8264	2.6787	0.1135	0.0701	0.0651	0.0796	0.0852	0.1426	3.5163	0.0768	0.0452	0.0388	0.0446	0.0753	0.0811	3.0819	3.2284	2.9694	0.0303	0.0062	0.0181	0.0386	0.0907	0.0251	1.1724	1.619	1.5945	0.0343	0.0339	0.0396	0.0273	0.0294	0.0589	0.4315	0.4581	0.3505	0.1814	0.1877	0.1836	0.1718	0.1599	0.1896	3.1392	3.554	2.7347
OLFM2	5.9214	6.942e-29	2.286e-27	0.5402	-4.9658	2.4742	0.0317	0.0278	0.0173	0.0415	0.0154	0.0366	1.6816	0.0299	0.0075	0.0159	0.0147	0	0.0225	1.3399	1.4758	1.3082	0	0	0	0.0158	0.0178	0.0205	0.4516	0.3375	0.3335	0	0	0	0	0	0	0.0354	0.042	0.1238	0.024	0.0105	0	0	0	0	0.862	1.1274	0.7277
FAM127A	5.9185	2.064e-31	1.11e-29	2.8323	-2.6671	1.9843	0.1623	0.1767	0.1801	0.2808	0.2686	0.3116	4.8398	0.2631	0.1565	0.1952	0.1941	0.278	0.378	4.4394	4.3196	4.365	0	0.0401	0.047	0.2084	0.0704	0.1757	1.912	2.1997	2.4351	0	0.0403	0.0926	0.0952	0.124	0.165	0.4845	0.6171	0.4006	0.0942	0.0417	0.0333	0.0571	0	0.0719	3.0905	3.3315	2.6453
SYDE1	5.9158	8.199e-30	3.237e-28	2.0645	-3.5658	1.8508	0.0333	0.0234	0.0109	0.0435	0.0242	0.0796	2.656	0.0283	0.028	0.03	0.0139	0.075	0.0212	2.0534	1.9815	1.9825	0	0	0.0075	0.0494	0.0445	0.013	0.6943	0.623	0.7522	0.0142	0	0.0075	0	0.0202	0	0.1346	0.1098	0.0707	0	0	0.021	0.045	0.0133	0.0153	1.4835	1.6658	1.2176
APOD	5.9097	5.086e-26	1.079e-24	1.861	-3.6884	2.9656	0.036	0.042	0.0581	0.0625	0.0262	0.1149	2.4547	0.034	0.0169	0.0091	0.0332	0.0343	0.0255	1.633	1.7762	1.525	0	0	0	0	0.06	0.0117	0.5198	0.5779	0.5491	0	0.0343	0	0	0.0362	0	0.0889	0.0593	0.1101	0.1062	0.0587	0.0745	0.0645	0.0357	0.0546	3.4604	3.7226	3.0518
LPAR1	5.9045	1.319e-31	7.329e-30	4.3286	-1.2407	1.6744	0.102	0.1325	0.0985	0.2169	0.141	0.2741	4.361	0.1166	0.1026	0.077	0.0971	0.152	0.1959	3.7029	3.825	3.6103	0.0801	0.0248	0.0505	0.0767	0.2253	0.1798	1.8614	2.2037	2.1946	0.1333	0.0249	0.0434	0.088	0.0869	0.0398	0.6236	0.5645	0.5594	0.0442	0.0385	0.0409	0.0614	0.1011	0.123	3.3091	3.6103	2.8943
PRRX1	5.9017	1.412e-31	7.789e-30	3.9285	-1.6842	2.149	0.0509	0.0638	0.0261	0.0419	0.0484	0.037	2.5316	0.0606	0.027	0.0547	0.0441	0.0766	0.067	2.4964	2.6654	2.4418	0.0398	0.0122	0.0036	0.0428	0.174	0.0553	1.4767	1.6042	1.5742	0.0669	0.0274	0.0356	0.0172	0.0242	0.0518	0.2601	0.286	0.2474	0.0291	0.0095	0.0202	0.0175	0.0318	0.0221	1.7151	1.9263	1.4072
PDE5A	5.9016	3.933e-30	1.637e-28	2.62	-3.0573	1.9401	0.0109	0.0096	0.0089	0.0143	0.0236	0.0126	1.2072	0.0212	0.0134	0.0204	0.0207	0.0309	0.0173	1.4321	1.5899	1.4597	0	0.0052	0	0.0081	0.0318	0.0026	0.6431	0.7151	0.7367	0.0287	0.0052	0	0.0146	0.0327	0.0111	0.1625	0.1427	0.1064	0.0124	0.0027	0.0043	0.0037	0.0135	0.0125	0.8274	0.9248	0.6518
CDH11	5.9002	1.355e-33	1.113e-31	4.4751	-1.1899	2.1225	0.0529	0.0735	0.0746	0.0656	0.061	0.0862	2.5698	0.0597	0.0464	0.0593	0.0422	0.0786	0.0831	2.6239	2.7142	2.6356	0.0414	0.0203	0.0208	0.0552	0.0706	0.036	1.4376	1.622	1.5713	0.0338	0.0229	0.0238	0.0265	0.0121	0.0325	0.2251	0.3231	0.2334	0.0362	0.0106	0.0335	0.0467	0.0395	0.0395	2.1926	2.4914	1.8465
PSG4	5.899	1.796e-24	3.115e-23	-0.7417	-5.9902	2.0988	0.0127	0.0148	0.0103	0.0084	0.0031	0	0.8372	0	0	0	0	0.003	0	0.3264	0.3283	0.2182	0	0	0	0.0063	0	0	0.0386	0.0161	0.0321	0	0	0	0	0	0.0086	0.0107	0.0085	0.0057	0	0	0	0	0	0.0049	0.2599	0.4258	0.2481
TBX18	5.8987	2.903e-27	7.319e-26	1.8975	-3.7033	2.1041	0.0126	0.0055	0.0178	0.0144	0.0226	0.0414	1.666	0.0067	0.0088	0.0047	0.0044	0.0223	0.0067	0.8772	0.909	0.8376	0	0	0	0.0047	0	0.0061	0.2738	0.2863	0.2391	0.0067	0.003	0.0105	0.0072	0.0095	0	0.0442	0.0705	0.0294	0.0071	0.0031	0	0.0128	0.0062	0.0179	1.1561	1.2581	0.7315
FAM46A	5.8953	5.95e-31	2.952e-29	3.3554	-2.1754	1.8888	0.0605	0.0568	0.0459	0.0651	0.0594	0.0722	3.2498	0.0155	0.0184	0.0197	0.0361	0.0617	0.0278	1.7877	1.8201	1.7575	0.0137	0.0083	0	0.0517	0.0722	0.0544	0.8468	0.9739	0.8617	0.0093	0.0167	0.0147	0.0134	0.0066	0.0267	0.1508	0.162	0.1625	0.0297	0.0087	0.0477	0.0238	0.0303	0.0786	2.3629	2.7235	2.0314
ALDH1L2	5.8947	8.643e-30	3.368e-28	3.0061	-2.5633	1.7891	0.0615	0.0407	0.0328	0.0407	0.0315	0.043	2.2201	0.0243	0.0153	0.007	0.013	0.0178	0.0133	1.3976	1.5234	1.1792	0	0.0059	0.007	0.0093	0.0261	0.0061	0.7177	0.7277	0.5709	0.0198	0.0208	0.0174	0.0238	0.0281	0.0191	0.1404	0.1085	0.0741	0.0212	0.0123	0.0245	0.0337	0.0186	0.0249	1.4739	1.6425	1.1517
MEOX2	5.8943	1.197e-22	1.686e-21	-0.0899	-5.6162	2.4788	0.0212	0.0186	0	0	0	0.0062	0.581	0.0075	0.0075	0.0395	0.0074	0	0.0225	1.3761	1.4959	1.3245	0	0	0	0	0.0178	0.0205	0.3628	0.4999	0.5156	0.0224	0	0	0.0081	0	0.0216	0.0869	0.0523	0.1628	0	0.0209	0	0	0	0.0122	0.5806	0.4925	0.2952
SLC2A10	5.894	3.923e-32	2.487e-30	1.2739	-4.1859	1.9832	0.0329	0.024	0.0443	0.0216	0.0239	0.038	2.3474	0.0078	0.0116	0.0124	0.0038	0.0118	0.0175	0.7132	0.6852	0.6803	0	0	0.0061	0.0082	0.0093	0	0.217	0.2275	0.1599	0	0	0	0.0126	0	0.0112	0.0276	0.0327	0.0655	0	0.0054	0.0087	0.0075	0.0164	0.0189	1.3673	1.456	1.168
SRPX2	5.8906	1.153e-30	5.396e-29	2.9081	-2.6913	1.3894	0.0981	0.0769	0.0715	0.0862	0.0948	0.1309	3.2812	0.1224	0.0918	0.066	0.1268	0.063	0.1148	3.6483	3.6443	3.577	0	0.0421	0.0125	0.0167	0.1779	0.064	1.7034	1.8414	2.0618	0.0698	0.0318	0.0494	0.0591	0.0501	0.089	0.437	0.3913	0.4295	0.0747	0	0	0.0452	0.0656	0.0507	2.2608	2.8687	2.1551
LUM	5.8905	2.773e-24	4.676e-23	0.7392	-4.7514	3.4177	0.0523	0.0384	0.0635	0.0571	0.0751	0.0554	3.0438	0	0	0	0.0122	0	0.0187	0.3416	0.6062	0.297	0	0	0	0	0	0	0.2122	0.1701	0.4102	0	0	0	0	0	0.018	0.0512	0.0436	0	0.02	0.0174	0	0	0.0088	0.0202	1.7341	2.0332	1.4799
PTRF	5.8905	1.228e-37	2.468e-35	6.2643	0.7522	1.6739	0.6335	0.4747	0.4822	0.6016	0.6318	0.7509	6.3544	0.5068	0.3875	0.4305	0.4015	0.5453	0.6821	5.9678	5.9201	5.8925	0.1048	0.0896	0.2224	0.4595	0.8959	0.5115	3.4339	3.8062	3.7846	0.5053	0.2095	0.2685	0.2623	0.2681	0.4789	1.4767	1.5473	1.5188	0.3244	0.0868	0.1459	0.2434	0.3045	0.3144	4.9381	5.2368	4.4578
ARHGAP20	5.8869	2.339e-25	4.57e-24	1.27	-4.4069	2.2991	0	0.0065	0.0061	0.0122	0	0.0215	1.0543	0.0106	0.0105	0.014	0.0078	0.0027	0.0197	0.7719	0.8626	0.7379	0	0	0	0.0167	0.0125	0	0.4916	0.5053	0.5304	0.0158	0.0036	0.0042	0.0057	0	0.0076	0.0555	0.0621	0.0398	0.0085	0	0.0059	0	0.0037	0.0086	0.5031	0.6007	0.3398
SLIT3	5.8836	3.999e-30	1.66e-28	1.8698	-3.5296	2.4398	0.0149	0.0163	0.0121	0.0171	0.0054	0.0162	1.1438	0.004	0	0	0.0026	0	0.0079	0.3607	0.4183	0.4113	0	0.0035	0.0042	0.0084	0.0094	0.009	0.1992	0.1471	0.1364	0.004	0.0053	0.0021	0.0014	0.0028	0.0038	0.0156	0.0167	0.0125	0.0085	0.0018	0.0088	0.0076	0.0037	0.0128	0.7653	0.8017	0.609
MGST1	5.8831	2.024e-29	7.345e-28	3.1615	-2.3937	1.4857	0.0298	0.0445	0.0481	0.039	0.0369	0.0393	2.3567	0.0625	0.0239	0.0753	0.0381	0.0719	0.1053	2.8375	2.8341	2.5954	0.0266	0.0081	0	0.0504	0.0356	0.0369	1.0369	1.1819	1.0679	0.027	0.0163	0.0237	0.0131	0.0509	0.0767	0.2263	0.2256	0.239	0.0194	0.0294	0	0.0403	0.0295	0.0049	1.5181	1.6761	1.2286
PPAP2B	5.8831	1.873e-36	2.751e-34	6.0669	0.4245	2.1023	0.4332	0.3689	0.3419	0.4299	0.3775	0.5238	4.5673	0.4921	0.4258	0.4005	0.4079	0.4804	0.5999	5.7941	5.8371	5.6645	0.1636	0.0563	0.1237	0.1297	0.2979	0.1262	3.0422	3.3393	3.2684	0.2719	0.1109	0.2427	0.2047	0.2253	0.3857	1.4136	1.36	1.2759	0.2126	0.1148	0.0848	0.1435	0.1016	0.1995	4.2414	4.5425	3.7845
TOM1L1	5.881	2.614e-25	5.055e-24	0.6178	-4.9023	1.9234	0.0146	0.0064	0.0149	0.0024	0.0053	0.019	0.9438	0.0078	0.0026	0.0055	0.0025	0.0079	0.0155	0.5622	0.5798	0.5009	0	0	0	0	0.0123	0	0.1353	0.188	0.1236	0	0.0035	0.0041	0.0056	0	0	0.0275	0.0146	0.0245	0	0.0036	0.0058	0.005	0	0.0042	0.4683	0.7371	0.3698
WISP1	5.8796	2.79e-29	9.891e-28	1.4725	-4.1431	2.3242	0.0745	0.0241	0.0224	0.0181	0.0397	0.0318	2.2455	0.0147	0	0.0104	0.0143	0.0343	0.0219	1.3596	1.2774	1.2376	0	0.0131	0.0077	0	0	0	0.3195	0.3089	0.2701	0.0146	0.0066	0	0	0.0104	0	0.0515	0.0274	0.0369	0.0157	0.0204	0.0324	0.028	0.0273	0.0392	1.5917	2.0964	1.535
GALNT15	5.8772	1.801e-35	2.166e-33	3.9097	-1.747	1.8982	0.0867	0.0645	0.0415	0.0456	0.0568	0.0561	2.7466	0.2074	0.117	0.1441	0.1156	0.1798	0.1332	3.9245	4.025	3.9376	0.029	0.0177	0.0208	0.0347	0.0694	0.071	1.9487	2.0691	2.1734	0.068	0.0527	0.0815	0.0564	0.1289	0.0927	0.6291	0.6133	0.6181	0.0212	0.0184	0.0147	0.044	0.0231	0.032	1.4912	1.7914	1.2475
VGLL3	5.8727	1.064e-31	6.019e-30	4.0733	-1.445	2.0114	0.0365	0.0418	0.0242	0.0418	0.0379	0.0614	2.1822	0.0576	0.0335	0.0409	0.0517	0.047	0.0575	2.5451	2.4903	2.3755	0.0143	0	0	0.0474	0.0681	0.0287	0.9459	0.9296	0.8624	0.0574	0.0196	0.0179	0.0227	0.0173	0.0553	0.1967	0.2486	0.164	0.0156	0.0113	0.0108	0.0094	0.0406	0.0365	1.7825	2.048	1.4846
C7	5.8634	2.198e-23	3.322e-22	-0.2304	-5.6667	2.6284	0	0	0.0124	0	0.0037	0	0.3176	0.0108	0.0036	0	0.0071	0	0	0.2881	0.341	0.3249	0	0	0	0	0	0.0049	0.1516	0.1598	0.1831	0.0108	0	0	0	0	0	0.0085	0.0102	0.0069	0	0	0	0.0069	0	0.0058	0.5484	0.7201	0.3895
MAGI2-AS3	5.8612	8.836e-28	2.428e-26	1.5616	-3.8805	1.8724	0.0054	0.0024	0.0066	0.0142	0.0078	0.0125	0.7559	0.0134	0.0113	0.0101	0.0056	0.0039	0.0143	1.0453	0.9951	0.898	0	0	0	0.0121	0.0091	0.0104	0.2636	0.3339	0.3116	0.0228	0.0077	0.012	0.0103	0.0082	0.011	0.0601	0.0426	0.0501	0	0	0	0	0.0027	0.0062	0.5388	0.7925	0.382
CLEC3B	5.8585	1.74e-28	5.458e-27	1.8279	-3.5966	1.5474	0.1382	0.0417	0.0387	0.0772	0.1175	0.0816	3.2396	0.0668	0.0981	0.1544	0.0166	0.0838	0.2138	3.7056	3.7472	3.7947	0.1433	0	0.0784	0.1699	0.079	0.1338	1.6153	1.6262	1.4937	0.1458	0.1317	0.2006	0.1237	0.0711	0.0484	0.4783	0.4688	0.5138	0.1056	0	0.0375	0.0952	0.0238	0.0543	2.1437	2.5	1.74
ITGA1	5.8585	1.455e-29	5.421e-28	2.1186	-3.3866	1.8568	0.0086	0.0113	0.0093	0.0113	0.0083	0.01	0.9484	0.0122	0.003	0.0043	0.003	0.0041	0.0046	0.5401	0.5764	0.529	0.0045	0	0.0032	0.0021	0.0096	0.0028	0.1458	0.22	0.2044	0	0.0014	0	0.0055	0.0065	0.0029	0.0369	0.0213	0.0306	0.013	0.0071	0.0068	0.002	0.0071	0.0082	0.5692	0.7219	0.4122
LOXL1	5.8579	8.263e-37	1.403e-34	5.0635	-0.4895	1.787	0.4124	0.352	0.3053	0.3756	0.3267	0.4398	5.5345	0.2908	0.1787	0.2471	0.1855	0.2542	0.3866	4.6425	4.7962	4.7117	0.1101	0.0811	0.1024	0.2134	0.2794	0.129	2.8859	2.8333	2.9033	0.2025	0.0946	0.1025	0.149	0.1372	0.101	0.7322	0.845	0.8262	0.2161	0.0568	0.1003	0.1779	0.1715	0.1888	3.8499	4.0275	3.3262
CLMP	5.8558	3.843e-30	1.609e-28	4.0754	-1.378	1.4782	0.1446	0.1273	0.2068	0.2993	0.1464	0.1971	4.3501	0.2068	0.1093	0.1512	0.1401	0.164	0.2095	4.3616	4.4652	4.2613	0.1212	0.1108	0.0768	0.287	0.5106	0.1664	2.4817	2.6191	2.5639	0.1999	0.1023	0.0662	0.1045	0.1453	0.3139	0.8533	0.7416	0.732	0.1106	0.0394	0.0158	0.0407	0.0972	0.1329	3.4488	3.7646	2.8998
FKBP9	5.8497	6.703e-32	3.924e-30	4.1577	-1.3678	1.7982	0.1094	0.1256	0.0895	0.1904	0.1355	0.1928	3.7834	0.0955	0.0877	0.0754	0.0731	0.1101	0.1106	3.3543	3.5021	3.3305	0.0784	0	0.0508	0.0455	0.1246	0.0394	1.5277	1.708	1.775	0.0431	0.034	0.0453	0.0618	0.0759	0.0718	0.3105	0.4516	0.2942	0.1448	0.0402	0.04	0.0346	0.0504	0.0972	2.555	3.0356	2.3073
2022-09-10	5.8485	1.541e-29	5.716e-28	3.0885	-2.3759	1.843	0.0817	0.0113	0.0414	0.0704	0.0994	0.0871	2.9068	0.0627	0.049	0.0662	0.044	0.0852	0.0928	2.7254	2.8102	2.5835	0	0	0.0072	0.0286	0.0843	0.0672	1.1502	1.3339	1.1086	0.0271	0.0183	0.0355	0.0533	0.029	0.0517	0.2066	0.2371	0.3114	0.0575	0.019	0.0302	0.0261	0.0254	0.0509	2.2966	2.7077	1.962
SNAI2	5.8453	3.239e-31	1.689e-29	2.5964	-2.9041	1.804	0.0709	0.0623	0.0579	0.0924	0.1097	0.095	3.6332	0.1311	0.0663	0.0447	0.0735	0.0922	0.1347	3.3041	3.2856	3.0636	0	0.0228	0.0267	0.0705	0.1358	0.0461	1.0357	1.4144	1.4084	0	0.0342	0.0267	0.0365	0.0182	0.0722	0.3815	0.3328	0.32	0.0272	0.0585	0.0376	0.0954	0.0238	0.1197	2.2863	2.6508	2.1299
SGMS2	5.8423	1.399e-29	5.227e-28	2.7477	-2.7593	1.3317	0.0277	0.0183	0.0141	0.0183	0.035	0.0181	1.6485	0.027	0.0315	0.0337	0.0216	0.0467	0.033	1.9223	2.012	1.8072	0.0216	0.0066	0	0.0207	0.0405	0.0268	0.6877	0.773	0.7303	0.022	0.0231	0.0193	0.0159	0.0105	0.0282	0.1919	0.1203	0.1043	0.0236	0.0034	0.0055	0.0142	0.0138	0.0238	1.327	1.6066	1.0714
ARHGAP28	5.8411	8.797e-28	2.422e-26	1.1663	-4.3907	1.854	0	0.002	0.0036	0.0044	0.0016	0.0116	0.5573	0.0032	0.0031	0.0017	0.0062	0.0032	0.0024	0.5056	0.5172	0.4959	0	0	0.0025	0	0	0.0043	0.2528	0.2578	0.2878	0.0047	0	0	0.0051	0.0135	0.0091	0.0444	0.02	0.0298	0.0051	0	0.0035	0.003	0.0067	0.0077	0.4146	0.3746	0.2128
GDF6	5.8402	2.553e-25	4.943e-24	1.2626	-4.1536	2.4897	0.0072	0.0063	0.0117	0.0374	0.0052	0.0371	1.5845	0.0253	0	0.0268	0.0149	0.0205	0.0228	1.4988	1.4766	1.4272	0	0	0	0.032	0.0594	0.0277	0.5554	0.6119	0.5295	0.0302	0	0.008	0.0055	0.0109	0.0291	0.0881	0.1108	0.103	0.0324	0	0	0	0.0213	0	0.9916	1.2034	0.8173
BASP1	5.84	1.568e-33	1.281e-31	3.5195	-1.9798	1.6174	0.2094	0.1656	0.0983	0.1921	0.2104	0.2999	4.6846	0.175	0.2267	0.1084	0.1243	0.1923	0.2547	3.9332	3.9989	3.9512	0.1126	0	0.0412	0.1251	0.1963	0.0937	1.6352	1.8	1.8255	0.1507	0.0353	0.0813	0.0654	0.0736	0.0985	0.6348	0.7288	0.5752	0.1093	0.0366	0.0578	0.0664	0.0961	0.097	3.0711	3.5189	2.8201
GALNT5	5.831	2.234e-26	4.954e-25	1.3558	-4.1612	2.365	0.0272	0.017	0.0127	0.0153	0.0253	0.0358	1.9296	0.0028	0.0055	0.0088	0.0081	0.0222	0.0124	0.7182	0.8331	0.7407	0	0	0.0043	0.0058	0	0	0.1824	0.1866	0.1638	0	0.0037	0	0.003	0.0059	0	0.0228	0.0574	0.0157	0	0.0039	0	0.0263	0	0.0134	1.1189	1.3172	0.7603
FMO3	5.8308	4.882e-26	1.04e-24	-0.4717	-5.8702	2.1346	0.0077	0.0067	0.0125	0.0051	0	0	0.7445	0	0	0	0.0053	0.011	0.0081	0.4688	0.4973	0.427	0	0	0	0	0	0	0.0419	0.1489	0.1771	0	0	0.0086	0	0	0	0.0129	0.0304	0.0206	0.0174	0	0	0	0	0	0.46	0.5609	0.3757
RGS4	5.8301	1.567e-30	7.148e-29	4.6227	-0.8161	1.6175	0.1167	0.0708	0.0871	0.1216	0.1624	0.14	3.5266	0.1519	0.1223	0.1417	0.1243	0.1744	0.2663	4.6133	4.6186	4.4087	0.0673	0.0104	0.0244	0.2833	0.5036	0.2981	2.427	2.7332	2.6703	0.1549	0.0566	0.0719	0.0939	0.1426	0.1392	0.7568	0.7927	0.7165	0.0613	0.0108	0.0678	0.037	0.0747	0.1095	2.8139	3.305	2.4341
PRR16	5.8296	8.329e-30	3.271e-28	1.9005	-3.6619	2.0072	0.091	0.0897	0.0653	0.0604	0.0826	0.0858	3.0482	0.0729	0.0164	0.0175	0.0321	0.0332	0.0728	2.2967	2.3592	2.224	0	0	0.0259	0.0346	0.0196	0.0113	1.034	1.0175	0.8935	0.0246	0	0.013	0.0178	0.0522	0	0.1932	0.1864	0.2056	0.0523	0	0.0183	0.047	0.0231	0.0657	1.8538	2.1655	1.636
NGFRAP1	5.827	9.525e-32	5.45e-30	3.4219	-2.0457	1.7677	0.3103	0.2752	0.2401	0.332	0.334	0.5423	5.2384	0.4087	0.1941	0.3589	0.2214	0.5631	0.2844	5.2945	5.2776	5.1455	0	0.0908	0.054	0.1405	0.3649	0.3767	2.8993	3.0028	3.0805	0.0514	0.0233	0.1809	0.1607	0.3017	0.1884	1.0447	1.0538	0.9423	0.108	0.048	0.1823	0.1283	0.2678	0.0555	3.6535	4.1346	3.4215
GPC6	5.8242	2.561e-29	9.185e-28	1.8609	-3.664	1.5977	0.0246	0.0215	0.0167	0.0054	0.0119	0.0048	1.1261	0.0203	0.0172	0.0336	0.0085	0.0234	0.0388	1.3594	1.3952	1.3587	0.0128	0.0078	0.0046	0.0184	0.0343	0.008	0.8395	0.7236	0.7349	0.043	0.0039	0.0092	0.0094	0.0247	0.0167	0.0905	0.1373	0.0809	0.0186	0	0	0.0112	0.0122	0.0094	0.8049	0.9994	0.6558
NTN4	5.8168	8.274e-31	4.001e-29	3.5047	-1.9393	2.0555	0.1169	0.1029	0.1247	0.1853	0.1705	0.158	3.5995	0.0534	0.0572	0.0285	0.0393	0.0627	0.136	3.1868	3.1644	2.948	0	0.0241	0.0071	0.0284	0.1237	0.0547	1.0612	1.1832	1.0368	0.0532	0.0182	0.056	0.0339	0.0569	0.1604	0.3926	0.3348	0.3902	0.057	0.0374	0.0495	0.0344	0.0622	0.0434	2.6261	3.0157	2.2902
THBS2	5.8134	1.417e-24	2.499e-23	2.4166	-3.0079	4.5245	0.143	0.1091	0.1634	0.1183	0.1244	0.175	4.2816	0.0088	0.0029	0	0	0.006	0.0088	0.3495	0.3994	0.3119	0	0	0.0046	0.0062	0.014	0	0.3703	0.339	0.3985	0.0088	0	0.0046	0	0	0	0.0105	0.0042	0	0.0557	0.0446	0.0452	0.0826	0.0488	0.1148	3.2108	3.5081	2.8083
PRKCDBP	5.8117	3.102e-28	9.08e-27	1.9936	-3.4459	1.5132	0.1515	0.0549	0.0758	0.0914	0.143	0.1657	3.6143	0.0554	0.0656	0.0701	0.0753	0.1203	0.0499	2.9355	3.1544	3.015	0.0963	0	0.0177	0.0923	0.1035	0.0154	1.2535	1.2674	1.5578	0.098	0	0.0524	0.0242	0.0239	0.0636	0.188	0.151	0.2001	0	0	0.0493	0.0427	0.0158	0.0182	2.4051	2.4141	1.8135
KCNE4	5.7957	1.105e-28	3.584e-27	1.1376	-4.2374	2.1513	0.0446	0.0281	0.0261	0.0295	0.0093	0.0223	1.7161	0.0091	0	0	0.0222	0.0138	0.0068	1.1219	1.0401	1.0462	0	0	0	0	0.0323	0.0125	0.2607	0.2209	0.1766	0.0136	0.0184	0.0215	0.0049	0.0097	0	0.0428	0.0693	0.0597	0.0291	0.0064	0.0202	0	0.0128	0.0147	1.2337	1.416	1.025
SASH1	5.7913	6.344e-32	3.728e-30	3.0218	-2.5151	2.1383	0.0549	0.0189	0.0225	0.0422	0.0399	0.0581	2.1269	0.0433	0.0173	0.0277	0.0276	0.0351	0.0517	1.9015	1.9526	1.8765	0	0.0059	0.0034	0.0092	0.0512	0.012	0.599	0.6196	0.6556	0.0131	0.0059	0.0206	0.0071	0.0047	0.0126	0.0957	0.1045	0.1008	0.0279	0.0092	0.0146	0.0126	0.0184	0.0212	1.4018	1.6102	1.0874
CXCL12	5.7889	1.628e-31	8.881e-30	3.0936	-2.4322	1.8904	0.0812	0.064	0.0799	0.0594	0.0439	0.072	2.7192	0.0247	0.0244	0.039	0.0331	0.0585	0.0549	1.8581	1.9992	1.8683	0	0.0083	0.0049	0.026	0.0579	0.0042	0.8312	0.8152	0.8222	0.0276	0.0125	0.0098	0.0266	0.0393	0.0089	0.1865	0.2116	0.1673	0.0586	0.0043	0.0274	0.0237	0.0302	0.0249	1.8807	2.126	1.589
FGF7	5.7889	1.051e-30	4.958e-29	3.4167	-2.2001	2.4099	0.0396	0.0244	0.0226	0.0364	0.0287	0.0389	1.7654	0.1354	0.0898	0.0473	0.0887	0.1103	0.1454	3.23	3.408	3.2933	0.0612	0.0076	0.0045	0.006	0.0134	0.0154	0.8502	1.1932	1.0227	0.0418	0.0189	0.0222	0.0152	0.0359	0.0561	0.2523	0.1872	0.2562	0.0181	0.0352	0.0435	0.0216	0.0508	0.0363	1.8046	2.1219	1.6801
DTNA	5.7867	1.684e-29	6.216e-28	1.2614	-4.1816	2.0799	0.0042	0.0019	0.012	0.0055	0.0061	0.0061	0.6136	0.0119	0.0074	0.0142	0.0073	0.0075	0.0045	0.6955	0.705	0.7141	0	0.004	0.0024	0.0032	0.0351	0.0163	0.2625	0.2979	0.3099	0	0.002	0	0.0032	0	0.0129	0.0385	0.0395	0.042	0.0048	0.0021	0	0	0	0.0024	0.2467	0.262	0.1826
CDKN2B	5.7777	2.614e-27	6.645e-26	1.1528	-4.1972	2.0706	0.0196	0.0058	0.0107	0.0086	0.0048	0.0264	1.2599	0.0185	0.0229	0.0244	0.0091	0.0094	0.048	1.6134	1.5537	1.6042	0	0.0124	0.0073	0.0671	0.0962	0.0377	0.8853	0.8342	1.0171	0.0546	0.0309	0.0073	0.005	0.0392	0.0133	0.1165	0.1013	0.0436	0	0.0129	0.0103	0	0.013	0	0.5738	0.7149	0.4519
DAAM2	5.7777	4.42e-27	1.072e-25	1.0055	-4.4322	2.2394	0.0076	0	0.0031	0.0074	0.0109	0.0044	0.8428	0.0107	0.0053	0.0113	0.0208	0.0162	0.008	0.9372	0.9631	0.9188	0	0.0072	0.0126	0	0.0252	0.0073	0.2781	0.2676	0.3928	0	0.0072	0.0084	0.0029	0.0114	0.0077	0.05	0.0665	0.0202	0	0	0	0	0.0038	0	0.297	0.5235	0.2808
FRMPD4	5.7669	9.881e-24	1.55e-22	-0.1951	-5.4796	2.2747	0.0063	0.0083	0	0.0021	0.0023	0.0018	0.6347	0.0067	0	0.0024	0	0.0023	0.0033	0.3262	0.3597	0.2796	0.0098	0	0	0.0047	0	0.0091	0.0845	0.0781	0.0887	0.0067	0	0	0	0.0047	0	0.0132	0.0218	0.0042	0.0142	0	0	0	0	0	0.2512	0.2732	0.1847
SRPX	5.7666	4.738e-29	1.609e-27	2.6862	-2.8612	1.9836	0.0796	0.047	0.1271	0.0699	0.1046	0.0917	2.8568	0.2476	0.047	0.1176	0.0824	0.1827	0.2018	3.9353	4.0219	3.9067	0.2705	0	0.0448	0.1358	0.152	0.0894	2.0871	2.2833	2.1948	0.0566	0.0634	0.074	0.0711	0.0204	0	0.4813	0.4513	0.4658	0.0899	0.0266	0.0422	0.0365	0.0661	0.0461	2.0896	2.5272	1.8512
VEGFC	5.7644	3.993e-26	8.615e-25	1.578	-3.8527	2.0742	0.0434	0.0752	0.0266	0.0775	0.1369	0.0746	3.3961	0	0.0381	0.0487	0.0152	0.0388	0.0232	1.4932	1.4317	1.4126	0.034	0	0.0122	0.0643	0.0365	0.0523	0.7556	0.8372	0.8237	0	0.0104	0.0122	0	0	0	0.0895	0.156	0.0293	0.0248	0	0.0172	0.0296	0.0324	0.0496	2.2346	2.3711	1.6642
BDKRB2	5.7628	7.628e-27	1.821e-25	0.5814	-4.546	1.6987	0.0076	0.0133	0.0062	0.0025	0.0028	0.0132	1.1385	0	0.0027	0.0029	0.0026	0.0162	0	0.6823	0.738	0.6142	0	0.0072	0.0084	0.0113	0.0254	0.0219	0.2023	0.1646	0.1596	0.008	0.0072	0.0252	0.0174	0.0057	0.0077	0.0285	0.0338	0.0153	0.0086	0.0038	0	0.0052	0	0.0087	0.4177	0.4867	0.3208
EGFLAM	5.7575	5.577e-23	8.162e-22	-0.1784	-5.5876	2.3052	0.0047	0.0041	0	0	0.0034	0.0027	0.4257	0.0099	0.0033	0.0035	0	0.0033	0.0049	0.6192	0.5555	0.4723	0.0145	0	0	0.0069	0.0156	0.0135	0.1849	0.3133	0.2836	0.0098	0	0	0.0036	0	0	0.0424	0.0547	0.031	0	0	0.0073	0	0	0	0.1198	0.2424	0.1121
ABI3BP	5.7563	2.338e-30	1.018e-28	2.8464	-2.3325	1.8004	0.0337	0.0358	0.0255	0.019	0.0296	0.0389	2.0512	0.0205	0.0186	0.0127	0.02	0.0275	0.0128	1.1509	1.1649	1.0848	0.0521	0.0138	0.0479	0.0674	0.0363	0.0417	0.6195	0.4663	0.4221	0.0406	0.0545	0.0636	0.0511	0.0434	0.0535	0.1137	0.1164	0.1401	0.011	0.0048	0.0114	0	0.0048	0.0056	0.8215	1.071	0.6689
PARD3B	5.7551	6.849e-26	1.428e-24	1.0443	-4.3452	2.3397	0.0026	0.0045	0	0.0051	0.0019	0.0059	0.7273	0.0018	0	0.0038	0.0018	0.0092	0.0082	0.6034	0.5842	0.5799	0.008	0	0.0029	0.0077	0.0086	0	0.1944	0.1252	0.1979	0.0054	0.0024	0.0086	0.0039	0.0039	0.0104	0.0362	0.0304	0.0172	0	0.0025	0.0121	0	0.0051	0.0029	0.3633	0.4438	0.2191
RXFP1	5.754	4.888e-26	1.04e-24	1.0353	-4.384	1.979	0	0.0042	0.0039	0.0063	0.0069	0.011	0.6689	0.0135	0.0199	0.0071	0	0.017	0.03	1.2651	1.2764	1.1827	0	0	0.0106	0.0142	0	0.0092	0.2271	0.4678	0.4371	0.0101	0.0091	0.0053	0.0145	0.0072	0.0193	0.0893	0.0651	0.069	0	0.0047	0	0.0065	0	0.0109	0.562	0.7709	0.4723
PRKD1	5.7416	1.456e-27	3.803e-26	1.1039	-4.3269	2.0873	0.0052	0.0401	0.0413	0.0235	0.0259	0.0266	1.2304	0.0181	0.0108	0.0077	0.0142	0.011	0.0217	1.0455	1.1093	0.9198	0	0	0.0114	0.0229	0	0.0099	0.2597	0.2576	0.1636	0	0.0098	0.0114	0.0079	0	0	0.0717	0.0604	0.0874	0	0	0.0081	0.0139	0.0051	0	0.8299	0.869	0.6193
C15orf38	5.7369	3.507e-26	7.665e-25	-0.0668	-5.4713	2.2436	0	0.0064	0.0059	0	0.0105	0.0126	1.1523	0	0.0051	0	0.01	0.0052	0	0.5592	0.5358	0.4906	0	0	0	0	0	0.007	0.176	0.238	0.2351	0	0	0	0	0.0109	0	0.0538	0.0144	0.0761	0	0	0	0	0.0215	0	0.5579	0.4845	0.4382
MYOF	5.73	1.537e-35	1.894e-33	5.4236	0.1278	1.2393	0.1805	0.1268	0.1227	0.1733	0.1576	0.1831	4.2095	0.3117	0.3387	0.3318	0.1391	0.1817	0.208	3.8636	3.9808	3.7075	0.2014	0.1312	0.1209	0.1642	0.3423	0.191	2.2301	2.1847	2.2233	0.222	0.1827	0.2358	0.1529	0.2077	0.2738	0.6636	0.6867	0.6559	0.0561	0.0124	0.0487	0.0791	0.0761	0.1043	3.0687	3.3611	2.618
SELENBP1	5.7232	1.947e-30	8.572e-29	1.9972	-3.456	2.6493	0.0152	0.0133	0.0427	0.0395	0.0541	0.0689	1.744	0.094	0.1079	0.0886	0.0157	0.0482	0.1237	2.6039	2.7269	2.6216	0	0	0.0084	0.0226	0.0748	0.0219	0.7976	1.0004	0.8661	0.016	0.0144	0.0085	0.0174	0.0114	0.0458	0.2243	0.2882	0.2358	0.0342	0.0075	0.0238	0	0.0075	0.0173	0.8443	1.0888	0.9031
CLIP4	5.7199	2.595e-27	6.607e-26	2.1327	-3.0434	1.7851	0.0103	0.015	0.0194	0.0202	0.0124	0.0237	1.4472	0.0265	0.0286	0.0179	0.0118	0.0098	0.0252	1.0214	1.1496	1.0129	0.0107	0.0194	0.0377	0.0354	0.0398	0.0296	0.3662	0.4534	0.4319	0.0709	0.0887	0.0745	0.0515	0.0155	0.0413	0.1424	0.096	0.0588	0	0.0135	0.0161	0	0.0102	0.0234	1.1183	1.3089	0.8847
COX7A1	5.7185	1.902e-22	2.623e-21	-0.051	-5.3926	1.8275	0.0263	0	0.0214	0.0173	0.0191	0	2.1881	0.0733	0.0185	0.0392	0.0182	0.0558	0.1596	2.5487	2.4316	2.3068	0	0	0.0292	0.0771	0	0	0.5594	0.7867	1.1791	0.0551	0	0	0.04	0	0	0.0864	0.2651	0.0352	0	0	0	0	0	0.0301	1.3789	1.2069	0.6836
KCNJ6	5.7108	2.27e-30	9.939e-29	1.2654	-4.3122	2.4327	0.0054	0.0071	0.0022	0.0036	0.0039	0.0063	0.4056	0.0077	0.0057	0.003	0.0094	0.0106	0.0129	0.4912	0.5191	0.4768	0	0	0	0	0.0023	0.0013	0.1289	0.1676	0.2153	0.0029	0.0052	0.0015	0.0021	0	0.0055	0.0271	0.0387	0.0217	0	0	0.0021	0	0	0	0.1549	0.1499	0.0882
AXL	5.7093	3.015e-38	6.676e-36	5.9487	0.597	2.031	0.4158	0.3165	0.3298	0.534	0.4804	0.5958	5.7021	0.3953	0.3061	0.2812	0.2997	0.3815	0.4411	5.3121	5.235	5.1857	0.1089	0.0857	0.132	0.3178	0.5739	0.2937	2.808	2.9444	2.9756	0.4324	0.1362	0.1531	0.2666	0.1832	0.2686	1.2556	1.3176	1.1917	0.08	0.113	0.1097	0.1596	0.2667	0.1625	4.1322	4.4561	3.711
COL5A2	5.709	3.036e-43	2.729e-40	7.2846	1.9329	1.6356	0.9535	0.7751	0.733	0.7123	0.8049	0.9178	6.707	0.7634	0.6329	0.6325	0.6577	0.7404	0.826	5.704	5.7923	5.6248	0.4034	0.2582	0.292	0.4342	0.4625	0.3507	3.2786	3.5714	3.6127	0.5671	0.3593	0.3779	0.3612	0.3876	0.4303	1.4129	1.4487	1.3685	0.5023	0.2617	0.3382	0.3452	0.3117	0.4851	5.4642	5.8054	5.026
MGP	5.7017	2.728e-28	8.123e-27	2.3045	-3.0131	1.8914	0.0692	0.0176	0.0643	0.0393	0.0504	0.063	2.3031	0.0423	0.0211	0.0374	0.075	0.0286	0.0833	2.5013	2.6102	2.5098	0.0618	0.0564	0.0767	0.0446	0.0985	0.0481	0.8885	1.1341	1.252	0.0212	0.0566	0.0768	0.0456	0.0598	0.0205	0.2343	0.2579	0.2262	0.1104	0.0296	0.0315	0.0272	0.01	0.0568	2.1308	2.4744	1.7948
GABRE	5.7012	5.63e-26	1.185e-24	1.121	-4.2214	1.8167	0.0055	0.0073	0.009	0.0018	0.012	0.0239	0.7733	0.002	0.0058	0.0083	0.0019	0.0118	0.0146	0.6386	0.7261	0.7551	0	0.0052	0	0.0041	0.0139	0.0054	0.1997	0.1086	0.1901	0.0059	0	0.0031	0.0084	0.0042	0	0.048	0.0569	0.044	0	0	0.0044	0.0038	0.0082	0	0.4907	0.4307	0.3257
PLAT	5.6965	4.296e-30	1.76e-28	2.7553	-2.6638	1.5428	0.0554	0.0418	0.0292	0.0748	0.1042	0.0773	2.7654	0.0227	0.0141	0.021	0.0139	0.0454	0.0338	1.5734	1.6287	1.4547	0.0125	0.0076	0	0.0474	0.0269	0.0232	0.5539	0.6853	0.5847	0.0085	0.0115	0.0267	0.0031	0	0.0244	0.1075	0.0896	0.074	0.045	0.0079	0.0189	0.0378	0.0356	0.041	1.7356	2.1417	1.5978
ZNF229	5.6963	1.192e-27	3.172e-26	-0.1694	-5.4949	1.7316	0.0048	0	0	0.0032	0.0209	0.0112	0.8122	0.0068	0.0068	0	0	0	0	0.4584	0.5212	0.4933	0	0	0.0054	0	0	0.0047	0.1197	0.1464	0.0792	0.0204	0.0046	0.0054	0	0	0	0.0321	0.0144	0.0065	0	0	0	0.0066	0.0048	0.0055	0.3574	0.4874	0.2704
RAB32	5.6904	1.217e-25	2.466e-24	1.3229	-4.0115	2.119	0.0852	0.0191	0.0865	0.0839	0.1071	0.1901	3.3376	0.0608	0.0153	0.0325	0.0448	0.1057	0.1331	2.9978	2.916	2.7874	0	0	0	0.064	0.2373	0.0623	0.9847	1.2348	1.0646	0.0457	0	0	0	0.0327	0	0.2369	0.1651	0.2185	0.0489	0	0.0341	0	0.0216	0.0494	1.9062	2.5647	1.7365
ANKRD1	5.6861	9.468e-23	1.351e-21	0.033	-4.8195	2.2749	0.0267	0.0234	0.0643	0	0	0.0232	1.9878	0.019	0.0188	0	0.0093	0.0191	0	1.278	0.882	0.7732	0	0	0	0.0784	0.1091	0.1008	0.096	0.1467	0.0802	0	0	0.0149	0.0103	0	0	0.0445	0.0266	0.018	0	0.0132	0	0.0182	0.0133	0	1.6597	1.8898	1.2125
ACSM5	5.6665	1.337e-24	2.367e-23	0.0034	-5.252	1.6802	0.0067	0.0176	0.0271	0.0088	0	0.0117	0.968	0.0283	0.0094	0.005	0	0.0096	0.0213	0.7877	0.9621	0.8511	0	0	0	0	0.0225	0	0.2392	0.3349	0.3297	0	0.0064	0	0.0051	0.0202	0	0.0335	0.0067	0.0358	0	0	0	0	0.0133	0	0.5547	0.3468	0.3334
SMARCA1	5.6662	1.402e-31	7.762e-30	3.1207	-2.2409	1.2499	0.0884	0.0831	0.0621	0.0911	0.1001	0.0806	2.9083	0.0763	0.0625	0.048	0.0617	0.077	0.0999	3.0257	3.0575	2.9223	0.0202	0.0365	0.0144	0.0478	0.1455	0.0373	1.361	1.337	1.4194	0.1189	0.0427	0.0638	0.0441	0.0388	0.0392	0.3128	0.3293	0.2412	0.086	0.0443	0.0503	0.0774	0.0382	0.0868	1.991	2.3991	1.6893
MFAP4	5.6648	5.285e-25	9.932e-24	1.14	-4.049	3.3507	0.0368	0.0946	0.0299	0.1689	0.1123	0.1499	2.7195	0.0088	0	0.0093	0.0086	0	0.0131	0.8326	0.8033	0.7856	0.0382	0	0.0273	0	0.0207	0.012	0.3255	0.361	0.4793	0	0.0234	0	0.0188	0	0.025	0.071	0.0245	0.033	0.1084	0	0.0194	0.0167	0	0.0557	2.5376	2.6609	2.1116
TM4SF1	5.6633	4.265e-34	3.974e-32	5.6788	0.2459	2.0299	0.2653	0.3088	0.2493	0.2931	0.3698	0.4674	5.1975	0.6323	0.4884	0.4184	0.5116	0.6168	0.8193	6.0228	6.147	5.9221	0.1911	0.0673	0.1314	0.2117	0.5267	0.343	3.6951	4.1498	4.0468	0.3773	0.1757	0.259	0.3001	0.2513	0.4647	1.7098	1.6633	1.4524	0.1414	0.0424	0.0339	0.077	0.2205	0.1577	3.6241	4.0966	3.3069
LPIN3	5.6586	1.384e-24	2.445e-23	0.8294	-4.4082	1.5775	0.0058	0.0153	0.0095	0	0.0293	0.0368	1.5667	0.0327	0.0444	0.0087	0.0121	0.0083	0.0185	0.9109	0.9402	0.9792	0	0	0.0065	0.0087	0.0195	0.0113	0.2375	0.2074	0.3754	0.0123	0	0	0	0.0175	0	0.0339	0.0231	0.0311	0	0	0.0183	0.0079	0.0344	0.0067	0.9733	0.9925	0.7419
ABCA6	5.6561	9.54e-30	3.681e-28	2.1833	-3.0129	1.9941	0.0132	0.0099	0.0092	0.0049	0.0109	0.0087	0.7788	0.008	0.0053	0.0056	0.0091	0.0067	0.01	0.6025	0.7034	0.5962	0.0233	0.0318	0.0434	0.0112	0.0158	0.0253	0.2684	0.3498	0.3647	0.0433	0.0632	0.0414	0.0229	0.0142	0.0153	0.068	0.0626	0.0596	0.017	0.0111	0.003	0.0051	0.0056	0.0108	0.6007	0.8095	0.5003
STC1	5.6532	2.156e-31	1.151e-29	3.3673	-1.9009	1.8077	0.063	0.0553	0.0463	0.094	0.0504	0.1042	3.1743	0.0969	0.0487	0.0521	0.0822	0.0674	0.1241	3.1741	3.2547	3.2125	0	0	0.0071	0.1971	0.2294	0.1194	1.2843	1.6499	1.6874	0.0535	0.0363	0.0213	0.034	0.0288	0.0515	0.3008	0.2524	0.365	0.0572	0.0126	0.0399	0.026	0.0927	0.0648	2.4058	2.6782	2.0163
ARSJ	5.6521	5.414e-32	3.231e-30	2.5885	-2.6918	1.8014	0.0471	0.0277	0.0214	0.0648	0.0417	0.0661	2.3243	0.0298	0.0258	0.0198	0.0073	0.0412	0.0389	2.0151	2.0685	1.866	0.0165	0.01	0.0176	0.0545	0.044	0.0405	0.7751	0.9039	0.8106	0.0333	0.005	0.0118	0.0321	0.0239	0.0108	0.168	0.1364	0.1556	0	0.0208	0.0083	0.0772	0.0209	0.0301	1.5168	1.788	1.419
TSLP	5.6506	7.193e-24	1.148e-22	-0.8028	-6.1857	1.5887	0.0062	0	0	0	0	0.0036	0.4953	0	0.0087	0.0186	0	0.0089	0.0066	0.6724	0.7621	0.6778	0	0	0	0.0093	0	0	0.3541	0.3688	0.3752	0	0	0	0	0	0	0.0208	0.0062	0.0331	0	0	0	0	0	0	0.1765	0.1798	0.0624
RAB6B	5.6486	2.324e-24	3.99e-23	-0.2438	-5.4478	2.1385	0	0.0039	0	0.0029	0.0032	0.0026	0.6567	0.0031	0.0062	0.01	0.0031	0	0.0094	0.5578	0.4901	0.4994	0	0	0.0049	0.0066	0.0296	0.0086	0.1983	0.2101	0.1236	0	0	0	0	0.0067	0	0.0295	0.0263	0.0119	0	0	0	0.012	0	0	0.1006	0.201	0.1211
YAP1	5.6445	3.405e-32	2.186e-30	3.7316	-1.5856	1.4686	0.05	0.0367	0.0574	0.0733	0.0864	0.0881	3.0197	0.1153	0.041	0.0438	0.0433	0.0881	0.0616	2.6969	2.8049	2.5768	0.0391	0.0318	0.0187	0.0978	0.1423	0.072	1.5076	1.5015	1.4241	0.1038	0.016	0.0465	0.0509	0.0191	0.0257	0.2773	0.2726	0.2166	0.038	0.0208	0.0329	0.0509	0.0496	0.0477	2.2562	2.2833	1.7185
SBSPON	5.6332	3.868e-26	8.381e-25	0.6697	-4.3929	1.8596	0.0121	0.0212	0.0099	0.0159	0.0132	0.0105	1.2715	0.0043	0.0085	0.0046	0	0	0	0.601	0.5405	0.4824	0.0189	0.0115	0.0135	0	0.0102	0	0.0222	0.0382	0.0989	0	0	0.0202	0.0139	0.0092	0.0123	0.0403	0.0478	0.0483	0.0409	0.006	0.0095	0.0567	0.0299	0.0276	1.3688	1.6863	1.1052
NDNF	5.6298	2.795e-24	4.708e-23	-0.6323	-6.0242	1.8397	0	0	0.0061	0	0	0.0043	0.3958	0.0053	0	0	0.0103	0.0054	0.0158	0.9383	1.0306	0.9672	0	0	0.0083	0	0	0	0.2056	0.1538	0.2615	0	0	0.0083	0	0.0113	0	0.0434	0.0515	0.1163	0	0	0	0	0	0	0.166	0.4094	0.1304
ABCC3	5.6291	2.515e-30	1.088e-28	1.7647	-3.5452	1.7046	0.0083	0.0097	0.0224	0.0289	0.012	0.0128	1.1146	0.0215	0.0193	0.0165	0.0077	0.0099	0.0234	1.056	1.0762	1.0486	0	0	0.0031	0.0124	0.0368	0.0134	0.3952	0.3878	0.3454	0.0233	0	0.0031	0.0021	0.0042	0.0056	0.0481	0.0517	0.0405	0.0063	0.0082	0.0087	0.0075	0.0082	0.0063	0.5561	0.7577	0.4924
FAM127C	5.6195	2.501e-24	4.27e-23	0.5905	-4.6954	2.3969	0.0132	0.0344	0.0107	0.0512	0.0564	0.0228	1.8093	0.037	0.0092	0	0.0091	0	0.055	1.7738	1.8867	1.7054	0	0	0	0.0196	0.1071	0.0254	0.6999	0.5866	0.7177	0.0277	0	0	0	0.0198	0	0.0861	0.1019	0.1836	0.0297	0	0	0.0179	0.0389	0	1.1359	1.109	0.6915
MYL9	5.6183	1.042e-33	8.895e-32	2.3458	-2.8681	2.0034	0.1481	0.076	0.1047	0.1914	0.2236	0.1928	4.5127	0.0767	0.0907	0.1428	0.1463	0.1652	0.2585	3.7913	3.6133	3.6646	0	0	0.0246	0.1867	0.3326	0.2377	2.102	2.0901	2.128	0	0.0417	0.0725	0.1144	0.0657	0.0879	0.6017	0.4854	0.5008	0	0	0	0.0299	0.0219	0.0985	2.4025	2.1757	1.796
TNC	5.6156	2.605e-32	1.723e-30	3.985	-1.2999	1.632	0.0544	0.0581	0.054	0.0671	0.0674	0.1631	2.9572	0.066	0.0529	0.0251	0.0419	0.0602	0.0823	2.6177	2.6448	2.6059	0.0564	0.0058	0.0102	0.0585	0.1237	0.0838	1.263	1.3737	1.3394	0.0574	0.0174	0.0339	0.0187	0.023	0.0432	0.2018	0.1813	0.1823	0.048	0.0061	0.0096	0.0493	0.0627	0.0348	2.393	2.5078	1.9507
SERPINE1	5.6103	1.94e-40	6.736e-38	6.7266	1.4791	1.9664	0.8347	0.6169	0.6555	0.7982	0.7049	0.8846	6.6873	0.9625	0.7885	0.6138	1.72	1.9882	1.948	7.1451	7.0886	6.9177	0.4646	0.3124	0.3164	0.7956	1.3882	1.0702	4.3473	4.4873	4.4247	0.723	0.248	0.4108	0.3947	0.479	0.637	1.9375	2.0025	1.9784	0.5849	0.3501	0.3069	0.479	0.6021	0.5895	5.8758	6.2771	5.5185
ZIC1	5.6097	9.354e-25	1.683e-23	0.8371	-4.5011	1.9005	0.0117	0.0069	0	0.0026	0.0085	0.0091	0.7693	0.0138	0.0191	0.0088	0.0135	0.0112	0.0124	0.9273	0.956	0.8871	0	0.0074	0.0044	0.0058	0.0066	0.0076	0.4061	0.3207	0.3495	0	0	0	0.003	0.0059	0.008	0.0485	0.0612	0.0365	0	0.0039	0.0184	0.0159	0	0.0134	0.4858	0.4441	0.2034
GPX8	5.6084	9.03e-31	4.338e-29	3.7749	-1.5831	2.2175	0.1382	0.1328	0.0976	0.1049	0.0731	0.1225	3.491	0.1396	0.0708	0.0805	0.0423	0.1092	0.1193	3.5157	3.4929	3.2973	0.0214	0.013	0.0228	0.0306	0.1007	0.046	1.5624	1.759	1.6712	0.0712	0.0452	0.0528	0.067	0.0511	0.0686	0.3838	0.4462	0.3229	0.1201	0.0469	0.0428	0.0731	0.0472	0.1284	2.8441	3.285	2.5265
PRRX2	5.6067	1.204e-27	3.196e-26	0.8355	-4.385	1.8427	0.0636	0.0558	0.0687	0.0141	0.0614	0.0852	2.9792	0.0303	0.03	0.0789	0.0442	0.0753	0.089	2.1724	2.0944	2.1862	0	0	0	0.032	0.071	0.0208	0.4999	0.6355	0.9215	0.1313	0.0204	0	0.0327	0	0	0.1218	0.124	0.2408	0	0.0212	0.0336	0.0576	0.0213	0.0487	1.8727	2.1205	1.824
GGT5	5.6037	4.27e-32	2.641e-30	2.7187	-2.6005	2.4325	0.1092	0.0961	0.0735	0.04	0.0728	0.0756	2.8898	0.1257	0.0566	0.0679	0.0898	0.0788	0.1053	2.9229	2.9813	2.9402	0.0318	0.0945	0.0227	0.0749	0.1003	0.049	1.7897	1.6359	1.6147	0.1451	0.0291	0.0563	0.0465	0.0609	0.0816	0.2959	0.3775	0.5471	0.0232	0	0.0161	0.0277	0.0102	0	1.879	2.0012	1.7425
C11orf70	5.6035	5.021e-26	1.067e-24	-0.9542	-6.0929	1.6937	0	0	0.0082	0	0.0073	0.0116	0.7258	0.0071	0	0.0075	0	0	0.0106	0.7091	0.6996	0.6725	0	0	0	0	0	0	0.158	0.1229	0.201	0	0	0.0112	0.0077	0.0151	0	0.0251	0.0299	0.0269	0	0	0	0	0.01	0	0.2757	0.5932	0.2613
MRGPRF	5.5964	2.245e-23	3.386e-22	-0.9504	-6.0884	1.8089	0.0097	0	0.0079	0	0.007	0.0056	0.6435	0.0137	0.0136	0	0	0.0138	0	0.6502	0.7671	0.8293	0	0	0.0108	0	0	0	0.1035	0.1962	0.1278	0	0	0	0	0	0	0.0081	0	0.101	0	0.0096	0.0302	0	0.0096	0.0111	0.4445	0.565	0.4106
WASF3	5.5963	2.563e-32	1.71e-30	1.8179	-3.4414	1.665	0.0214	0.0188	0.0218	0.0246	0.0499	0.0248	1.6095	0.0152	0.015	0.0161	0.0259	0.0153	0.0339	1.553	1.6465	1.522	0	0.0303	0.0238	0.0319	0.0358	0.0259	0.6326	0.5705	0.5765	0.0339	0.0051	0.006	0.0123	0	0.0326	0.092	0.0887	0.1183	0.0122	0.0053	0	0.0362	0.016	0.0123	1.0278	1.2683	0.9331
FMN2	5.592	2.174e-23	3.292e-22	-0.2953	-5.3441	1.7105	0.0076	0.0033	0	0.0025	0.0082	0	0.5279	0.0054	0.0079	0.0057	0.0026	0.0054	0	0.4293	0.3952	0.2907	0.0118	0.0072	0.0084	0	0.0064	0.011	0.0814	0.1069	0.1168	0	0.0036	0.0084	0.0058	0.0057	0.0077	0.0252	0.0225	0.0051	0	0.0075	0.0059	0.0051	0.0038	0	0.1788	0.3422	0.197
ELOVL4	5.5909	6.822e-26	1.424e-24	-0.9514	-6.0887	1.8957	0	0.0077	0	0	0	0	0.6067	0.0124	0	0	0	0.0063	0	0.6654	0.6007	0.5743	0	0	0	0.013	0	0.0085	0.0937	0.0971	0.1282	0	0	0	0	0	0	0.0219	0.06	0.035	0	0	0	0	0.0087	0.01	0.3388	0.4988	0.3126
SLC1A1	5.5908	1.538e-28	4.866e-27	1.8313	-3.3889	2.1623	0.0199	0.0058	0.0269	0.0304	0.0476	0.0268	1.7015	0.0188	0.0278	0.0248	0.032	0.0423	0.0487	2.213	2.1918	2.023	0	0	0.0148	0.0393	0.1287	0.0256	0.7049	0.9219	0.8584	0.0141	0	0.0074	0.0152	0.0299	0.0402	0.1538	0.1515	0.1772	0.03	0	0	0	0.0392	0.0076	1.0489	1.2849	0.9842
PPARG	5.5891	2.201e-25	4.311e-24	0.2998	-5.0215	2.5974	0.0066	0	0	0.0129	0.019	0.0038	0.6315	0.0186	0.0138	0.0099	0.0181	0.0234	0.0345	0.9845	1.1407	1.0484	0	0	0.0073	0.0098	0.0437	0	0.3534	0.5281	0.547	0.0139	0.0063	0	0.015	0.0099	0	0.0859	0.0893	0.0523	0	0	0	0.0089	0	0	0.2801	0.4999	0.3627
SSTR1	5.588	3.002e-26	6.6e-25	-0.2075	-5.1402	2.0243	0.0124	0.0054	0.0101	0.0081	0.0179	0.0214	1.8116	0	0.013	0.0139	0.0128	0.0089	0.0196	0.7223	0.7212	0.6938	0	0	0	0	0	0.006	0.0994	0.1712	0.1444	0	0	0.0069	0	0	0.0251	0	0	0	0	0	0.0097	0	0	0	0.6832	0.8544	0.5168
COL15A1	5.5854	3.078e-27	7.658e-26	1.772	-3.1965	2.4961	0.0821	0.0722	0.0451	0.0365	0.0876	0.0615	2.9663	0	0.0056	0	0.0083	0	0.0043	0.3307	0.3319	0.314	0.0125	0.0076	0.0222	0.006	0.0067	0.0078	0.1	0.1504	0.1236	0.0085	0.0076	0.0398	0.0214	0.0181	0.0082	0.0201	0.0356	0.0108	0.036	0.0197	0.0188	0.0163	0.0198	0.0228	1.995	2.1663	1.6659
CARD10	5.5848	9.929e-31	4.711e-29	0.9845	-4.2293	1.8833	0.0141	0.0124	0.0229	0.0367	0.0271	0.0217	1.3678	0.0133	0.0197	0.0035	0.0195	0.0168	0.0297	1.1674	1.0041	1.1074	0	0	0	0.014	0.0158	0.0091	0.3663	0.4547	0.3562	0	0.009	0.0053	0.0072	0	0.0096	0.0313	0.0463	0.0189	0	0	0.0074	0	0	0	0.6606	0.5877	0.4757
MEIS3	5.5847	5.938e-28	1.668e-26	1.6858	-3.707	1.9219	0.0411	0.0046	0.0127	0.0338	0.0187	0.0533	1.9187	0.0328	0.0217	0.0078	0.0143	0.0368	0.0274	1.3756	1.5012	1.3997	0	0	0	0	0	0.005	0.3848	0.5179	0.4655	0.011	0.0099	0.0116	0.0119	0.0311	0	0.0599	0.0906	0.0684	0.0465	0	0.0163	0.0211	0.0307	0.0178	0.9851	1.0771	0.7947
LMO3	5.5739	8.27e-27	1.953e-25	1.9133	-3.435	2.3854	0	0.0023	0.0084	0.0068	0.0056	0.0105	0.4627	0.0292	0.0235	0.0213	0.0196	0.0239	0.0434	1.7254	1.7202	1.6294	0.0081	0.0098	0	0.0077	0.0388	0.01	0.4831	0.6173	0.5375	0.0218	0.0099	0.0115	0.0119	0.0039	0.021	0.1312	0.1547	0.0616	0	0.0026	0.0041	0.0035	0.0103	0.003	0.3668	0.5231	0.3051
DKK3	5.5732	1.805e-26	4.066e-25	1.264	-3.9641	2.5677	0.0771	0.0633	0.0874	0.0906	0.1174	0.0974	2.2477	0.0149	0.0037	0	0.0109	0.0113	0	0.9003	0.9522	0.9145	0	0	0	0.0079	0.0088	0.0051	0.2571	0.2852	0.3364	0.0222	0	0.0059	0.004	0	0.0107	0.0691	0.0261	0.0141	0.0119	0	0.0247	0.0143	0.0052	0.024	1.029	1.2746	0.9242
CADPS2	5.5722	7.734e-26	1.603e-24	0.8342	-4.4673	2.0302	0	0.0046	0.0213	0.0069	0.0038	0.0061	1.028	0.0112	0.0147	0.0079	0.0109	0.0335	0.0111	1.1244	1.2977	1.059	0	0	0.0059	0	0.035	0	0.4324	0.3704	0.3361	0	0.005	0	0.004	0.0158	0.0107	0.0521	0.0617	0.035	0	0	0	0.0213	0.0052	0.012	0.5981	0.6536	0.3588
ABLIM3	5.5696	6.017e-26	1.258e-24	1.3916	-3.7695	2.027	0.0184	0.0161	0.012	0.0312	0.016	0.017	1.2997	0.0104	0.0052	0.0083	0.0127	0.0053	0.0078	0.9176	1.0295	0.9425	0	0	0.0123	0.0219	0.0429	0.0213	0.4717	0.5132	0.3803	0.0078	0	0	0.0028	0.0111	0.0224	0.0518	0.0614	0.0295	0	0	0	0	0.011	0.0042	0.6788	0.7377	0.3393
CCL2	5.5694	1.48e-25	2.963e-24	1.8866	-3.4154	2.817	0.3708	0.3296	0.1792	0.1741	0.2203	0.4009	4.8004	0.0808	0.08	0.1182	0.197	0.1884	0.2295	2.5053	2.8839	2.4047	0	0	0	0	0.0389	0.0225	0.5646	0.9496	0.9031	0	0	0.0259	0	0	0.047	0.1135	0.1761	0.2855	0.0523	0	0.072	0.0624	0.0231	0.1529	3.5722	3.8017	3.0312
DZIP1	5.5598	2.526e-24	4.291e-23	0.357	-4.8005	2.3589	0.0144	0.0168	0.0271	0.0251	0.0378	0.052	1.6952	0.0034	0.0034	0.0036	0	0.0069	0.0051	0.3282	0.4301	0.3512	0	0	0	0	0	0.0046	0.0942	0.1061	0.1266	0.0101	0	0	0	0	0	0.008	0.0048	0.0256	0	0	0.0225	0.0195	0.0237	0	1.0738	0.9825	0.6871
MOCS1	5.559	8.962e-25	1.62e-23	0.6974	-4.5054	2.0092	0.0103	0.0135	0.0125	0.0068	0.0149	0.0178	1.2336	0.0109	0.0108	0	0.0142	0.0364	0	0.8876	0.8212	0.8782	0	0	0.0057	0	0.0343	0.0099	0.2359	0.2074	0.2721	0.0109	0	0	0	0.0155	0	0.0426	0.0356	0.0207	0	0	0.0081	0.007	0.0102	0	0.644	0.653	0.4454
UGGT2	5.5539	1.06e-29	4.057e-28	2.2507	-2.8806	1.6293	0.012	0.007	0.0226	0.0312	0.0202	0.0298	1.6578	0.0253	0.0195	0.0179	0.0138	0.0171	0.0336	1.4339	1.5956	1.3398	0	0	0.0044	0.0413	0.0398	0.0345	0.5048	0.5659	0.5896	0.0085	0.0076	0.0045	0.0152	0.012	0.0162	0.0848	0.074	0.0786	0.027	0.0039	0.0125	0.0323	0.0197	0.0182	1.3932	1.7141	1.1328
BMPR1A	5.5525	2.31e-27	5.921e-26	2.3007	-2.9735	1.9785	0.014	0.0103	0.0114	0.0062	0.0119	0.0283	1.1282	0.0491	0.0454	0.0553	0.0479	0.064	0.0514	1.056	1.2801	1.0555	0.0073	0	0.0104	0.0035	0.0079	0.0045	0.2783	0.3812	0.4097	0.0247	0.02	0.0078	0.0143	0.0211	0.0095	0.073	0.0641	0.0619	0.0159	0.0023	0.0037	0.0032	0.0162	0.0027	0.8404	1.0907	0.6944
IL6	5.5522	3.291e-27	8.163e-26	0.8761	-4.1458	1.9455	0.0997	0.0445	0.0414	0.0252	0.064	0.087	3.9075	0.0182	0.018	0.0382	0.0177	0.0274	0.0271	0.8856	1.1048	1.027	0	0	0	0.075	0.0427	0.0247	0.3742	0.361	0.2525	0	0.0122	0	0.0098	0	0	0.0426	0.1114	0.0172	0	0.0377	0	0	0.0503	0.072	2.0611	2.3193	1.9045
ELTD1	5.552	2.351e-23	3.535e-22	0.5467	-4.7207	2.7356	0	0	0.0061	0.005	0	0.0087	0.651	0.0053	0.0366	0.0281	0.0104	0.0268	0.0396	1.5834	1.7025	1.5702	0.0234	0	0.0084	0.0335	0.0983	0.0073	0.8175	0.8485	0.7426	0.0317	0.0072	0.0251	0.0058	0	0.0305	0.0862	0.0807	0.0792	0	0	0	0	0	0.0172	0.5599	0.7326	0.4026
TWIST2	5.5491	2.736e-25	5.285e-24	-0.0329	-5.1705	2.468	0	0	0	0.044	0.0163	0.026	2.2864	0.0629	0.0315	0	0.0156	0.0479	0.0239	1.3869	1.3999	1.61	0	0	0	0	0.0376	0	0.605	0.2389	0.7424	0.0473	0	0	0.0172	0	0.0455	0.0922	0.0878	0.0888	0	0	0	0	0.0223	0	1.0745	1.3515	1.0009
NLGN1	5.5488	7.143e-22	9.264e-21	0.7258	-4.4951	1.877	0.0131	0	0.0064	0.0052	0.0057	0.0106	0.4185	0.0037	0.0037	0.0079	0.0073	0.0038	0.0139	0.7507	0.8464	0.6882	0	0	0	0.0117	0.0044	0	0.1339	0.1909	0.2022	0.0111	0.0025	0.0029	0.004	0.0119	0.0107	0.0584	0.049	0.0106	0.006	0.0026	0	0.0036	0.0026	0	0.2721	0.3429	0.1797
THSD4	5.5403	8.293e-33	5.866e-31	2.9144	-2.2809	1.1504	0.0084	0.0059	0.0068	0.0088	0.017	0.0214	1.3351	0.0143	0.0094	0.0038	0.0128	0.018	0.0213	1.2585	1.3321	1.2606	0.0157	0.0191	0.0131	0.01	0.0225	0.0243	0.519	0.4471	0.475	0.0178	0.0192	0.0205	0.0243	0.0202	0.0273	0.1143	0.1288	0.1323	0.0152	0.0116	0.0053	0.0114	0.0117	0.0096	0.5865	0.7169	0.4186
PIEZO2	5.5333	3.448e-24	5.757e-23	0.3005	-4.7682	2.9281	0.0073	0.0064	0.0089	0.0179	0.0092	0.0168	1.0262	0.0039	0	0.0041	0	0.0039	0.0019	0.0799	0.1254	0.1195	0	0	0	0	0	0	0.0365	0.0276	0.0385	0	0	0	0	0	0.0037	0.0031	0.0055	0	0	0	0.0029	0	0.0036	0	0.312	0.4524	0.2403
DOCK5	5.5324	6.689e-31	3.265e-29	2.9398	-2.2215	1.5555	0.0298	0.016	0.0176	0.024	0.0264	0.0231	1.5466	0.0165	0.0163	0.005	0.0081	0.0225	0.0106	1.0549	1.1913	1.0824	0	0.0032	0.0019	0.0174	0.0443	0.0097	0.4235	0.4371	0.4857	0.0071	0.0111	0.013	0.0102	0.0176	0.027	0.0778	0.0716	0.0573	0.0076	0.0066	0.0052	0.0158	0.0116	0.0152	0.8065	0.8898	0.5326
PDGFC	5.5254	1.812e-29	6.59e-28	2.0499	-3.2115	1.8378	0.019	0.0083	0.0154	0.0523	0.0409	0.0569	2.0084	0.0168	0.0199	0.0283	0.0197	0.0337	0.0251	1.6361	1.6587	1.4849	0	0.009	0.0053	0.0212	0.1006	0.041	0.4745	0.5856	0.5308	0.03	0	0.0053	0	0	0.0097	0.1116	0.0697	0.0872	0.0108	0.0141	0	0.0129	0.0188	0.0431	1.2735	1.5032	1.0995
CADM3	5.5222	1.705e-24	2.974e-23	-0.203	-5.2626	2.7767	0.0204	0.006	0.033	0.009	0	0.0119	0.9712	0	0	0	0.0047	0	0	0.3363	0.3823	0.3244	0	0	0	0	0	0	0.0496	0.109	0.0514	0	0	0	0	0	0	0.0341	0.0136	0	0	0	0.0107	0.0093	0.0135	0.031	0.9896	1.2194	0.7109
NPR3	5.5208	4.882e-35	5.485e-33	3.8857	-1.326	1.3932	0.0817	0.0627	0.0476	0.0627	0.052	0.0554	1.9343	0.0546	0.0412	0.0557	0.0241	0.0551	0.0782	2.8096	2.9147	2.7232	0.0168	0.0405	0.0386	0.0477	0.0315	0.0234	0.5623	0.6775	0.7309	0.105	0.0381	0.0328	0.0408	0.0403	0.0752	0.374	0.3862	0.2805	0.0424	0.0653	0.0169	0.0717	0.0528	0.0307	1.8884	1.9221	1.5502
NPY2R	5.5122	1.524e-24	2.682e-23	-0.3086	-5.4401	2.296	0	0	0	0.0048	0	0.0043	0.5115	0.0104	0.0103	0	0	0.0363	0	0.7246	0.8826	0.8077	0	0	0.0082	0.0109	0	0	0.1899	0.2168	0.1893	0	0	0.0082	0	0.022	0.0149	0.0365	0.0218	0.039	0	0	0	0	0.0073	0	0.3676	0.6346	0.4305
ETV1	5.511	1.301e-24	2.315e-23	1.7291	-3.6146	1.8066	0.0055	0.0024	0.0179	0.0073	0.002	0.016	0.7368	0.0195	0.0135	0.0268	0.0096	0.0177	0.0291	1.2682	1.3578	1.2263	0.0342	0.0053	0.0062	0.0246	0.0504	0.0027	0.7112	0.8579	0.8214	0.0117	0.0053	0.0154	0.0021	0.0084	0.028	0.0924	0.0676	0.0585	0.0125	0.0055	0	0.0075	0.0164	0.0127	0.5996	0.5464	0.3311
CMKLR1	5.5064	5.767e-26	1.21e-24	-0.1927	-5.264	2.592	0.0047	0.0204	0.0189	0.0061	0.0135	0.0054	1.0198	0.0033	0	0	0	0	0.005	0.1578	0.1884	0.1518	0	0	0	0	0	0	0.0425	0.0585	0.0562	0	0	0	0	0	0	0.0118	0.0093	0.0063	0.0106	0.0092	0.0074	0.0064	0.0139	0	0.744	0.8431	0.5623
CRYAB	5.4991	9.27e-28	2.534e-26	0.7494	-4.3474	1.9486	0.0262	0.0153	0.0283	0.0229	0.0064	0.0302	1.1888	0.0124	0.0123	0.0131	0.0061	0.0311	0.0638	1.5539	1.6263	1.5296	0	0	0	0.0389	0.0293	0.0419	0.4425	0.4968	0.5699	0	0	0.0098	0.0134	0	0	0.0436	0.0852	0.058	0	0	0	0	0.0174	0.01	0.7948	1.0801	0.6363
MLPH	5.4963	7.302e-27	1.748e-25	1.3717	-3.6684	1.555	0.0141	0.0031	0.0115	0.0346	0.0204	0.0446	1.8476	0.0225	0.0124	0.008	0.0147	0.0151	0.0113	0.759	0.8286	0.7832	0	0	0	0.0106	0.0178	0.0103	0.201	0.1981	0.188	0.0075	0.0034	0	0.0054	0.016	0	0.0236	0.0246	0.0424	0	0.0105	0.0167	0	0.007	0.0242	0.759	1.0913	0.6438
FOXC1	5.4955	2.676e-21	3.291e-20	0.1302	-4.7755	2.1149	0	0.0068	0.0311	0	0.0112	0.0134	1.3792	0	0.0375	0.0058	0.0213	0.0165	0	0.6528	0.632	0.6949	0	0	0.0086	0.0229	0.013	0.0223	0.1868	0.1136	0.1461	0.0163	0	0	0	0	0.0312	0.0129	0.0306	0.0207	0	0	0.0241	0	0.0077	0.0176	1.0301	1.1246	0.676
SMPDL3A	5.4921	7.377e-28	2.053e-26	0.7186	-4.4318	1.7592	0.0355	0.0616	0.0193	0.0465	0.0427	0.0678	1.292	0.05	0.0414	0.0178	0.0408	0.017	0.0621	1.7176	1.8372	1.6829	0	0	0.0133	0.0178	0.02	0.0115	0.5137	0.6703	0.5552	0	0	0.0133	0.0091	0.018	0.048	0.1614	0.1037	0.063	0.0269	0	0	0.0162	0	0	1.223	1.3699	0.9376
STXBP5-AS1	5.4884	6.622e-25	1.223e-23	0.0486	-5.229	2.735	0	0.0078	0.0108	0.0174	0.0064	0.0102	0.3253	0.0031	0.0093	0.0099	0.0031	0.0189	0.0187	1.1492	1.1991	1.094	0	0	0.0049	0.0328	0.0074	0.0171	0.3786	0.4396	0.3691	0	0	0.0099	0	0	0	0.0761	0.0176	0.1037	0	0	0	0	0	0	0.1415	0.2194	0.1348
C1orf110	5.4791	4.302e-24	7.082e-23	-0.7612	-5.9913	2.0859	0	0.0108	0.005	0	0	0.0107	0.5632	0	0.0087	0	0.0128	0.0044	0.0065	0.4139	0.4523	0.4312	0	0	0	0	0	0	0.2311	0.1984	0.1525	0	0.0059	0	0	0	0	0.0308	0.0184	0.0166	0	0	0.0097	0	0.0061	0	0.2645	0.2309	0.1279
PCDH7	5.4762	8.13e-28	2.246e-26	1.4984	-3.7365	2.6646	0	0.0023	0.0042	0.0051	0.0056	0.0105	0.4722	0.0183	0.0199	0.0289	0.0179	0.0367	0.0246	1.7358	1.779	1.745	0.0081	0	0.0115	0.0345	0.0557	0.0249	0.7734	0.884	0.8728	0.0055	0.0123	0.0144	0.0079	0.0078	0.0158	0.0969	0.1073	0.1398	0	0	0.0041	0.0035	0.0026	0.003	0.1329	0.218	0.1026
CNRIP1	5.4693	2.578e-28	7.724e-27	1.2344	-3.9966	1.9842	0.0224	0.0196	0.0182	0.0293	0.0323	0.0513	1.9241	0.0212	0.0157	0	0.0309	0.0213	0.0548	1.4596	1.4728	1.3948	0	0.0142	0	0.0333	0.0251	0.0073	0.5464	0.5632	0.5242	0.0315	0	0	0.0057	0	0.0152	0.1093	0.0944	0.1166	0	0.0074	0.0118	0.0102	0.0149	0.0086	0.8643	1.085	0.6714
HAS2	5.4693	1.91e-28	5.908e-27	3.1587	-2.0226	2.1484	0.0926	0.1127	0.0559	0.1733	0.1572	0.167	3.6431	0.0747	0.0353	0.0516	0.0391	0.1011	0.1414	2.7157	2.7568	2.6748	0	0.012	0.0071	0.1098	0.1618	0.0544	1.0737	1.2553	1.3088	0.0267	0	0.0071	0.0145	0.0096	0.0129	0.2807	0.11	0.1619	0.0705	0.0249	0.0199	0.1634	0.0799	0.0431	2.4064	3.0238	2.3203
PLEKHG4	5.4666	5.783e-30	2.337e-28	2.2182	-3.0305	2.6348	0.0073	0.019	0.0147	0.0354	0.0235	0.0354	1.7911	0.0972	0.1269	0.0667	0.0761	0.1005	0.0715	1.5974	1.6586	1.6273	0	0.0137	0.0081	0.0054	0.0303	0	0.2849	0.3409	0.3093	0.0153	0	0.0081	0.0083	0.0164	0.0294	0.1031	0.1483	0.113	0	0	0	0.0148	0.0322	0.0166	1.0868	1.2133	0.9158
WDR35	5.4663	8.296e-26	1.715e-24	0.7145	-4.4462	1.9133	0.0068	0.003	0.0028	0.0156	0.0025	0.0079	0.6536	0.012	0.0119	0.0051	0.0094	0.0169	0.0108	0.7264	0.7537	0.7163	0	0.0064	0	0.0152	0.0283	0.0066	0.1987	0.2536	0.199	0.0072	0	0.0076	0	0	0	0.0227	0.0336	0.0227	0	0.0067	0	0.0138	0.0135	0	0.3434	0.6033	0.3276
GPR39	5.4659	2.49e-26	5.512e-25	1.1408	-4.0403	1.7808	0.0316	0.0139	0.0065	0.0362	0.0399	0.0365	1.6415	0	0.0111	0.0178	0.0165	0.0226	0.0252	1.7354	1.8093	1.7116	0.0247	0	0	0.0236	0.0783	0.0154	0.5741	0.8834	0.767	0.0168	0.0076	0.0089	0.0061	0	0.0162	0.059	0.0699	0.1332	0.018	0	0.0125	0.0322	0.0079	0.0182	0.8	1.2001	0.726
SPARC	5.4639	5.71e-45	9.76e-42	8.1591	2.9067	3.5463	1.9352	1.6892	1.7008	1.7812	1.8046	1.9929	8.403	1.5526	1.4787	1.5274	1.1426	1.1791	1.3577	6.677	6.7809	6.5965	0.3637	0.1301	0.227	0.5489	1.075	0.5852	4.722	4.9378	4.8769	0.6409	0.3485	0.4327	0.4466	0.417	0.5461	2.1648	2.1716	2.0502	1.0365	0.6372	0.8243	0.9217	0.7841	1.0249	7.0026	7.478	6.6452
DPYSL3	5.4637	6.02e-29	2e-27	2.4973	-2.712	2.2384	0.0585	0.0482	0.0709	0.0481	0.0478	0.1417	2.6309	0.0157	0.0233	0.0139	0.0154	0.0316	0.0157	0.9773	1.0895	1.0148	0	0	0	0.0221	0.0187	0.0036	0.5747	0.4415	0.43	0.0235	0.0141	0.0124	0.0057	0.0056	0.0226	0.0491	0.0654	0.1155	0.0251	0.0037	0.0117	0.0399	0.0257	0.0254	1.462	1.7082	1.1869
HRH1	5.4633	2.819e-28	8.363e-27	2.2626	-2.7563	1.6573	0.0191	0.0168	0.031	0.0282	0.031	0.052	1.9067	0.0436	0.0168	0.025	0.0165	0.044	0.0452	1.7144	1.8108	1.54	0.1154	0.0798	0.0526	0.0632	0.0555	0.0458	0.5341	0.7217	0.9159	0.0599	0.0627	0.037	0.0435	0.0288	0.0576	0.1675	0.1589	0.1299	0.0109	0.0047	0	0.0065	0.0143	0.0164	1.1775	1.3975	0.9016
SFRP1	5.4591	5.937e-29	1.985e-27	4.0475	-1.0562	1.6543	0.0765	0.0625	0.0449	0.2498	0.1245	0.1857	3.6908	0.1328	0.1134	0.0738	0.0793	0.1593	0.2048	3.6713	3.7706	3.5978	0.0684	0	0.0309	0.1585	0.5173	0.1047	1.5866	1.9051	1.8006	0.1467	0.0627	0.1025	0.1074	0.0823	0.1414	0.6898	0.6436	0.607	0.0127	0.0055	0.0175	0.0886	0.0706	0.1112	2.4977	2.8855	2.081
GAS6	5.4579	2.957e-34	2.806e-32	4.1989	-0.8971	2.9373	0.4862	0.431	0.412	0.6002	0.6538	0.6726	4.4968	0.0706	0.061	0.0587	0.0394	0.0652	0.0913	3.0242	2.9591	2.9848	0.0275	0	0.0196	0.1269	0.0657	0.0795	0.9182	0.9563	0.9535	0.0279	0.0458	0.0294	0.0435	0.0266	0.009	0.1818	0.244	0.2567	0.0495	0.0261	0.0749	0.0707	0.0898	0.0792	2.9797	3.4051	2.756
SERPINB4	5.4558	9.981e-23	1.423e-21	-0.7717	-5.9584	2.2871	0.0132	0.0116	0	0.0087	0	0.0229	0.8494	0	0	0.0099	0	0.0094	0	0.996	1.0774	0.9978	0	0	0	0	0	0	0.3261	0.4085	0.4928	0	0	0	0	0	0.053	0.0545	0.0519	0.0696	0.0298	0	0	0	0	0	0.4533	0.342	0.3817
PIR	5.4552	4.632e-24	7.609e-23	-0.7306	-5.7856	2.3756	0.0106	0	0	0	0	0.0123	0.856	0.2608	0.2707	0.2615	0.0363	0	0.0112	0.798	0.7895	0.7594	0	0	0	0.0158	0	0	0.1128	0.2477	0.211	0	0	0.0118	0	0.0159	0	0.0265	0.0418	0.0422	0	0	0	0	0	0	0.3739	0.5267	0.3519
AMOTL2	5.455	4.793e-36	6.48e-34	4.6034	-0.52	1.9469	0.2644	0.2733	0.2491	0.4451	0.3983	0.4243	4.3977	0.1269	0.0938	0.1063	0.107	0.1104	0.1439	3.5714	3.523	3.5932	0.0276	0.0168	0.0246	0.1274	0.2218	0.0674	1.1561	1.3367	1.3948	0.0646	0.0377	0.0584	0.0502	0.0464	0.0709	0.4467	0.4213	0.4053	0.0788	0.1303	0.1779	0.0709	0.1472	0.1548	3.0898	3.3232	2.6485
ANK3	5.4514	1.017e-33	8.781e-32	2.0027	-3.2045	1.3652	0.0097	0.0047	0.007	0.0064	0.0031	0.0056	0.5476	0.0122	0.0061	0.0065	0.006	0.0077	0.0092	0.4743	0.5861	0.538	0	0.0021	0.0024	0.0032	0.0036	0.0052	0.2025	0.21	0.2078	0.0023	0.0051	0.0048	0.0033	0.0033	0.0022	0.027	0.0289	0.0159	0	0.0021	0.0051	0.0073	0.0043	0.005	0.2825	0.2911	0.1902
SOWAHC	5.4514	7.572e-25	1.382e-23	0.6485	-4.3803	1.9057	0.0284	0	0.0139	0.0113	0.0124	0.0066	1.234	0.0041	0.02	0	0.0079	0.0364	0	0.8181	0.887	0.8856	0	0	0	0.0085	0.0286	0.0055	0.2423	0.3368	0.3138	0.0121	0	0	0.0044	0	0.0346	0.0286	0.0339	0.0153	0.013	0.0056	0.009	0.0155	0.0113	0.0196	0.9696	0.931	0.6789
ADIRF	5.4485	1.223e-25	2.472e-24	0.7847	-4.3085	2.0327	0.0781	0	0.0216	0.0518	0.0755	0.09	2.6438	0.0738	0.0731	0.0969	0.0365	0	0.1352	2.7432	2.788	2.7581	0	0	0.0583	0.0394	0.2088	0.1934	1.3025	1.3934	1.5207	0.109	0	0.0295	0.0203	0.0398	0.105	0.2468	0.4144	0.5348	0	0	0	0	0.0775	0.0303	1.1237	1.1171	1.2055
PDE7B	5.4441	4.275e-30	1.756e-28	1.8299	-3.3552	2.4061	0.0232	0.0203	0.0189	0.0122	0.0135	0.0348	1.5649	0.1448	0.1433	0.1242	0.0787	0.0938	0.1234	2.001	2.1767	2.0244	0	0	0.0052	0.007	0.0078	0.0135	0.4157	0.3472	0.5367	0.0099	0.0264	0.0104	0.0142	0.007	0.0189	0.1022	0.1034	0.1031	0	0	0.0073	0.0063	0.0184	0.0053	1.0374	1.175	0.721
RP11-524D16__A.3	5.4426	3.766e-23	5.565e-22	-0.4756	-5.7159	2.3146	0	0	0	0	0	0.0235	1.7363	0	0.0284	0.1178	0	0.029	0.1246	2.2388	2.3916	2.043	0	0	0	0	0	0.0391	0.7473	1.2458	1.202	0.0841	0.0384	0	0	0	0	0.2799	0.1547	0.3416	0	0	0	0.0545	0	0.0461	1.1602	1.5719	0.8529
DGKI	5.4397	3.269e-28	9.514e-27	2.1748	-2.8874	1.6636	0.0154	0.015	0.0111	0.0146	0.0222	0.0148	0.9773	0.0133	0.0144	0.0013	0.0036	0.0086	0.0091	0.6434	0.7143	0.6487	0.0053	0.013	0.0095	0.0102	0.0257	0.0132	0.147	0.1765	0.1936	0.0072	0.013	0.0152	0.0065	0.0052	0.0105	0.0689	0.0831	0.0499	0.0116	0.0051	0.0027	0.0047	0.0068	0.0039	0.5441	0.7692	0.426
C1S	5.4374	4.066e-36	5.596e-34	4.9142	-0.1538	1.4292	0.2734	0.1788	0.2025	0.2043	0.2263	0.2983	4.4072	0.1	0.1394	0.1085	0.1112	0.1447	0.1352	3.1399	3.2358	3.1065	0.1007	0.062	0.1117	0.0965	0.1146	0.1239	1.5992	1.7233	1.7627	0.1747	0.1861	0.1332	0.0987	0.1034	0.1378	0.3689	0.4042	0.4168	0.1781	0.13	0.1789	0.1249	0.1644	0.2048	3.4343	3.8168	3.1368
PARM1	5.4365	2.53e-21	3.125e-20	-0.404	-5.5587	2.2524	0	0.0046	0.0043	0.0069	0.0038	0	0.3176	0	0	0	0	0.0076	0.0112	0.489	0.5868	0.4725	0	0	0	0.0079	0.0265	0	0.2985	0.303	0.2989	0.0112	0.005	0	0	0	0	0.0044	0.0365	0.0352	0	0	0.0083	0	0	0.0121	0.2592	0.3146	0.1268
TFPI2	5.4354	6.333e-30	2.553e-28	2.3946	-2.6018	1.8935	0.0298	0.0261	0.0638	0.0707	0.0499	0.09	2.9202	0.0961	0.0415	0.0589	0.0677	0.1366	0.1607	3.8095	3.8551	3.5475	0	0.0375	0.0111	0.1423	0.2328	0.1386	1.0252	1.1212	1.2117	0.0418	0.0095	0.0222	0.0378	0.0299	0.1175	0.2954	0.2888	0.3353	0.0448	0.0196	0.0312	0.0534	0.0295	0.0782	2.113	2.3975	1.8937
PCDHB16	5.4344	1.194e-22	1.683e-21	-0.3034	-5.3718	1.8593	0.0055	0.0048	0.0224	0	0.012	0.0096	0.5282	0.0272	0.0116	0.0083	0	0.004	0.0175	0.5353	0.6831	0.5722	0	0	0	0.0083	0.0185	0	0.2348	0.1974	0.2975	0	0	0	0.0084	0	0	0.0231	0.0328	0.0074	0	0	0	0.0075	0	0.0126	0.3155	0.3346	0.2215
SIX1	5.4342	1.034e-24	1.857e-23	0.3891	-4.6851	2.2679	0.034	0.0214	0.0238	0.0256	0.0142	0.0198	1.281	0.0276	0.0034	0.0037	0	0.007	0.0104	0.427	0.5275	0.4564	0	0	0	0	0.0082	0.0047	0.21	0.1652	0.1564	0.0207	0	0.0055	0	0	0.01	0.0326	0.0146	0.0066	0	0.0048	0	0.0067	0.0097	0	0.6615	0.6332	0.3678
WBP5	5.4297	2.753e-28	8.184e-27	3.171	-1.7726	2.7822	0.0713	0.199	0.1141	0.2082	0.1506	0.2458	4.5143	0.6974	0.7836	0.8557	0.6202	0.6142	0.6199	4.6666	4.7055	4.3349	0.5071	0.7135	0.6789	0.4886	0.5114	0.527	2.2217	2.6313	2.6345	1.0509	0.9851	0.8845	0.5375	0.7551	0.7549	1.6495	1.6953	1.5395	0.1569	0.0703	0.0378	0.0327	0.0936	0.0813	3.4448	4.0848	3.145
RIMS1	5.4275	3.579e-22	4.805e-21	0.0134	-5.0706	2.2806	0.0063	0.0055	0.0017	0	0.003	0.006	0.358	0.0015	0.0044	0	0	0.0089	0.0022	0.2055	0.2783	0.2117	0	0	0	0	0.0035	0.002	0.0379	0.0496	0.0501	0	0	0	0.0016	0	0	0.0209	0.0124	0.0112	0.0094	0.0103	0.0033	0.0028	0	0.0048	0.2319	0.2729	0.1052
TSPAN6	5.4266	2.929e-27	7.36e-26	1.2937	-3.8187	1.7016	0.0443	0.0079	0.0073	0.0292	0.0699	0.0258	1.8639	0.0377	0.025	0.0267	0.0185	0.0505	0.0561	1.9524	1.9111	1.8156	0	0	0	0.0266	0.1021	0.0087	0.475	0.7156	0.6608	0.0189	0.0085	0.01	0.0069	0.0269	0.0362	0.1838	0.1286	0.1161	0.0203	0.0351	0.028	0.0242	0.0177	0.0204	1.2868	1.2937	0.8022
S100A6	5.4203	1.743e-39	5.122e-37	7.0408	2.0493	1.716	2.1968	1.9775	2.0184	1.9967	1.9523	2.255	8.8812	2.6743	2.6023	2.378	2.6846	2.9649	3.1727	9.0653	9.0996	8.893	1.781	1.8478	1.7084	2.4502	2.9669	2.6783	6.1974	6.5662	6.5973	2.2962	1.739	1.9425	2.2454	1.9217	2.4899	3.9623	3.959	3.9256	0.9958	0.61	0.7041	0.8496	0.974	1.2343	7.2604	7.7179	6.8636
GLRB	5.418	7.323e-23	1.061e-21	-0.7413	-5.6876	2.1918	0.0077	0	0.0063	0.0101	0	0.0045	0.6858	0	0.0054	0	0	0.0164	0	0.5126	0.6901	0.6073	0	0	0	0	0.0257	0.0222	0.0828	0.2097	0.1456	0.0162	0	0	0	0	0.0156	0.0257	0.0305	0.0409	0	0	0	0	0	0	0.2808	0.3622	0.2637
TEAD1	5.4176	1.522e-30	6.96e-29	3.8112	-1.2355	1.5573	0.0883	0.0926	0.062	0.099	0.0894	0.1157	2.654	0.0328	0.0324	0.0441	0.0214	0.0529	0.0461	1.7743	1.8754	1.8102	0.0557	0.0293	0.076	0.0421	0.1012	0.0615	0.9694	0.9845	0.9428	0.106	0.0318	0.0596	0.0488	0.0272	0.0672	0.2256	0.2162	0.1959	0.0407	0.0077	0.0283	0.0486	0.0179	0.0555	1.7244	1.8547	1.2939
CNTNAP3B	5.4151	6.69e-25	1.231e-23	-0.1734	-5.2347	1.9516	0.002	0.0035	0.0033	0.0053	0	0.0023	0.1707	0.0014	0.0042	0.003	0.0014	0.0014	0.0021	0.3243	0.4203	0.366	0	0	0	0	0.0068	0.0039	0.0935	0.1159	0.1326	0.0043	0	0	0.0031	0.003	0.0082	0.0235	0.018	0.0162	0	0	0	0	0	0.0023	0.0531	0.11	0.0607
RP11-221N13.3	5.4098	9.156e-26	1.875e-24	-0.4286	-5.6539	2.4664	0	0	0	0.0576	0.0634	0.0509	1.6876	0.0416	0.0614	0.0222	0	0.042	0.0313	2.0647	2.0714	1.8174	0	0	0	0	0.0493	0	0.8771	0.9802	0.8648	0.0618	0	0.0328	0.0226	0	0	0.2091	0.2948	0.3222	0	0	0	0	0	0	0.6356	0.8498	0.6451
DDR2	5.4093	2.659e-39	7.523e-37	5.6322	0.5764	0.6893	0.1534	0.1312	0.1497	0.165	0.1698	0.2101	3.8017	0.1583	0.1347	0.1095	0.1315	0.1453	0.1525	3.5559	3.7387	3.5737	0.1613	0.1133	0.1447	0.2007	0.2836	0.1934	2.1241	2.277	2.2586	0.2595	0.2027	0.199	0.1617	0.1698	0.2116	0.7406	0.7667	0.7218	0.2339	0.1905	0.1591	0.1807	0.1544	0.1564	2.8662	3.0794	2.41
ANXA1	5.4079	4.474e-33	3.334e-31	5.3378	0.1938	2.2135	0.2019	0.1462	0.1703	0.2337	0.245	0.285	4.529	0.2916	0.3448	0.2963	0.3053	0.3801	0.5246	5.0453	5.0816	4.8766	0.1224	0.022	0.0322	0.368	0.4735	0.2912	2.6988	3.003	2.9389	0.3108	0.06	0.1485	0.0994	0.1508	0.1472	1.0482	1.0051	0.9261	0.0775	0.1111	0.1318	0.1861	0.1541	0.1882	3.6267	4.2784	3.3552
TWIST1	5.4025	1.934e-26	4.315e-25	0.9161	-4.2233	2.5112	0.0516	0.0341	0	0.0341	0.0651	0.0523	2.6951	0.1913	0.165	0.1931	0.1384	0.1343	0.0943	1.8284	1.85	1.7428	0	0.0728	0	0.0387	0	0.0376	0.6346	0.8093	0.808	0.0275	0.0124	0	0	0	0.0265	0.0751	0.1011	0.069	0	0	0	0.0177	0.013	0.015	1.0256	1.4209	0.9569
COL6A3	5.4016	1.47e-43	1.727e-40	9.8429	4.627	2.423	0.9912	0.8397	0.8127	0.8495	0.9139	1.0561	7.5456	0.7285	0.5664	0.5163	0.5932	0.743	0.8855	6.4584	6.5347	6.5198	0.4671	0.1399	0.2003	0.6545	1.0775	0.6074	5.082	5.0758	5.1912	0.6067	0.2325	0.2974	0.3645	0.337	0.4688	1.8902	2.0267	1.82	0.5073	0.2118	0.3463	0.402	0.4596	0.5993	6.2212	6.4708	5.6966
KCNH1	5.3999	3.335e-21	4.037e-20	-0.9501	-5.8902	2.0355	0.0166	0.0073	0	0.0109	0	0.0048	0.6428	0.0059	0.0058	0	0	0	0.0175	0.4721	0.4473	0.5147	0	0	0	0	0	0	0.0746	0.1314	0.0743	0.0175	0.0079	0	0	0	0.0335	0.0208	0.0247	0.0111	0	0	0	0	0.0164	0	0.5493	0.4277	0.259
NTM	5.3994	3.46e-23	5.122e-22	0.4766	-4.4541	1.7478	0.0038	0.0067	0.0093	0.0126	0.0028	0.0044	0.6057	0.0027	0.0107	0	0.0106	0	0.0202	0.685	0.7629	0.7209	0	0.0145	0.017	0.0057	0.0128	0.0037	0.1412	0.179	0.2573	0.0081	0.0036	0.0338	0.0175	0.0058	0.0078	0.016	0.019	0.0458	0	0.0113	0	0.0104	0.0038	0.0044	0.4208	0.5424	0.3267
IL1RL1	5.3987	7.309e-28	2.038e-26	1.7193	-3.3581	1.9091	0.0185	0.0122	0.0113	0.0091	0.0067	0.0214	0.9195	0.0421	0.0512	0.0207	0.038	0.0522	0.0626	2.4382	2.481	2.2792	0.0144	0.0175	0.0052	0.0138	0.0686	0.0311	0.6165	0.7483	0.6603	0.0578	0.0132	0.0103	0.0246	0.014	0.0094	0.1088	0.1369	0.0908	0.0313	0.0091	0	0.0063	0.0274	0.0211	0.6519	0.6292	0.547
HRCT1	5.3963	1.588e-24	2.789e-23	-1.2797	-6.2209	1.3939	0.0552	0	0.0227	0.0183	0.0202	0.0162	1.7287	0	0.0388	0	0	0	0.0295	1.0543	0.9669	1.0859	0	0	0	0	0	0	0.2809	0.4027	0.5024	0	0	0	0	0	0	0	0.0277	0.1091	0	0	0	0	0	0	0.7242	0.7594	0.4607
BGN	5.3962	7.687e-25	1.402e-23	0.3285	-4.2668	2.5402	0.1251	0.1012	0.0691	0.0353	0.0767	0.0556	3.5004	0.0077	0	0.0081	0	0	0	0.2003	0.162	0.2215	0	0.0606	0.0121	0.0479	0.0538	0.0209	0.2049	0.1572	0.0964	0	0	0.0121	0.0083	0.0325	0.065	0.0271	0.0322	0	0	0	0	0	0.0214	0.0247	1.9833	1.9554	1.5586
TBC1D12	5.3887	5.362e-24	8.742e-23	0.6853	-4.3758	2.0283	0.0115	0.0034	0.0218	0.0226	0.0111	0.0287	0.8729	0.0055	0.0081	0.0115	0.0053	0.0082	0	0.5124	0.6168	0.5955	0.012	0	0.0043	0.0172	0	0.0112	0.1093	0.1969	0.1241	0.0081	0.0146	0.0043	0.0059	0	0	0.0633	0.0267	0.0308	0.0174	0.0076	0	0.0104	0	0.0219	0.5687	0.702	0.4225
PDLIM4	5.3885	1.644e-24	2.881e-23	0.4866	-4.4827	3.0677	0.1126	0.0991	0.0985	0.1411	0.1385	0.2113	2.3597	0	0.0117	0	0.0286	0.006	0	0.8993	0.7484	0.9664	0	0	0.0185	0.0247	0	0.0241	0.2662	0.2969	0.2568	0	0	0.0185	0	0	0	0.0278	0.0166	0.0112	0.0188	0	0	0	0.0165	0	1.1521	1.3432	0.7862
TNFAIP8L3	5.3825	6.782e-25	1.246e-23	-0.9053	-5.7785	2.4497	0.0234	0	0.0285	0	0	0	0.9796	0.1951	0.1786	0.1747	0.0162	0.0168	0	0.5253	0.6467	0.6169	0	0	0.0131	0.0175	0.0197	0.0114	0.3286	0.2602	0.2779	0	0	0.0131	0.009	0	0	0.0486	0.0233	0	0	0	0	0	0	0.0134	0.3491	0.625	0.3962
GALNT11	5.3823	1.347e-28	4.28e-27	1.6106	-3.4451	1.7412	0.0287	0.0362	0.0208	0.0168	0.0139	0.0222	1.0094	0.0204	0.0045	0.0168	0.0067	0.0274	0.0203	1.2756	1.3201	1.1489	0	0	0	0.0096	0.0108	0.0186	0.3645	0.423	0.4343	0.0136	0.0183	0.0036	0.022	0.0049	0.0065	0.0426	0.0536	0.0882	0.0073	0.0095	0.0051	0.0044	0.0064	0.0037	0.5639	0.6377	0.389
IGFBP6	5.3816	1.523e-34	1.551e-32	3.845	-1.1326	1.1801	0.6852	0.5916	0.7502	0.7681	0.722	0.6426	5.7196	0.3289	0.4487	0.4412	0.4648	0.4672	0.2437	5.1595	5.0933	5.1442	0.396	0.1853	0.3489	0.5394	0.6179	0.4624	3.1414	3.4362	3.2921	0.4834	0.1684	0.4205	0.3768	0.3356	0.4049	0.9149	1.2094	1.2399	0.2593	0.0801	0.2687	0.1858	0.2813	0.1795	3.9203	4.1246	3.5033
VEPH1	5.3748	1.11e-25	2.264e-24	0.3032	-4.8271	2.639	0	0	0	0.0027	0	0.0047	0.4591	0.0143	0.0029	0.003	0.0084	0.0087	0.0043	0.8249	0.8584	0.7101	0.0126	0.0077	0	0.0121	0.0204	0.0079	0.2282	0.3152	0.2559	0	0.0077	0.0045	0	0	0	0.0503	0.0321	0.0217	0	0.012	0.0127	0	0	0.0047	0.2497	0.344	0.1659
ADAMTS1	5.3719	3.568e-39	9.733e-37	6.3492	1.2578	2.8902	0.3974	0.3665	0.3381	0.4504	0.4778	0.637	6.2051	0.2921	0.2251	0.1632	0.1907	0.2701	0.4446	4.9415	4.9985	4.9066	0.0464	0.0213	0.0455	0.2763	0.4631	0.1818	2.5773	2.7507	2.7151	0.1802	0.0736	0.0818	0.1297	0.0885	0.1462	0.7938	0.7521	0.6771	1.5919	1.6157	1.5778	1.5462	1.549	1.6039	4.8235	5.1604	4.3987
ASPN	5.3716	1.468e-22	2.045e-21	-1.3286	-6.1308	2.0273	0	0	0	0.0211	0	0	0.4928	0	0	0	0	0	0	0.2064	0.2432	0.2617	0	0	0	0	0	0	0.0961	0.0272	0.1112	0	0	0	0	0	0.0218	0.0358	0.0107	0	0.0243	0	0	0	0.0107	0	0.6103	0.9774	0.682
HDX	5.3714	4.483e-22	5.946e-21	-1.0306	-5.8144	1.7712	0	0	0.0031	0.0101	0	0.0022	0.2955	0.0027	0.0027	0.0058	0	0.0028	0	0.2518	0.2398	0.1584	0	0	0	0.0172	0.0065	0.0037	0.049	0.072	0.0749	0.0082	0	0	0	0.0058	0	0.0097	0.0039	0.0052	0	0	0	0	0	0	0.2709	0.2362	0.1141
C3	5.3697	1.421e-27	3.723e-26	1.3788	-3.5819	2.2582	0.0191	0.0251	0.0411	0.0147	0.0502	0.0258	1.8937	0.0113	0.0022	0.0048	0.0264	0.0046	0.0135	0.7416	0.6719	0.7155	0.01	0.0061	0.0036	0.0237	0.0054	0.0307	0.2485	0.1581	0.2386	0.0068	0.0061	0.0036	0.0024	0.0048	0	0.024	0.0316	0.0214	0.0216	0	0.005	0.0216	0.0063	0.0037	0.6668	0.7005	0.5455
CA9	5.3691	3.52e-24	5.859e-23	0.6477	-4.3411	2.0576	0.0472	0	0.0258	0.0414	0.0788	0.0275	2.6378	0.0336	0.1078	0.0587	0.147	0.0227	0.0662	2.4073	2.3178	2.4021	0	0	0.0177	0.0698	0.0784	0.0606	0.9542	1.1267	0.8978	0.0661	0.0151	0	0.0122	0	0	0.0783	0.1222	0.0213	0.0358	0.0312	0	0	0.0621	0	1.1041	1.562	1.0929
PSG5	5.3667	1.162e-22	1.643e-21	-0.9459	-5.7933	1.7799	0.0057	0	0	0.0112	0	0.0066	0.856	0.0081	0.004	0	0.0039	0	0	0.6465	0.6833	0.515	0	0	0	0	0	0	0.0105	0.0569	0.0345	0	0	0	0	0	0	0.0143	0.017	0	0	0	0	0	0	0	0.2453	0.4211	0.1939
TRPC1	5.3597	8.941e-27	2.098e-25	2.1982	-2.3516	2.6788	0.0056	0.0243	0.0136	0.0037	0.0081	0.0097	1.2559	0.0314	0.0078	0.0208	0.0154	0.0199	0.0177	1.4186	1.496	1.2387	0.5696	0.707	0.682	0.8566	0.8285	0.6582	1.0301	1.169	1.159	0.8187	0.8895	0.7172	0.7828	0.8165	0.8591	1.1055	1.0153	1.0531	0	0.0055	0.0088	0.0076	0.0166	0	0.7777	1.069	0.6818
MAOA	5.3564	1.667e-25	3.321e-24	1.5195	-3.4993	2.3526	0.0126	0.0111	0.0205	0.0124	0.0228	0.0326	1.4353	0.0442	0.022	0.0047	0.0346	0.0446	0.0397	1.7478	1.8366	1.8148	0	0	0.0417	0.0647	0.042	0.0363	0.7121	0.6088	0.7114	0.0397	0.0416	0.021	0.0382	0.019	0.0128	0.1889	0.2112	0.1762	0	0.0186	0.0198	0.034	0.0311	0	0.901	1.0854	0.5402
FBXO17	5.3553	6.937e-22	9.012e-21	-0.6307	-5.471	1.8587	0	0.0094	0.0044	0.0071	0.0039	0.0339	0.7601	0	0.0113	0.004	0	0.0038	0	0.4772	0.4464	0.4035	0	0	0	0.008	0.009	0	0.1504	0.0799	0.1335	0	0	0.006	0.0041	0.0081	0	0.0045	0.0213	0.0072	0	0	0.0084	0	0.0159	0	0.2326	0.3938	0.1619
LRRC49	5.3511	2.483e-22	3.385e-21	-0.135	-5.1293	2.2252	0.0083	0	0.0101	0.0027	0.006	0.0048	0.6093	0	0	0.0031	0.02	0.0119	0	0.5215	0.4716	0.4634	0	0	0	0.0124	0.007	0	0.0747	0.1364	0.1336	0.0088	0.004	0	0	0	0	0.0104	0.0083	0.0277	0	0	0	0.0113	0	0.0048	0.4099	0.4965	0.2553
ALPL	5.3436	5.464e-29	1.843e-27	0.2581	-4.5543	2.4936	0.1028	0.0831	0.0773	0.0627	0.069	0.1184	2.9457	0.0063	0.0124	0.0066	0	0.0063	0.0094	0.4276	0.4445	0.5387	0	0	0	0	0	0.0171	0.0639	0.1191	0.0663	0	0	0.0099	0	0	0	0.0148	0.0088	0.0119	0.0397	0	0	0.0239	0.0175	0.0202	1.5839	1.5509	1.2366
KRT7	5.3425	2.854e-26	6.283e-25	-0.2126	-4.9134	2.0126	0	0.017	0.0158	0.0085	0.0047	0.0038	1.1781	0.0184	0.0182	0.0097	0.0045	0.0047	0.0069	0.6617	0.5292	0.5822	0	0.0123	0	0.0097	0.0109	0.0312	0.0702	0.0728	0.0681	0	0	0	0.005	0	0	0.0055	0.0258	0.0174	0.0147	0	0	0.0176	0.0065	0.0074	0.6414	0.8454	0.4861
MICU3	5.3345	3.27e-23	4.86e-22	-0.626	-5.6307	1.9204	0	0	0	0	0.0042	0.01	0.4004	0.0041	0	0	0.004	0.0041	0.0061	0.5831	0.6144	0.537	0	0	0.0064	0.0086	0	0	0.1323	0.147	0.1749	0	0.0055	0	0.0044	0	0.0118	0.0478	0.0115	0.0535	0	0	0	0	0	0	0.2651	0.5599	0.1677
LPHN2	5.3269	4.414e-31	2.27e-29	3.0506	-1.7078	3.4766	0.0205	0.0239	0.025	0.0269	0.0247	0.0119	1.3249	0.0385	0.0287	0.0179	0.0306	0.0412	0.0712	2.3958	2.5545	2.305	0.143	0.1189	0.1141	0.2233	0.2539	0.219	1.3918	1.5069	1.4989	0.2594	0.2572	0.2397	0.2192	0.2031	0.2206	0.3608	0.3435	0.3552	0.0078	0.0302	0.0054	0.0093	0.0102	0.0235	0.9579	1.0833	0.692
FLRT2	5.3258	2.938e-25	5.66e-24	0.2774	-4.6364	1.8665	0.0087	0.0026	0.0024	0.0038	0.0021	0.0101	0.5754	0.0021	0.002	0	0.002	0.0042	0.0092	0.326	0.3613	0.3126	0	0	0	0.0087	0.0146	0	0.1133	0.1377	0.0989	0	0.0028	0	0.0044	0.0044	0	0.0122	0.0116	0.0156	0	0	0.0046	0.0039	0.0029	0.0133	0.2501	0.4112	0.2543
BEND6	5.3256	9.551e-28	2.597e-26	0.3232	-4.8611	3.2705	0.01	0.0088	0.0081	0	0.0073	0.0288	1.0023	0.5098	0.5003	0.438	0.2424	0.2006	0.2078	1.3905	1.4872	1.39	0	0	0	0	0	0	0.3436	0.5019	0.4787	0	0.0095	0	0.0077	0.03	0	0.1133	0.1246	0.1042	0.0226	0	0	0	0.0099	0	0.7448	0.7732	0.6576
NALCN	5.3228	5.737e-26	1.206e-24	0.4139	-4.5582	1.7647	0	0.0028	0.0051	0.0082	0.0091	0.0073	0.6832	0.0111	0	0.0024	0.0022	0.0067	0	0.4522	0.4799	0.4083	0	0	0	0	0.0105	0.003	0.174	0.1766	0.2013	0	0.003	0.0035	0.0048	0.0047	0.0191	0.0467	0.0156	0.0126	0	0	0.0049	0.0043	0.0062	0.0108	0.2767	0.3933	0.2305
ZFHX4	5.3179	4.711e-28	1.345e-26	2.0771	-2.9019	1.2865	0.0119	0.0089	0	0.0133	0.0208	0.0118	1.0479	0.0072	0.0083	0.0064	0.0094	0.0121	0.0108	0.535	0.5946	0.5118	0.0053	0.0096	0.0057	0.0302	0.0227	0.0229	0.4229	0.3601	0.2909	0.0072	0.0097	0.0094	0.0091	0.0026	0.0069	0.0394	0.0663	0.0605	0.0115	0.0017	0.0053	0.0046	0.0034	0.0058	0.4344	0.4461	0.2367
SPOCD1	5.3176	1.543e-27	4.023e-26	1.1967	-3.7493	2.1134	0.0113	0.0066	0.0061	0.0148	0.0163	0.0195	0.9858	0.0133	0.0184	0.0196	0.013	0.0424	0.0238	1.2866	1.2444	1.1938	0	0	0	0.0168	0.08	0.0217	0.3328	0.381	0.3508	0.0159	0.0143	0	0.0057	0.0113	0.0077	0.0799	0.0517	0.0741	0	0	0	0.0051	0.0075	0.0043	0.3558	0.5873	0.4043
SYNC	5.3164	2.467e-28	7.435e-27	2.2952	-2.7419	1.7517	0.0526	0.0783	0.0787	0.1019	0.1068	0.0522	2.1443	0.0842	0.1084	0.0452	0.0773	0.1105	0.1093	2.5948	2.6467	2.4208	0	0.0144	0.042	0.0227	0.1113	0.0366	0.7925	0.9596	1.0153	0.0478	0.0288	0.0254	0.0232	0.0229	0.046	0.2253	0.1993	0.2368	0	0.015	0.0357	0.0308	0.0375	0.0346	1.8381	2.0734	1.3537
ZNF132	5.3147	1.098e-21	1.4e-20	-0.3936	-5.3412	2.3864	0.0156	0.0069	0	0	0.0113	0.0091	0.6636	0.0055	0	0.0059	0.0108	0.0222	0.0165	0.8154	0.765	0.7697	0.0243	0	0	0.0347	0.0261	0	0.2016	0.1956	0.2217	0	0.0074	0	0	0.0118	0	0.0261	0.0537	0.0518	0.0177	0	0	0.0211	0	0	0.2849	0.4625	0.2824
NR2F2	5.3114	2.765e-29	9.823e-28	1.4623	-3.4461	1.5882	0.0205	0.0108	0.0167	0.0189	0.0208	0.0072	1.1053	0.0261	0.0173	0.0185	0.0142	0.0205	0.0087	1.0274	1.1431	0.955	0.0256	0.031	0.0137	0.0485	0.0478	0.0199	0.8572	0.6119	0.5498	0.0087	0.0078	0.0137	0.0126	0.0369	0.0333	0.0743	0.0762	0.0652	0	0.0041	0.0065	0	0.0082	0.0188	0.5744	0.4499	0.3923
C1QTNF1	5.3078	5.58e-26	1.176e-24	0.9419	-4.0547	2.2321	0.0218	0.0191	0.0266	0.0392	0.0079	0.047	1.4437	0.0116	0.0305	0.0123	0.0189	0.0234	0.0174	1.1733	1.1642	1.2591	0	0	0	0.0325	0.0184	0.0211	0.3646	0.4319	0.4198	0	0	0	0	0.0083	0	0.0138	0.0643	0.0791	0	0	0	0.0149	0.0163	0	0.9497	0.72	0.4568
IL8	5.3035	1.892e-28	5.863e-27	3.121	-1.6094	2.2627	0.4759	0.7943	0.7151	0.5189	0.4678	0.5753	5.3183	0.1499	0.1184	0.0433	0.1684	0.2176	0.261	2.9949	2.9318	3.0798	0.1059	0	0.013	0.6061	0.5905	0.6259	1.1456	1.191	1.1083	0.0246	0.0222	0	0.0267	0	0.0237	0.1406	0.1864	0.1065	0.1753	0.1221	0.0894	0.0624	0.0571	0.2237	4.1048	4.6398	4.0649
TRIQK	5.3027	2.332e-29	8.441e-28	1.5031	-3.5033	1.5085	0.004	0.0104	0.016	0.0156	0.0171	0.0114	0.8702	0.0168	0.0248	0.0207	0.0109	0.0197	0.0209	1.3721	1.3181	1.2633	0.0123	0	0.0132	0.0059	0.0199	0.0191	0.3486	0.52	0.4673	0.0084	0.0075	0.0044	0.0091	0.006	0.0399	0.0683	0.0771	0.0678	0.009	0.0233	0.0309	0.0267	0.0503	0.0136	0.6934	0.9385	0.647
ZBTB38	5.3007	3.341e-33	2.578e-31	4.3258	-0.7452	2.5126	0.0666	0.042	0.0452	0.0736	0.0621	0.079	2.4135	0.0488	0.0457	0.0726	0.049	0.0519	0.0764	2.4575	2.5374	2.4091	0.036	0.0147	0.0108	0.0514	0.064	0.0445	0.9934	1.0918	1.0016	0.0286	0.0348	0.0385	0.0367	0.0117	0.0275	0.2553	0.2474	0.2116	0.0392	0.0096	0.0152	0.021	0.0306	0.0374	1.6202	1.9295	1.2998
TNFRSF19	5.2988	2.542e-25	4.928e-24	1.1921	-3.4737	3.1172	0.0259	0.0272	0.0127	0.0137	0.0076	0.0211	1.2481	0.0111	0.0037	0.0039	0.0144	0.0149	0.0165	0.8858	0.8066	0.7337	0.0638	0.0678	0.0682	0.0908	0.1262	0.0978	0.4368	0.5334	0.426	0.1169	0.1193	0.165	0.1078	0.0769	0.1028	0.2042	0.1719	0.1785	0	0.0052	0.0164	0	0.0206	0	0.571	0.8174	0.4464
SLC38A4	5.2982	5.057e-21	6.04e-20	-1.0131	-5.7177	2.3294	0	0	0	0	0.0047	0	0.5873	0.0136	0	0.0048	0.0044	0.0092	0	0.3426	0.3796	0.299	0	0	0.0071	0.0096	0.0215	0	0.0235	0.0874	0.0484	0	0	0	0	0	0	0.0108	0.0128	0	0	0	0	0.026	0	0.0074	0.3939	0.4825	0.2666
PPP2R3A	5.2908	6.532e-24	1.049e-22	1.4713	-3.5171	2.9825	0	0.006	0.0055	0.0178	0.0098	0.0215	1.0527	0.012	0.0119	0.0051	0.0094	0.0121	0.0144	0.7377	0.9046	0.8626	0.0106	0	0.0076	0.0051	0.0339	0.0196	0.3489	0.4019	0.3576	0.0072	0	0.0226	0.0078	0	0.0275	0.067	0.0696	0.0272	0.023	0.0034	0.016	0.0046	0	0	0.6571	0.748	0.385
IL1R1	5.2892	1.785e-29	6.509e-28	3.0869	-1.9568	2.8114	0.6239	0.6058	0.582	0.3596	0.3128	0.3796	2.444	0.0395	0.0313	0.028	0.0104	0.0503	0.051	1.9468	1.9758	1.992	0.0689	0.056	0.0413	0.0223	0.0375	0.0502	0.7464	0.8512	0.8813	0.1075	0.0354	0.0332	0.0257	0.0057	0.0077	0.127	0.1396	0.098	0.0338	0.0185	0.0409	0.0102	0.0149	0.0172	1.7223	1.9578	1.3619
AL132709.5	5.2858	9.037e-23	1.294e-21	0.2599	-4.6855	2.5295	0.0698	0.0613	0.064	0.0965	0.0571	0.0408	1.3642	0.0063	0.0062	0.0067	0	0.019	0.0188	0.9001	1.0599	0.9135	0	0	0	0	0.0589	0.0426	0.2963	0.3335	0.2729	0.0188	0	0.0296	0.0068	0	0	0.0515	0.0781	0.1043	0	0	0	0	0.0088	0.0203	0.7523	1.0923	0.5984
ZNF804A	5.2836	2.251e-23	3.391e-22	-1.0178	-5.7165	1.9749	0.0057	0.005	0.0092	0	0	0.0033	0.5546	0	0.004	0.0043	0.0039	0.0081	0	0.3029	0.2634	0.2198	0	0	0	0.0085	0.019	0.011	0.0814	0.0843	0.1249	0.012	0	0	0	0	0.023	0.0142	0.0281	0	0	0.0056	0	0	0	0	0.2122	0.2982	0.1648
BAIAP2L1	5.2817	2.456e-24	4.207e-23	-0.4182	-5.3057	1.7191	0.0111	0.0049	0.009	0.0109	0.02	0.0064	1.1273	0.0157	0.0078	0.0125	0	0.0079	0.0059	0.3216	0.4159	0.3767	0	0	0	0	0	0.0161	0.1084	0.109	0.1299	0	0	0	0	0	0	0.0139	0.0165	0.0075	0	0	0.0087	0.0225	0	0.019	0.6006	0.5225	0.3811
RP11-706J10.1	5.276	2.5e-24	4.27e-23	-1.3444	-6.1547	1.8946	0	0	0	0	0	0	0.4043	0.0113	0	0	0	0.0228	0.0336	1.3974	1.3769	1.1746	0	0	0	0	0	0	0.1135	0.2087	0.1839	0.0336	0	0	0.0122	0	0.0323	0.0658	0.0317	0.0214	0	0	0	0	0	0	0.3762	0.4242	0.4372
C16orf45	5.269	9.152e-27	2.141e-25	1.8507	-3.2873	1.9833	0.0216	0.0189	0.0291	0.0514	0.0208	0.0413	1.7178	0.0797	0.0741	0.0428	0.1383	0.1286	0.0747	2.0613	2.1825	2.1787	0.0224	0.0136	0	0.0214	0.036	0.0139	0.79	1.0195	1.0623	0.0452	0	0.008	0.0165	0	0.0436	0.1822	0.208	0.1566	0.0163	0	0.0337	0.0098	0.0355	0.0328	1.0294	1.3953	0.896
MEG3	5.2658	2.54e-32	1.702e-30	2.3379	-2.6224	1.9315	0.0068	0.0103	0.011	0.0362	0.0351	0.0482	1.5055	0.0107	0.0059	0.0076	0.0058	0.0156	0.0089	0.5075	0.592	0.5868	0.0053	0.0032	0.0019	0.0226	0.0057	0.013	0.2111	0.1588	0.2269	0.0071	0.0048	0.0056	0.0052	0.0026	0.0034	0.0433	0.0611	0.0315	0.0115	0.0017	0.0027	0.0114	0.01	0.0097	0.6431	0.8317	0.5656
THEM4	5.2579	3.296e-24	5.515e-23	0.167	-4.8673	1.7036	0.0061	0.0106	0.0049	0.0159	0.0088	0.0416	0.974	0.0043	0.0253	0.0091	0.0209	0.0173	0.0192	0.8174	0.8425	0.6469	0	0	0	0	0.0203	0	0.1983	0.2084	0.2153	0.0128	0.0115	0.0068	0.0046	0	0	0.055	0.0594	0.0243	0.0137	0	0	0.0082	0.012	0.0069	0.4358	0.6592	0.2529
TTLL7	5.2564	1.711e-22	2.368e-21	0.3626	-4.4004	1.6526	0	0.0044	0.0041	0.0066	0.0218	0.0117	0.5691	0.0036	0.0018	0.0019	0.0035	0.0054	0.008	0.3824	0.4657	0.4115	0	0	0	0.0075	0.0085	0.0073	0.112	0.1526	0.1008	0.016	0	0.0028	0.0077	0.0038	0	0.019	0.0126	0.0034	0.0057	0.0025	0.0198	0	0.005	0.0058	0.3384	0.4797	0.216
LAMB1	5.2553	9.48e-37	1.574e-34	5.9029	1.0042	1.6458	0.5677	0.5694	0.4959	0.7895	0.7721	0.8031	4.8577	0.2153	0.1648	0.1691	0.1526	0.2292	0.2917	4.2655	4.3391	4.1855	0.2866	0.1808	0.2006	0.3464	0.4055	0.3578	2.6462	2.8499	2.8635	0.3872	0.246	0.2008	0.2008	0.2617	0.2674	0.819	0.9119	0.7887	0.128	0.054	0.0606	0.0989	0.1246	0.1326	3.512	3.9114	3.1167
RP11-420L9.5	5.252	3.461e-24	5.773e-23	-0.3171	-5.1502	2.2994	0.0569	0.0252	0.054	0.0376	0.0346	0.071	1.8069	0.0136	0.0135	0.0072	0	0.0069	0	0.6277	0.6116	0.5684	0	0	0	0.0286	0	0	0.2891	0.1952	0.1406	0.0404	0	0	0	0	0	0.0241	0.0191	0	0	0	0	0.026	0.0096	0	0.6832	0.8408	0.4969
COL4A4	5.2466	1.28e-22	1.793e-21	-0.5716	-5.1963	2.5433	0.0241	0.0047	0.0109	0	0.0078	0.0124	0.8846	0	0.0019	0	0.0019	0.0038	0	0.0482	0.0442	0.0443	0	0	0	0	0	0	0.0343	0.0103	0.0082	0	0	0	0	0	0	0	0.0027	0	0	0	0	0.0037	0.0027	0.0062	0.5976	0.6465	0.4739
DCLK1	5.2446	7.739e-23	1.119e-21	-0.3262	-5.3457	1.8814	0.0046	0.002	0	0.0015	0.0017	0.0027	0.1542	0.0065	0	0.0034	0.0016	0.0082	0.0049	0.2902	0.3168	0.2997	0	0	0.0026	0	0.0039	0	0.1332	0.134	0.1082	0.0097	0	0	0.0018	0	0	0.0172	0.0091	0.0031	0.0104	0	0.0036	0.0031	0.0023	0.0026	0.0895	0.1005	0.0739
MET	5.243	1.926e-28	5.943e-27	3.3987	-1.5485	2.0323	0.0919	0.1271	0.1268	0.1624	0.1658	0.1401	2.9978	0.024	0.0367	0.0448	0.0208	0.0558	0.0513	2.1073	2.0626	1.835	0.058	0.0072	0.0168	0.028	0.1162	0.0646	0.75	0.8605	0.8147	0.0239	0.0108	0.021	0.0201	0.0171	0.0381	0.2015	0.2107	0.1953	0.0256	0.0149	0.0059	0.0703	0.0554	0.0637	2.0284	2.3912	1.6252
INHBA	5.238	2.032e-26	4.518e-25	1.8615	-2.9087	2.1756	0.0522	0.0518	0.0482	0.0726	0.0504	0.0325	1.7775	0.0125	0.005	0.0079	0.0122	0.0025	0.0112	0.9113	0.9397	0.7755	0.011	0	0.0079	0.0262	0.0295	0.0305	0.2062	0.2592	0.1828	0.0297	0.0134	0.0039	0.0162	0	0.0072	0.0497	0.0384	0.0283	0	0.007	0.0166	0.038	0.0244	0.0361	1.4075	1.5393	1.0274
HNMT	5.2366	3.396e-22	4.572e-21	-0.8595	-5.6693	2.0571	0	0	0.0091	0.0074	0	0.0065	0.5042	0	0.0039	0.0042	0	0.008	0.0059	0.3173	0.3517	0.2498	0	0	0	0	0	0	0.0408	0.09	0.0255	0	0	0	0	0	0	0.0234	0.0167	0	0	0	0.0088	0.0076	0	0.0064	0.4761	0.4689	0.2187
BOK	5.2348	2.574e-24	4.361e-23	0.2069	-4.6398	2.2333	0.0592	0.0262	0.0163	0.0583	0.0431	0.0459	2.5342	0.0071	0	0.0075	0.0139	0.0072	0	0.4302	0.6036	0.4154	0	0	0	0.0298	0.0168	0	0.1411	0.1461	0.2662	0	0	0	0	0	0	0.0251	0.0298	0.0401	0	0	0	0.0798	0.0199	0.0115	1.3855	1.2697	0.9173
POSTN	5.2308	2.529e-27	6.45e-26	0.0038	-4.9105	1.859	0.0146	0.0085	0.0158	0.0223	0.0176	0.0141	1.2477	0.0103	0.0034	0	0.0067	0.0035	0	0.1879	0.1845	0.1907	0.0152	0	0	0	0	0	0.2548	0.1809	0.259	0	0.0046	0	0.0037	0	0	0.0163	0	0.0066	0	0.0048	0	0.0066	0.0048	0.0056	0.7585	0.724	0.5364
MAFB	5.2213	3.105e-24	5.202e-23	-0.0262	-4.9322	2.3518	0.0079	0.0137	0.0316	0.0103	0.0057	0.0136	0.9746	0	0.0055	0.0059	0.0162	0.0388	0.0248	0.8795	0.9094	1.0418	0	0	0	0.0117	0.0897	0.0814	0.7927	0.795	0.7223	0	0.0075	0.0087	0.006	0.0118	0	0.0582	0.0912	0.052	0.0177	0	0	0	0	0	0.2419	0.2015	0.1526
MAP1LC3A	5.2177	1.697e-26	3.835e-25	1.0854	-3.7681	1.3676	0.0739	0.0263	0.0365	0.0489	0.0644	0.0432	2.7657	0.0423	0.0623	0.0666	0.1011	0.0738	0.2089	2.2724	2.1587	2.1008	0.0465	0.0284	0.0168	0.0224	0.122	0	0.6943	0.7028	0.8237	0.1229	0.0426	0.0334	0.0567	0.067	0.0305	0.2012	0.116	0.0984	0.034	0	0	0	0.0733	0.0511	1.4816	1.3477	1.1945
BCAR1	5.2174	2.254e-33	1.784e-31	2.5623	-2.2819	1.7647	0.0223	0.0195	0.0309	0.0435	0.0389	0.0564	2.2738	0.0225	0.0355	0.0096	0.0176	0.0294	0.0335	1.4096	1.4163	1.5891	0.01	0.0061	0.0071	0.0377	0.0734	0.0427	0.4644	0.4688	0.5371	0	0.0091	0.0071	0.0122	0.0048	0.013	0.0553	0.1135	0.0673	0.0915	0.0918	0.064	0.0679	0.0469	0.0854	1.2922	1.2521	1.0083
FOXC2	5.2172	5.371e-24	8.748e-23	-0.7848	-5.4195	1.9044	0.0158	0.0138	0	0.0207	0.0114	0.0273	1.3928	0.0112	0.0111	0	0	0	0	0.84	0.9583	0.939	0	0	0	0.0235	0.0778	0	0.4691	0.4023	0.2849	0.0332	0	0	0.024	0.0237	0.0319	0.0132	0.0313	0.0212	0	0.0156	0	0	0	0.018	0.7333	0.6166	0.3503
PDGFRL	5.2162	2.065e-28	6.359e-27	0.5355	-4.4291	1.8713	0.022	0.0288	0.0179	0.0288	0.016	0.0628	2.2851	0.0078	0.0154	0.0165	0.0303	0.0079	0.0348	0.9962	1.0629	1.0305	0.0342	0	0	0	0	0	0.294	0.3488	0.4098	0.0233	0.0105	0	0.0168	0.0331	0	0.0547	0.1167	0.0726	0	0.0109	0.0344	0.0444	0.0326	0.0376	1.0564	1.1647	0.8712
COL4A6	5.2113	1.32e-22	1.847e-21	-0.391	-5.0325	2.0858	0.0087	0.0101	0.007	0.017	0.0125	0.0033	1.0259	0.0041	0	0	0	0.0062	0.0031	0.2238	0.1626	0.1636	0	0	0.0032	0	0	0	0.0264	0.0717	0.0306	0	0	0	0.0022	0.0044	0	0.0048	0	0	0	0	0.0045	0.0039	0	0.0099	0.4461	0.5236	0.2799
ITGA3	5.204	2.625e-37	4.891e-35	5.1569	0.3229	1.9332	0.1426	0.1058	0.1005	0.2506	0.2208	0.307	4.4662	0.0843	0.0689	0.0775	0.0806	0.1177	0.1375	2.9841	2.9758	3.0344	0.0825	0.0557	0.0652	0.1937	0.2742	0.1547	1.5631	1.6905	1.64	0.0894	0.0976	0.0652	0.0946	0.0954	0.0965	0.4327	0.4727	0.4521	0.0546	0.0319	0.0212	0.0509	0.1017	0.0848	2.8286	3.0992	2.4293
CEBPD	5.2012	1.945e-26	4.331e-25	2.5022	-2.3314	2.2477	0.2881	0.3593	0.2467	0.5099	0.5412	0.4889	4.0829	0.0924	0.0995	0.0452	0.1296	0.0516	0.1244	2.7273	3.2387	3.0419	0.1103	0	0.027	0.1058	0.2967	0.1464	1.0445	1.0938	1.2404	0.0758	0.0571	0.0404	0.0551	0	0.0247	0.2189	0.3556	0.1262	0.0546	0.024	0.038	0.0329	0.0941	0.0685	2.5017	2.6992	1.9727
NMNAT2	5.2002	1.704e-21	2.134e-20	-0.2695	-5.08	2.0818	0.0037	0.0065	0.006	0.0122	0.0108	0	0.5876	0.0026	0.0052	0.0028	0.0051	0.0132	0	0.3369	0.2967	0.3452	0	0	0	0.0055	0.0248	0.0036	0.1558	0.0962	0.0883	0.0079	0	0.0041	0	0	0	0.0155	0.0037	0.0298	0.0084	0	0.0175	0.005	0.0184	0.017	0.272	0.3559	0.2012
MYPN	5.1982	1.284e-25	2.592e-24	0.7052	-4.0495	1.7834	0.004	0.0104	0.0032	0.0207	0.0029	0.0206	0.9247	0.014	0.0028	0.0119	0.0191	0.0197	0.025	0.9719	1.0296	0.8447	0.0123	0.0075	0.0044	0.0059	0.0133	0.0153	0.1721	0.2068	0.2087	0	0	0.0088	0.0091	0.006	0.0081	0.0491	0.0391	0.0053	0	0.0078	0	0.0054	0.0039	0	0.4529	0.5923	0.4534
UPP1	5.194	1.178e-27	3.147e-26	1.0686	-3.6967	1.5344	0.0346	0.0649	0.0374	0.1034	0.066	0.0563	1.9794	0.0123	0.0243	0.026	0.008	0.0166	0.0306	0.9645	1.0536	0.9294	0.0181	0	0.0065	0.0259	0.0482	0.0335	0.2093	0.245	0.2301	0.0123	0.0165	0.0065	0	0	0.0118	0.029	0.0345	0.0463	0.0132	0.0115	0	0.0079	0.023	0.0199	1.2179	1.3201	0.8945
WWC2	5.1914	3.361e-29	1.172e-27	1.5945	-3.3383	1.9621	0.0107	0.0117	0.0043	0.0227	0.0231	0.0276	1.0563	0.0076	0.0056	0.016	0.0111	0.019	0.0141	0.6711	0.7025	0.6262	0	0.0051	0.003	0.008	0.0267	0.0052	0.202	0.2119	0.2232	0.0113	0.0051	0.0119	0.002	0.004	0.0109	0.0529	0.055	0.0461	0.0061	0	0.0042	0.0073	0.0132	0.0031	0.5397	0.8444	0.5121
PTGS2	5.1876	3.79e-24	6.287e-23	0.1903	-4.3776	2.949	0.0101	0.0044	0.0082	0.0165	0.0073	0.0117	1.2779	0	0	0	0.007	0.0108	0.0213	0.5654	0.4497	0.5959	0	0	0	0.0809	0.0827	0.0764	0.2556	0.2426	0.1951	0	0	0	0	0	0.0103	0.0211	0.0101	0.0068	0	0	0	0.0069	0	0.0116	0.4606	0.8301	0.5409
ZC2HC1A	5.1856	4.915e-22	6.496e-21	-0.6837	-5.7467	2.2076	0	0	0	0.0084	0.0046	0.0037	0.3993	0.0135	0.0178	0.0143	0	0.0091	0.0068	0.6916	0.5659	0.4814	0	0	0	0	0	0	0.2277	0.197	0.2253	0.0268	0	0	0	0	0	0.068	0.0127	0.0753	0	0	0	0	0.0063	0.0145	0.2178	0.3791	0.1773
RP11-138I17.1	5.1851	8.974e-25	1.621e-23	-1.1435	-5.8287	1.7501	0.0408	0.024	0.0112	0.018	0.0198	0.0159	0.8168	0	0.0096	0.0103	0	0	0	0.554	0.603	0.4843	0	0	0.0153	0	0	0	0.1448	0.1965	0.1782	0	0	0	0	0.0207	0.0278	0.0115	0.0407	0	0	0.0135	0	0	0	0	0.4689	0.8998	0.5316
FBXL7	5.1812	1.355e-24	2.397e-23	0.3482	-4.5375	2.1685	0.0164	0.0048	0.0089	0.0144	0.0198	0.0253	0.9815	0.0039	0.0115	0.0082	0	0.0078	0.0174	0.7154	0.744	0.6323	0	0	0	0.0244	0.0184	0.0053	0.3571	0.285	0.356	0.0116	0.0052	0	0.0084	0	0	0.0183	0.0644	0.0438	0	0	0	0	0.0109	0.0063	0.2835	0.3605	0.3485
ARMCX1	5.1733	1.238e-24	2.213e-23	1.359	-3.5426	2.258	0.0124	0	0.0498	0.0244	0.0444	0.0635	2.2766	0.2944	0.3129	0.2325	0.1318	0.2601	0.1623	2.2879	2.2959	2.0172	0.0384	0.0465	0.0138	0.0548	0.1011	0.0475	1.0462	1.0001	0.8202	0.0771	0.0351	0.0138	0	0.0554	0.0252	0.1299	0.1419	0.203	0	0.0122	0.0195	0.0662	0	0.0697	1.6377	1.8021	1.1807
ACOX2	5.171	3.076e-23	4.584e-22	-0.6127	-5.4892	2.5739	0	0.006	0	0	0	0	0.4346	0.0049	0.0048	0.0052	0.0095	0	0.0146	0.7498	0.7266	0.7105	0	0	0	0	0.0457	0	0.2344	0.1893	0.2603	0	0.0066	0	0	0.0207	0.014	0.04	0.0475	0.0458	0	0.0136	0	0.0094	0.0137	0.0079	0.1743	0.1885	0.1773
CTD-2319I12.1	5.169	2.57e-24	4.357e-23	-0.2966	-4.9097	1.3876	0.0711	0.0211	0.0196	0.0471	0.0348	0.014	2.4115	0.0171	0.0169	0.0359	0.0167	0.0511	0.0506	2.0017	1.7538	1.5563	0	0	0.0268	0	0.0402	0.0233	0.1282	0.4018	0.3594	0	0	0.0268	0.0366	0.0362	0	0.0402	0.024	0.1547	0	0.0238	0.0377	0	0.0239	0.0275	1.1992	1.6048	1.077
KRTAP1-5	5.1685	1.247e-22	1.751e-21	-1.1996	-5.7884	1.6834	0.0447	0	0.0183	0.044	0.0163	0.0131	1.8252	0	0	0.0169	0	0.0161	0	1.1239	0.9322	0.9838	0	0	0	0.0662	0.0743	0	0.12	0.2629	0.2823	0	0	0	0	0	0	0	0.0663	0.0302	0	0	0	0	0.0223	0.051	0.6099	1.167	0.7474
GPRC5A	5.1676	5.651e-28	1.605e-26	2.0955	-2.6743	1.5446	0.0344	0.0138	0.023	0.041	0.0539	0.0468	2.4353	0.0089	0.0132	0.0188	0.0174	0.0113	0.0133	0.9275	1.1383	0.9307	0.0098	0	0	0.0327	0.0315	0.0243	0.2006	0.2128	0.1899	0.0133	0.0239	0.014	0.0024	0.0142	0.0192	0.0724	0.0857	0.0624	0.0072	0.0155	0.0246	0.0589	0.0218	0.0251	0.9664	1.222	0.727
PRKAA2	5.161	4.645e-24	7.622e-23	-0.1447	-4.9297	1.6013	0.0029	0.0025	0	0	0.0082	0.0033	0.4466	0	0.01	0.0021	0.0098	0.0061	0.0121	0.265	0.2787	0.2445	0	0	0	0	0.0048	0.0028	0.0717	0.0778	0.1173	0.012	0.0027	0.0032	0.0022	0.0043	0	0.0119	0.017	0.0038	0	0.0028	0.0045	0	0.0057	0.0033	0.3542	0.358	0.2551
SNX7	5.1605	5.718e-25	1.065e-23	2.7572	-2.3312	4.1479	0.0508	0.0878	0.0414	0.0744	0.064	0.0729	2.9059	0.0626	0.062	0.0382	0.0612	0.072	0.0405	2.6925	2.7833	2.5826	0.0784	0	0	0	0.1444	0.0124	1.0383	1.3623	1.201	0.0797	0.0364	0	0.0098	0	0.0517	0.2297	0.226	0.2541	0.1127	0.0253	0	0.0174	0	0.0861	2.1329	2.4291	1.9016
MSC	5.1597	3.025e-24	5.079e-23	-0.7296	-5.319	1.8313	0.0126	0.011	0.0405	0.0328	0.0272	0.0361	1.8351	0.0353	0	0	0	0.009	0	0.3909	0.4275	0.4562	0	0.0237	0	0	0	0	0.0457	0.0474	0.0568	0	0	0	0	0.0189	0	0.021	0.0373	0	0	0	0	0.0171	0	0.0144	1.1766	1.4172	0.8607
DST	5.1561	1.219e-34	1.267e-32	6.8453	1.8824	2.6055	0.0748	0.071	0.071	0.0981	0.09	0.1243	3.6724	1.0791	1.183	1.131	1.02	1.1121	1.1042	2.7129	2.9543	2.9039	0.0279	0.0158	0.022	0.0676	0.1362	0.064	1.3865	1.4174	1.493	0.0873	0.0351	0.0403	0.0413	0.0374	0.0427	0.3863	0.4167	0.3369	0.0375	0.0145	0.0211	0.0414	0.0403	0.0543	2.4026	2.6511	1.7584
KIAA1644	5.1535	5.496e-29	1.849e-27	1.5144	-3.4692	3.0249	0.0582	0.0477	0.0505	0.0685	0.0699	0.0974	1.1814	0.0028	0.0083	0.0059	0.0136	0.0252	0.0249	1.1994	1.2212	1.1748	0	0	0.0044	0	0.0132	0.0038	0.2406	0.2488	0.2891	0	0	0.0044	0.003	0	0.008	0.0328	0.073	0.0316	0.0089	0	0.0124	0.0054	0.0078	0.0225	1.0132	1.1951	0.8383
COL14A1	5.1534	1.105e-22	1.563e-21	-0.5665	-5.2614	1.8954	0	0.0027	0.0051	0.002	0.0112	0.0126	0.3577	0.0044	0	0	0	0	0.0033	0.086	0.1453	0.1482	0	0	0.0035	0.0093	0.0156	0.003	0.0672	0.0621	0.033	0	0	0.0035	0	0	0	0.0156	0.0124	0.0042	0	0	0	0.0042	0	0	0.1673	0.262	0.1416
FAM50B	5.1523	6.619e-24	1.061e-22	-1.3282	-6.007	1.6128	0	0.0476	0.0112	0	0	0.008	1.1365	0.0097	0.0096	0	0.0095	0.0098	0	0.6758	0.6508	0.8414	0	0	0	0	0	0	0.0982	0.1501	0.1214	0	0	0.0153	0	0	0	0.023	0.0137	0	0	0	0	0	0	0	0.3657	0.6248	0.3097
EDNRA	5.1356	1.57e-21	1.97e-20	-0.5856	-5.3611	1.8729	0	0.0055	0	0.0083	0.0046	0.0073	0.5835	0.0045	0.0044	0.0047	0.0087	0.0045	0.0133	0.4761	0.4603	0.3995	0	0	0	0.0187	0.0725	0	0.2156	0.3356	0.2397	0	0.006	0	0	0	0.0128	0.0106	0.0677	0.0085	0	0	0	0	0	0	0.3041	0.482	0.256
DSP	5.1349	3.668e-28	1.061e-26	2.0249	-2.7193	2.0211	0.0366	0.023	0.0171	0.0292	0.0452	0.0452	2.044	0.0351	0.0492	0.0847	0.0415	0.0373	0.0112	0.8156	0.9077	0.8115	0	0	0	0.0235	0.0177	0.0127	0.1696	0.1591	0.2413	0.0056	0.0025	0.0088	0.006	0.004	0	0.0242	0.0261	0.0317	0	0.0052	0.0124	0.0214	0.0183	0.0091	0.9368	1.0944	0.661
ATP8B1	5.1295	1.404e-27	3.685e-26	2.2392	-2.7437	3.3596	0.016	0.014	0.0065	0.0183	0.0288	0.0185	1.653	0.2184	0.2662	0.2756	0.1773	0.1625	0.1105	1.6785	1.663	1.3674	0	0	0.0045	0.0238	0.0399	0.0116	0.6204	0.577	0.6849	0.0336	0.0227	0.0353	0.0152	0	0.0081	0.1101	0.1042	0.1437	0.0181	0.004	0	0.0109	0.0119	0.0183	0.8854	1.2459	0.7643
S100A3	5.128	8.002e-22	1.033e-20	-0.9136	-5.5445	2.4323	0	0	0.0225	0.0716	0	0.0161	1.9956	0.0197	0	0	0	0.0198	0.0293	1.202	0.7615	1.1214	0	0	0	0.0411	0.0462	0	0.5492	0.1676	0.2358	0	0	0	0	0	0.0558	0.0461	0.0276	0.143	0	0.0273	0.0433	0	0	0.0317	1.3903	1.1517	0.842
MIR31HG	5.1268	9.213e-24	1.454e-22	-0.9409	-5.6118	2.3224	0.07	0	0.0571	0.0463	0.0758	0.0409	1.6192	0.0251	0.0493	0.0266	0	0	0	1.8357	1.8251	1.8553	0	0	0	0.1032	0.1156	0.0677	0.4969	0.7878	0.7181	0	0	0	0	0.0531	0	0.0589	0.1684	0.2228	0	0	0	0.0478	0	0	0.5838	1.242	0.9705
MYO1D	5.1212	3.072e-24	5.152e-23	3.0833	-1.1822	6.6908	0.0172	0.012	0.0112	0	0.0223	0.0119	1.2415	0.0049	0.0048	0.0052	0.0095	0.0074	0	0.229	0.2492	0.2138	2.5285	2.5546	2.4662	2.3054	2.3519	2.3322	2.5445	2.3837	2.489	2.575	2.5053	2.6293	2.4426	2.4621	2.3814	2.4454	2.5766	2.5397	0.0078	0	0.0054	0	0.0034	0.0039	0.6788	0.8581	0.5239
AC013268.5	5.1181	8.388e-22	1.08e-20	-1.3301	-6.0781	2.2488	0.0081	0	0	0	0	0	0.3764	0.0507	0.0057	0.0181	0	0.0058	0.0086	0.419	0.4579	0.4681	0	0	0	0	0	0.0078	0.1686	0.0802	0.0841	0	0	0	0	0.0122	0.0164	0.0533	0.0555	0.0216	0	0	0	0.011	0	0	0.1046	0.1373	0.1319
RUNX1T1	5.1178	8.271e-23	1.19e-21	-0.4366	-5.1412	2.2212	0.002	0.0052	0.0016	0	0.0043	0.0057	0.1803	0.0014	0	0.0015	0	0.0014	0	0.1224	0.1335	0.1081	0	0.0037	0	0.0088	0.0033	0	0.0743	0.0347	0.0474	0	0	0	0.0045	0	0.004	0.0099	0.0195	0.0053	0	0.0019	0.0031	0	0.002	0	0.1444	0.1223	0.0849
PDGFRA	5.1177	2.525e-36	3.64e-34	7.2497	3.0175	4.1617	0.1658	0.133	0.1095	0.1308	0.1273	0.1564	3.8008	0.1958	0.153	0.124	0.1511	0.2246	0.2841	4.2621	4.3491	4.2454	4.7047	4.6463	4.5503	5.186	5.2346	5.2274	5.2536	5.2627	5.2675	5.0387	5.2321	5.0678	5.4777	5.4178	5.505	5.3786	5.3075	5.302	0.0429	0.0557	0.0467	0.0512	0.0717	0.0942	3.1137	3.3943	2.6952
KYNU	5.1171	3.836e-27	9.421e-26	0.7955	-4.1483	2.6472	0.0597	0.045	0.0757	0.0114	0.0125	0.0348	1.6264	0.0484	0.0538	0.0065	0.0415	0.0428	0.0274	1.634	1.7879	1.6525	0	0	0.0096	0	0.0289	0	0.5945	0.5906	0.7731	0.0183	0.0164	0.0097	0.0132	0.0131	0.035	0.0849	0.1245	0.0573	0	0	0	0	0.0086	0.0296	0.8044	0.7833	0.729
ST8SIA1	5.1171	1.945e-21	2.418e-20	-0.003	-4.9353	2.2711	0	0.0113	0	0	0.0027	0.0043	0.1566	0.013	0.0129	0.0055	0.0051	0.0066	0.0097	0.3781	0.4222	0.4255	0	0	0.0041	0	0.0062	0.0018	0.1992	0.1887	0.1648	0.0039	0	0.0021	0.0042	0.0056	0	0.0108	0.0363	0.0197	0	0	0	0.0025	0.0018	0	0.0426	0.0783	0.0352
RTN1	5.1168	5.703e-20	6.17e-19	0.2147	-4.4409	1.8558	0.0128	0.0298	0.0104	0	0.0124	0.0124	0.4573	0.0181	0.003	0.0064	0.0089	0.0183	0.0045	0.7323	0.5907	0.5867	0	0.0081	0.0048	0.0128	0.0286	0.037	0.273	0.2549	0.2302	0.0091	0.0122	0.0143	0.0196	0	0.026	0.0356	0.0873	0.0172	0.029	0	0.0201	0	0.0043	0.0098	0.2744	0.2008	0.2587
NUAK1	5.1113	1.126e-21	1.433e-20	-0.5884	-5.2709	1.8191	0.0038	0	0.0123	0.0025	0.0165	0.0154	0.5791	0	0.0053	0	0	0	0.004	0.1727	0.1844	0.1943	0	0	0	0.0113	0.0127	0	0.0617	0.0938	0.0682	0	0.0072	0	0	0.0057	0	0.0095	0.0189	0.0051	0	0	0.006	0	0.0038	0.0044	0.267	0.329	0.2388
SYNM	5.1095	6.032e-24	9.742e-23	0.4946	-4.3541	3.0734	0.0136	0.003	0.0166	0.0112	0.0148	0.0039	0.8965	0.0168	0.0024	0.0127	0.0047	0.0097	0.0036	0.4757	0.5479	0.3882	0	0	0	0.0102	0	0.0197	0.1937	0.1247	0.213	0.0072	0.0032	0.0038	0	0	0	0.0227	0.027	0.0092	0	0.0034	0	0	0.0034	0.0039	0.362	0.499	0.2258
FAM26E	5.1055	4.022e-25	7.651e-24	1.1741	-3.7699	2.5198	0.0109	0.0072	0.0088	0.0071	0.0059	0.0063	0.6629	0.0077	0.0038	0.0061	0.0019	0.0116	0.0029	0.6333	0.7416	0.5478	0	0.0052	0	0	0	0.0053	0.1017	0.1669	0.1726	0	0.0026	0.0061	0.0021	0.0041	0	0.0384	0.0216	0.0218	0	0	0.0043	0	0.0135	0.0031	0.4578	0.6039	0.3795
LIFR	5.1035	5.101e-32	3.08e-30	3.141	-1.8106	2.3934	0.0067	0.0098	0.0127	0.0147	0.0178	0.0233	1.339	0.0221	0.0141	0.035	0.0354	0.0412	0.0492	1.6623	1.6875	1.5856	0	0.0085	0.01	0.0233	0.0556	0.0237	0.8689	1.0097	0.9639	0.0283	0.0085	0.0075	0.0154	0.0135	0.0182	0.1554	0.1731	0.1356	0.1501	0.1028	0.1155	0.1088	0.0887	0.1139	0.948	1.141	0.6915
GEM	5.1028	1.151e-25	2.344e-24	1.4055	-3.303	1.7421	0.0299	0.0435	0.0404	0.0456	0.036	0.0739	2.2598	0.056	0.0486	0.0225	0.0276	0.0072	0.0525	1.904	1.9631	1.7904	0	0	0	0.1431	0.1295	0.1215	0.8762	1.0838	0.9071	0.0626	0	0	0.0153	0.0151	0.0405	0.1749	0.1434	0.0919	0.067	0.068	0.062	0.0799	0.0873	0.0895	1.5098	1.8519	1.1105
GREM1	5.0993	6.573e-31	3.218e-29	4.9645	0.1177	3.1834	0.4481	0.4121	0.3899	0.5523	0.4572	0.5435	6.2454	0.1258	0.1287	0.0974	0.0943	0.1478	0.1665	3.6761	3.7628	3.4146	0.0394	0.0477	0.0071	0.0377	0.465	0.1803	1.5615	1.719	1.6583	0.0532	0.042	0.0283	0.0291	0.0568	0.0512	0.3552	0.3893	0.3834	1.005	0.849	0.7756	1.0847	0.9249	1.1305	4.9776	5.3264	4.4782
LY6K	5.0982	5.101e-25	9.598e-24	1.2333	-3.4758	1.9306	0.0326	0.0172	0.016	0.0841	0.0516	0.0488	2.0525	0.0139	0.0138	0.0196	0.0181	0.0141	0.0208	1.5548	1.6322	1.4955	0	0	0.0073	0.0098	0.0436	0.019	0.255	0.3352	0.2743	0.0413	0	0.0219	0.005	0.0392	0.0266	0.0649	0.0954	0.0777	0	0	0	0.0527	0.0387	0.0299	0.9162	1.3597	0.6708
WLS	5.0932	6.569e-31	3.218e-29	4.3781	-0.5378	2.8244	0.0813	0.0814	0.0985	0.0838	0.1123	0.1034	3.3191	0.1177	0.1471	0.1528	0.0959	0.1878	0.1502	3.6989	3.7884	3.6488	0.0903	0.0113	0.0393	0.0781	0.2734	0.1218	2.1661	2.2871	2.2653	0.1556	0.0392	0.0714	0.0581	0.0531	0.1279	0.568	0.5442	0.492	0.0532	0.0464	0.0462	0.0241	0.0293	0.0271	2.3744	2.8207	2.1005
ME1	5.0927	3.618e-25	6.91e-24	1.3856	-3.288	1.334	0.0236	0.0275	0.0444	0.0052	0.0507	0.0716	1.5435	0.0387	0.0598	0.0638	0.0485	0.028	0.0656	1.7041	1.919	1.5101	0.0245	0.0297	0.0604	0.0465	0.1027	0.0746	0.6742	0.6909	0.6119	0.0494	0.0445	0.0349	0.0359	0.0354	0.0476	0.1452	0.164	0.1986	0	0.0078	0.0124	0.0528	0.0078	0.018	1.1093	1.3967	0.8764
LINC00941	5.0902	4.604e-25	8.705e-24	-0.005	-4.5749	1.4081	0	0.0209	0.0097	0.0157	0.0087	0.0276	1.2958	0.0253	0.0251	0.0179	0.0329	0.0171	0.0378	1.4007	1.2642	1.3577	0	0	0	0.0179	0.0977	0.0345	0.3168	0.4331	0.5321	0.0501	0.0339	0.0133	0.0273	0.0359	0.0243	0.0496	0.1153	0.032	0	0.0118	0.0188	0	0	0.0541	0.8558	0.8978	0.667
SCARA3	5.0902	2.929e-28	8.655e-27	1.8936	-2.932	2.4667	0.0066	0.0457	0.0161	0.0259	0.0425	0.0453	2.4169	0.0279	0.0457	0.0099	0.0182	0.0327	0.0618	1.9268	1.851	1.9776	0	0	0.0073	0.0676	0.0758	0.0317	0.8016	0.8002	0.6808	0.0139	0	0.022	0.0151	0	0.0399	0.1224	0.1142	0.1679	0.2478	0.2401	0.2304	0.1207	0.1378	0.1304	1.2433	1.3802	0.8958
CXCL3	5.0893	2.724e-23	4.08e-22	-0.1688	-4.6109	3.0519	0.1701	0.0919	0.1037	0.1356	0.109	0.133	2.4317	0.0169	0	0	0	0.0171	0.0377	0.6833	0.8619	0.9149	0	0	0	0.1692	0.0594	0.1333	0.167	0.2901	0.3127	0.0252	0	0	0	0	0	0.02	0.0472	0	0	0	0	0.0162	0	0	0.9627	1.248	0.9404
RP11-834C11.4	5.0856	1.635e-23	2.498e-22	-1.0813	-5.6651	2.1594	0	0.017	0.0314	0	0.028	0.0662	1.6566	0	0	0	0.0134	0.0276	0	0.7419	0.559	0.6638	0	0	0	0.0571	0	0	0.1368	0.2075	0.1145	0	0	0	0	0	0	0.0163	0.0384	0.026	0.0436	0	0	0.0262	0.0382	0	0.7856	0.9229	0.7967
THRB	5.0852	2.868e-19	2.912e-18	-1.1427	-5.7631	2.6209	0.007	0.0061	0	0	0.0025	0	0.4442	0.0049	0	0	0	0	0	0.0985	0.1172	0.1046	0	0	0	0	0	0	0.0317	0.065	0.042	0	0	0	0	0	0.0071	0.0029	0.0069	0	0.0157	0	0.0164	0.0047	0.0035	0.0198	0.2063	0.1293	0.0995
TRPC6	5.0813	1.808e-27	4.69e-26	-0.9305	-5.4132	1.7593	0.0048	0.0084	0.0078	0.0095	0.0035	0.0083	0.5506	0	0.0034	0	0.0033	0.0069	0.0051	0.3013	0.2333	0.1721	0	0	0	0	0	0.0047	0.0176	0.0183	0.0219	0	0	0	0	0.0073	0	0.004	0.0096	0.0065	0	0	0	0	0	0	0.3557	0.4684	0.3487
PTGES	5.0736	3.822e-20	4.21e-19	-1.1049	-5.8266	2.2037	0.014	0.0245	0	0	0	0	0.8691	0.0296	0	0	0.0384	0.01	0.0585	1.0069	1.309	1.2712	0	0	0	0	0	0	0.1708	0.1202	0.2374	0	0	0.0463	0.0107	0	0	0.0578	0.0551	0.0188	0	0	0.0436	0.019	0	0	0.3718	0.4467	0.1802
PAPPA2	5.0733	2.264e-24	3.891e-23	0.6632	-3.9654	1.4254	0.0097	0.0064	0.0119	0.0016	0.0071	0.0056	0.4018	0.0121	0.0068	0.0091	0.0051	0.0052	0.0052	0.442	0.4734	0.4365	0.0302	0.0046	0.0135	0.0145	0.0244	0.0165	0.251	0.2556	0.299	0.0103	0.007	0.0162	0.0093	0.0074	0.0149	0.0244	0.0121	0.0548	0.0055	0.0072	0	0.0033	0	0.0028	0.2882	0.343	0.1275
LMNA	5.0694	4.815e-42	2.537e-39	5.9994	1.2841	1.3282	0.3984	0.4134	0.4061	0.7501	0.7294	0.7805	5.038	0.3385	0.2724	0.2396	0.278	0.3774	0.4869	5.0056	5.0229	4.9714	0.1145	0.0775	0.1455	0.46	0.6215	0.4176	2.823	3.0307	2.9817	0.2719	0.1679	0.1911	0.2756	0.2386	0.3986	0.9172	1.0271	0.959	0.2967	0.1904	0.1963	0.3363	0.3307	0.2632	3.8054	3.96	3.3276
MATN2	5.0687	1.127e-23	1.754e-22	0.761	-3.9211	2.4257	0.053	0.0324	0.0301	0.027	0.0386	0.0333	2.5407	0	0	0	0.0029	0.0089	0.0088	0.2326	0.2156	0.2187	0	0	0	0	0.007	0.004	0.0816	0.0821	0.056	0	0	0	0	0	0.0084	0.0069	0.0246	0.0166	0.0463	0.0364	0.0065	0.0607	0.0366	0.0421	1.0821	1.4143	0.833
FUCA2	5.0655	9.524e-24	1.499e-22	1.9468	-2.9159	3.7535	0.0926	0	0.0683	0.0912	0.0807	0.127	3.3756	0.5595	0.5727	0.6742	0.431	0.3974	0.5562	1.9473	2.0466	1.9159	0	0	0.0106	0.0142	0.0933	0.0092	0.6079	0.574	0.6845	0.0201	0	0.0316	0	0	0.0384	0.0856	0.0923	0.0873	0.0427	0	0.0149	0.0635	0.0374	0.0217	2.1992	2.646	1.8559
TFPI	5.0651	3.51e-35	4.032e-33	6.2447	1.3645	2.5756	0.3397	0.3911	0.417	0.6617	0.704	0.7122	3.8086	0.2334	0.1799	0.1644	0.1791	0.2395	0.3096	4.6365	4.7231	4.4439	0.0829	0.0551	0.0375	0.1698	0.265	0.1426	2.3934	2.7221	2.5679	0.198	0.0862	0.1448	0.1503	0.1807	0.2111	1.0404	1.0034	0.9505	0.0706	0.0333	0.0665	0.0457	0.0423	0.1056	3.1154	3.5416	2.8067
C7orf63	5.0648	1.058e-20	1.224e-19	-0.9429	-5.6962	2.1635	0	0	0.0024	0.0019	0	0.0017	0.1672	0.0021	0.0041	0.0044	0.0101	0.0042	0.0031	0.2705	0.3115	0.2402	0.0091	0	0	0	0	0.0113	0.0733	0.0865	0.0654	0.0062	0	0	0	0	0	0.0024	0.0288	0.0117	0	0.0029	0	0	0	0	0.1747	0.1135	0.0681
CREB3L1	5.0636	7.636e-28	2.117e-26	2.0489	-2.4148	1.6334	0.0584	0.0568	0.0734	0.072	0.0284	0.0855	2.5382	0.014	0.023	0.0049	0	0.0373	0.0139	1.4258	1.4441	1.5229	0.1187	0.0613	0.1063	0.185	0.1477	0.1745	1.0205	0.7351	0.68	0.0549	0.109	0.0927	0.1211	0.1058	0.0913	0.2206	0.1201	0.2067	0.0149	0.0194	0.0104	0.0786	0.026	0.0076	1.1553	1.2545	0.8579
HOXD8	5.0626	4.238e-24	6.985e-23	0.0168	-4.698	2.1418	0	0	0.0164	0.0067	0.0291	0.0348	1.1498	0.0143	0.0071	0.0076	0.014	0.0287	0.0319	0.9801	1.1742	0.9871	0	0	0	0.03	0.017	0.0098	0.3322	0.3533	0.2157	0.0213	0.0287	0	0.0077	0	0.0205	0.0987	0.0497	0.0536	0.0453	0.01	0	0	0	0.0116	0.7512	0.8082	0.4603
OSR1	5.0589	1.843e-24	3.19e-23	0.9071	-3.8559	2.3499	0.0299	0.0175	0.0041	0.0519	0.0395	0.0345	0.9548	0.0247	0.0035	0.0038	0.0104	0.0143	0.0053	1.2652	1.2032	1.2428	0.0156	0	0.0056	0.0588	0.0084	0.0097	0.4561	0.4092	0.5173	0	0.0048	0.0112	0.0038	0.03	0.0102	0.0375	0.0589	0.0789	0.0114	0.005	0	0.027	0.0099	0.0115	0.5525	0.468	0.3796
FAM114A1	5.0582	5.379e-35	5.912e-33	4.6388	-0.1425	1.8848	0.3661	0.3176	0.3433	0.3722	0.3905	0.3897	4.2578	0.461	0.3881	0.3867	0.4351	0.4504	0.4839	3.8182	3.8559	3.6981	0.1149	0.1385	0.1449	0.0949	0.3353	0.1839	2.0633	2.2104	2.2262	0.2738	0.1343	0.1778	0.1547	0.1113	0.1782	0.6183	0.68	0.662	0.0845	0.0426	0.0424	0.0655	0.0998	0.0793	3.1071	3.5254	2.7758
PDZRN3	5.0578	1.761e-25	3.498e-24	0.5097	-4.2639	1.9466	0.0043	0.0227	0.0035	0.0029	0.0063	0.005	0.6767	0.0153	0.0152	0.0097	0.006	0.0185	0.0138	1.0155	0.9675	0.9234	0	0	0.0048	0.0129	0.0573	0.0209	0.5464	0.4522	0.4331	0.0274	0.0083	0.0048	0.0066	0	0.0088	0.0253	0.0553	0.063	0.0098	0.0043	0	0.0059	0.0043	0.0247	0.1779	0.326	0.1678
ITGB8	5.053	5.847e-26	1.225e-24	0.9428	-3.8455	3.1276	0.007	0.0062	0.0128	0.0046	0.0102	0.0283	0.85	0.0075	0.0049	0.0026	0.0012	0.0025	0	0.1592	0.1562	0.1142	0	0	0	0.0026	0	0	0.0572	0.0614	0.0606	0	0.0017	0.002	0.0013	0	0	0.003	0.0088	0.0094	0.0277	0.0495	0.0301	0.0378	0.0464	0.0515	0.6602	0.7628	0.4963
HSPB7	5.0417	1.042e-22	1.479e-21	-0.7181	-5.3602	1.9375	0.0068	0.006	0.0111	0.0267	0.0148	0.0196	0.7398	0.0096	0.0095	0.0051	0	0.0049	0	0.5493	0.4039	0.4801	0	0.0129	0	0	0.0114	0	0.0971	0.1405	0.1391	0.0286	0.0065	0	0	0.0103	0.0138	0.0114	0.0068	0.0541	0	0	0	0	0.0202	0.0078	0.3075	0.3336	0.3001
PTPRS	5.0394	1.797e-28	5.614e-27	5.0929	0.872	5.5117	0.0309	0.027	0.0473	0.0424	0.0597	0.0514	2.4716	0.0349	0.0281	0.0278	0.0278	0.0265	0.0391	1.7275	1.8243	1.8196	3.5934	3.5739	3.6467	3.7797	3.9046	3.6485	4.3373	3.8926	3.9939	3.9725	3.7126	3.9207	3.9118	4.0032	3.9388	4.0947	4.1749	4.2483	0.0418	0.0061	0.0049	0.021	0.0062	0.0248	1.2604	1.3411	0.9905
ATP6V0A1	5.0386	1.108e-21	1.412e-20	0.0243	-4.8058	2.2497	0.0049	0.0043	0.004	0.0016	0.0088	0.0154	0.4557	0.0086	0.0034	0.0073	0.0084	0.0017	0.0129	0.2775	0.3286	0.2903	0	0	0	0	0	0.0047	0.0785	0.0988	0.0902	0.0051	0	0	0	0.0073	0	0.0183	0.0241	0.0098	0.011	0.0024	0.0076	0.0033	0.0096	0	0.1907	0.2324	0.1041
FAM196B	5.0342	8.64e-22	1.108e-20	-1.152	-5.663	1.9177	0.0089	0.0078	0	0.0116	0	0.0103	0.7539	0.0125	0.0062	0	0.0061	0	0.0094	0.4493	0.4166	0.2645	0	0	0	0	0.0296	0.0086	0.0641	0.1401	0.0794	0	0	0	0	0	0	0.0148	0.0176	0	0	0	0.0139	0	0.0088	0	0.5607	0.6677	0.426
AHNAK	5.0328	1.483e-41	7.309e-39	8.1418	3.3246	1.9773	0.7387	0.805	0.7597	0.977	0.9832	1.0964	5.702	0.4229	0.346	0.3464	0.4439	0.5519	0.5454	4.944	5.1215	4.9941	0.2069	0.1148	0.1683	0.5273	0.7678	0.4275	3.7188	3.6557	3.715	0.433	0.2209	0.2884	0.2723	0.2828	0.4437	1.546	1.7209	1.4283	0.2894	0.2087	0.214	0.3074	0.3456	0.3522	4.2224	4.2941	3.3358
MID2	5.0302	1.302e-20	1.491e-19	-0.959	-5.5347	1.8949	0.0086	0	0.0278	0	0.0124	0.0099	0.9478	0.0182	0.006	0	0.0178	0.0123	0.0091	0.3649	0.3647	0.321	0.0266	0	0	0.0128	0	0	0.1069	0.1158	0.1139	0	0	0	0.0131	0	0	0.0144	0.0086	0.0344	0.0762	0	0	0	0.0085	0.0098	0.5459	0.4511	0.2262
RP4-555D20.2	5.0288	6.968e-24	1.114e-22	-1.3963	-6.1025	1.5538	0.0053	0	0.0043	0	0.0114	0	0.2556	0	0	0.0039	0.0036	0.0038	0	0.2825	0.2988	0.2822	0	0	0	0	0	0	0.1385	0.0782	0.0707	0	0.005	0	0.008	0	0	0.0132	0.0157	0.0281	0	0.0052	0	0	0	0	0.1184	0.161	0.0927
VIT	5.026	4.88e-23	7.17e-22	-1.2924	-5.614	2.0895	0.0072	0.0063	0.0058	0.0047	0.0207	0.0125	1.4281	0.0051	0	0	0	0	0	0.0829	0.1209	0.0536	0	0	0	0	0	0	0.0132	0.0627	0.0433	0	0	0	0	0.0108	0.0146	0	0	0	0	0	0.0113	0	0.0071	0.0082	0.6944	0.9652	0.5786
TENM3	5.0254	2.509e-28	7.546e-27	1.4466	-3.4888	1.4234	0.0111	0.0117	0.0036	0.0102	0.0112	0.0167	0.8684	0.011	0.0078	0.0149	0.0077	0.0095	0.0094	0.8113	0.9525	0.8079	0.0069	0.0168	0.0025	0.0099	0.0149	0.0065	0.3639	0.2938	0.2972	0.0234	0.0106	0.005	0.0017	0	0	0.0441	0.0437	0.0296	0.0151	0.0153	0.007	0.015	0.0154	0.0051	0.2895	0.3557	0.1603
LDOC1	5.0252	1.862e-25	3.69e-24	0.2922	-4.4386	2.8619	0.0383	0.0169	0.0617	0.0744	0.0819	0.0223	2.5462	0.2044	0.3375	0.3355	0.2684	0.2181	0.2961	2.1499	2.1639	1.9538	0	0.0717	0	0	0.0637	0.0186	0.5795	0.5807	0.5376	0	0.0364	0	0	0.029	0.0389	0.0944	0.1983	0.0512	0	0	0	0	0.0191	0	0.7821	1.1342	0.8915
PRRG1	5.0231	1.287e-24	2.296e-23	0.262	-4.4788	1.5617	0.0172	0.0151	0.0209	0.0085	0.0279	0.0248	0.4431	0.0061	0.003	0.0065	0.0119	0.0062	0.0046	0.7206	0.7564	0.567	0	0.0082	0	0.0064	0.0072	0.0083	0.1861	0.214	0.2085	0.0182	0	0	0.0033	0	0.0088	0.0251	0.0508	0.023	0	0	0	0.0117	0	0.0148	0.3903	0.4417	0.3002
HOXC10	5.0223	2.466e-24	4.218e-23	-0.387	-5.0951	2.5811	0	0.0199	0	0.0444	0.0409	0.0132	1.5292	0.0081	0.008	0.0086	0	0.0243	0.0121	1.0066	0.9284	0.863	0.0353	0	0	0	0.038	0	0.1781	0.2531	0.2848	0	0	0	0	0	0	0.0285	0.045	0.0153	0	0	0.0179	0.0155	0	0	0.4839	0.6694	0.4729
GFPT2	5.02	6.35e-29	2.1e-27	1.86	-2.8867	2.4047	0.1231	0.1084	0.1548	0.2852	0.2483	0.2678	2.4611	0.0157	0.0117	0.0125	0.023	0.008	0.0176	1.393	1.4585	1.3867	0.0173	0	0	0.0083	0.0552	0.0161	0.4242	0.4429	0.5177	0.0118	0.0053	0.0062	0.0043	0.0168	0.0226	0.0819	0.0864	0.0516	0.0126	0.0219	0.0175	0.0521	0.0165	0.0441	1.5124	1.6539	1.175
FKBP10	5.0137	9.121e-38	1.858e-35	5.1762	0.2716	3.7537	0.3137	0.2916	0.264	0.3741	0.3195	0.4556	5.488	1.8901	1.9235	1.8654	1.648	1.655	1.5752	4.442	4.4832	4.4705	0.0385	0.0118	0.0679	0.1755	0.2324	0.0993	2.3612	2.5554	2.5195	0.052	0.0468	0.0746	0.079	0.0373	0.0984	0.7197	0.7209	0.6992	0.2471	0.2012	0.2519	0.4045	0.422	0.4248	4.0765	4.4153	3.6952
GPC5	5.0133	3.127e-22	4.22e-21	-0.8222	-5.4786	2.1308	0.0436	0	0.0072	0.0287	0.0064	0.0051	1.1124	0.0125	0.0123	0	0	0.0063	0.0093	0.56	0.7028	0.7068	0.0273	0	0.0195	0	0	0	0.0636	0.0873	0.0916	0	0.0084	0	0	0	0	0.0366	0.0088	0.0236	0	0	0.0138	0	0.0087	0	0.4095	0.609	0.3066
GULP1	5.0082	1.912e-26	4.27e-25	0.0305	-4.6817	1.7713	0.0022	0.002	0.0018	0.0088	0.008	0.0052	0.3354	0.0016	0.0047	0.0033	0.0015	0.0079	0.0071	0.2617	0.2986	0.2734	0	0	0	0	0	0.0022	0.0444	0.0529	0.0666	0.0047	0	0	0.0017	0	0.0045	0.0112	0.0089	0.0149	0.005	0	0	0.0121	0.0044	0.0026	0.2713	0.3559	0.1985
SUSD5	5.0081	9.212e-23	1.317e-21	-0.3711	-4.8292	2.4281	0.0106	0.0232	0.0086	0.007	0.0192	0.0336	1.132	0.0038	0.0075	0	0	0.0114	0.0113	0.4081	0.3578	0.3692	0	0.0101	0	0	0.0089	0	0.0671	0.0598	0.0715	0	0	0	0	0	0.0108	0	0.0106	0	0	0.0157	0.0084	0.0072	0.0158	0	0.7805	0.8631	0.5768
RP11-48O20.4	5.0063	1.097e-23	1.71e-22	-1.0267	-5.4923	1.8945	0.0209	0.0184	0.0339	0	0.0302	0	1.4328	0.0441	0	0	0	0.0298	0	0.9778	0.7901	0.9328	0	0	0	0.0311	0	0	0.1119	0.1282	0.1527	0	0	0	0.016	0	0	0.0176	0.0414	0.0281	0	0	0	0.0283	0.0412	0.0239	0.8732	1.3559	0.7914
FOXP2	5.0012	1.691e-20	1.906e-19	-0.2336	-4.7948	2.682	0	0.003	0	0	0.0024	0.002	0.0951	0.006	0	0.0013	0.0023	0.0108	0	0.1946	0.2282	0.2087	0	0	0.0056	0.005	0.0141	0.0082	0.1108	0.1097	0.078	0.0107	0.0032	0.0038	0.0116	0.0102	0	0.0225	0.0168	0.0226	0.0038	0.0017	0	0	0	0	0.1195	0.0537	0.0731
COL13A1	4.9921	4.563e-26	9.75e-25	0.8694	-3.7536	1.8454	0.023	0.0041	0.0038	0.0301	0.02	0.0187	0.9484	0.0163	0.0065	0.0138	0.0096	0.0327	0.0243	1.2722	1.2305	1.2867	0.0144	0.0175	0.0051	0.0069	0.0535	0.031	0.2354	0.3304	0.3108	0.0195	0.0219	0.0103	0.0141	0.0277	0.0187	0.0794	0.1111	0.1138	0.0105	0.0091	0	0.0125	0	0.0053	0.3677	0.4799	0.3366
RGS20	4.9905	2.645e-24	4.47e-23	-0.1399	-4.8435	1.6873	0.0083	0.0073	0.0068	0.0109	0.006	0.0335	0.7808	0.0118	0.0461	0.0063	0.0229	0.0237	0.0176	1.0408	1.0571	0.8516	0	0.0158	0	0.0124	0.0278	0.0081	0.2141	0.3141	0.2134	0	0	0	0	0	0.0169	0.0483	0.0572	0.0659	0	0.0082	0.0131	0.0113	0.0083	0.0095	0.7477	0.5908	0.432
SLC14A1	4.9857	3.407e-27	8.436e-26	1.5623	-3.3624	2.21	0.0208	0.0146	0.0135	0.0027	0.0061	0.0145	1.0982	0.0177	0.0319	0.0218	0.0115	0.0325	0.0608	1.1604	1.1972	1.1386	0	0.0079	0.0139	0.0124	0.0484	0.0081	1.1931	1.3588	1.3614	0.0176	0	0.0093	0.0127	0.0063	0.0085	0.0819	0.1085	0.0444	0.1359	0.1188	0.0955	0.1407	0.108	0.1414	0.5329	0.5177	0.3035
ADAMTS15	4.9853	1.123e-28	3.629e-27	2.5395	-1.6724	3.8287	0.0326	0.0041	0.019	0.0154	0.0203	0.0109	0.9566	0.0199	0.0294	0.014	0.029	0.0333	0.0345	1.6445	1.6533	1.7169	1.422	1.3235	1.3892	1.2793	1.3821	1.2547	1.7637	1.6266	1.7327	1.5427	1.5483	1.5864	1.465	1.4111	1.3683	1.6457	1.7012	1.6556	0.0106	0	0	0.0064	0	0	0.4672	0.5607	0.2986
MMP19	4.9819	2.745e-26	6.052e-25	0.7174	-3.9241	1.6489	0.0506	0.0149	0.0321	0.0732	0.0608	0.0392	1.1053	0.0081	0.0159	0.0043	0.0039	0.0162	0.0121	0.9002	0.8897	0.9291	0	0.0108	0.0127	0.0254	0.0379	0.0436	0.2414	0.2768	0.3678	0.012	0.0108	0.0063	0	0.0256	0.0116	0.0564	0.1044	0.0602	0.0129	0.0112	0	0.0077	0.0281	0.0065	0.6262	0.6856	0.4531
FNDC4	4.975	9.254e-21	1.078e-19	-0.1778	-4.7981	2.1601	0.0134	0.0118	0	0.0263	0.0097	0.0536	1.5879	0.0189	0.0187	0	0.0368	0.0096	0.0422	1.2276	1.3611	1.3468	0	0	0	0	0.0446	0.0258	0.4074	0.4011	0.455	0.0282	0	0.0297	0.0204	0	0	0.0982	0.1036	0	0	0	0.021	0.0713	0.0265	0	0.8329	0.7988	0.5422
HOXA10	4.9616	4.59e-27	1.111e-25	0.9032	-4.0214	3.5692	0.0285	0.0188	0.0117	0.0281	0.0104	0.0248	1.3156	0.1591	0.1621	0.1583	0.2169	0.2236	0.2643	1.4428	1.4876	1.4845	0	0	0.008	0.0107	0.024	0	0.402	0.3767	0.4174	0.0152	0	0	0	0	0	0.116	0.0904	0.0662	0.0482	0.0071	0	0.0481	0	0	0.7527	0.8855	0.5896
ZG16B	4.9601	3.05e-22	4.12e-21	-1.0465	-5.6642	1.828	0	0	0.0106	0	0.0094	0.015	0.8843	0	0.0091	0.0097	0.0179	0.0093	0.0274	0.8818	0.8539	0.9507	0	0	0	0	0	0	0.1153	0.3386	0.2213	0	0	0	0	0	0.0263	0.0431	0.0129	0.0174	0	0	0	0.0176	0	0	0.2408	0.4024	0.4323
2022-03-02	4.9599	6.612e-21	7.819e-20	-1.0737	-5.645	2.3278	0	0	0	0.0068	0.0148	0	0.6331	0.0073	0.0072	0	0	0	0.0109	0.6506	0.684	0.4808	0	0	0	0	0	0.0296	0.1613	0.1255	0.2322	0	0	0	0	0	0	0.0509	0	0.041	0	0	0	0.0139	0	0.0234	0.364	0.5706	0.2371
SMOC1	4.9574	1.11e-26	2.577e-25	1.0282	-3.4515	1.441	0.0302	0.0107	0.0246	0.0357	0.0479	0.0555	1.932	0.0172	0.0128	0.0272	0.0168	0.013	0.0257	0.9484	0.9926	0.9425	0	0.023	0.0135	0.0271	0.0992	0.0692	0.4419	0.4559	0.526	0.0256	0.0058	0.027	0.0093	0.0454	0.0368	0.0454	0.0771	0.0643	0	0	0.0191	0.0165	0.03	0	0.7243	0.8598	0.5621
PLA2G16	4.9553	1.365e-25	2.747e-24	0.2902	-4.3114	1.6951	0.0263	0.0231	0.0072	0.0116	0.0254	0.0503	1.6921	0.031	0.0367	0.0132	0.0061	0.0188	0.0093	0.8623	0.8688	0.7632	0	0.0167	0.0292	0.0131	0	0.0504	0.3197	0.2755	0.2476	0.0369	0	0.0098	0	0	0.0179	0.0366	0.0175	0.0468	0	0.0087	0.0275	0.0588	0.0685	0.0399	0.7101	1.0289	0.7625
SNHG18	4.945	3.578e-26	7.787e-25	0.6151	-4.1915	2.765	0.7266	0.4229	0.4623	0.3773	0.4478	0.4692	2.0331	0.0192	0.019	0.0204	0.0094	0.029	0.0707	2.1667	2.0167	1.928	0	0	0.0151	0.0203	0.0453	0.0132	0.4686	0.7024	0.6857	0.0287	0.0258	0.0152	0	0	0	0.1315	0.0796	0.1732	0	0	0	0.0367	0.0135	0	0.8931	0.9753	0.7289
RP11-328N19.1	4.9424	2.442e-25	4.759e-24	-1.3841	-5.9039	1.5721	0	0	0	0.0124	0	0	0.483	0.0067	0	0.0071	0.013	0.0067	0	0.5104	0.4988	0.4572	0	0	0	0	0	0	0.1328	0.0931	0.1112	0	0	0	0.0144	0.0142	0	0.0236	0.0372	0.0127	0	0	0	0	0	0	0.3119	0.2899	0.1624
RP11-734I18.1	4.9366	1.404e-23	2.16e-22	-0.6718	-5.2833	1.7592	0	0	0	0.0237	0.0261	0.0415	1.663	0.0255	0.0253	0.027	0.0249	0.0258	0.1112	2.3507	2.0317	2.0075	0	0	0	0.0533	0.1173	0	0.8007	1.0185	1.2779	0	0.0342	0	0.0545	0	0.0722	0.1171	0.1708	0.1397	0	0.0354	0	0	0	0.041	1.1799	1.0136	0.8265
CAMK1	4.9323	8.517e-23	1.224e-21	0.2761	-4.2218	1.9455	0	0.0086	0	0.0319	0.0558	0.0226	1.7131	0.0545	0.0272	0.0073	0.0467	0.0415	0.0309	1.2481	1.2041	1.0661	0	0	0	0.0146	0.0164	0.0189	0.3077	0.4101	0.3212	0.0206	0.0093	0.0324	0.0149	0.0293	0.0394	0.0245	0.0669	0.0771	0	0	0.0305	0	0.0289	0.0112	0.5638	0.9686	0.5421
GAS6-AS2	4.9314	1.23e-22	1.729e-21	-0.9515	-5.3621	2.4726	0.0668	0.104	0.0967	0.0871	0.0582	0.0696	1.6474	0	0	0	0	0.0386	0	0.677	0.8046	0.6489	0	0	0	0.0203	0	0	0.0973	0.1169	0.1202	0	0	0	0	0	0	0	0.0136	0.0183	0	0	0	0	0	0	0.8168	1.1244	0.6316
ANXA10	4.925	7.815e-22	1.01e-20	-0.6564	-5.1683	2.4288	0.0147	0	0	0.0192	0.0212	0	1.0506	0.031	0.0407	0.0219	0.0402	0.0209	0.0309	1.7146	1.9045	1.6353	0	0	0	0.0218	0.0724	0	0.3791	0.3331	0.4588	0	0	0	0.0334	0.0438	0.0297	0.1411	0.113	0.0197	0	0	0	0	0	0	0.5304	0.658	0.3413
SH3D19	4.9242	2.924e-32	1.909e-30	3.6044	-0.9598	1.3114	0.0538	0.0646	0.0385	0.0703	0.0631	0.064	2.2435	0.1053	0.0634	0.0726	0.0918	0.0971	0.1516	2.7249	2.7123	2.5274	0.1031	0.0448	0.1136	0.1036	0.1267	0.0837	1.192	1.2048	1.1851	0.0981	0.0575	0.0598	0.0913	0.0706	0.1075	0.2692	0.3122	0.2335	0.0308	0.0334	0.0581	0.0276	0.0435	0.0838	1.5868	1.6888	1.133
KIRREL3	4.923	1.611e-19	1.677e-18	-1.5965	-5.9412	1.5139	0	0	0	0.0106	0	0.007	0.3683	0	0	0.003	0	0.0029	0.0043	0.3995	0.3998	0.2321	0	0	0	0	0	0	0	0.0154	0.0123	0	0	0	0	0	0.0082	0.0068	0.008	0.0054	0.0092	0	0	0	0	0	0.0791	0.207	0.0978
DUSP5	4.9224	1.333e-32	9.213e-31	2.6156	-1.6331	3.037	0.1082	0.0266	0.0489	0.0783	0.0861	0.1245	3.9829	0.1045	0.1622	0.1592	0.1283	0.191	0.1827	2.4706	2.5574	2.355	0.5052	0.6068	0.503	0.6987	0.7049	0.7287	1.3425	1.2973	1.2267	0.5501	0.5895	0.5035	0.3816	0.3654	0.2477	0.5369	0.7216	0.5142	0.023	0.01	0.0474	0.0677	0.0201	0.0346	1.8596	2.1775	1.7808
TPBG	4.9201	1.051e-31	5.969e-30	4.2239	-0.5178	2.153	0.0868	0.0455	0.0583	0.098	0.0773	0.0934	3.3463	0.0341	0.0448	0.0361	0.0872	0.0597	0.0836	2.8654	2.8666	2.7526	0.0375	0.0229	0.009	0.0767	0.1674	0.0349	1.2051	1.4936	1.4418	0.034	0.0344	0.0269	0.0185	0.0363	0.0408	0.2265	0.2001	0.2684	0.0364	0.012	0.0316	0.0273	0.0515	0.0726	2.2079	2.4411	1.8602
SCRN1	4.9187	4.599e-29	1.568e-27	2.8728	-1.4897	1.0289	0.0941	0.0827	0.0769	0.0845	0.0778	0.1248	3.3283	0.0125	0.0427	0.0295	0.0242	0.0466	0.0093	1.0229	1.1322	1.0268	0.0673	0.0813	0.0904	0.0832	0.1412	0.0627	0.3641	0.5023	0.4633	0.055	0.0816	0.0719	0.101	0.0904	0.0702	0.1173	0.2425	0.1889	0.0874	0.0555	0.0411	0.0759	0.1015	0.0739	2.062	2.426	1.7697
ANGPTL5	4.9166	3.696e-21	4.467e-20	-1.3206	-5.9333	1.5879	0	0	0	0.0147	0.0081	0.013	0.3854	0.008	0	0.0084	0	0.016	0.0119	0.7789	0.7401	0.5829	0	0	0	0	0	0	0.1193	0.2852	0.35	0	0	0	0	0	0	0	0.0223	0.0594	0	0	0.0176	0	0	0	0.607	0.4098	0.2787
SOCS3	4.9112	2.015e-31	1.088e-29	3.707	-1.0039	2.9937	0.4927	0.4772	0.5159	0.7108	0.6816	0.8981	4.3925	0.1941	0.1862	0.1594	0.2134	0.3016	0.3645	3.8774	3.9222	4.1124	0.0887	0.0366	0.0108	0.229	0.2554	0.1267	2.253	2.2895	2.3153	0.0206	0.0458	0.0743	0.0729	0.0579	0.0775	0.4234	0.5254	0.5776	0.0437	0.0475	0.0153	0.0393	0.0571	0.1488	2.8288	3.1167	2.2786
PRDM5	4.9094	1.32e-21	1.666e-20	-0.3703	-4.9131	2.3692	0.0112	0	0.0023	0.0073	0.0162	0.0097	0.3729	0.0059	0.002	0	0.0058	0.004	0.0089	0.3275	0.326	0.309	0	0	0	0	0.0094	0	0.0557	0.0832	0.0873	0	0	0	0.0021	0	0.0114	0.007	0.0084	0.0075	0	0	0	0.0076	0	0	0.2415	0.2531	0.1015
CNR1	4.9074	3.178e-28	9.284e-27	2.7292	-1.371	2.1372	0.0324	0.0355	0.0481	0.0231	0.0448	0.0189	1.126	0.0192	0.0095	0.0122	0.0075	0.0155	0.0173	1.0133	1.1278	0.9956	0.5583	0.6179	0.5782	0.5241	0.5906	0.5869	0.7176	0.6581	0.6507	0.7462	0.7843	0.7675	0.7732	0.7112	0.7638	0.8596	0.7611	0.7979	0.0185	0.0107	0.0086	0.0111	0.0027	0.0062	0.6454	0.7872	0.4589
CTSL	4.9042	5.507e-31	2.771e-29	4.7203	0.0005	3.2953	1.9961	2.0151	2.0093	2.4429	2.4375	2.3915	4.7944	0.5179	0.4336	0.4158	0.4461	0.5877	0.6826	5.7551	5.8275	5.7064	0.2274	0.1424	0.1546	0.4331	0.9008	0.5324	3.7884	4.2313	4.2608	0.2811	0.1035	0.1882	0.2083	0.2637	0.2903	1.1881	1.2651	1.3302	0.0989	0.0546	0.0861	0.1034	0.0974	0.0877	3.5937	3.972	3.195
AOX1	4.9014	3.629e-33	2.745e-31	4.0499	-0.528	2.1019	0.1721	0.1669	0.1055	0.1182	0.1008	0.1379	3.3368	0.5987	0.6397	0.6842	0.696	0.8423	0.7316	3.5306	3.5049	3.4139	0.0731	0.0797	0.0882	0.1433	0.1748	0.1204	1.2356	1.4948	1.4944	0.1451	0.1681	0.1475	0.0925	0.1382	0.1575	0.5107	0.4909	0.4656	0.0535	0.0421	0.0225	0.0886	0.0423	0.054	2.2842	2.7855	2.0885
MIR4435-1HG	4.8984	1.589e-30	7.204e-29	2.4956	-2.0465	2.2209	0.0433	0.0326	0.0353	0.0205	0.0181	0.0412	1.8776	0.061	0.0283	0.0326	0.0087	0.0267	0.0264	1.6165	1.7298	1.4775	0	0	0.0035	0.0279	0.0365	0.0478	0.3789	0.4317	0.481	0.0263	0.0208	0.0105	0.0167	0.0282	0.0127	0.1041	0.0822	0.0741	0.049	0.0246	0.0245	0.0544	0.0278	0.053	0.956	1.1422	0.7444
WDR63	4.8957	4.033e-20	4.43e-19	-1.5271	-6.034	1.9569	0	0	0	0	0.0098	0	0.3224	0.0048	0.0048	0.0051	0	0	0.0144	0.4646	0.507	0.4105	0	0.0128	0	0	0.0114	0	0.0492	0.0593	0.11	0.0143	0	0	0	0	0	0.0114	0.0202	0.0091	0	0	0.0107	0	0	0.0232	0.1716	0.2331	0.1187
ANGPT1	4.8948	4.974e-32	3.027e-30	2.0038	-2.7182	2.3026	0.0112	0.0131	0.0121	0.0147	0.0108	0.0386	1.071	0.0289	0.0465	0.0251	0.051	0.0578	0.0469	1.4406	1.476	1.3824	0	0.0071	0.0042	0.0167	0.025	0.0252	0.4269	0.4787	0.4784	0.0079	0.0036	0	0.0029	0.0056	0.0227	0.1379	0.0976	0.0544	0.0253	0.022	0.0176	0.0152	0.0367	0.0255	0.9752	1.1195	0.8556
FBN1	4.8942	7.135e-46	3.634e-42	8.612	3.9005	2.5269	0.7467	0.7401	0.6852	0.6617	0.6376	0.8351	6.3956	2.303	2.3196	2.3514	2.7515	2.828	2.7738	6.0069	6.1296	6.0135	0.2689	0.2079	0.2661	0.4701	0.7178	0.4078	3.7911	3.9697	3.9672	0.5444	0.3946	0.4182	0.369	0.3462	0.5059	1.6789	1.7184	1.5897	0.949	0.7743	0.8192	0.8017	0.8592	0.8934	5.4898	5.7876	4.9293
CCDC68	4.8927	2.382e-28	7.205e-27	1.9411	-2.6911	1.5902	0.0521	0.0636	0.0633	0.0845	0.1215	0.0893	1.4918	0.0407	0.0331	0.0276	0.0505	0.0558	0.103	1.91	1.9632	1.767	0.0164	0	0.0059	0.0467	0.0265	0.0204	0.4347	0.6682	0.6687	0.0333	0.0151	0	0.0241	0.008	0.0214	0.1438	0.0672	0.123	0.0239	0	0.0166	0.0143	0.0312	0.0181	1.2424	1.417	1.0492
EHHADH	4.8902	1.047e-21	1.339e-20	-1.4633	-5.8436	1.7462	0.0057	0	0	0	0	0.0033	0.468	0	0.004	0	0.0039	0.0081	0	0.3024	0.3277	0.2845	0	0	0	0	0.019	0	0.031	0.0636	0.0511	0	0	0	0	0	0	0.0048	0	0.0152	0	0	0	0.0077	0	0	0.2443	0.181	0.1471
HES1	4.8888	5.388e-22	7.084e-21	0.0397	-4.0933	2.3477	0.124	0.0773	0.0618	0.1377	0.1427	0.1221	4.4591	0	0.009	0	0.0089	0.0092	0.0137	0.244	0.3052	0.4078	0	0.0243	0	0.0935	0.1048	0.143	0.0236	0.0955	0.1501	0.0271	0	0	0.0099	0	0	0.074	0.0128	0.0173	0.0576	0	0.0598	0.0347	0.038	0.0438	1.8652	2.3148	1.7199
COL16A1	4.887	6.785e-25	1.246e-23	0.1244	-3.91	2.7626	0.037	0.0176	0.0324	0.0225	0.0248	0.0378	2.3377	0.002	0	0	0	0	0.003	0.0796	0.0856	0.093	0.009	0	0	0.0043	0	0.0028	0.0053	0.0109	0	0	0	0	0.0022	0.0043	0.0059	0.0024	0	0.0039	0.0259	0.0028	0.0045	0.0156	0.0199	0.0196	1.4062	1.4179	1.1225
SELM	4.8841	1.327e-27	3.497e-26	2.5471	-2.1031	3.3264	0.6818	0.6078	0.6299	0.7041	0.7601	0.7184	3.2521	0.1085	0.1128	0.1204	0.1589	0.1745	0.2293	2.6533	2.5098	2.6405	0	0.0468	0.0277	0.0612	0.1847	0.0241	0.9873	1.1105	0.9693	0.0692	0.0079	0.0185	0.0127	0.0497	0.017	0.1404	0.1803	0.1897	0.0375	0.0246	0	0	0.041	0.0096	2.3396	2.2437	1.7003
ITGB5	4.8822	1.301e-37	2.582e-35	4.4885	-0.0563	1.4866	0.1532	0.1217	0.1531	0.1619	0.1453	0.1458	3.488	0.1046	0.0818	0.0608	0.0915	0.0721	0.142	3.2158	3.2133	3.1456	0.0632	0.0764	0.0893	0.1853	0.2368	0.1338	1.6596	1.7381	1.7666	0.1177	0.1172	0.1279	0.1155	0.1083	0.1894	0.4522	0.3469	0.4868	0.0821	0.1063	0.0637	0.1238	0.1296	0.127	2.7863	3.036	2.4284
RCN3	4.8798	4.005e-32	2.508e-30	4.1362	-0.4878	3.2679	1.4273	1.4058	1.3147	1.9623	1.73	1.8253	5.9396	0.5614	0.5806	0.4964	0.7261	0.8035	0.7599	4.1569	4.1194	4.1958	0.1147	0.024	0.0692	0.1788	0.3916	0.2997	2.1791	2.2865	2.1735	0.0788	0.0594	0	0.0479	0.075	0.1243	0.3991	0.5872	0.5612	0.2394	0.1436	0.0969	0.2241	0.1096	0.1783	4.3555	4.5225	3.8041
TTC12	4.8776	7.069e-25	1.297e-23	-0.2864	-4.8985	1.9671	0.005	0.0088	0.0041	0.0132	0.0109	0.0087	0.5877	0	0.0035	0.0113	0.0139	0.0108	0.0053	0.5325	0.5976	0.4379	0.0156	0	0	0	0	0.0049	0.0898	0.099	0.16	0	0	0	0.0115	0	0	0.0334	0.0445	0.0135	0	0	0	0	0.005	0.0058	0.2892	0.3394	0.2752
PLCE1	4.8749	2.557e-31	1.349e-29	1.9649	-2.7607	2.7668	0.0041	0.0018	0.0084	0.0027	0.0045	0.006	0.8597	0.0059	0.0073	0.0078	0.0157	0.0118	0.0088	0.8533	0.909	0.7455	0.0065	0	0.0069	0.0031	0.0104	0.004	0.3297	0.329	0.3226	0.0131	0.0138	0.0092	0.0111	0.0187	0.0168	0.0861	0.0687	0.0867	0.1348	0.1551	0.1487	0.1267	0.156	0.1638	0.4851	0.5046	0.3482
RORA	4.8603	1.692e-30	7.625e-29	1.3057	-3.3493	1.6814	0.0078	0.0041	0.0139	0.0062	0.0011	0.0108	0.4665	0.0111	0.0055	0.0059	0.0097	0.0123	0.0182	0.5106	0.4926	0.4653	0	0	0.0017	0.0023	0.0105	0.0015	0.1242	0.1708	0.1542	0	0.0015	0	0.0036	0.0047	0.0032	0.0209	0.0202	0.0313	0.0212	0.0108	0.0123	0.0169	0.0139	0.0161	0.2976	0.3769	0.26
FAM84A	4.8529	1.181e-21	1.495e-20	-1.0014	-5.3191	2.1818	0.0032	0.0028	0.0052	0.0021	0.0046	0	0.192	0	0	0	0.0022	0.0045	0	0.3091	0.3499	0.2702	0	0	0.0035	0.0236	0.0107	0.0275	0.0853	0.1167	0.0572	0.0067	0.006	0	0.0024	0.0048	0	0.0159	0.0158	0.0043	0	0	0	0	0	0	0.1029	0.0947	0.0322
AC017048.3	4.8475	2.441e-22	3.338e-21	0.1437	-4.4059	1.3062	0.0587	0.0388	0.0361	0.0672	0.0532	0.0511	1.6378	0.021	0.0311	0.0112	0.0103	0.0317	0.107	1.2138	1.5929	1.3816	0	0.0556	0.0329	0.0222	0.0735	0	0.4261	0.4114	0.7085	0	0	0.033	0.0339	0.0224	0.0302	0.1433	0.1284	0.0973	0.0664	0.0292	0.0233	0.0401	0	0.0505	1.125	1.1428	0.6471
SDC2	4.8475	3.341e-31	1.736e-29	3.5746	-1.0321	3.3439	0.3539	0.3226	0.2938	0.4797	0.4033	0.4607	3.2237	0.0693	0.0447	0.0648	0.0481	0.1134	0.079	2.9055	2.9653	2.7219	0.0363	0.0222	0.0065	0.0937	0.1414	0.1098	1.0106	1.2835	1.2045	0.0124	0.0496	0.0325	0.0268	0.0438	0.0238	0.282	0.2869	0.2736	0.0525	0.0345	0.0456	0.093	0.0907	0.053	2.7092	3.1162	2.3804
TMEM98	4.8435	3.317e-21	4.019e-20	-0.8766	-5.0078	1.5602	0.0051	0.0045	0.0042	0.0067	0.0148	0.0059	1.1163	0.0036	0.0036	0.0115	0.0177	0.011	0.0109	0.2008	0.1496	0.2069	0	0	0	0.0077	0.0172	0	0.0188	0	0.0914	0	0	0	0	0	0	0	0.0051	0	0	0.0101	0	0.007	0.0102	0	0.7074	0.8401	0.4868
ZNF503	4.8383	4.146e-30	1.712e-28	1.1283	-3.4762	2.8659	0.008	0.0139	0.0193	0.0311	0.0286	0.0184	1.7098	0.0056	0.0056	0.006	0.011	0.0282	0.0251	1.3966	1.4139	1.3887	0	0	0	0.0353	0.0655	0.0153	0.6872	0.6308	0.6701	0.0168	0	0	0.0121	0	0.0161	0.097	0.0774	0.0527	0.5985	0.3478	0.4304	0.4754	0.4458	0.5036	1.187	1.0822	0.9946
LAYN	4.8322	1.175e-22	1.658e-21	-0.6129	-4.8288	2.2623	0.027	0.0393	0.0292	0.0237	0.0261	0.0209	2.2789	0.0128	0.019	0	0.0125	0.0193	0.0096	0.3712	0.516	0.342	0.0281	0.0171	0	0	0	0	0.033	0.0115	0.041	0	0.0086	0	0	0	0	0	0.009	0	0.0406	0	0.0142	0.0722	0.0268	0	1.0236	1.3377	0.9488
EFEMP2	4.8238	3.495e-39	9.709e-37	4.3186	-0.2816	1.6745	0.4691	0.4151	0.4102	0.5069	0.4851	0.5523	3.9554	0.1684	0.1004	0.0898	0.1182	0.2009	0.2585	3.5173	3.5292	3.5005	0.1184	0.037	0.0487	0.1203	0.1348	0.1712	1.4808	1.669	1.7848	0.0814	0.0911	0.0541	0.088	0.0656	0.0592	0.4879	0.5098	0.5148	0.1287	0.1126	0.1407	0.1886	0.197	0.1247	2.6558	2.8103	2.3599
KCNMA1	4.8227	2.559e-35	3.031e-33	3.8454	-0.7364	1.7707	0.0299	0.0125	0.0323	0.0308	0.0319	0.0386	1.6381	0.1078	0.0992	0.0998	0.0266	0.0305	0.045	1.6117	1.6589	1.5495	0.0266	0.0135	0.0191	0.0506	0.0821	0.033	0.9313	0.8555	0.8446	0.0301	0.019	0.027	0.0207	0.0427	0.0318	0.1606	0.1547	0.1486	0.0418	0.0447	0.0489	0.0648	0.0587	0.0691	0.9636	1.0977	0.7002
AC112229.7	4.8208	3.435e-19	3.439e-18	-1.3175	-5.8159	2.0067	0	0	0	0.0063	0.007	0.0056	0.4374	0.0666	0.0333	0.0072	0.0198	0	0.0402	0.6974	0.5181	0.6099	0	0	0	0	0.0161	0.0093	0.1511	0.2261	0.2052	0	0	0.0107	0	0	0	0.0398	0.0472	0	0	0	0.015	0	0	0	0.2642	0.2429	0.1256
P2RX6	4.8162	4.842e-21	5.798e-20	-0.7776	-5.1493	2.1816	0.0056	0.0049	0.0046	0.0037	0.0081	0.0098	0.8646	0.004	0	0	0	0.016	0	0.3574	0.3454	0.4075	0	0	0.0063	0	0.0282	0.0054	0.0905	0.1105	0.0591	0	0	0	0	0	0.0114	0.0327	0	0.0226	0.0127	0	0	0.0076	0.0112	0.0193	0.2268	0.3542	0.2895
RP11-820L6.1	4.8135	1.983e-22	2.727e-21	-0.9194	-5.4417	1.6164	0.0129	0.0446	0.0105	0	0.0186	0.0149	0.8956	0.0272	0.009	0.0288	0.0089	0.0183	0.0136	0.8417	1.0137	0.9742	0	0	0	0.0381	0	0.0124	0.2403	0.3226	0.3334	0	0	0	0.0098	0	0	0.0532	0.0753	0.0512	0	0	0	0	0.0128	0	0.3783	0.535	0.1793
TMEM200A	4.8117	1.242e-29	4.698e-28	1.7389	-2.9505	2.9295	0	0.0133	0.0184	0.0825	0.1364	0.0937	2.0508	0.0319	0.0264	0.0282	0.0209	0.0322	0.0319	1.5935	1.7937	1.6752	0	0.0143	0	0.0225	0.1106	0.0219	0.9048	1.0879	0.9692	0	0.0072	0	0.0116	0.0114	0	0.1511	0.0953	0.1177	0	0	0	0.0407	0.0299	0.0513	1.3516	1.642	1.112
PVR	4.8029	8.609e-30	3.364e-28	2.7785	-1.2442	2.4215	0.03	0.0132	0.0184	0.0345	0.0433	0.0686	2.0323	0.0107	0.0419	0.0393	0.0208	0.0322	0.0629	1.3662	1.3768	1.2533	1.9584	1.9558	1.9746	1.9734	1.8679	1.8879	2.1516	2.1626	2.0386	1.8316	1.8857	1.8896	1.8102	1.95	2.0222	2.0826	2.0785	2.1309	0.0171	0.0075	0.0469	0.0103	0.015	0	1.2678	1.3296	1.0113
LCA5	4.8021	2.163e-26	4.803e-25	1.1991	-2.872	1.7705	0.0134	0.0156	0.0073	0.0088	0.0032	0.0206	0.7738	0.0063	0.0063	0.0067	0.0123	0	0.0047	0.4923	0.5689	0.4708	0.3349	0.2415	0.292	0.3004	0.3401	0.2858	0.4063	0.5161	0.5173	0.3213	0.3664	0.2841	0.3638	0.3143	0.3821	0.4508	0.4716	0.4019	0	0	0	0	0.0089	0.0102	0.4251	0.5225	0.3505
LINC00839	4.8001	6.177e-21	7.321e-20	-0.6305	-4.9239	1.9078	0.0114	0	0.0093	0	0	0.0262	1.0006	0.0161	0.0472	0.0505	0.0235	0.1024	0.0359	1.0137	0.8948	0.9492	0	0	0.0127	0.0337	0.1108	0.011	0.159	0.3355	0.2405	0.024	0.0322	0.0377	0.0087	0.0171	0.0231	0.0563	0.0113	0.0748	0	0	0	0.0154	0.0113	0	0.3086	0.5213	0.4242
CAV2	4.799	2.057e-25	4.056e-24	3.3339	-1.172	2.4504	0.9243	0.8815	0.9271	1.2069	1.1822	1.0324	2.2333	0.064	0.0525	0.059	0.0465	0.0646	0.0747	3.0368	3.0573	2.7175	0.0371	0.067	0.0222	0.1481	0.1475	0.1014	0.996	1.2714	1.1817	0.0827	0.0114	0.0397	0.0454	0.03	0.0483	0.3084	0.2429	0.1921	0	0.004	0.0374	0.0163	0.0355	0.0408	1.8073	2.0591	1.4616
EBF2	4.7968	4.041e-28	1.165e-26	1.8286	-2.7453	3.209	0.0152	0.01	0.0031	0.015	0.0055	0.0132	0.8242	0.0135	0.0107	0.0171	0.0053	0.0324	0.0281	1.4681	1.586	1.5389	0	0	0.0169	0.0338	0.0128	0.0111	0.5871	0.6317	0.5752	0.0241	0.0036	0.0043	0.0232	0.0115	0.046	0.0901	0.0634	0.1466	0.2755	0.3291	0.3363	0.4737	0.512	0.4954	0.8539	0.9162	0.7334
NGF	4.795	1.656e-22	2.294e-21	-1.4486	-5.6786	2.0971	0.0253	0.044	0.0409	0.0166	0.0183	0.0147	1.7326	0	0	0	0	0	0.0531	0.8885	0.749	0.4876	0.0774	0	0	0	0	0	0.0909	0.0941	0.0759	0.053	0	0	0	0	0	0.0421	0	0	0	0	0	0	0.0251	0.0289	1.1264	1.2106	0.9589
GSTM3	4.7864	4.58e-21	5.501e-20	-1.8296	-6.0153	1.4505	0.0055	0.0048	0.009	0.0036	0	0.0159	0.8274	0	0	0	0	0	0.0058	0.0472	0.0754	0.0695	0	0	0	0	0	0	0	0.007	0.0251	0	0	0	0	0	0	0.0046	0.011	0	0.0125	0	0.0087	0	0	0.0063	0.3144	0.4492	0.1936
DNM3OS	4.7838	1.649e-23	2.516e-22	-0.6528	-4.9139	1.2839	0.0463	0.0406	0	0.0604	0.0336	0.0534	1.7429	0.0329	0.0326	0.0348	0.0636	0.0332	0.049	2.48	2.6884	2.618	0	0	0	0.1339	0.2856	0.0448	0.6774	1.0546	1.1977	0.0962	0	0	0.0701	0.0692	0.0927	0.1136	0.0908	0.1212	0	0	0.0721	0	0.0459	0	1.1371	1.8403	1.0776
AKR1B10	4.7807	8.441e-22	1.086e-20	-1.397	-5.893	1.6999	0.0152	0	0	0.0397	0	0.0176	0.5683	0	0	0.0114	0.0105	0	0	0.9673	1.1053	0.8835	0	0	0	0	0	0.0293	0.455	0.5178	0.4399	0	0.0145	0	0	0.0229	0.0308	0.0504	0.0598	0.0204	0	0	0	0	0	0	0.1916	0.2071	0.1797
CNTNAP3	4.7797	8.291e-20	8.858e-19	-1.0134	-5.6613	2.3773	0	0	0	0.0018	0.0041	0	0.1352	0.004	0.0039	0.0021	0.0058	0.002	0	0.2899	0.2822	0.2847	0	0	0.0031	0	0.0094	0	0.1516	0.1521	0.1112	0	0	0.0124	0.0021	0	0	0.0164	0.0304	0.0075	0.0063	0	0	0.0038	0	0.0032	0.0642	0.0621	0.0284
LOXL2	4.7758	3.026e-41	1.401e-38	5.792	1.3969	0.8191	0.7853	0.7669	0.7484	0.7423	0.7083	0.8716	5.3611	0.4145	0.3374	0.3609	0.3963	0.45	0.4408	4.6654	4.668	4.5365	0.4479	0.3382	0.4328	0.4569	0.6425	0.4934	2.8365	2.7684	2.6822	0.4402	0.4863	0.4638	0.4322	0.4815	0.5803	1.0408	1.137	1.1567	0.5273	0.3968	0.4018	0.4068	0.481	0.4632	3.9234	4.3624	3.5899
BRINP1	4.7694	8.169e-24	1.296e-22	-0.5973	-4.9559	2.8685	0.0204	0.0119	0.0166	0.009	0.0148	0.0118	0.7963	0.0096	0.0048	0	0	0.0049	0.0072	0.2565	0.3349	0.2817	0	0	0	0	0	0	0.0854	0.0844	0.0104	0	0	0	0	0	0	0.0057	0.0068	0.0183	0	0	0.0107	0.0276	0	0.0156	0.7088	0.8758	0.7238
MATN3	4.7673	1.323e-19	1.39e-18	-0.9696	-5.3546	2.313	0.0085	0	0.0069	0.0056	0.0307	0.0148	0.6646	0.006	0	0	0.0118	0.0362	0.009	0.635	0.6803	0.4814	0	0	0	0	0.0285	0	0.1062	0.2216	0.0764	0.018	0	0	0	0	0.0173	0.0214	0.0085	0.0228	0	0	0.0134	0	0	0.0098	0.3981	0.5465	0.3972
AGTR1	4.7664	1.617e-22	2.241e-21	-1.8775	-6.2697	1.8977	0	0	0	0.005	0	0	0.1562	0	0.0054	0	0	0	0	0.3766	0.4568	0.3679	0	0	0	0.0227	0	0	0.0417	0.0574	0.0909	0	0	0.017	0	0	0	0.0128	0.0228	0.0407	0	0	0	0	0	0	0.0751	0.096	0.1252
RP11-879F14.2	4.7554	6.14e-20	6.629e-19	-1.6765	-5.9696	1.8404	0.0221	0	0.018	0.0145	0	0	0.8162	0.0157	0	0	0	0	0.0464	1.2929	1.274	1.2302	0	0	0	0	0	0.0632	0.1915	0.109	0.1608	0	0	0	0.0169	0	0	0.0369	0.0437	0.1424	0	0	0	0	0.0435	0	0.6491	0.4053	0.2331
VWA5A	4.755	4.63e-33	3.434e-31	3.0288	-1.4257	2.0848	0.3271	0.3109	0.2683	0.3225	0.3753	0.42	2.2953	0.108	0.0795	0.0671	0.0621	0.1062	0.0816	2.6535	2.6376	2.5179	0.1004	0.157	0.137	0.0728	0.1079	0.0708	0.9528	1.0312	1.1437	0.1022	0.081	0.103	0.0805	0.1148	0.0336	0.2989	0.2511	0.3159	0	0.0041	0.0065	0.028	0.0205	0.0048	1.105	1.3164	1.0058
PPL	4.7531	1.055e-23	1.65e-22	-0.3585	-4.4295	2.6056	0.0377	0.0449	0.028	0.0204	0.0249	0.0279	2.1707	0	0.0024	0.0078	0.0024	0.005	0.0037	0.0325	0.0449	0.0261	0	0	0	0	0.0058	0	0.0127	0.0044	0.0053	0	0	0.0116	0.0027	0	0	0.0029	0	0.0047	0.0079	0.0204	0.0217	0	0.0034	0.0119	1.1485	1.0768	0.8817
LARP6	4.7491	4.213e-27	1.025e-25	2.4249	-2.1503	2.3165	0.0821	0.0509	0.0736	0.0914	0.0658	0.0528	2.8603	0.0528	0.0408	0.0126	0.046	0.0649	0.0699	2.4928	2.5568	2.3197	0.0261	0	0.0187	0	0.0961	0.0639	0.6012	1.0303	0.8733	0.1035	0.0318	0.0463	0.0192	0.0127	0.0507	0.192	0.2039	0.1198	1.0163	0.8867	0.8487	1.3506	1.1007	1.1419	2.234	2.5051	1.9882
KRT86	4.7467	1.302e-20	1.491e-19	-1.4478	-5.6047	1.9883	0.0396	0	0.0108	0.0088	0	0.0154	0.9883	0	0.0093	0	0	0	0.0281	0.4804	0.3876	0.4117	0	0	0	0.0198	0	0	0	0.0826	0.0403	0	0	0	0.0102	0	0	0.055	0	0.0355	0	0	0	0.018	0	0	0.7236	0.5355	0.6101
OLFML3	4.7427	8.289e-30	3.264e-28	1.9071	-2.4381	1.428	0.135	0.0407	0.0471	0.09	0.0337	0.1612	2.7618	0.1277	0.1414	0.1428	0.2259	0.0818	0.0849	1.7655	1.7204	1.7434	0.173	0.1281	0.0641	0.1181	0.0391	0.0559	0.4913	0.5635	0.6545	0.2925	0.4326	0.2741	0.1209	0.0694	0.1153	0.3648	0.2576	0.399	0.1032	0.0901	0.0723	0.0929	0.1016	0.0788	2.0701	2.404	1.9131
RP11-909M7.3	4.7369	5.666e-23	8.284e-22	-1.0575	-5.4654	2.4419	0.1751	0.1545	0.1242	0.0515	0.1463	0.2535	1.6415	0	0	0	0	0	0	1.1427	1.112	1.0923	0	0	0	0.0391	0	0.0255	0.1835	0.4594	0.3579	0	0	0	0	0	0	0.1074	0.0263	0.1685	0	0	0	0	0.077	0.0301	0.8495	1.2086	0.8613
PRICKLE2	4.7339	7.807e-32	4.518e-30	2.0607	-2.5353	2.6724	0.0152	0.008	0.005	0.016	0.0132	0.0141	1.3786	0.0065	0.0043	0.0046	0.021	0.0131	0.0129	0.9152	0.9936	0.9338	0	0	0.0102	0.0091	0.0255	0.0089	0.4589	0.4249	0.5004	0.0129	0.0087	0.0068	0.0047	0.0092	0.0186	0.0798	0.0539	0.0839	0.0138	0.009	0.0191	0.0124	0.0121	0.0174	0.5046	0.765	0.4528
LPCAT2	4.7334	5.944e-24	9.609e-23	-0.0136	-4.5955	2.8157	0.0036	0.0031	0	0.0024	0.0026	0.0083	0.4717	0.0051	0.0175	0.016	0.005	0.0128	0.0375	0.4007	0.3886	0.4054	0.0111	0	0	0	0.006	0	0.0834	0.1432	0.1409	0	0	0	0	0	0	0.012	0.0213	0.0096	0	0.0035	0.0056	0.0049	0.0036	0.0041	0.3217	0.3488	0.2672
RCAN2	4.7333	1.073e-26	2.498e-25	1.2054	-3.33	2.0665	0.1374	0.1268	0.1072	0.2271	0.1857	0.2056	1.2174	0.0402	0.03	0.0214	0.0149	0.0456	0.0302	1.7627	1.9429	1.6063	0.0442	0.0667	0.1228	0.0936	0.024	0.0208	0.7243	0.8275	0.6385	0.0887	0.0405	0.0317	0.0326	0.0108	0.0146	0.1814	0.1945	0.1118	0	0.0071	0	0	0.0142	0	0.434	0.5381	0.4042
PDE3A	4.7244	4.389e-23	6.466e-22	1.2399	-3.3698	4.0391	0	0.0083	0.0077	0.0166	0.0023	0.0018	0.4099	0.0112	0.0199	0.0142	0.0022	0.0203	0.0201	1.0165	1.1523	1.0317	0	0	0.0035	0.0189	0.0159	0.0122	0.2999	0.3814	0.3705	0.02	0.006	0.0071	0.0024	0	0.0193	0.0803	0.059	0.079	0.0072	0	0.005	0	0.0032	0.0181	0.4214	0.3934	0.2206
VASN	4.7241	9.759e-37	1.603e-34	3.9542	-0.5316	0.938	0.4812	0.3268	0.3905	0.3627	0.3144	0.4424	4.6638	0.4231	0.3372	0.307	0.5375	0.4614	0.5052	4.1397	4.1049	4.1537	0.0582	0.1043	0.021	0.1986	0.3017	0.1318	1.9175	2.0944	2.1423	0.0784	0.0357	0.0824	0.0915	0.0971	0.1472	0.5558	0.6097	0.3604	0.5788	0.5477	0.4133	0.6286	0.4912	0.576	3.5893	3.6626	3.0748
MYO1E	4.7177	5.514e-31	2.771e-29	2.8028	-1.5753	1.8845	0.0437	0.0486	0.0324	0.0391	0.0346	0.0459	2.1522	0.2792	0.253	0.2285	0.1755	0.1528	0.2249	2.0233	2.0802	1.9641	0.0494	0.0598	0.0657	0.0589	0.1044	0.0906	0.5734	0.6878	0.776	0.0988	0.0527	0.0955	0.0274	0.0769	0.0324	0.1718	0.2055	0.2345	0.0972	0.0314	0.0375	0.0537	0.0702	0.0319	1.3247	1.4815	0.9221
S100A10	4.7071	2.764e-31	1.446e-29	4.534	0.4353	3.0124	0.3242	0.3122	0.1721	0.3333	0.334	0.4447	5.2376	1.3381	1.367	1.3632	1.4196	1.5285	1.7984	5.3364	5.5476	5.125	1.7307	1.74	1.6964	1.7723	1.7472	1.9375	3.4843	3.6647	3.6694	1.7042	1.699	1.6737	1.9028	1.948	2.1194	2.299	2.2235	1.9585	0.184	0.0667	0.13	0.2176	0.1154	0.22	3.8567	4.3524	3.5861
TJP1	4.7051	1.346e-32	9.26e-31	3.2276	-0.9215	2.7794	0.0779	0.1015	0.0655	0.087	0.0699	0.1102	1.7527	0.0264	0.0278	0.0331	0.0242	0.0398	0.0223	1.2994	1.3527	1.2433	0.1531	0.1761	0.1702	0.2029	0.2599	0.1996	0.747	0.6871	0.7764	0.1779	0.1788	0.1704	0.1322	0.1579	0.0564	0.2462	0.2315	0.1868	0.0159	0.0069	0.0184	0.0253	0.0093	0.0214	0.9917	1.1256	0.7662
RP11-361F15.2	4.7004	2.107e-18	1.961e-17	-0.8001	-5.2602	3.0601	0.3655	0.4804	0.3272	0.2299	0.184	0.0413	0.4647	0	0.0498	0.0135	0.0124	0	0.019	0.9411	1.1199	1.0187	0	0.0338	0	0	0.03	0.0174	0.3522	0.5791	0.3425	0.0377	0.0672	0.0397	0.0674	0	0	0.1979	0.1042	0.1608	0	0	0	0	0	0	1.2016	1.0937	0.5695
STAC	4.6985	1.434e-27	3.752e-26	0.7587	-3.6956	2.6044	0.1167	0.1892	0.1454	0.2214	0.166	0.1876	1.075	0.0298	0.0085	0.0091	0.0125	0.0301	0.0064	1.4304	1.4555	1.394	0	0.0115	0.0134	0.0358	0.0697	0.0117	0.3193	0.3299	0.3449	0.038	0.0058	0.0067	0.0046	0.0091	0	0.0841	0.0766	0.0561	0.0137	0.006	0.0095	0.0082	0.006	0.0069	0.5086	0.6771	0.4114
C1R	4.6953	1.789e-37	3.417e-35	5.0017	0.536	3.2717	0.979	0.8318	0.8152	1.2088	1.2022	1.2134	5.1423	0.5233	0.4491	0.369	0.7167	0.8726	0.6542	3.8583	3.8286	3.782	0.186	0.0954	0.0752	0.1936	0.2078	0.1538	1.9902	2.2644	2.2588	0.0948	0.0698	0.0506	0.143	0.0765	0.1349	0.489	0.5097	0.4789	0.0767	0.1412	0.1136	0.1632	0.1729	0.1448	3.8861	4.0441	3.4621
PEX11A	4.6947	5.769e-23	8.418e-22	-0.9212	-5.2985	2.9316	0.0251	0.0147	0.0136	0.0219	0	0	0.7022	0.4862	0.5028	0.5277	0.3128	0.49	0.4618	0.9354	0.833	0.8559	0	0	0	0	0	0	0.133	0.1619	0.1466	0	0	0	0	0	0	0	0.025	0.0113	0.019	0	0.0132	0	0	0	0.2808	0.4116	0.2697
FBLIM1	4.6937	1.09e-22	1.543e-21	-0.0741	-4.297	1.2973	0.0169	0.0099	0.0453	0.0111	0.0244	0.0356	1.6678	0.0238	0	0.0127	0.0271	0.0121	0	0.2647	0.262	0.2623	0	0.0107	0.0063	0.0084	0.0189	0.0055	0.1005	0.1175	0.0426	0.0355	0.0267	0.0126	0.0086	0.0085	0	0.0282	0.0168	0.0151	0.0628	0.0111	0.0089	0.0077	0.0223	0.0193	0.6091	0.7199	0.4401
SERPINB7	4.6927	3.587e-23	5.306e-22	-1.2597	-5.57	2.0259	0	0	0	0.0268	0.0222	0.0178	1	0.0073	0.0072	0	0	0.0291	0	0.5475	0.5414	0.4516	0	0	0	0	0.0341	0	0.1267	0.0888	0.0765	0	0	0.0114	0	0	0	0.0256	0.0204	0.0138	0	0.0101	0	0.0277	0.0102	0	0.3362	0.4529	0.2949
PDE1C	4.691	1.149e-28	3.688e-27	2.2567	-2.3698	3.6266	0.0096	0.0084	0.0047	0.0089	0.0125	0.0089	0.8712	0.0068	0.0041	0.0043	0.0067	0.0014	0.0102	0.6814	0.633	0.6634	0	0	0.0021	0.0029	0.0065	0	0.1225	0.1224	0.1405	0.0041	0.0018	0.0021	0.0015	0.0029	0.0039	0.0352	0.0324	0.0384	2.0996	2.0283	2.049	2.1155	2.0093	2.0557	2.1612	2.1927	2.0517
LAMC2	4.6852	2.909e-19	2.949e-18	-0.58	-4.847	2.0288	0.0081	0.0142	0	0.0107	0	0.0047	0.456	0.0058	0.017	0.0091	0.014	0.0087	0.0215	0.3752	0.3724	0.3205	0	0	0.0136	0.0242	0.0204	0.0039	0.1291	0.0954	0.0788	0	0	0.0091	0	0	0.0083	0.017	0.0322	0	0.0092	0	0.0064	0.0055	0.004	0.0047	0.1795	0.2754	0.1579
ZNF385D	4.6816	5.218e-20	5.682e-19	-0.6094	-5.2047	2.6469	0.0036	0	0	0	0	0	0.2499	0.0025	0.0025	0	0.0025	0.0051	0.0038	0.4038	0.4983	0.4509	0.0112	0	0	0.0213	0	0	0.2205	0.2855	0.2925	0.0151	0	0.004	0.0027	0	0.0073	0.0416	0.0214	0.024	0	0.0071	0.0056	0.0338	0.0107	0.0605	0.1045	0.1173	0.0834
EIF5A2	4.679	7.657e-26	1.589e-24	0.2473	-4.2385	1.7809	0.019	0.029	0.0116	0.0187	0.0342	0.0165	0.7463	0.0201	0.01	0	0.0099	0.027	0.0201	0.6064	0.5747	0.5575	0	0	0.0053	0.0142	0	0.0138	0.1735	0.1443	0.1909	0	0	0	0	0	0	0.0238	0.0376	0.0254	0.0215	0.0047	0	0.0065	0.0141	0.0109	0.4494	0.6724	0.3751
CCND1	4.6789	5.758e-34	5.237e-32	4.3666	-0.1663	2.1716	0.3076	0.3882	0.3101	0.4218	0.4906	0.395	3.2469	0.1903	0.2187	0.2043	0.1895	0.3113	0.3286	4.3688	4.3829	4.2828	0.0508	0.0208	0.0778	0.3038	0.5807	0.2407	2.7276	2.8678	2.7949	0.0907	0.0768	0.0779	0.062	0.0652	0.1188	0.6464	0.7118	0.5896	0.1202	0.0163	0.0258	0.1014	0.1209	0.0436	2.3623	2.6272	2.0013
TRPS1	4.6764	8.478e-32	4.87e-30	2.8594	-1.5881	2.171	0.0239	0.0168	0.0253	0.0142	0.0225	0.0318	1.1526	0.0254	0.0118	0.0162	0.01	0.0103	0.0228	1.2115	1.2821	1.2815	0.0075	0.0272	0.0107	0.025	0.0556	0.0208	0.7293	0.7864	0.7121	0.0303	0.0091	0.016	0.0292	0.0252	0.0243	0.109	0.1199	0.0819	0.0109	0.0024	0.0076	0.0292	0.0072	0.0165	0.641	0.8128	0.5455
IL7	4.6753	6.188e-24	9.962e-23	-1.5873	-6.1579	1.5002	0.0079	0	0	0	0	0.0045	0.1776	0.0111	0.0055	0.0176	0.0108	0.0278	0.0083	0.6692	0.7302	0.6363	0	0	0	0	0	0	0.2395	0.2222	0.253	0	0	0	0	0	0	0.0326	0.0387	0.021	0	0	0	0	0	0	0	0.05	0.0868
RND3	4.6742	1.038e-31	5.919e-30	4.225	-0.1872	2.6281	0.1143	0.1005	0.1104	0.17	0.0836	0.2483	4.3523	0.121	0.1005	0.1277	0.1183	0.1123	0.0692	3.566	3.625	3.4284	0.023	0	0.0082	0.3171	0.2617	0.244	1.8611	2.1518	2.3453	0.135	0.0418	0.0488	0.0827	0.0764	0.0737	0.4555	0.4858	0.2805	3.3359	3.4228	3.3915	3.1715	3.2269	3.3271	3.9663	4.2919	3.8204
HMCN1	4.6735	3.643e-27	8.978e-26	0.4184	-4.1828	1.9255	0.0057	0.01	0.007	0.0141	0.0155	0.0157	0.357	0.002	0.002	0.0032	0.003	0.0021	0.0076	0.1394	0.207	0.1724	0	0	0	0.0021	0.0072	0.0028	0.1433	0.1574	0.136	0.003	0.0014	0.0032	0.0011	0	0	0.0144	0.0185	0.0173	0.0065	0.0014	0	0.0019	0.0043	0.0033	0.111	0.1096	0.0513
FGF1	4.6671	1.685e-20	1.9e-19	-1.0175	-5.3919	2.9192	0	0	0.0043	0	0.019	0	0.3113	0.0075	0.0037	0	0	0.0038	0	0.3568	0.3765	0.322	0.0164	0	0	0.0235	0	0	0.0665	0.0657	0.1013	0	0	0	0	0	0	0.0263	0.0105	0.0141	0	0.0052	0	0	0.0052	0.0121	0.0858	0.2788	0.1428
SLC40A1	4.6635	2.806e-20	3.121e-19	-1.1747	-5.3937	2.2513	0.0123	0.0054	0.0444	0.004	0.0089	0.0248	0.561	0	0	0	0	0.0088	0.013	0.3486	0.2105	0.2446	0	0	0	0	0	0	0.0447	0.0614	0.0554	0	0	0	0	0	0	0.0103	0	0	0	0	0	0	0.0061	0.007	0.5006	0.5624	0.3136
MGLL	4.6613	1.698e-30	7.631e-29	3.2368	-0.6927	2.8704	0.0132	0.0116	0.015	0.0122	0.0285	0.0289	1.4143	0.0517	0.0403	0.0373	0.0237	0.0374	0.0389	1.6865	1.6583	1.4725	0.6543	0.6428	0.6213	0.6315	0.6093	0.6731	1.0038	0.9267	0.8375	0.7463	0.6736	0.7697	0.5908	0.6111	0.5431	0.6628	0.6394	0.6431	0.012	0.0052	0.0042	0.0356	0.0157	0.0151	0.8681	0.9293	0.5987
LYPD1	4.6571	4.326e-24	7.114e-23	-0.0422	-4.4667	2.304	0.086	0.0938	0.0616	0.2031	0.1228	0.1169	1.5977	0.0156	0.0154	0.0165	0.0076	0.0157	0.0233	1.0638	1.332	1.0821	0	0.0208	0	0.0164	0	0.0213	0.3427	0.592	0.3575	0	0	0	0.0084	0	0	0.0457	0.0647	0.0148	0	0.0109	0.0173	0.0149	0.0109	0	0.6927	0.685	0.4315
BMPER	4.6568	2.953e-25	5.674e-24	0.9715	-3.0342	2.8535	0.0135	0.0236	0.0219	0.0324	0.0228	0.0312	0.9181	0.0032	0.0063	0.0135	0.0031	0.0129	0.0048	0.8392	0.9585	0.8505	0.0957	0.0506	0.0349	0.079	0.0597	0.0601	0.1727	0.258	0.2592	0.1018	0.1474	0.0834	0.1911	0.2215	0.0895	0.165	0.1743	0.1449	0.0102	0.0045	0.0282	0.0123	0.0134	0.0103	0.6195	0.7093	0.4442
PLA2R1	4.6553	1.906e-24	3.294e-23	-0.0255	-4.2173	1.5113	0.0163	0.0119	0.0044	0.0107	0.0098	0.0094	0.4789	0	0.0057	0.002	0.0038	0	0.0058	0.1334	0.1101	0.1227	0	0.0154	0.027	0.0041	0.0046	0.0053	0.0732	0.0906	0.0887	0.0285	0.0206	0.0477	0.0248	0.0082	0.0165	0.0204	0.0269	0.0146	0.0123	0.0054	0.0085	0.0074	0.0027	0.0093	0.1957	0.3187	0.2018
CCDC36	4.6484	3.163e-19	3.179e-18	-0.9663	-5.2341	2.2072	0.0062	0.0108	0.005	0.0121	0	0.0213	0.582	0.0087	0	0	0.0043	0	0	0.266	0.39	0.2642	0	0	0	0.0092	0	0.006	0.088	0.1131	0.0463	0	0	0	0.0047	0	0	0.0205	0.0122	0.0165	0.0277	0.0301	0.0383	0	0.0422	0.089	0.3947	0.4428	0.2561
GJA1	4.6469	4.583e-39	1.228e-36	5.7156	1.124	2.5941	0.3359	0.2536	0.2245	0.2774	0.3388	0.3626	5.044	0.4277	0.2992	0.275	0.3396	0.3595	0.6069	5.5189	5.528	5.3573	0.08	0.0329	0.0946	0.2521	0.4633	0.3461	3.5762	3.8935	3.9174	0.3011	0.097	0.1662	0.1827	0.1628	0.3197	1.3347	1.3872	1.3817	6.7509	6.8104	6.868	6.289	6.3962	6.3561	6.4355	6.5928	6.4394
ALPK2	4.6439	1.891e-28	5.863e-27	2.5627	-1.7525	2.0631	0.0225	0.0246	0.0296	0.1466	0.1237	0.1987	1.57	0.0337	0.0158	0.0169	0.0136	0.03	0.0414	1.6816	1.6403	1.4069	0.0175	0.0107	0.0219	0.0168	0.0468	0.0136	0.2956	0.2834	0.3101	0.0179	0.0107	0.0157	0.0257	0.0254	0.0229	0.0986	0.1008	0.0669	0.0128	0.0167	0.0089	0.0454	0.0195	0.0384	1.0129	1.3019	0.7899
COL4A1	4.6432	1.353e-37	2.651e-35	5.8934	1.4389	5.3997	1.0811	1.0299	0.9679	1.369	1.4387	1.3963	6.2927	0.0637	0.0834	0.07	0.0748	0.0902	0.1318	3.526	3.4941	3.4275	0.047	0.0144	0.0378	0.1414	0.1812	0.1036	1.3355	1.4973	1.6174	0.0556	0.0253	0.0296	0.0574	0.0399	0.0385	0.4084	0.3921	0.3259	3.6743	3.6523	3.631	3.451	3.5696	3.5468	5.5338	5.707	5.1767
FBLN2	4.6414	3.03e-21	3.691e-20	-1.18	-5.0815	2.2802	0.0383	0.0145	0.0179	0.0289	0.0199	0.0286	2.3837	0.0039	0	0.0042	0	0	0	0.0131	0.0193	0.0084	0	0	0.0123	0	0	0	0	0.014	0.0084	0	0	0	0	0.0083	0	0	0	0	0.0616	0.0109	0	0.0298	0.0055	0	1.2648	1.2809	0.9814
CLU	4.6406	1.47e-31	8.076e-30	2.5791	-1.8714	1.7338	0.0319	0.0315	0.0515	0.034	0.0318	0.0505	2.1226	0.0339	0.0308	0.0329	0.0385	0.0482	0.0338	1.675	1.724	1.6577	0.0373	0.0152	0.0045	0.0532	0.0597	0.0309	0.5741	0.6629	0.6725	0.0085	0	0.0045	0.0275	0	0.0244	0.1044	0.1416	0.1493	0.4719	0.3975	0.4064	0.37	0.372	0.3545	1.3527	1.5289	1.1508
CDK15	4.6372	8.822e-23	1.266e-21	-1.129	-5.3989	2.1524	0.0043	0.0076	0.007	0.0057	0.0094	0.01	0.5618	0	0.003	0.0033	0.003	0.0062	0	0.3245	0.2315	0.3129	0	0	0	0	0.0073	0	0.0549	0.0219	0.0457	0.0092	0	0	0.0066	0	0	0.0217	0.0258	0.0058	0	0	0	0.0059	0	0	0.0571	0.1341	0.123
ADORA2B	4.6363	1.008e-26	2.351e-25	0.8794	-3.2623	1.8753	0.0311	0.0182	0.0253	0.0407	0.0226	0.0767	2.1559	0.0074	0.0218	0.031	0.0144	0.0223	0.0329	1.1982	1.0952	0.9889	0.0638	0.1858	0.0571	0.0461	0.0853	0.0788	0.4439	0.3628	0.2756	0.1067	0.0962	0.1335	0.0702	0.0769	0.1028	0.134	0.2485	0.2213	0.0467	0.1471	0.0325	0.0281	0.1195	0.1151	1.325	1.5243	1.0847
IL13RA1	4.6321	1.285e-29	4.849e-28	4.0829	-0.4513	3.941	0.1887	0.1376	0.1462	0.1842	0.1747	0.1793	3.5163	0.611	0.6391	0.7114	0.5769	0.6521	0.7804	3.5756	3.672	3.463	0.1275	0.0115	0.0533	0.0884	0.1737	0.1081	1.9092	2.0395	2.0638	0.1237	0.0173	0.0468	0.0683	0.0719	0.0368	0.6123	0.5333	0.3803	0.0676	0.0298	0.0285	0.0247	0.0477	0.0277	2.4828	2.8327	2.128
AHR	4.6228	2.221e-34	2.161e-32	5.9427	1.4198	4.5143	0.2017	0.1997	0.1455	0.208	0.2077	0.3005	4.7506	3.5169	3.4772	3.5747	3.1058	3.1459	3.3202	4.9597	5.1047	4.8854	0.037	0.0375	0.0611	0.2265	0.2861	0.1612	2.7068	2.7924	2.8065	0.2125	0.1065	0.1321	0.1729	0.0993	0.1692	0.9943	0.9998	0.9091	0.1386	0.0351	0.0915	0.1349	0.1722	0.1728	3.9727	4.3799	3.5245
GHR	4.6228	6.676e-25	1.23e-23	1.5718	-2.9845	3.4444	0.0091	0.004	0	0.003	0.0066	0.0157	0.6505	0.0192	0.0127	0.0102	0.0249	0.0226	0.0286	1.2228	1.4266	1.1898	0	0	0	0.0135	0.0152	0	0.4056	0.4571	0.4498	0.0096	0.0043	0	0.0069	0.0068	0.0184	0.0779	0.0922	0.054	0.0205	0.0045	0.0142	0.0184	0.0045	0	0.4196	0.5294	0.3513
ARHGEF10L	4.6169	3.071e-30	1.303e-28	2.0444	-2.5951	4.3955	0.0136	0.0178	0.0111	0.0112	0.0172	0.0332	1.2934	0.0048	0.0024	0.0026	0.0094	0.0146	0.0216	1.0465	1.0183	1.118	0.0106	0	0.0038	0.0051	0.0114	0	0.2996	0.3629	0.3379	0	0	0.0038	0.0026	0	0.0069	0.0395	0.0502	0.0847	1.4985	1.6714	1.4917	1.6597	1.7686	1.7358	2.0096	1.9652	1.9301
STXBP5	4.6098	5e-30	2.037e-28	3.3076	-0.9259	2.5885	1.4762	1.4666	1.5617	1.3934	1.3459	1.4507	3.3537	0.0363	0.0477	0.0342	0.0394	0.0447	0.1005	2.4116	2.4132	2.3213	0.0356	0.0537	0.0751	0.2523	0.2075	0.1883	1.0168	1.1483	1.2334	0.0715	0.1211	0.0934	0.1145	0.0513	0.0911	0.3695	0.3235	0.3438	0.026	0	0	0.0387	0.034	0.0391	2.1817	2.2972	1.6868
PTPN21	4.6076	2.407e-29	8.673e-28	0.8294	-3.3683	1.081	0.0144	0.0282	0.0175	0.0189	0.0336	0.0208	0.8256	0.0077	0.0126	0.0135	0.01	0.0077	0.019	0.6629	0.7059	0.6816	0.0112	0.0068	0	0.0214	0.0181	0.0208	0.175	0.2367	0.2385	0	0.0103	0.004	0.011	0.0216	0.0146	0.0329	0.0285	0.0571	0.0082	0.0071	0.0113	0.0146	0.0143	0.0041	0.5552	0.5069	0.3419
ZNF300	4.6036	1.649e-25	3.289e-24	-0.2895	-4.5976	1.0698	0.0061	0.0107	0.01	0.024	0.0221	0.0142	0.7563	0.013	0.0043	0.0046	0.0169	0.0131	0.013	0.5029	0.5953	0.595	0	0.0116	0.0136	0	0.0103	0.0059	0.0877	0.1694	0.1765	0.0129	0.0116	0.0136	0.0047	0	0.0125	0.0255	0.0363	0.0164	0.0139	0.0181	0.0192	0	0.0302	0.014	0.3779	0.6073	0.3678
DUSP23	4.5991	3.031e-22	4.098e-21	0.7696	-3.5853	3.315	0.0633	0.0826	0.0517	0.0211	0.0686	0.0186	3.0457	3.4744	3.3625	3.2612	2.9878	2.7313	2.9543	3.5869	3.7617	3.8416	0.0975	0	0.0356	0	0.1048	0.0613	1.1352	1.3122	1.458	0.1308	0.0305	0	0	0.048	0.0644	0.0533	0.1236	0.125	0	0.0316	0	0.0433	0	0.0723	1.6332	2.449	1.8272
PAQR5	4.598	6.352e-25	1.176e-23	-0.2632	-4.5386	1.4343	0.0086	0.0113	0.007	0.028	0.0247	0.0149	0.4886	0.0061	0.003	0.0064	0.0089	0.0122	0.0136	0.5565	0.5731	0.4855	0	0.0081	0.0048	0.0128	0.0215	0.0124	0.1643	0.1989	0.1962	0.0181	0.0041	0.0095	0.0033	0.0065	0	0.0286	0.0464	0.0058	0.0097	0.0042	0.0067	0.0058	0.0043	0	0.2744	0.2831	0.1616
FBXL2	4.5974	1.226e-23	1.9e-22	0.6762	-3.2178	2.1075	0.0139	0.003	0.0028	0.0046	0.005	0.014	0.4143	0.0025	0.0024	0.0026	0.0048	0.005	0	0.3478	0.4761	0.3292	0.2211	0.1797	0.2387	0.2033	0.2169	0.1803	0.2359	0.3381	0.3014	0.2805	0.2628	0.2683	0.2032	0.2634	0.229	0.2804	0.2714	0.3552	0	0	0	0.0047	0.0069	0	0.1229	0.2852	0.1431
AGAP2-AS1	4.5965	1.001e-21	1.281e-20	-0.8421	-5.1226	1.4672	0.0352	0.0308	0.0286	0.0232	0.0255	0.0704	1.5904	0.0495	0.0964	0.0524	0.0837	0.05	0.0187	0.8548	0.8385	0.751	0	0.0659	0.0582	0.0263	0	0	0.1841	0.3937	0.2941	0.1088	0.0981	0.0197	0.0135	0	0.0358	0.0295	0.0861	0.0701	0	0.0174	0	0.024	0	0	0.6199	0.7121	0.3722
OLFML2B	4.5949	1.721e-26	3.884e-25	-0.29	-4.5822	3.1717	0.1343	0.112	0.1392	0.1323	0.1504	0.1584	1.5816	0.0055	0	0.0058	0	0.0056	0	0.2592	0.2791	0.2988	0.0242	0.0147	0.0087	0	0	0	0.0973	0.1419	0.1257	0	0	0	0	0	0.0158	0.0065	0.0155	0.0209	0	0	0	0.0418	0.0077	0.0089	0.503	0.6502	0.4207
SDC3	4.592	2.447e-25	4.761e-24	1.0624	-3.2215	3.0826	0.2301	0.2375	0.2216	0.3564	0.3375	0.3804	1.5652	0.0027	0.0105	0.0056	0.0052	0.0108	0.004	0.6303	0.6722	0.6724	0	0.0283	0	0.0168	0.0063	0.0145	0.1886	0.218	0.1427	0	0	0.0042	0.0029	0	0.0153	0.0251	0.0261	0.0152	0.017	0.0037	0.0118	0.0051	0.0075	0.0086	0.7813	0.7607	0.5114
KCNK15	4.5877	2.521e-24	4.289e-23	-1.3479	-5.399	2.1831	0.1351	0.0692	0.0799	0.0522	0.1261	0.1234	2.2445	0	0.0281	0	0.0139	0.0286	0.0213	0.4492	0.5641	0.4225	0	0	0	0	0	0	0.1416	0.0752	0.1744	0	0	0	0	0	0	0	0	0	0	0.0198	0	0	0	0	1.2102	0.9649	0.7112
RGS17	4.5857	2.351e-22	3.219e-21	0.0214	-4.4129	1.6955	0.0069	0	0.0111	0.0202	0.005	0.0139	0.2686	0.0097	0.0096	0.0077	0.0118	0.0073	0.0253	0.594	0.579	0.4974	0	0.0065	0	0.0102	0.0115	0.0066	0.3062	0.3442	0.3561	0.0145	0.0065	0.0076	0.0026	0.0052	0	0.0229	0.0271	0.0274	0	0.0034	0	0.0093	0.0034	0.0156	0.2034	0.3221	0.1412
ADM	4.5856	1.824e-30	8.098e-29	3.8178	-0.528	3.986	0.8619	0.7586	0.6859	0.841	0.8389	0.9721	5.2421	0.1454	0.1439	0.1064	0.1605	0.2387	0.2568	3.4395	3.3977	3.3702	0.0303	0	0.0324	0.3148	0.2143	0.1445	1.2342	1.4313	1.4579	0.1003	0	0.0109	0.0297	0.0147	0.0588	0.3232	0.2995	0.2757	0.0865	0.0382	0.0456	0.0524	0.0759	0.1083	3.6733	3.9872	3.3169
CTD-2541J13.1	4.5822	7.49e-23	1.084e-21	-0.2513	-4.6393	2.1655	0.0333	0.0364	0.047	0.0648	0.077	0.0431	0.6207	0.0177	0.0176	0	0	0.0238	0.0089	0.8336	0.9472	0.9136	0.026	0	0.0093	0.0249	0.0141	0.0162	0.4369	0.3495	0.321	0.0177	0.008	0.0186	0.0064	0	0	0.0621	0.1128	0.0224	0	0.0083	0	0.0338	0.0166	0.0096	0.4131	0.316	0.2772
CNTN5	4.5799	3.392e-26	7.425e-25	1.3358	-3.243	3.237	0.0205	0	0.0072	0.0039	0.0085	0.0068	0.4941	0.0125	0.0041	0.0132	0.0102	0.0271	0.0309	1.2006	1.299	1.1789	0.0092	0	0.0033	0.0088	0	0	0.298	0.3717	0.289	0.0248	0.0084	0.0033	0.0157	0.0044	0.006	0.0582	0.0633	0.081	0.4307	0.3746	0.4127	0.2894	0.2494	0.2505	0.3874	0.4991	0.4189
TEAD2	4.5798	1.156e-25	2.351e-24	-0.0256	-4.3283	2.063	0.0266	0.0311	0.0145	0.052	0.0696	0.0659	1.2754	0	0.0125	0.02	0.0185	0.0191	0.0282	0.9461	1	0.9112	0	0	0	0	0.015	0.0172	0.2697	0.2504	0.318	0	0	0	0.0068	0	0	0.0803	0.0089	0.012	0.0202	0	0	0.0121	0.0089	0.0504	0.6233	0.6343	0.4804
BNC2	4.5777	1.16e-31	6.514e-30	3.4053	-1.1542	2.3196	0.0162	0.0126	0.0146	0.0142	0.0169	0.0156	1.2507	0.0216	0.0063	0.0148	0.0162	0.0167	0.0247	1.1318	1.2501	1.1289	0.0168	0.0068	0.004	0.0081	0.0301	0.0122	0.7425	0.71	0.6047	0.0152	0.0137	0.008	0.0069	0.0082	0.0219	0.1038	0.1193	0.11	2.6845	2.4867	2.3686	2.2518	2.3005	2.1874	2.4182	2.2957	2.311
WWC1	4.5764	7.32e-21	8.615e-20	-0.7864	-5.1343	2.0799	0.0033	0.0029	0.016	0.0022	0.0024	0	0.3404	0.0023	0.0023	0.0099	0.0023	0.0187	0.007	0.3704	0.3566	0.4593	0	0	0	0	0.0055	0	0.0536	0.0657	0.0398	0	0	0.0037	0	0	0.0067	0.0165	0.0196	0.0133	0	0.0065	0.0103	0.0089	0.013	0	0.1065	0.1325	0.066
KCNT2	4.5731	1.657e-24	2.899e-23	-0.3763	-4.7598	3.4227	0	0.0099	0.0153	0.0074	0.0027	0.0087	0.3391	0.0053	0	0	0	0	0	0.1715	0.1976	0.2227	0	0	0	0	0	0	0.1328	0.0795	0.0566	0	0.0072	0.0042	0.0029	0	0	0.0095	0.0224	0.0101	0.0752	0.0692	0.0639	0.075	0.0696	0.0468	0.5246	0.4347	0.2731
MCOLN3	4.569	5.225e-22	6.885e-21	-2.3173	-6.2224	1.5544	0	0.007	0	0	0	0	0.4135	0	0	0	0.0028	0	0	0.0315	0.0349	0.0243	0	0	0	0	0	0	0.0148	0	0.0184	0	0	0	0	0	0	0	0	0	0	0	0	0	0	0.0046	0.2359	0.3149	0.1765
LAMA1	4.5633	1.802e-18	1.686e-17	-0.8127	-4.6784	2.278	0.005	0.0044	0.0068	0.0121	0.0121	0.0097	1.2088	0	0	0	0.0058	0.0024	0	0.0211	0.0234	0.0203	0.0105	0	0.0019	0	0.0028	0	0	0.0064	0.0026	0	0	0.0037	0.0013	0	0	0	0.0033	0	0	0.0017	0.0026	0.0091	0.0116	0	0.4834	0.5043	0.3131
ALDH3A1	4.5615	1.052e-22	1.493e-21	-0.8601	-5.096	2.1436	0.0203	0.0178	0.011	0.0354	0.0147	0.0428	0.6645	0	0.0095	0	0	0.0049	0.0072	0.3932	0.5242	0.4302	0	0	0	0.0101	0	0	0.1317	0.1165	0.0809	0	0	0.0151	0	0	0	0	0.0269	0.0182	0	0	0	0	0.0067	0.0078	0.2696	0.2428	0.222
RFTN2	4.561	1.484e-23	2.276e-22	-1.2942	-5.3923	1.9366	0	0	0.0036	0.0058	0.0064	0.0051	0.3029	0	0	0	0.0031	0.0095	0.0047	0.2027	0.2096	0.1744	0	0	0	0	0	0	0.0718	0.0445	0.0468	0	0.0042	0	0.0034	0.0067	0	0	0.0044	0.006	0	0	0	0.012	0	0	0.1945	0.2257	0.1712
FAM133A	4.5551	1.19e-23	1.85e-22	-2.5713	-6.4346	1.3336	0	0	0	0	0	0	0.391	0	0	0	0	0	0	0.0186	0.0341	0.0238	0	0	0	0	0	0	0.0288	0.01	0	0	0	0	0	0	0	0	0	0	0	0	0	0	0	0	0.4885	0.5373	0.356
AP000525.9	4.5412	1.194e-26	2.769e-25	2.7034	-1.3893	2.9206	1.1366	1.2095	1.135	1.1538	1.1679	1.24	2.4815	0.0304	0.03	0.025	0.0297	0.034	0.0551	2.009	2.0051	1.8638	0.0732	0.0271	0.037	0.1039	0.1892	0.2038	0.7123	0.6842	0.7899	0.0202	0.0227	0.0213	0.0541	0.0429	0.0482	0.153	0.1632	0.124	0.0109	0	0.0075	0.013	0.019	0.0219	1.6681	1.9403	1.2349
ANGPTL4	4.5379	3.666e-26	7.968e-25	1.7359	-2.6134	2.7527	0.6548	0.7701	0.5163	0.7234	0.5817	0.7538	2.2987	0.0523	0.0806	0.0784	0.0439	0.0454	0.0559	2.5208	2.2022	2.4581	0	0.0202	0.0237	0.016	0.202	0.1005	1.0778	1.3586	1.3817	0	0.0102	0	0.0163	0	0.0642	0.0959	0.0934	0.1767	0.048	0.0825	0.0822	0.0851	0.0212	0.0721	1.5218	1.7391	1.2869
PLA2G4A	4.5354	1.657e-23	2.527e-22	-0.374	-4.5934	1.9353	0	0.0081	0.0075	0	0.0067	0.0266	0.7444	0.0131	0.0194	0.0207	0.0064	0.0263	0.0195	0.9675	1.1151	0.9969	0	0	0.0103	0	0.0309	0.0442	0.2358	0.3542	0.3284	0.0195	0	0.0205	0.0071	0	0.0188	0.0384	0.0366	0.037	0	0.0091	0	0.0126	0.0183	0.0106	0.3068	0.5231	0.362
NFASC	4.5333	4.585e-32	2.807e-30	1.8354	-2.5064	2.3103	0.0025	0.0044	0.0041	0.009	0.0045	0.0065	0.6146	0.0044	0.0026	0.0084	0.0095	0.0036	0.004	0.5778	0.6127	0.5575	0.0039	0.0024	0.0056	0.0056	0.0105	0.0097	0.2161	0.2146	0.1698	0.0106	0.0012	0.0056	0.0057	0.0019	0.0026	0.0271	0.0285	0.0168	0.0883	0.0748	0.0428	0.0535	0.0669	0.0783	0.2536	0.2862	0.229
CXCL1	4.5321	2.109e-21	2.611e-20	-1.1675	-4.8803	1.8203	0.1186	0.0179	0.0814	0.04	0.0295	0.0924	2.9507	0.0145	0	0.0154	0	0.0291	0.0217	0.3326	0.3645	0.2699	0	0	0	0.0602	0	0.0586	0.0739	0	0.0616	0	0	0	0	0	0	0	0	0	0.046	0.0202	0.0634	0.0277	0.0203	0.0234	2.1663	2.1429	1.6736
NUAK2	4.5302	3.4e-22	4.573e-21	-0.5337	-4.444	1.861	0.0156	0.0137	0.0253	0.0154	0.0225	0.009	1.6459	0.0111	0.0109	0.0233	0.0215	0.0112	0.0247	0.4304	0.7968	0.6382	0.0481	0	0.0259	0.0347	0.0261	0.0667	0.084	0.0871	0.0701	0	0	0	0	0	0	0.0066	0	0.0313	0.0177	0.0077	0	0.0106	0.0231	0.0089	0.6618	0.753	0.4547
BOC	4.5293	4.13e-26	8.887e-25	0.8384	-3.5926	3.1154	0.0077	0.0135	0.0126	0.0135	0.0186	0.0119	0.2865	0.0091	0.0018	0.0019	0.0036	0.0092	0.0163	0.8108	0.7544	0.803	0.016	0	0.0029	0.0077	0.0087	0.0025	0.3034	0.3042	0.2726	0.0055	0.0025	0.0057	0.0039	0	0.0053	0.0215	0.0331	0.0207	0	0.0152	0.0162	0.0035	0	0.003	0.2165	0.2312	0.1478
NR2F2-AS1	4.5292	2.341e-19	2.391e-18	-1.4824	-5.725	1.6636	0.0063	0.0055	0.0103	0.0042	0.0092	0	0.2157	0.0134	0.0089	0.0047	0	0.009	0.0067	0.3341	0.4779	0.3183	0	0	0	0.0094	0	0	0.0795	0.0709	0.1029	0.0134	0	0.0071	0	0	0	0.0159	0.0498	0	0	0	0	0.0086	0	0	0.1415	0.1829	0.1177
FOXG1	4.5286	1.442e-18	1.365e-17	-1.1733	-5.2182	1.8501	0	0.009	0	0.0135	0	0.006	0.716	0.0073	0.0072	0	0.0142	0.0074	0.0109	0.5935	0.4866	0.4874	0	0	0.0114	0.0604	0.0173	0.01	0.0559	0.1847	0.1064	0	0.0098	0.0115	0	0.0155	0	0.0258	0	0.1326	0	0	0	0	0.0204	0	0.1938	0.605	0.2961
MPP4	4.5238	4.827e-19	4.746e-18	0.5647	-3.5922	1.4354	0.0054	0.0236	0.0348	0.0106	0.0272	0.028	0.6681	0.0115	0.0189	0.0321	0.0297	0.0192	0.0563	1.4092	1.2755	1.0448	0.0168	0.0204	0.0416	0.0161	0.0271	0.0414	0.2964	0.3421	0.2363	0.1104	0.0606	0.024	0.0287	0.0561	0.0542	0.0967	0.1143	0.2036	0.0602	0	0.0169	0	0.0054	0.0185	0.5388	0.5715	0.3485
CDC42BPA	4.5204	8.169e-29	2.672e-27	4.713	0.9495	5.1815	0.0189	0.0198	0.0306	0.026	0.0191	0.055	1.3928	0.0293	0.0238	0.0296	0.0222	0.0322	0.0358	1.2098	1.2365	1.2166	2.9588	2.8517	2.9412	2.9598	2.9397	2.8018	3.1859	2.9527	2.9708	3.1076	3.1192	3.1116	2.9732	2.9028	2.9626	3.0837	3.0663	2.944	0.0129	0.0037	0.0089	0.0154	0.0075	0.0173	0.7586	0.9375	0.5333
CAV1	4.5198	3.744e-36	5.201e-34	6.9351	2.5288	3.421	1.3802	1.3643	1.3206	1.6006	1.6075	1.5746	5.9459	0.8273	0.6931	0.5816	0.602	0.8668	1.0911	6.8455	6.8798	6.6007	0.3755	0.1304	0.2347	0.6055	1.0898	0.7261	4.3488	4.5926	4.5239	0.6998	0.2921	0.4098	0.4948	0.4321	0.7034	2.2015	2.1836	2.2228	0.168	0.1178	0.1467	0.36	0.4295	0.453	5.1589	5.4988	4.5856
MTX3	4.5141	1.205e-27	3.196e-26	0.5761	-3.7222	2.6552	0.0271	0.0143	0.0044	0.0072	0.004	0.0032	0.9372	0.1045	0.1034	0.1662	0.0737	0.0872	0.1007	0.8591	0.8448	0.8609	0.017	0	0	0.0162	0.0092	0.0105	0.2905	0.3282	0.231	0	0.0104	0.0061	0.0125	0	0	0.0272	0.0535	0.0291	0.0607	0.032	0.0589	0.121	0.074	0.0613	0.7308	0.7538	0.5761
DDAH1	4.5057	5.837e-31	2.911e-29	2.4469	-1.7983	2.2782	0.0545	0.036	0.0444	0.036	0.0298	0.0396	2.068	0.042	0.0289	0.0206	0.0159	0.0197	0.0529	1.6746	1.5456	1.4572	0.0144	0.0261	0.0305	0.0341	0.0609	0.0868	0.4681	0.5058	0.4616	0.0194	0.0218	0.0306	0.0106	0.0139	0.0187	0.1155	0.1695	0.0904	1.2867	1.1197	1.233	1.3842	1.2911	1.2058	1.8206	2.1307	1.8008
PTN	4.503	8.099e-22	1.044e-20	-1.3295	-5.3189	2.0993	0.0155	0.0667	0.0251	0.0102	0.0444	0.178	1.7668	0	0	0	0.0107	0	0	0.2789	0.328	0.4	0	0	0	0	0	0	0.0562	0.0772	0.0697	0	0.0147	0.0173	0	0	0	0	0.0155	0	0	0.0153	0	0.021	0.0306	0	0.8731	1.2613	0.7756
SECTM1	4.4984	6.994e-29	2.298e-27	1.6445	-2.895	4.9879	0.162	0.1711	0.1396	0.1193	0.2008	0.1297	2.3165	1.4628	1.4345	1.3398	1.1664	1.0784	0.8857	2.4916	2.4439	2.435	0	0	0	0	0	0.0087	0.6966	0.6745	0.6707	0.0377	0.0085	0	0.0137	0	0.0182	0.0951	0.1533	0.1275	0	0.0089	0	0	0	0.0103	1.2764	1.3075	0.9487
NDFIP2	4.4981	1.821e-24	3.154e-23	1.9233	-2.5301	4.411	0.1019	0.0572	0.0488	0.0953	0.0668	0.0752	1.5007	0.0388	0.0232	0.037	0.0379	0.081	0.0746	1.8981	1.8593	1.585	0	0	0.0062	0.0165	0.0277	0.0319	0.6012	0.5938	0.5213	0.0117	0	0	0	0.0084	0	0.099	0.1016	0.0585	0.0373	0	0.026	0.0224	0.0219	0.0063	1.0494	1.4557	0.8762
EPS8	4.4877	5.973e-33	4.346e-31	4.4246	0.146	1.9691	0.1781	0.1469	0.1336	0.307	0.3001	0.3025	3.7885	0.6857	0.6762	0.756	0.7844	0.8043	0.7887	3.2231	3.2894	3.0761	0.1284	0.0947	0.0331	0.129	0.2394	0.1427	1.5082	1.6821	1.5183	0.1222	0.0284	0.0838	0.0737	0.0759	0.0517	0.4306	0.4655	0.3206	0.1659	0.1299	0.1294	0.2066	0.2575	0.1935	2.8285	3.3377	2.5797
COL11A1	4.4863	2.129e-22	2.92e-21	-1.524	-5.431	2.3102	0.0065	0.0057	0.0026	0.0064	0.007	0.0037	0.2609	0.0023	0	0.0024	0	0	0	0.0127	0.0528	0.0411	0	0	0	0	0	0	0.0118	0.0123	0.0098	0	0.0031	0	0	0	0	0	0	0	0.0073	0	0.0051	0.0044	0.0032	0	0.3617	0.4875	0.2976
S100A11	4.4771	1.279e-30	5.923e-29	3.8922	-0.3823	3.6152	0.6272	0.363	0.5061	0.5328	0.652	0.8381	6.3636	2.5963	2.4838	2.3326	2.4438	2.2248	2.5753	6.131	6.0974	5.935	0.4217	0.2075	0.1649	0.825	1.189	0.4801	3.1552	3.861	3.8464	0.1573	0.3614	0.4151	0.2475	0.3644	0.4728	1.5214	1.7011	1.235	0.4545	0.1117	0.2279	0.6361	0.4906	0.3566	5.0668	5.1778	4.4427
PITX2	4.4757	2.561e-22	3.487e-21	-1.208	-5.2104	2.1557	0	0	0	0.0031	0.0103	0.0027	0.3868	0	0	0.0035	0.0065	0.0034	0	0.312	0.2819	0.2713	0	0	0	0.0141	0.0237	0.0046	0.0345	0.0706	0.0707	0	0	0	0	0	0	0.0079	0.0141	0	0	0	0.0148	0.0128	0	0	0.1929	0.1867	0.1532
AC068057.2	4.4739	1.031e-20	1.196e-19	-2.1022	-6.1769	1.7716	0	0	0	0.0047	0	0.0041	0.2398	0	0	0	0	0	0.015	0.4867	0.428	0.386	0	0	0	0	0	0	0.1133	0.0446	0.0108	0	0	0	0	0	0	0.006	0.0071	0.0095	0.0161	0.007	0.0111	0	0.007	0	0.1144	0.1423	0.0633
ITGA11	4.4691	2.676e-30	1.148e-28	2.2663	-2.1168	2.5839	0.1129	0.107	0.1172	0.1437	0.1607	0.2049	3.351	0.3933	0.4219	0.4702	0.1941	0.1943	0.1466	0.7648	0.8598	0.7261	0	0	0.0052	0	0.0312	0.0091	0.4866	0.3855	0.4882	0	0.0089	0	0.0036	0.0071	0	0.035	0.0641	0.0188	0.0828	0.0898	0.1135	0.0745	0.0459	0.0734	2.0064	2.1982	1.7194
DTX3	4.4592	1.458e-26	3.344e-25	0.0974	-4.0126	2.6483	0.0065	0.0057	0.0053	0.0171	0.0094	0.0038	1.2295	0.2065	0.2552	0.2302	0.3617	0.3357	0.3379	0.8021	0.8704	0.8941	0	0	0	0.0194	0.0218	0	0.2015	0.2085	0.2215	0.0274	0.0062	0.0073	0.0198	0.0098	0.0132	0.0325	0.0322	0.0175	0	0.0192	0	0.0088	0	0	0.3986	0.5031	0.5336
ZFP37	4.4591	4.335e-25	8.237e-24	-0.0794	-4.3676	2.215	0	0.0073	0.0034	0.0028	0.003	0.0049	0.557	1.0029	1.01	1.0043	1.0093	1.0185	1.0674	1.1196	1.1261	1.121	0	0	0	0	0	0	0.0826	0.0881	0.0932	0	0	0.0047	0	0	0	0.007	0.0125	0.0113	0	0	0	0	0.0042	0.0048	0.3371	0.4808	0.2209
MLF1	4.4571	5.181e-22	6.835e-21	0.0643	-3.9192	1.4688	0.0296	0.0324	0.0241	0.0483	0.0268	0.0469	1.0665	0.0106	0.0565	0.0332	0.0052	0.0317	0.0544	0.7931	0.749	0.6069	0.0231	0	0.0083	0.0655	0.0615	0.0287	0.2168	0.2119	0.1822	0.062	0.0071	0.0248	0.0339	0.0112	0.0151	0.0554	0.0798	0.0591	0.0335	0.0074	0.0117	0	0.0221	0	0.5881	0.7902	0.522
SH3BP4	4.4569	2.788e-36	3.944e-34	3.2348	-1.1309	3.6282	0.0406	0.0292	0.0361	0.0602	0.0558	0.0781	2.536	0.0184	0.0131	0.025	0.0231	0.0474	0.0507	1.9429	1.8264	1.8008	0	0.0071	0.0042	0.0386	0.0373	0.0216	0.6752	0.7198	0.648	0.0236	0.0071	0.0125	0.0057	0.0113	0.0227	0.129	0.1589	0.0832	2.15	2.0677	2.0431	2.2466	2.2074	2.19	2.7365	2.7017	2.5
LTBR	4.4549	3.64e-32	2.327e-30	3.2307	-1.1935	3.7201	0.0419	0.0476	0.0443	0.0629	0.0485	0.0837	2.7381	0.8476	0.8122	0.7278	0.7085	0.7029	0.7224	2.5403	2.6	2.6179	0.0263	0.0319	0.0047	0.0252	0.0765	0.0204	0.8802	1.0539	1.0352	0.0179	0.0161	0.0328	0.0129	0.0064	0.051	0.1713	0.2162	0.1925	0.0475	0.0042	0.0199	0.0229	0.0251	0.0384	1.4316	1.6962	1.3263
WNT5B	4.4536	4.054e-30	1.678e-28	1.1404	-3.0299	2.6559	0.0488	0.0269	0.02	0.052	0.0744	0.0632	2.021	0.0131	0.0216	0.023	0.0128	0.0176	0.0325	1.26	1.1884	1.1669	0.0192	0.0117	0	0.0184	0.0612	0.0414	0.3163	0.2853	0.3061	0	0	0	0.0094	0	0	0.046	0.0486	0.0411	0.1846	0.1673	0.1656	0.1668	0.1682	0.1674	1.0358	1.2819	0.895
PROCR	4.4513	2.337e-29	8.442e-28	1.2471	-3.0661	3.5211	0.0958	0.0172	0.016	0.1125	0.0562	0.0889	3.0142	0.3362	0.3219	0.4105	0.204	0.2103	0.2321	2.5473	2.6102	2.3656	0	0	0.0219	0.086	0.1273	0.0564	0.9328	1.1058	1.2406	0.0815	0.0187	0.0219	0.0151	0	0	0.172	0.1499	0.2667	0.0442	0.1127	0.0308	0.0528	0.0578	0.1091	1.8555	2.2481	1.6421
EHD2	4.444	2.716e-26	5.996e-25	3.3792	-0.7262	2.6579	1.8348	1.8542	1.772	2.1669	2.1143	2.0517	3.7013	0.1334	0.1145	0.108	0.0912	0.0941	0.111	2.8705	2.7337	2.9321	0.0418	0.0875	0.1302	0.3095	0.5298	0.3439	2.4738	1.737	1.5864	0.176	0.0446	0.0739	0.1052	0.0603	0.1323	0.3118	0.3638	0.3974	0.0456	0.02	0.0212	0.0275	0.066	0.0155	1.9711	2.0423	1.6126
DOCK1	4.4434	1.809e-33	1.462e-31	3.3589	-0.941	1.9323	0.0327	0.0315	0.0371	0.0428	0.0494	0.0727	2.472	0.037	0.0343	0.0172	0.0316	0.0396	0.0312	1.6826	1.7772	1.583	0.0306	0	0.0146	0.0147	0.0491	0.0441	0.5326	0.6136	0.717	0.0414	0.0342	0.011	0.0076	0.0247	0.0267	0.1119	0.1589	0.1234	2.9423	2.811	2.8379	2.6421	2.5859	2.6193	2.942	2.9721	2.8415
AKR1C2	4.4401	6.122e-22	8.008e-21	0.626	-3.8489	2.3715	0.0261	0.0115	0.0456	0.0313	0.0438	0.0351	0.6602	0.0031	0.0031	0.0033	0.0061	0.0156	0.0139	0.8949	1.0364	0.8972	0	0.0083	0	0.0195	0.0147	0	0.4882	0.4995	0.4655	0.0184	0.0042	0.0049	0	0	0.0089	0.0541	0.0473	0.0292	0.0393	0.0129	0.0069	0.0353	0.0429	0	0.2794	0.3783	0.178
PCDHB2	4.4379	8.521e-20	9.091e-19	-0.3537	-4.461	2.6938	0.0097	0.0085	0	0	0.007	0.0113	0.5134	0.0274	0.0068	0.0361	0.0134	0.0139	0	0.8659	1.0003	1.0367	0.0301	0	0	0	0.0484	0.0555	0.2768	0.3213	0.3432	0.0407	0	0	0.0148	0.0146	0.0197	0.064	0.0758	0.0515	0	0.0286	0.1178	0.0648	0.0476	0.0655	0.5161	0.4445	0.4035
PCOLCE2	4.4363	7.773e-24	1.238e-22	1.1018	-2.6093	7.4957	0.0077	0	0	0.005	0.0166	0.0177	0.4609	0.0054	0.0107	0.0057	0.0053	0	0.0162	0.3576	0.3967	0.3542	2.3864	2.4201	2.3832	2.3601	2.441	2.4474	2.3665	2.5108	2.5581	2.4801	2.4583	2.383	2.4501	2.4297	2.4346	2.8028	2.6986	2.7997	0	0	0	0	0	0	0.321	0.3984	0.2403
SERPINE2	4.4309	2.418e-43	2.309e-40	6.875	3.0249	2.9252	0.4505	0.4959	0.4385	0.5438	0.5411	0.6284	4.9973	0.1927	0.2037	0.1676	0.2084	0.2905	0.3711	4.5376	4.6474	4.3882	1.8015	1.6675	1.7199	1.8847	2.0335	1.9549	3.3219	3.3144	3.3053	1.5826	1.6758	1.6996	1.8447	1.7901	1.9535	2.3347	2.2751	2.21	1.1276	1.1554	1.1032	1.1509	1.0291	1.1176	4.6227	4.962	4.2328
NR2F1-AS1	4.4303	5.753e-21	6.835e-20	0.142	-3.9791	4.3004	0.1572	0.1899	0.1943	0.1771	0.2072	0.1927	0.8085	0.0024	0	0.0026	0.0119	0.0049	0	0.3499	0.4039	0.2652	0.0107	0.0065	0	0.0205	0.0058	0.01	0.0622	0.1222	0.1264	0.0146	0	0	0	0.0052	0.007	0.0144	0.0341	0.0185	0.0078	0	0	0.0047	0	0	0.3839	0.355	0.2217
FAM92A1	4.4296	3.362e-25	6.441e-24	1.6658	-2.0791	2.4787	0.0072	0	0.0087	0.0141	0.0181	0.0145	0.7653	0.0076	0.0398	0.0134	0.0271	0.053	0.0227	0.783	0.8868	0.7653	0.4658	0.3441	0.2924	0.4087	0.3616	0.3614	0.6539	0.5521	0.5393	0.3135	0.3929	0.3938	0.3562	0.333	0.3837	0.3935	0.4467	0.3842	0	0.0035	0.0056	0.0146	0	0	0.6331	0.4887	0.3599
PPARGC1A	4.4284	2.737e-21	3.361e-20	-0.1528	-4.3556	2.071	0.0351	0.0111	0.0144	0.0264	0.0092	0.0262	0.2061	0.009	0.0018	0.0057	0.0035	0.0072	0.0054	0.3987	0.3722	0.3908	0	0	0	0	0.0043	0.0074	0.0505	0.0755	0.1262	0.0054	0	0	0.0019	0.0038	0	0.019	0.0151	0.0136	0	0	0.004	0.0034	0.0025	0.0087	0.2276	0.1884	0.1401
PROS1	4.4236	9.739e-27	2.275e-25	3.108	-1.1125	3.275	0.7394	0.6821	0.6201	0.8799	0.862	0.9465	2.3146	0.1653	0.137	0.1004	0.12	0.0918	0.1631	3.0001	3.0173	2.834	0.0734	0.0227	0.0332	0.1455	0.1445	0.1014	1.3307	1.5511	1.6883	0.0253	0.0171	0.0067	0.0364	0.0536	0.0483	0.2026	0.2531	0.2387	0.0668	0.0236	0.0188	0.0244	0.006	0.0206	1.9983	2.269	1.5897
CRISPLD2	4.4231	7.97e-29	2.613e-27	1.9994	-2.0495	2.1495	0.0233	0.0204	0.0189	0.0262	0.0169	0.0383	1.0934	0.0672	0.053	0.0347	0.0767	0.1039	0.1061	1.778	1.8321	1.6841	0.0412	0.0063	0.0222	0.0684	0.0334	0.0257	0.2011	0.2209	0.2701	0.0693	0.0221	0.0296	0.0304	0.0251	0.0203	0.1494	0.0938	0.0832	0.0375	0.0551	0.0157	0.0226	0.0132	0.0228	0.8551	0.9414	0.561
CDKN2A	4.4222	9.205e-25	1.658e-23	0.5948	-3.6046	3.0728	0.0121	0.0211	0.0196	0.0547	0.0644	0.045	2.3137	0.0171	0.0378	0.0091	0.0167	0.0129	0	0.5928	0.6171	0.5454	0	0	0	0	0	0.0117	0.2268	0.2345	0.2308	0	0	0.0067	0.0046	0	0	0.0101	0.006	0.0243	0.4763	0.3817	0.3684	0.4614	0.3791	0.4346	1.2336	1.1664	0.835
EVA1A	4.4105	5.338e-25	1.002e-23	0.9376	-3.3391	2.9258	0.0193	0.0085	0.0157	0.0378	0.0553	0.0056	1.7156	0.034	0.0203	0.0145	0.0333	0.0275	0.0205	1.5017	1.5596	1.3874	0	0	0	0	0.0163	0	0.2907	0.3595	0.3771	0	0.0184	0.0215	0.0148	0.0146	0	0.0793	0.0383	0.0888	0	0	0	0.0262	0.0287	0.0111	0.8759	1.1583	0.655
SLC16A3	4.4058	6.521e-33	4.699e-31	4.6118	0.3482	4.1216	0.4974	0.4248	0.3666	0.5638	0.4968	0.5291	3.7848	1.2282	1.2909	1.2516	1.3297	1.3189	1.1007	3.3976	3.3295	3.3778	0.0275	0.0112	0.0326	0.1392	0.1868	0.1237	1.1691	1.2737	1.2334	0.0615	0.014	0.0197	0.0314	0.0134	0.018	0.2837	0.274	0.2917	0.0333	0.0088	0.0277	0.0746	0.0464	0.0793	2.5613	2.7887	2.1741
COL4A2	4.4057	2.029e-43	2.097e-40	6.0061	1.861	4.2754	0.9147	0.8868	0.8412	1.2117	1.2101	1.2069	6.1748	0.1195	0.0649	0.0693	0.0841	0.1161	0.1401	3.6304	3.5531	3.4797	0.0313	0.0628	0.0518	0.2068	0.1915	0.1755	1.557	1.5947	1.672	0.1366	0.063	0.1159	0.1047	0.1082	0.1317	0.4247	0.4364	0.4666	3.9462	3.9209	3.7956	3.6856	3.8128	3.6799	5.2854	5.3057	4.9924
RIN2	4.4027	1.148e-28	3.688e-27	3.0386	-0.9723	3.2228	0.021	0.0275	0.0671	0.0309	0.0489	0.0392	2.4085	0.0586	0.0437	0.0313	0.0678	0.0843	0.1182	2.1761	2.1429	2.0596	0.0956	0.0779	0.1184	0.1567	0.274	0.1595	1.0409	1.0569	0.9847	0.0548	0.0782	0.0857	0.12	0.0624	0.1137	0.2364	0.3408	0.2354	0.0119	0	0.0247	0.0143	0.0208	0.018	1.4673	1.6792	1.0751
ADAMTS3	4.4012	1.737e-21	2.173e-20	1.385	-2.3231	5.794	0	0	0.0033	0.0053	0.0059	0.0023	0.2445	0.0029	0	0	0.0028	0.0058	0.0086	0.1747	0.1799	0.179	1.3708	1.4349	1.4563	1.3957	1.4174	1.3112	1.5676	1.5906	1.5368	1.558	1.7241	1.6013	1.4783	1.4009	1.3954	1.7896	1.7467	1.708	0	0	0.0064	0	0	0.0093	0.2713	0.29	0.2057
LMCD1	4.4002	5.399e-26	1.139e-24	-0.1405	-4.0983	2.6095	0.0409	0.009	0.0167	0.0336	0.0149	0.0355	2.3456	0	0	0	0.0071	0.0074	0	0.5783	0.4146	0.4486	0	0	0	0	0.0173	0.01	0.0742	0.0644	0.1067	0	0	0	0.0079	0	0	0.0173	0.0103	0.0276	0.9832	0.796	1.0352	0.6463	0.6505	0.6927	1.4488	1.5886	1.225
MIPOL1	4.3985	4.807e-23	7.068e-22	-0.1077	-4.271	2.8032	0.0015	0.0013	0	0.0039	0.0021	0.0009	0.1516	0.001	0.001	0.0033	0.001	0.0042	0.0031	0.1861	0.1778	0.1412	0	0.0028	0.0016	0.0044	0.0025	0.0071	0.0479	0.0478	0.0508	0	0	0.0033	0	0	0	0.0049	0.0146	0.0059	0	0	0.0046	0	0.0044	0.0017	0.1406	0.1766	0.1001
ENPP2	4.3956	1.505e-26	3.438e-25	3.8711	0.1383	0.9492	0.0236	0.0309	0.0413	0.0309	0.0369	0.0408	2.3665	0.0361	0.033	0.0207	0.0299	0.0364	0.0414	1.8275	2.0254	1.8821	1.1658	1.1018	1.1166	1.2403	1.2234	1.1356	1.5742	1.5562	1.5786	1.0901	1.1866	1.1176	1.0768	1.1038	1.0096	1.3264	1.3405	1.4647	0.0179	0	0.0062	0.0107	0.0273	0.0091	1.1828	1.2976	0.8454
LAMB3	4.3937	1.201e-29	4.574e-28	2.1174	-2.1898	3.1354	0.0402	0.0403	0.0235	0.0228	0.0292	0.03	1.6735	0.0245	0.0283	0.0302	0.02	0.0166	0.0664	1.9308	1.9055	1.9602	0.0535	0.0219	0.0129	0.0087	0.1038	0.0279	1.002	0.9749	1.1988	0.0365	0.011	0.0129	0.0044	0.0175	0.0807	0.1172	0.0846	0.113	0.9722	0.9017	0.7424	0.9744	0.7801	0.9131	1.63	1.6364	1.6626
ZNF112	4.3928	2.271e-18	2.105e-17	-0.7026	-4.7804	3.5351	0.0069	0	0	0.0091	0	0.016	0.6181	0.3894	0.4512	0.5364	0.3629	0.3696	0.2615	0.6608	0.7572	0.6397	0	0.0131	0	0	0.0231	0	0.1223	0.1104	0.207	0.0146	0	0.0077	0.0053	0	0.0141	0.0231	0	0.0816	0	0	0	0	0	0	0.2352	0.3384	0.2458
C10orf90	4.3901	3.765e-17	3.084e-16	-1.6799	-5.8208	2.22	0	0	0	0	0	0.0029	0.1171	0	0.0071	0.0076	0.0035	0.0144	0.0107	0.5029	0.5902	0.3952	0	0	0	0.0076	0.017	0	0.1423	0.1237	0.0902	0	0	0	0	0.0076	0	0.0253	0.0051	0.0338	0	0.005	0	0	0	0	0.0336	0.1258	0.0566
DEPDC7	4.3851	2.119e-20	2.377e-19	-0.672	-4.5895	2.2198	0	0.014	0.0065	0.0105	0.0231	0.0093	0.7742	0.1147	0.0606	0.0647	0.0704	0.089	0.0583	0.6356	0.7161	0.5707	0	0.0301	0.0089	0.0471	0.0267	0.0383	0.0998	0.1176	0.1177	0.0501	0.0227	0.0089	0.0122	0	0	0.0398	0.0238	0.032	0.071	0.0236	0	0	0	0.0092	0.437	0.6966	0.3032
SEZ6L2	4.385	1.659e-20	1.871e-19	-0.7026	-4.5298	1.8306	0.0194	0.0113	0.0313	0.0462	0.0279	0.0444	2.2428	0.0137	0.0045	0.0145	0.009	0	0	0.0405	0.1042	0.0484	0	0	0.0072	0	0	0.0249	0.047	0.0646	0.0197	0.0272	0	0	0.005	0.0098	0	0.0109	0	0.0174	0.0147	0	0.0102	0.0434	0.0256	0.0221	1.0807	1.0395	0.7267
GLI2	4.3811	5.889e-24	9.541e-23	-0.6371	-4.4776	2.204	0.0036	0.0064	0.0059	0.0024	0.0026	0.0042	0.4935	0	0	0	0	0	0	0.1499	0.1709	0.1665	0.0225	0.0069	0.0081	0.0108	0.0122	0.0105	0.0525	0.0275	0.0652	0.0153	0.0172	0.0121	0.0111	0.0055	0.0438	0.0272	0.018	0.029	0.0645	0.0284	0.0395	0.0147	0.0427	0.0289	0.3059	0.1559	0.1151
ARMCX2	4.3768	8.543e-27	2.008e-25	0.6849	-3.3977	1.9031	0.0796	0.1007	0.1492	0.1082	0.0989	0.1237	2.392	0.0669	0.1671	0.1074	0.1326	0.1173	0.099	0.554	0.5192	0.6226	0	0	0	0.0111	0	0	0.1182	0.1005	0.0881	0	0	0.0083	0.0057	0.0112	0	0.0308	0.0438	0.01	0.0334	0.0218	0.0347	0.0201	0.0292	0.0253	1.7428	1.8382	1.2736
CDH13	4.3764	1.584e-22	2.198e-21	-0.1192	-3.893	3.2743	0.0586	0.0483	0.0211	0.0671	0.0479	0.082	2.6194	0	0	0.0028	0	0.0027	0	0.0407	0.0259	0.0141	0	0	0	0	0	0.0072	0.0069	0.0142	0.0114	0	0	0	0	0	0	0.0031	0	0	0.0168	0.0074	0	0.0301	0.0148	0.0212	1.6391	1.7704	1.3425
IGF2	4.3583	1.241e-18	1.181e-17	-1.7735	-5.4725	2.3527	0.0085	0.0478	0.0138	0.0056	0.0062	0.0049	0.6829	0	0	0	0	0	0	0.0529	0.0222	0.0161	0	0	0	0	0	0.0041	0.031	0.0108	0	0	0	0	0	0	0	0	0	0	0.0192	0	0.0067	0.0058	0.0042	0.0097	0.3969	0.3745	0.2968
SH3BGRL2	4.3561	4.475e-22	5.94e-21	0.0562	-3.6776	3.3875	0	0	0	0.0038	0.0165	0.0165	0.5928	0.0081	0.004	0.0086	0.0158	0.0163	0.0121	0.4114	0.5074	0.4363	0.1366	0.0845	0.0868	0.1073	0.1466	0.0915	0.2602	0.2415	0.2491	0.1054	0.1354	0.0929	0.134	0.1004	0.1232	0.1722	0.1826	0.097	0.013	0	0.009	0.0078	0.0113	0	0.2788	0.4303	0.2007
RGAG4	4.3533	1.598e-20	1.808e-19	-0.5278	-4.5724	1.6919	0.0056	0.0049	0.0045	0.0109	0.004	0.0128	0.6554	0	0.0116	0.0125	0.0077	0.0276	0.0176	0.3631	0.3676	0.3992	0.0172	0.0105	0	0.0083	0.0278	0.0107	0.2613	0.2224	0.1758	0	0	0.0123	0.0085	0	0.0225	0.0459	0.022	0.0149	0.0126	0	0.0087	0.0075	0.0273	0	0.1418	0.1372	0.1726
PTH2R	4.3479	1.285e-20	1.474e-19	-0.0087	-4.0536	2.626	0.0181	0	0.0098	0.0119	0.0088	0.0382	0.606	0.0507	0.0461	0.0537	0.0455	0.0679	0.0506	0.9045	0.8334	0.7709	0	0.0229	0.0067	0.009	0.0303	0.0059	0.1587	0.2545	0.1747	0.0752	0.0733	0.0532	0.0367	0.0273	0	0.0697	0.0594	0.0561	0	0	0.019	0	0.018	0.0069	0.4054	0.5357	0.2928
LINC00607	4.3474	3.199e-18	2.941e-17	-1.6287	-5.4863	2.1101	0	0	0.0153	0	0.0103	0.0055	0.1317	0.0034	0	0	0	0	0.005	0.2754	0.2368	0.2473	0	0	0	0.0071	0.0158	0.0091	0.0765	0.0533	0.0776	0	0	0	0.0108	0	0	0.0197	0.0094	0	0	0	0	0	0.0141	0	0.1649	0.1107	0.0838
SNX9	4.347	5.31e-30	2.152e-28	3.81	-0.4306	3.2407	0.1905	0.1125	0.1285	0.2765	0.2176	0.3338	3.4661	2.9413	2.902	2.8979	2.7559	2.775	2.7175	3.7492	3.7975	3.6758	0.0772	0.012	0.0487	0.1444	0.0931	0.0778	1.6284	1.7604	1.8148	0.0786	0.018	0.035	0.0478	0.0564	0.0633	0.3361	0.4014	0.293	0.0704	0.031	0.0199	0.0592	0.0738	0.0571	2.6813	2.9566	2.2284
FGF5	4.3443	4.378e-25	8.299e-24	1.3509	-2.6422	3.4247	0.148	0.0907	0.0706	0.0768	0.1498	0.0996	1.3159	0.0157	0.0062	0.0199	0.0183	0.0283	0.0141	0.8839	0.9578	0.7208	0	0	0.0148	0.0901	0.1149	0.0549	0.5058	0.4896	0.4164	0	0.0126	0.0246	0.0135	0.0397	0.009	0.0834	0.0903	0.0644	0	0	0	0	0.0088	0.0051	0.7139	0.8504	0.5207
HSPA4L	4.3397	1.428e-16	1.113e-15	-0.6142	-4.3876	2.0813	0.0046	0.02	0.0149	0.0045	0.0149	0.0053	0.4922	0.0162	0.0318	0.0407	0.0174	0.0228	0.0097	0.1563	0.1829	0.0928	0	0	0.0026	0.0034	0.0154	0.0221	0.021	0.0432	0.0347	0	0.0044	0.0077	0	0.0035	0.0047	0.0096	0.0046	0	0.0207	0.0068	0	0.0031	0.0023	0	0.3101	0.3067	0.1321
CRISPLD1	4.3393	7.25e-21	8.547e-20	0.185	-3.4302	6.4469	0	0	0.0095	0	0.0085	0.0034	0.22	0	0.0041	0	0.0041	0	0	0.454	0.4131	0.4187	1.0207	1.0023	0.9544	1.2135	1.1713	1.1515	1.0662	1.2306	1.1298	0.9874	1.2409	0.9787	1.0651	1.1956	1.0144	1.2774	1.2587	1.3064	0.0133	0	0.0092	0	0	0	0.1315	0.065	0.0653
ZNF354C	4.3382	7.997e-27	1.894e-25	0.4513	-3.6143	1.3896	0.0245	0.0172	0.0199	0.0193	0.0353	0.0199	1.1611	0.0139	0.0172	0.0147	0.0102	0.014	0.0156	0.4398	0.5557	0.527	0	0	0.0055	0.0073	0.0247	0.0095	0.088	0.188	0.1969	0	0	0.0272	0.0075	0.0074	0	0.0327	0.034	0.0457	0.0332	0.0337	0.0458	0.0265	0.0339	0.039	0.6423	0.836	0.4896
GRAMD3	4.3332	2.037e-20	2.287e-19	0.6779	-3.4132	3.1394	0.021	0.0138	0.0213	0.0241	0.0038	0.0213	1.1995	1.3048	1.3241	1.3212	1.6499	1.6135	1.6539	1.4881	1.6894	1.5636	0	0	0	0.0079	0.0608	0	0.1652	0.1529	0.1889	0	0	0.0059	0.0081	0	0	0.022	0.0313	0.0141	0	0	0.0083	0.0072	0.0052	0.006	0.5758	0.7545	0.4192
RHBDF1	4.3332	9.362e-28	2.554e-26	1.724	-2.4704	1.7249	0.0586	0.0514	0.0349	0.0283	0.0766	0.0795	1.7303	0.1039	0.1099	0.1506	0.1931	0.1855	0.1528	1.471	1.4156	1.5762	0.0335	0.0204	0.018	0.0321	0.0799	0.0363	0.5568	0.4828	0.529	0.0999	0.0205	0.024	0.0328	0	0	0.0926	0.1781	0.1191	0.0485	0.037	0.0338	0.0436	0.0477	0.0845	1.1358	1.0966	0.7993
TIMP3	4.3327	7.61e-21	8.944e-20	-1.6714	-5.4605	1.9402	0.0058	0.0051	0.0141	0.0114	0.0125	0.0233	0.9217	0	0	0.0043	0	0.0041	0	0.0451	0.0886	0.0687	0	0	0	0	0.0194	0	0.0106	0.0436	0.0176	0	0	0	0.0044	0	0	0.0097	0	0.0078	0	0.0057	0.0091	0	0	0	0.2972	0.3109	0.2968
CRHBP	4.3324	1.999e-21	2.482e-20	-1.4916	-5.3501	1.5521	0	0	0	0.0125	0.0069	0.0055	0.5695	0	0.0067	0.0071	0.0066	0	0.0101	0.2544	0.1726	0.3281	0.0294	0	0.0106	0.0141	0	0	0.0346	0.0709	0.071	0.0398	0.009	0.0106	0.0217	0	0	0.008	0.0189	0.0127	0	0	0	0.0129	0.0094	0	0.413	0.6951	0.4516
TNFAIP6	4.3324	1.599e-19	1.667e-18	-2.0456	-5.8031	1.5841	0.0335	0.0438	0.0273	0.033	0.0482	0.067	1.1286	0.0238	0.0118	0	0	0	0	0.3328	0.2447	0.3312	0	0	0.0187	0	0	0	0	0	0.0999	0	0	0.0187	0	0	0	0	0.0168	0.0448	0	0	0	0	0	0	0.8984	1.1218	0.415
LRP1	4.3279	2.223e-42	1.544e-39	7.5321	3.6949	2.5324	1.0307	0.9884	0.9676	1.3184	1.2347	1.3388	4.9887	0.1749	0.1377	0.1364	0.1312	0.1723	0.1665	3.4496	3.5402	3.5963	0.8615	0.8201	0.9481	1.257	1.3084	1.1862	3.259	2.7962	2.8874	1.2252	1.101	1.2222	1.2476	1.2516	1.3034	1.7236	1.7826	1.7139	0.7017	0.5	0.4199	0.5806	0.6353	0.5414	3.6577	3.5365	3.0016
ZFYVE28	4.3242	1.915e-22	2.638e-21	0.1882	-3.5566	2.7037	0.0111	0.0024	0.0023	0.0181	0.016	0.0048	0.3528	0.0059	0.0019	0.0021	0.0019	0.004	0	0.1076	0.1255	0.0877	0.1163	0.1544	0.1013	0.0922	0.1034	0.1209	0.2902	0.2279	0.2485	0.1766	0.1406	0.1744	0.1354	0.1357	0.1296	0.1709	0.246	0.2494	0	0	0	0	0	0	0.1414	0.1691	0.0916
PAMR1	4.3239	2.271e-23	3.418e-22	-1.0701	-4.7938	2.6494	0	0.006	0.0056	0.0136	0.0199	0.012	1.316	0	0	0	0	0	0	0.1354	0.1817	0.1727	0	0.013	0	0.0103	0.023	0.0067	0.0376	0.0175	0.062	0	0	0	0.0053	0	0	0.0115	0	0.0093	0.031	0.0535	0.0108	0.1084	0.067	0.0695	0.5667	0.7892	0.4371
FAM198B	4.3223	2.356e-24	4.039e-23	0.4353	-3.8718	3.3992	0.0068	0	0.0055	0.0067	0	0.0175	0.4922	0.0072	0.0118	0.0076	0.014	0.0121	0.0072	0.8636	0.7853	0.8174	0.0105	0	0.0038	0	0	0	0.2139	0.1819	0.1428	0.0143	0.0096	0.0038	0.0052	0	0	0.0225	0.0268	0.0091	0.713	0.6117	0.6796	0.4871	0.5217	0.497	0.5727	0.5603	0.5075
CDC42EP1	4.3213	9.594e-31	4.566e-29	2.2002	-1.763	2.2294	0.0709	0.0623	0.0251	0.0987	0.1085	0.1154	2.9379	0.9075	0.9197	0.8802	1.0629	0.9524	0.7921	2.6006	2.5098	2.7604	0.0633	0.1493	0.111	0.1471	0.2695	0.1879	0.9456	1.0997	1.1213	0.1058	0.0769	0.1943	0.0544	0.0762	0.1598	0.2545	0.2725	0.2783	0.0233	0.0503	0.0323	0.014	0.0506	0.0582	1.6954	1.8358	1.4501
KCNQ3	4.316	4.648e-18	4.197e-17	-1.4722	-5.6457	1.9945	0	0.0019	0	0	0	0	0.0506	0.0015	0	0.0048	0.0059	0.0015	0	0.2694	0.3125	0.3078	0	0	0	0	0.0179	0	0.0842	0.0614	0.1072	0	0	0	0.0016	0	0.0044	0.0161	0.0085	0.02	0	0.0042	0	0.0029	0	0.0025	0.0354	0.0172	0.0265
FBLN1	4.3133	1.06e-36	1.702e-34	4.3704	0.4433	2.3905	0.2122	0.1135	0.172	0.167	0.1735	0.2244	4.4863	0.0597	0.0465	0.0388	0.0282	0.037	0.0545	1.8866	1.7891	1.7075	0.1015	0.1224	0.081	0.0868	0.0973	0.1149	0.8344	0.8629	0.911	0.0772	0.1228	0.089	0.1101	0.1244	0.1587	0.2154	0.2746	0.1482	2.9472	2.7933	2.724	2.6003	2.6637	2.4779	3.8099	3.8214	3.5406
NACC2	4.3121	5.991e-29	1.994e-27	1.8716	-2.3968	2.6931	0.0839	0.083	0.0743	0.0884	0.1248	0.1168	1.6492	0.0159	0.0312	0.0361	0.0078	0.0292	0.0353	1.1677	1.0809	1.1227	0.0117	0.0141	0.0248	0.0387	0.0373	0.0036	0.3959	0.3611	0.4619	0.0158	0.0071	0.0125	0.0057	0.0056	0	0.0766	0.0765	0.0928	0.1609	0.2225	0.2083	0.2302	0.1451	0.2077	0.7625	1.083	0.7174
ZNF205	4.3114	3.061e-21	3.723e-20	-0.3093	-4.2886	2.6264	0.0227	0.0199	0	0.015	0.0083	0.0198	1.5094	0.6332	0.7329	0.4963	0.6518	0.6588	0.5152	1.2846	1.3147	1.3996	0.0353	0	0	0	0.0191	0.022	0.2684	0.3706	0.355	0	0	0	0.0087	0	0	0.0191	0	0.0305	0	0.0335	0	0	0.0226	0.0131	0.758	0.8448	0.5551
EBI3	4.3016	4.554e-19	4.486e-18	-1.7301	-5.4657	2.1537	0.041	0.0536	0	0.0271	0.059	0.0357	2.091	0	0.0145	0	0	0	0	0.1555	0.0359	0.1064	0.1242	0	0	0.0307	0.0345	0.02	0.1104	0.1505	0.0923	0	0	0	0.0314	0	0.0417	0.0173	0.0409	0.0549	0	0.0204	0.0323	0.028	0	0.0236	1.0093	1.018	0.5923
CACNA2D1	4.2989	7.865e-30	3.121e-28	3.5982	-0.4792	2.2879	0.9369	0.9161	0.8663	0.9164	0.8504	0.7918	1.9975	0.0515	0.0389	0.0416	0.0444	0.0702	0.0764	2.7164	2.841	2.4663	0.0184	0.0388	0.0229	0.147	0.1909	0.1235	1.2752	1.3848	1.3144	0.0554	0.014	0.0229	0.0511	0.0397	0.0591	0.2502	0.2712	0.2449	0.0721	0.0403	0.0231	0.0972	0.0604	0.0728	1.4318	1.4887	1.052
KRT8	4.2948	1.897e-20	2.134e-19	-0.271	-4.1069	1.3503	0.0264	0.0278	0.0129	0.0243	0.0192	0.0486	1.5984	0.0113	0.0186	0.0549	0.0147	0.0706	0.0335	0.2221	0.2284	0.2174	0	0.0101	0.0235	0	0.0178	0.0154	0.0482	0.0335	0.0559	0.0335	0.0101	0	0.0081	0	0.0216	0.031	0.0159	0.0214	0.012	0.0105	0.0084	0.0498	0.0105	0	0.5315	0.6706	0.4494
HMOX1	4.2943	2.625e-28	7.833e-27	1.8693	-2.1092	2.7414	0.1477	0.191	0.2017	0.1256	0.1452	0.0933	2.0868	1.1329	1.103	1.0751	0.7448	0.5639	0.6135	2.5054	2.434	2.3918	0.0676	0.0818	0.0839	0.2572	0.3018	0.143	1.176	1.1777	1.2622	0.0688	0.1407	0.0723	0.05	0.0814	0.0445	0.2316	0.2623	0.2589	0.025	0.0642	0	0	0	0.0252	1.9672	2.1645	1.699
CTD-2314B22.3	4.2875	5.861e-26	1.227e-24	2.3831	-1.4821	2.8907	0.907	0.8939	0.9099	0.8285	0.8445	0.9263	1.6594	0.0242	0.0128	0.0086	0.0095	0.0131	0.0073	0.9443	1.0293	0.9779	0.0283	0.0258	0.0178	0.0992	0.1005	0.0861	0.1969	0.304	0.3222	0.0193	0.0044	0.0127	0.0226	0.0069	0.0139	0.0731	0.0692	0.0634	0.0155	0	0.0072	0.0093	0.0045	0.0131	0.7632	0.9982	0.6467
NR2F1	4.2855	4.859e-24	7.939e-23	0.559	-3.1696	4.4041	1.0594	1.1223	1.0673	1.3702	1.3505	1.3835	1.9325	0.0267	0.0133	0.0048	0	0	0	0.6024	0.5523	0.4515	0.0197	0.012	0.0071	0.1183	0.1709	0.1066	0.3872	0.2983	0.2893	0	0	0.0141	0.0288	0.0378	0.0129	0.0472	0.0375	0.0668	0	0	0	0	0	0	0.5135	0.7698	0.4387
DAB2	4.2838	1.536e-31	8.413e-30	3.9508	-0.1302	4.0521	1.0186	1.0031	0.9804	1.29	1.3092	1.3046	3.116	0.1025	0.0877	0.0961	0.1002	0.1103	0.1239	2.2159	2.393	2.2263	0.0639	0.0132	0.0421	0.1341	0.2122	0.1716	1.4771	1.5226	1.4483	0.065	0.0099	0.0193	0.0316	0.0517	0.0761	0.2664	0.2339	0.3073	0.0079	0.0137	0.0109	0.0235	0.0138	0.0277	1.7431	1.964	1.4925
KIF7	4.2819	1.766e-24	3.065e-23	-0.2031	-4.2534	3.1824	0.0106	0.0047	0.0043	0.0105	0.0077	0.0031	0.5257	0.4058	0.4245	0.4989	0.4977	0.5433	0.3185	0.8033	0.6831	0.8021	0	0	0	0.0079	0.0089	0	0.1402	0.1298	0.1249	0	0	0	0.0122	0	0	0.0222	0.0159	0.0284	0	0	0.0084	0	0	0	0.3049	0.3165	0.3099
AR	4.2756	9.089e-30	3.524e-28	2.9169	-1.3548	2.7117	0.0066	0.0096	0.0089	0.0159	0.0111	0.0203	0.9017	0.0155	0.0092	0.0099	0.0137	0.011	0.0186	1.0758	1.1348	1.0855	0.0205	0	0	0.0131	0.0546	0.0085	0.5586	0.5238	0.4826	0.0186	0.0063	0.0098	0.0151	0	0.009	0.0949	0.1081	0.0724	3.0389	2.8005	2.8385	2.7609	2.659	2.6825	2.7364	2.6328	2.6701
TMEM158	4.2756	2.443e-22	3.338e-21	1.2203	-2.9697	2.1994	0.0718	0.0754	0.0701	0.2562	0.2356	0.2853	2.2609	0.0811	0.0407	0.0752	0.0696	0.121	0.1197	3.0194	2.9958	3.0134	0	0	0	0.3495	0.388	0.0695	1.8741	1.9852	2.0744	0.0906	0	0.0484	0.0334	0	0	0.1959	0.1921	0.2368	0.033	0	0	0.0778	0.0573	0.0659	1.1569	1.2346	0.6703
RNF150	4.2713	3.697e-24	6.147e-23	1.2176	-2.4352	3.1267	0.9259	0.9678	0.9284	1.144	1.093	1.135	1.8156	0.0017	0.0017	0	0	0.0069	0	0.3214	0.2772	0.277	0.0225	0.0092	0.0267	0.0843	0.0908	0.0754	0.0526	0.0455	0.0758	0	0.0046	0	0.0055	0.0037	0.0049	0.0262	0.024	0.0194	0.0055	0.0048	0.0038	0.0033	0.0024	0.0055	0.5584	0.7643	0.4728
ADAMTSL1	4.271	1.6e-23	2.447e-22	-1.0252	-4.8871	2.3746	0.004	0.0018	0.0066	0	0.0015	0.0023	0.2314	0.0014	0	0	0	0	0	0.0488	0.0591	0.0439	0	0	0	0	0.0034	0	0.0185	0.0255	0.0306	0	0	0	0	0	0	0	0.002	0	0	0	0	0.0027	0	0	0.0792	0.0859	0.0762
SPESP1	4.2642	3.773e-17	3.089e-16	-1.1082	-5.022	2.0633	0.0658	0	0.0536	0.0542	0.0712	0.0666	0.6947	0	0.0913	0.0495	0.0116	0.012	0.0177	0.8848	1.0215	0.8931	0	0	0.0369	0.0249	0.0823	0	0.1745	0.2361	0.2144	0	0.0159	0.037	0.0128	0	0.0338	0.0553	0.0494	0.0663	0.0376	0.0165	0.0262	0.0449	0	0	0.4751	0.6975	0.4688
AL589743.1	4.263	4.387e-25	8.306e-24	2.2245	-1.5646	3.5353	1.0029	0.9007	1.0442	0.8908	0.8928	0.9964	1.6717	0.0155	0.0077	0.0196	0.0091	0.0094	0.0162	0.8858	0.8856	0.8667	0.0068	0.0125	0.0073	0.1075	0.1034	0.0665	0.2209	0.251	0.2634	0.0046	0.0021	0.0146	0.0217	0.0132	0.0134	0.0525	0.0538	0.0494	0.005	0.0043	0	0.003	0.0065	0.0025	0.5852	0.9109	0.507
CDH2	4.2618	4.295e-29	1.471e-27	2.8448	-1.3713	3.5398	0.0425	0.0465	0.0304	0.0658	0.0834	0.0908	2.2165	0.0265	0.0075	0.032	0.0295	0.0153	0.0505	1.778	2.0658	1.7369	0	0	0	0.0553	0.0793	0.0361	0.9108	0.9815	0.9953	0.056	0.0102	0.006	0.0123	0	0.0218	0.1744	0.1529	0.0845	3.3907	3.3623	3.3845	3.6973	3.558	3.5889	3.6509	3.7134	3.6074
STEAP3	4.2589	3.148e-35	3.644e-33	3.3845	-0.8752	4.3322	0.0281	0.0392	0.0274	0.0476	0.0563	0.061	2.5867	0.0742	0.0885	0.0865	0.0463	0.1128	0.1264	3.1885	3.1966	3.0692	0.052	0.0107	0.0312	0.0417	0.1871	0.0379	1.7273	1.6585	1.742	0.0472	0.032	0.0312	0.03	0.017	0.0565	0.3372	0.3225	0.1922	2.2259	2.2823	2.2599	2.1077	1.9814	1.8669	2.522	2.5199	2.3767
DLC1	4.2558	3.519e-29	1.222e-27	3.2727	-0.8253	4.0871	0.1499	0.1704	0.1266	0.1642	0.1597	0.22	2.1491	0.0323	0.0186	0.0253	0.015	0.0241	0.0306	1.4871	1.5686	1.4898	0.0076	0	0.0054	0.018	0.06	0.0394	0.5228	0.5251	0.5078	0.0102	0.0092	0.0054	0.0111	0.0073	0.0148	0.0754	0.096	0.0825	0.011	0.0119	0.0152	0.0358	0.0498	0.0166	1.2549	1.4222	0.8872
FAT4	4.2553	7.94e-30	3.142e-28	3.4754	-0.4198	2.5968	1.1693	1.2241	1.2177	1.1915	1.1934	1.2851	2.0246	0.0228	0.0248	0.0325	0.0223	0.0196	0.0239	1.3056	1.4023	1.3579	0.035	0.0123	0.0374	0.1074	0.1841	0.1147	0.5899	0.6359	0.6066	0.0205	0.0138	0.0233	0.0246	0.0315	0.0327	0.1037	0.1329	0.1012	0.0073	0.0048	0.0076	0.0088	0.0112	0.0093	0.8102	0.8689	0.5324
PCSK5	4.2474	7.786e-23	1.123e-21	1.7885	-1.9082	4.405	0.4666	0.4966	0.5026	0.6451	0.6253	0.6828	1.1754	0	0.008	0.0043	0.002	0.002	0.0061	0.4245	0.4945	0.4326	0	0.0108	0.0064	0.0546	0.052	0.0491	0.1454	0.1456	0.0892	0	0	0.0064	0.0044	0.0043	0.0116	0.0191	0.0114	0.0077	0.0194	0.0085	0.0179	0.0116	0.0028	0.0196	1.4731	1.6887	1.2148
SIM1	4.2439	7.352e-21	8.647e-20	-2.2762	-5.9159	1.4375	0.0029	0	0	0.0038	0.0042	0.0067	0.4118	0	0	0	0	0	0	0.0068	0.01	0.013	0	0	0	0	0	0	0	0	0.0131	0	0	0.0032	0	0	0	0.0048	0	0	0	0	0	0	0.0057	0	0.1723	0.1459	0.1549
CPE	4.2421	1.805e-21	2.252e-20	-1.4225	-5.072	1.2068	0.009	0.0079	0.0073	0.0118	0.013	0.0207	1.3681	0	0.0126	0.0067	0.0124	0.0128	0.047	0.2422	0.2396	0.1182	0	0	0.01	0	0.0151	0.0087	0	0.0228	0.0273	0	0	0	0	0	0	0.0151	0	0.0121	0	0.0089	0.0141	0	0.0178	0	0.5466	0.7201	0.4538
THY1	4.2376	7.371e-19	7.169e-18	0.6209	-3.2172	4.1746	0.0531	0.039	0.0784	0.0409	0.0576	0.0462	2.8479	0	0	0	0	0	0	0.0997	0.0731	0.0438	0	0	0	0	0.0076	0	0.0569	0.0114	0.0541	0	0	0	0	0	0	0.0075	0	0.006	0	0.0044	0.0141	0.0363	0.0045	0.0256	1.3957	1.6768	0.9853
INTU	4.2253	7.289e-21	8.586e-20	-0.609	-4.5391	1.374	0.005	0.0145	0.0054	0.0022	0.006	0.0134	0.1739	0.0024	0.0058	0.0025	0.0023	0.0047	0.0035	0.1316	0.1199	0.1254	0	0	0	0	0.0028	0.0032	0.0242	0.0417	0.0499	0.0035	0.0016	0	0.0013	0.0025	0	0.0139	0.0083	0	0.0038	0.0033	0.0026	0.0068	0.0016	0.0057	0.0968	0.1431	0.0897
PLS3	4.2247	1.185e-32	8.266e-31	4.9483	0.7748	2.559	0.1236	0.1088	0.111	0.1602	0.108	0.2497	3.6461	0.1099	0.1088	0.0845	0.1116	0.1735	0.2331	3.7947	3.8047	3.468	0.0783	0.0599	0.0494	0.1464	0.3368	0.0965	1.6948	1.9823	1.8788	0.0797	0.0423	0.0837	0.0532	0.0193	0.0891	0.6403	0.4775	0.4316	7.9998	7.9952	8.0819	8.2991	8.2807	8.3364	8.101	8.1501	8.1431
AFAP1	4.2087	1.317e-39	3.978e-37	4.9829	1.4062	2.4423	0.119	0.0878	0.1108	0.0883	0.1248	0.1368	3.6213	0.0674	0.0367	0.0436	0.0501	0.0416	0.0582	2.6823	2.7007	2.6405	1.051	0.9917	1.0091	0.9472	1.01	0.9502	1.5715	1.4681	1.438	1.085	1.032	1.1994	1.0026	0.9617	0.8939	1.1165	1.1303	0.9547	1.6526	1.5731	1.4727	1.4896	1.532	1.4531	2.7815	2.8458	2.5362
RAPH1	4.2069	5.096e-26	1.08e-24	1.5518	-2.4439	2.6192	0.045	0.0967	0.0899	0.0702	0.1021	0.0946	0.962	0	0.0064	0.0051	0.025	0.0114	0.0048	0.5715	0.5416	0.4563	0	0	0	0.0136	0.0304	0.0219	0.3256	0.2837	0.2492	0.0048	0.0043	0	0.0122	0.0034	0.0046	0.0265	0.058	0.0513	0.0854	0.0378	0.0424	0.0397	0.0358	0.0336	0.4211	0.5002	0.2988
FRMD6	4.2003	4.547e-32	2.801e-30	3.9537	0.0309	2.2545	0.4682	0.4269	0.443	0.6523	0.6316	0.6062	3.2074	0.145	0.1071	0.1182	0.1559	0.1966	0.2478	2.0077	2.0463	1.9245	0.0691	0.0579	0.0465	0.0942	0.1406	0.1159	0.8927	0.8736	0.8468	0.0645	0.0399	0.0527	0.0656	0.0463	0.0621	0.2463	0.251	0.2057	0.0192	0.0084	0.0133	0.0305	0.0633	0.0573	1.9974	2.3608	1.6462
KDELR3	4.1968	3.156e-26	6.917e-25	2.6182	-1.5196	3.8006	0.1573	0.1052	0.0767	0.1792	0.1247	0.1154	3.8814	0.1576	0.2323	0.2118	0.362	0.2615	0.2047	2.8728	3.0019	2.779	0.0838	0	0.0305	0.0997	0.2155	0.0526	1.3816	1.4565	1.6903	0.029	0.0517	0.0153	0.0314	0.0412	0	0.3304	0.2291	0.3311	0.4541	0.4924	0.6114	0.58	0.4045	0.7956	2.8917	3.4599	2.4426
GLT8D2	4.1892	3.243e-30	1.369e-28	2.123	-1.8111	1.2617	0.2944	0.1812	0.2436	0.2682	0.2931	0.2978	2.3456	0.1112	0.067	0.123	0.1243	0.0739	0.0758	2.3495	2.4853	2.2082	0.0744	0.0606	0.0622	0.1392	0.131	0.0918	0.8819	1.0559	0.951	0.0675	0.0682	0.0881	0.0186	0.072	0.2013	0.2098	0.2185	0.2965	0.0545	0.1085	0.0871	0.0755	0.1315	0.1166	1.2751	1.5598	1.1597
PDCD1LG2	4.1887	5.479e-21	6.529e-20	-0.5559	-4.3642	2.8656	0	0	0	0.0366	0.0324	0.0259	0.9114	0.1152	0.0544	0.0902	0.0761	0.1163	0.1039	1.1086	1.0201	0.8636	0	0	0	0	0	0.0324	0.1573	0.2008	0.2813	0.0237	0.0319	0	0.0086	0	0.0228	0.0281	0.0112	0	0.0254	0	0.0177	0	0.0112	0	0.772	1.0183	0.6088
SGIP1	4.1883	2.261e-25	4.423e-24	0.6027	-3.2535	1.5345	0.0127	0.0089	0.0103	0.0067	0.0202	0.0191	0.3651	0.0161	0.0089	0.0076	0.0123	0.0217	0.0188	0.6396	0.6695	0.6051	0.0236	0.0192	0.0113	0.0114	0.038	0.0293	0.1928	0.1795	0.2164	0.032	0.0288	0.0253	0.027	0.0153	0.0052	0.0627	0.0425	0.0538	0	0.0025	0.012	0	0.005	0	0.221	0.214	0.1379
CD276	4.1866	5.904e-34	5.334e-32	2.8914	-1.2117	3.4141	0.0239	0.0168	0.0424	0.0405	0.048	0.0734	2.5534	0.1458	0.2042	0.1828	0.081	0.1315	0.1639	2.2054	2.2017	2.2633	0.0444	0	0.0107	0.0355	0.071	0.0413	1.0227	1.1246	1.1762	0.0793	0.0182	0.016	0.0146	0.0216	0.0387	0.1422	0.1197	0.1593	1.2221	1.3677	1.3165	1.4852	1.4113	1.3538	2.0497	2.0044	1.8701
ARHGAP31	4.1843	4.288e-27	1.041e-25	0.85	-3.1997	2.1438	0.0365	0.0345	0.0275	0.0278	0.0306	0.0293	0.9427	0.01	0.0079	0.0064	0.0137	0.0142	0.021	0.4776	0.5399	0.4707	0	0	0	0.0169	0	0.0027	0.1584	0.1412	0.1719	0.006	0	0.0095	0.0022	0.0043	0.0058	0.0237	0.0197	0.0228	0.0507	0.0551	0.0353	0.0268	0.0335	0.0699	0.3678	0.5132	0.2515
DZIP1L	4.1816	1.146e-21	1.455e-20	-0.5653	-4.4186	2.9169	0.0106	0.0092	0	0.0104	0.0076	0.0363	0.789	0.0443	0.0581	0.0314	0.0574	0.015	0.0167	0.3242	0.384	0.3383	0	0	0	0.0157	0.0089	0	0.0384	0.0913	0.0555	0	0	0	0.004	0	0	0.0044	0.0157	0.0421	0	0	0	0	0	0	0.3725	0.4265	0.2681
MICAL2	4.18	4.932e-36	6.61e-34	4.2084	0.436	1.2839	0.0563	0.0523	0.0552	0.0819	0.0739	0.0946	2.539	0.2037	0.2048	0.1961	0.1559	0.1511	0.1284	1.5239	1.579	1.4575	0.1735	0.1971	0.1683	0.0927	0.1935	0.143	0.8104	0.7072	0.7044	0.2123	0.1936	0.2371	0.1366	0.1453	0.1188	0.2867	0.2723	0.2284	0.2427	0.2347	0.2005	0.1686	0.1465	0.1417	1.4806	1.7039	1.1904
DHCR24	4.1737	3.471e-27	8.581e-26	1.7059	-2.2748	2.3722	0.0555	0.0326	0.0403	0.0841	0.0404	0.05	2.7979	0.0264	0.0476	0.0417	0.047	0.1122	0.0459	1.2418	1.1674	1.0541	0.0195	0.0119	0.0139	0.0186	0.021	0.0061	0.1218	0.2555	0.1802	0.0263	0	0.007	0.0048	0.0094	0.0254	0.0819	0.1143	0.0579	1.2704	1.1996	1.136	0.8463	0.915	0.9125	1.9197	2.1672	1.6809
GSTT1	4.1724	1.635e-24	2.869e-23	0.387	-3.7476	3.832	0.007	0.0122	0.0113	0	0.0201	0.0201	0.9941	0.3223	0.358	0.2713	0.4276	0.6163	0.4374	1.3457	1.3224	1.4196	0	0.0132	0.0078	0.0207	0.0348	0.0067	0.3316	0.3941	0.3985	0	0	0.0078	0	0	0	0.0853	0.048	0.0462	0	0.0069	0	0	0.0138	0	0.2759	0.4187	0.2871
GREB1L	4.1672	2.494e-19	2.54e-18	-0.071	-3.8804	3.3233	0.135	0.1188	0.1068	0.0601	0.0731	0.0657	0.5263	0	0.0088	0.0038	0.0052	0.0108	0.008	0.2899	0.2767	0.1628	0	0.0143	0	0.0038	0.0211	0.0097	0.0725	0.069	0.0861	0.0106	0.0048	0	0.0058	0.0038	0	0.0126	0.015	0.0102	0.0057	0.0025	0	0	0	0	0.2045	0.2436	0.0971
ARL4A	4.1645	2.554e-17	2.132e-16	-0.9542	-4.7942	1.7895	0.0297	0.0066	0.0182	0	0.0322	0.013	0.8803	0.0211	0.0566	0.0223	0.0459	0.0422	0.0314	0.2445	0.1903	0.1864	0.0232	0	0.0166	0.0222	0	0.0216	0.0541	0.0652	0.0561	0.0314	0.0282	0	0	0	0	0.0555	0.0149	0.0299	0	0.0074	0	0.0401	0.0148	0	0.4307	0.8261	0.3332
RAB27B	4.1639	9.277e-34	8.053e-32	4.7023	0.7705	2.5192	0.077	0.1032	0.0795	0.1134	0.1005	0.1349	2.7834	0.3918	0.361	0.356	0.5025	0.5676	0.74	4.141	4.2061	4.0332	0.3021	0.3489	0.2822	0.2593	0.4028	0.2973	2.0708	2.3973	2.3633	0.3493	0.3312	0.3278	0.2832	0.3411	0.2664	0.8969	0.9173	0.7366	1.0038	1.0049	0.9873	0.9832	0.944	0.9565	2.3877	2.7459	2.1697
TAGLN	4.1618	3.352e-37	6.169e-35	4.108	0.3444	1.1734	0.4969	0.3808	0.5353	0.3341	0.3758	0.3143	3.1025	0.5208	0.5229	0.567	0.5172	0.5942	0.4756	4.4331	4.2304	4.1771	0.2881	0.4127	0.3954	0.6256	0.5384	0.497	1.6376	1.6194	1.6621	0.7047	0.575	0.6539	0.4749	0.3619	0.429	1.106	1.0878	0.9935	0.2801	0.1887	0.162	0.2539	0.1957	0.1898	2.4817	2.8861	2.3232
NOTCH3	4.1564	2.501e-34	2.403e-32	4.0976	0.2982	2.2386	0.0997	0.0826	0.0721	0.1056	0.0853	0.0703	3.1007	0.0589	0.0295	0.047	0.0696	0.0511	0.0873	2.2074	2.1643	2.3288	0.1093	0.0619	0.1596	0.1786	0.204	0.153	1.2562	0.8605	0.886	0.2254	0.2066	0.219	0.1621	0.1395	0.1853	0.4187	0.4241	0.3433	1.6581	1.3595	1.1483	1.3196	1.3577	1.1835	2.3193	2.2314	1.9961
THNSL2	4.1564	2.299e-21	2.843e-20	-0.7625	-4.3397	1.9507	0	0	0.0102	0.0055	0.0091	0.0097	0.4746	0.003	0.0059	0	0	0.003	0	0.1804	0.2145	0.1988	0	0	0.0093	0.0248	0.0348	0.0081	0.053	0.0728	0.0442	0.0088	0.004	0.0047	0.0096	0.0126	0.017	0.0105	0.0083	0.0335	0.0742	0.0327	0.0066	0.0113	0.0248	0.0143	0.2448	0.2486	0.1493
TSPAN5	4.1548	1.337e-24	2.367e-23	2.9038	-0.9661	2.9487	1.2826	1.2868	1.3266	1.7329	1.7463	1.8003	2.6072	0.0277	0.0422	0.0319	0.0271	0.0554	0.045	1.8597	2.0285	1.7529	0.055	0.027	0.0277	0.1953	0.1598	0.1856	0.9033	1.0097	1.0221	0.0226	0.0237	0.004	0.0539	0.0532	0	0.146	0.1463	0.1026	0	0.0071	0.0168	0.0097	0.0247	0.0082	1.1432	1.254	0.7742
EMP1	4.1435	1.3e-34	1.342e-32	5.1279	1.0744	3.473	0.4059	0.3176	0.4026	0.3803	0.3213	0.3165	4.0335	0.8382	0.7857	0.856	0.75	0.871	0.8458	4.4717	4.5441	4.3104	0.1994	0.0635	0.0743	0.1838	0.3851	0.2152	2.5806	2.7179	2.7489	0.2235	0.1348	0.1509	0.1452	0.0918	0.2649	0.7489	0.7844	0.7034	0.2273	0.1189	0.2394	0.2356	0.2155	0.284	3.4446	3.8441	3.1117
STEAP1	4.1433	6.38e-22	8.338e-21	-0.7638	-4.9027	3.1209	0	0.0143	0.0133	0.032	0	0.0189	0.695	0.0345	0.0228	0.1067	0.0557	0.0233	0.0513	1.3937	1.5575	1.3579	0	0	0	0	0.0273	0	0.417	0.5205	0.6703	0	0	0.0182	0	0	0	0.1062	0.0483	0.1268	0.271	0.2246	0.1703	0.1879	0.1248	0.2419	0.6169	0.6514	0.4184
COPZ2	4.1412	3.923e-32	2.487e-30	3.0499	-0.4742	1.6193	0.1378	0.1672	0.1452	0.2197	0.1678	0.2456	3.2532	1.2399	1.2397	1.2562	1.3078	1.2475	1.4379	3.4922	3.626	3.4003	1.4092	1.417	1.5878	1.5649	1.7395	1.611	2.2893	2.2033	2.406	1.3371	1.4308	1.4307	1.5503	1.5898	1.6516	1.8155	1.7036	1.8207	0	0.0142	0	0.0577	0.0143	0.0488	2.3762	2.5387	1.9771
ARHGAP6	4.1363	1.14e-24	2.044e-23	1.7447	-1.6826	4.8446	0.0068	0	0	0.0044	0.0049	0.0078	0.4425	0.0402	0.0235	0.0176	0.014	0.0192	0	0.6065	0.592	0.573	1.3264	1.3515	1.3315	1.305	1.246	1.1425	1.2879	1.2842	1.1934	1.119	1.1099	1.0452	1.1182	1.1878	1.1557	1.1194	1.2109	1.1119	0	0.01	0.0159	0.0092	0.0134	0.0077	0.1908	0.2227	0.1974
FMO2	4.1338	1.501e-15	1.048e-14	-1.8326	-5.283	2.0048	0.0166	0	0.018	0.0037	0.004	0.0192	0.8095	0	0	0	0	0.004	0	0.0088	0.029	0	0	0	0	0	0	0	0	0	0	0	0	0	0	0	0	0	0.0055	0	0.0126	0.011	0	0.0076	0.0165	0	0.9691	1.1294	0.6678
PTGR1	4.124	3.076e-23	4.584e-22	2.3247	-1.7521	5.0282	0.0991	0.075	0.0178	0.0795	0.1414	0.1063	3.1393	1.198	1.0351	1.1088	1.1879	1.2935	1.2914	2.2861	2.3334	2.2007	0.0227	0	0.0242	0.0431	0.0244	0.0141	0.5251	0.6669	0.744	0.0307	0.0139	0.0162	0.0112	0	0.0295	0.1179	0.1457	0.0767	0.0165	0.0072	0.0115	0.0099	0.0073	0.0084	1.7201	2.1072	1.2985
ADAMTSL4	4.1212	2.449e-19	2.496e-18	0.0523	-3.9378	2.3298	0.021	0.0037	0.0306	0.0491	0.0628	0.0504	0.7457	0.0178	0.0118	0	0.0029	0.012	0.0266	0.6214	0.6209	0.6571	0.0131	0	0.0047	0.0063	0.0141	0	0.356	0.2597	0.2208	0.0266	0	0	0.0064	0.0127	0	0.0211	0.0167	0.0225	0	0	0	0.0284	0.0208	0.0048	0.2698	0.2327	0.1588
DKFZP761J1410	4.1147	3.25e-29	1.139e-27	1.3928	-2.4102	1.8015	0.2538	0.1684	0.2209	0.2411	0.3404	0.2587	2.2657	0.095	0.0886	0.0831	0.0661	0.1493	0.0758	1.5546	1.5113	1.5099	0	0.0306	0.027	0.0712	0.0929	0.0768	0.3917	0.5246	0.5522	0.0509	0.0533	0.0622	0.0369	0.0244	0.0807	0.2214	0.1246	0.1753	0.0722	0.0239	0.0254	0.0328	0.0711	0.0093	1.0816	1.1116	0.7602
SLC22A17	4.1122	1.571e-18	1.481e-17	-1.7426	-5.1308	2.2905	0.0124	0	0.0201	0.0203	0.0135	0.0251	1.8468	0.0176	0.026	0.0369	0.0172	0.0177	0.0391	0.0532	0.0589	0.0188	0	0	0	0	0	0	0	0	0	0	0.0118	0.0069	0	0	0	0	0	0	0.028	0.0061	0.0195	0	0	0.0142	0.6853	0.9487	0.5909
SEMA6D	4.1115	4.364e-22	5.803e-21	-0.0194	-4.0102	2.9679	0.0031	0	0.0076	0	0	0.0036	0.202	0.0044	0	0.0023	0	0.0045	0.0033	0.2316	0.3326	0.2292	0	0	0	0	0	0	0.0673	0.0583	0.0923	0	0	0	0	0	0	0.0078	0.0062	0.0042	2.393	2.2861	2.2436	2.4014	2.3347	2.286	2.3289	2.261	2.2567
CLDN11	4.1104	3.551e-17	2.914e-16	0.6339	-2.8817	1.7269	0.1108	0.0533	0.0805	0.101	0.0749	0.1133	3.1114	0.0031	0.0246	0.0033	0.0122	0.0032	0.0093	0.0447	0.0457	0.0527	0.0408	0.0084	0.0049	0.0197	0.0148	0.0043	0.0242	0.0389	0.0334	0.037	0.0456	0.0341	0.0101	0.0133	0.0444	0.0366	0.0349	0	0.01	0.013	0.0069	0.0761	0.0644	0.0251	2.0359	2.4234	1.582
NRG1	4.1086	2.079e-22	2.853e-21	-1.0622	-4.7756	1.6687	0.0036	0.0063	0	0.0095	0.013	0.0125	0.7415	0	0.0076	0.0081	0.0075	0.0026	0.0038	0.067	0.0437	0.0852	0.0112	0	0	0.0054	0.0061	0.0035	0.0329	0.0586	0.0435	0	0.0034	0.004	0	0	0	0.0061	0.0036	0	0	0.0071	0	0.0049	0.0107	0.0041	0.3336	0.2999	0.2242
MEG8	4.1025	3.325e-19	3.331e-18	-1.5956	-5.3883	2.0385	0.0474	0.072	0.0762	0.0313	0.0429	0.0344	0.6697	0.0085	0	0	0.0083	0	0.0127	0.5408	0.4021	0.5101	0	0	0.0133	0	0	0.0116	0.1671	0.06	0.0718	0	0	0.0133	0	0	0	0.0201	0.012	0.032	0	0	0	0	0.0119	0	0.3866	0.5972	0.2038
GPR85	4.0989	9.276e-16	6.653e-15	-2.2752	-5.9247	2.2764	0	0.0126	0	0	0	0.0063	0.1098	0.0076	0.0076	0.0054	0	0.0103	0.0076	0.2288	0.2167	0.1896	0	0	0.004	0.0054	0	0.0139	0.0198	0.0407	0.0327	0.0076	0	0	0	0	0	0.003	0.0072	0	0	0	0.0057	0	0	0	0.0358	0.0959	0.0244
PPP1R26	4.096	6.319e-16	4.593e-15	0.2662	-3.4841	2.8076	0.0101	0.0044	0.0041	0.0099	0.0109	0.0261	1.1528	2.8839	2.8403	2.8056	3.1759	3.1486	2.8337	2.8111	2.7081	2.9404	0	0	0	0.0075	0	0	0.0726	0.0318	0.1115	0	0	0	0	0	0.0103	0.0042	0	0.0203	0.0228	0	0	0.0069	0.01	0	0.4227	0.7342	0.3093
FAM110B	4.0943	5.243e-20	5.705e-19	-0.6043	-4.3913	2.9531	0	0.0047	0.0088	0.0035	0.0039	0.0031	0.5308	0.0038	0.0038	0.0081	0	0.0039	0	0.1989	0.247	0.1771	0	0.0102	0	0.008	0	0	0.0197	0.0866	0.0802	0.0227	0.0051	0	0.0123	0	0.011	0.0269	0.0161	0.0216	0.6102	0.4019	0.3787	0.4228	0.5169	0.4662	0.8088	0.6442	0.6151
RAB31	4.0909	1.77e-30	7.932e-29	3.3426	-0.145	2.4155	0.1193	0.1434	0.1299	0.1347	0.1258	0.1744	2.7795	0.4172	0.3622	0.3899	0.2287	0.2182	0.3211	1.6697	1.7621	1.6636	0.7677	0.6972	0.5825	0.6218	0.6588	0.6658	1.1054	1.1043	1.1859	0.7484	0.8456	0.8484	0.8518	0.7779	0.8447	0.9025	0.9618	0.8671	0.0215	0.0141	0.0224	0.0321	0.0694	0.0217	1.4834	1.8893	1.2563
GDF15	4.0723	3.458e-20	3.823e-19	-0.4587	-3.9262	1.4517	0.0379	0.0441	0.041	0.0414	0.0634	0.0509	2.3382	0.062	0.0953	0.1018	0.0942	0.0626	0.0662	0.5272	0.3814	0.4398	0	0.0477	0	0.0562	0.1431	0.0724	0.0912	0.1246	0.1307	0.0268	0	0	0.0194	0	0.0258	0.0318	0.0127	0.0507	0.1116	0.0976	0.02	0.0343	0.0376	0	1.0276	1.3895	0.7001
TMEM45A	4.0718	1.508e-29	5.605e-28	2.8234	-0.8999	0.9754	0.1317	0.0979	0.1798	0.147	0.1641	0.1675	2.1952	0.155	0.1422	0.0935	0.0807	0.179	0.1519	1.8455	1.7484	1.6766	0.0677	0.0898	0.0294	0.133	0.1217	0.1509	0.5111	0.7297	0.7013	0.1432	0.1936	0.2783	0.0729	0.0783	0.0878	0.2143	0.2883	0.2815	0.1255	0.1056	0.1012	0.1325	0.1103	0.084	1.6859	2.0801	1.4338
GPR162	4.062	1.117e-21	1.422e-20	0.2076	-3.6208	3.2975	0.1167	0.0961	0.1677	0.3606	0.3568	0.2882	1.4462	0.0171	0.0057	0.0061	0.0112	0.023	0.0423	1.0048	0.9515	1.0159	0	0	0	0.0358	0.0135	0.0233	0.2207	0.2457	0.3106	0	0	0.0356	0.0123	0.0122	0	0.0664	0.032	0.1151	0	0	0	0	0.008	0	0.5557	0.7336	0.3784
SYTL4	4.0591	1.548e-19	1.614e-18	-0.9486	-4.5581	1.7952	0.0107	0.0094	0.0058	0.0164	0.0078	0.0104	0.5237	0	0.005	0	0.0025	0.0102	0	0.1886	0.1774	0.2007	0.0222	0	0	0	0	0.0035	0.0262	0.0316	0.0326	0.0151	0.0034	0.004	0.0109	0	0.0073	0	0.0071	0.024	0.0162	0.0211	0.0113	0.029	0.0071	0.0123	0.3507	0.3029	0.1802
TMEM200B	4.059	2.748e-25	5.3e-24	0.4831	-3.1333	1.2324	0.0595	0.086	0.0325	0.0839	0.0504	0.0908	2.0238	0.1103	0.0759	0.0667	0.0683	0.0774	0.133	0.7915	0.9824	0.9921	0.0312	0.0564	0.0767	0.0299	0.0169	0.0762	0.2707	0.3521	0.2672	0	0.038	0.0768	0.0899	0.0598	0.0801	0.0744	0.088	0.13	0.0228	0.0099	0.0622	0.0406	0.01	0.0343	1.1355	1.0856	0.7597
EPN2	4.0522	1.905e-26	4.261e-25	2.3603	-1.3134	2.6887	1.0004	0.9052	0.9248	1.4524	1.3991	1.4177	1.931	0.0266	0.0151	0.0182	0.0093	0.0116	0.0171	1.2431	1.2953	1.19	0.0417	0	0.012	0.1203	0.1264	0.0915	0.3756	0.5473	0.5425	0.0171	0.0026	0.012	0.0267	0.0284	0.0219	0.0688	0.0967	0.0642	0.0061	0.0027	0.0043	0.011	0.0187	0.0062	0.5942	0.8523	0.5806
PDE1A	4.0517	7.449e-27	1.781e-25	2.7288	-1.1673	3.6882	0.1749	0.1509	0.1373	0.1276	0.1848	0.1474	1.337	0.0363	0.0359	0.0225	0.0354	0.0426	0.0627	2.2508	2.4253	2.1849	0.0134	0.0244	0.0191	0.0382	0.0569	0.0694	0.6435	0.8813	0.8003	0.0182	0.0082	0.0286	0.0229	0.0322	0.0519	0.2057	0.2083	0.0901	0.0195	0	0.0135	0.0059	0.0213	0.0197	0.9728	1.2918	0.826
TMEM132B	4.0499	4.239e-16	3.132e-15	-1.6136	-5.2632	2.4435	0.0068	0.0045	0.0069	0.0045	0.0025	0.0059	0.055	0	0.0012	0.0026	0	0	0.0036	0.158	0.2184	0.1345	0.0053	0.0064	0	0.0101	0.0029	0.0066	0.0493	0.0469	0.0537	0.0144	0.0081	0.0132	0.0013	0	0.0104	0.0114	0.0051	0	0	0	0	0	0	0	0.017	0.03	0.0269
LRRC8E	4.0493	6.7e-18	5.927e-17	-2.2053	-5.5542	1.3024	0.0062	0.0054	0.005	0.0121	0	0.0107	0.8441	0.0044	0	0.0092	0	0.0044	0	0.0146	0.0268	0.0093	0	0	0.0069	0	0.0103	0.006	0.0113	0	0	0	0	0	0.0047	0.0093	0	0	0.0244	0.0165	0	0	0	0	0	0.0071	0.3144	0.4652	0.3252
SGCE	4.033	7.767e-26	1.608e-24	2.2208	-1.3384	2.7381	2.884	2.8491	2.9508	3.2554	3.24	3.2733	3.5516	0.051	0.0646	0.0311	0.0287	0.0659	0.0862	2.688	2.8338	2.6041	0.0949	0.0584	0.0904	0.5306	0.597	0.5567	1.0675	1.4815	1.1292	0.022	0.0393	0	0.093	0.0919	0.1029	0.2347	0.2043	0.1973	0.0236	0	0.0326	0.0142	0.0309	0.0238	1.4725	1.8226	1.27
ANPEP	4.0289	3.999e-32	2.508e-30	4.082	0.3209	2.1417	0.2693	0.2746	0.275	0.3806	0.3286	0.3278	4.529	3.8738	3.8406	3.9111	2.6465	2.5585	2.2595	3.1714	3.1613	3.187	0.2067	0.1195	0.1282	0.1768	0.2604	0.1556	1.5639	1.6284	1.6933	0.1434	0.1248	0.1615	0.0932	0.1491	0.1281	0.26	0.2548	0.2865	0.142	0.0268	0.0591	0.0655	0.1099	0.0853	2.9919	3.0599	2.5045
SFRP2	4.0196	8.875e-23	1.272e-21	-1.9373	-5.3544	2.2297	0.0389	0.0228	0.0212	0.0172	0.0651	0.0301	1.202	0	0	0	0	0	0	0.0409	0.0228	0.0198	0	0	0	0	0	0	0.0475	0.0166	0	0	0	0	0	0	0	0	0	0	0.0295	0.0129	0	0	0.013	0.015	1.2083	1.1708	0.8863
SLC2A12	4.0184	9.481e-28	2.582e-26	1.3063	-2.6521	2.6143	0.1149	0.1348	0.0985	0.2968	0.1902	0.3045	1.3737	0.058	0.0574	0.0484	0.0447	0.0829	0.1097	1.2609	1.3451	1.1659	0.0185	0	0.0066	0.0177	0	0.0115	0.341	0.4077	0.424	0	0	0.0066	0.0136	0.009	0.036	0.1062	0.1089	0.0706	0.0269	0	0.0187	0.0241	0.0235	0.0271	0.7116	0.893	0.6759
CCBE1	4.017	5.333e-29	1.807e-27	1.9588	-1.5725	1.578	0.0361	0.0421	0.0391	0.0601	0.0745	0.0531	1.5054	0.0143	0.0142	0.0211	0.0306	0.0287	0.0382	1.3908	1.3818	1.2541	0.1445	0.0603	0.0705	0.144	0.1612	0.1527	0.4679	0.5227	0.4984	0.0671	0.0862	0.062	0.1361	0.1062	0.1416	0.2176	0.2279	0.1354	0.0364	0.004	0.0316	0.0541	0.0319	0.0412	0.5842	0.9404	0.5113
KLF4	4.0151	1.275e-27	3.376e-26	2.6038	-1.1539	3.4109	0.102	0.0455	0.0363	0.0725	0.0693	0.0971	3.1768	0.0317	0.0621	0.0224	0.0361	0.0684	0.0854	1.7738	1.7916	1.7819	0	0.0142	0	0.0874	0.098	0.0919	0.5665	0.6463	0.7198	0.0471	0.0143	0.0084	0.0115	0.0113	0.0454	0.127	0.0804	0.0693	3.1126	2.9987	2.6707	3.0451	2.9761	2.5377	3.9369	3.7597	3.8091
AGMO	4.0146	1.09e-19	1.154e-18	-2.3485	-6.2438	1.5921	0	0	0	0	0	0	0.0734	0	0.0052	0	0	0.0053	0.0079	0.4635	0.5465	0.4057	0	0	0	0	0	0	0.192	0.2353	0.2594	0	0	0.0083	0.0057	0.0112	0.0151	0.0309	0.0148	0.0492	0	0	0	0	0	0	0	0.0239	0.0499
NHS	4.0112	3.332e-17	2.747e-16	-0.7448	-4.5227	2.4658	0.0058	0	0.0047	0.0057	0.0021	0.0034	0.1462	0.0061	0	0	0.002	0.0041	0.0122	0.293	0.2761	0.3129	0	0	0	0.0086	0.0097	0.0084	0.1127	0.1167	0.0691	0	0.0028	0.0032	0	0.0131	0.0118	0.0217	0.0172	0.0308	0	0.0085	0.0226	0.0311	0.0029	0.0099	0.1905	0.1169	0.0581
PXDC1	4.0077	2.029e-24	3.495e-23	1.9622	-1.8066	3.581	1.2761	1.2525	1.1675	1.7197	1.7811	1.7372	3.6434	0.2061	0.1574	0.146	0.2589	0.2474	0.3443	2.0234	2.1107	2.0701	0.0658	0.0601	0.0356	0.1085	0.1868	0.0812	0.6829	0.6859	0.7034	0	0.0204	0.0238	0.0164	0	0.0433	0.1131	0.1432	0.0845	0.0947	0.0106	0	0.0433	0.0318	0	2.0194	2.4716	1.6709
MMP1	3.9966	1.53e-14	9.687e-14	-0.9892	-4.614	2.8775	0.0135	0.0352	0.0327	0.0524	0.0098	0.0233	1.4632	0	0.0189	0	0	0.0096	0.0143	1.2235	0.885	0.6375	0	0.0254	0	0.0594	0.1511	0.026	0.1647	0.2378	0.1934	0	0	0.015	0	0	0	0.0225	0.04	0.036	0.2531	0.1641	0.3231	0.1233	0.2802	0.0154	0.8866	0.7514	0.4691
ABCA13	3.9946	3.197e-19	3.211e-18	-0.5935	-4.2863	2.6998	0.0171	0.0138	0.0174	0.0326	0.0093	0.0247	0.0983	0.001	0.001	0.0011	0.001	0	0.0015	0.1187	0.1627	0.1121	0.0045	0	0	0.0086	0.0144	0.0042	0.1433	0.1023	0.1058	0	0	0.0016	0.0011	0.0022	0.0029	0.0024	0.0114	0.0019	0.013	0.0099	0.0112	0.0039	0.0028	0.0016	0.0566	0.0614	0.0355
SULF1	3.9874	2.103e-25	4.14e-24	1.5732	-2.3109	3.8356	0.0197	0.0198	0.0161	0.013	0.0062	0.0131	1.4612	0.0474	0.0197	0.0253	0.0311	0.042	0.0932	0.3887	0.4214	0.4193	0	0	0	0.0042	0.0048	0	0.1105	0.1474	0.1677	0	0	0.0063	0	0.0043	0.0286	0.0142	0.0197	0.0076	1.0993	1.0328	1.0541	1.1938	1.059	1.0418	1.554	1.7057	1.5736
CACNA2D3	3.9792	2.023e-19	2.082e-18	0.9226	-2.3669	7.1299	0	0	0.0094	0.0038	0.0084	0.0067	0.1791	0.0041	0.0041	0.0043	0	0	0.0122	0.2708	0.334	0.2573	2.7486	2.8381	2.8384	2.8239	2.6809	2.7172	2.6834	2.5621	2.663	3.3387	3.4927	3.3677	3.071	2.9629	2.8821	3.0887	3.1022	3.0638	0.0131	0	0	0	0	0	0.1121	0.1084	0.0645
FBLN5	3.9789	1.941e-25	3.842e-24	-0.1817	-3.6753	2.1418	0.0107	0.0371	0.013	0.014	0.0155	0.0124	0.8848	0	0.015	0.004	0.0074	0.0038	0.0057	0.3046	0.3925	0.3265	0	0.0202	0.006	0.0159	0.009	0.0052	0.0862	0.0667	0.1256	0.0113	0.0152	0.0178	0.0082	0.0081	0.0217	0.0045	0.0107	0.0072	0.0943	0.0823	0.0579	0.1121	0.1176	0.0543	0.5832	0.6957	0.5342
RP11-371I1.2	3.9774	4.856e-21	5.81e-20	-0.3416	-4.0994	3.1262	0.0173	0.0151	0	0.0114	0.0125	0	0.6443	0.0244	0	0	0	0	0.0364	1.2091	1.082	1.0611	0	0.0325	0.0381	0.0257	0	0.0167	0.2622	0.2982	0.3093	0	0.0327	0	0.0393	0	0	0.0848	0.0342	0.1337	0	0	0	0	0.0171	0	0.1646	0.3477	0.185
ROBO2	3.9764	2.414e-18	2.237e-17	-0.1312	-4.2228	3.2092	0.0048	0.0084	0.0168	0.0021	0.0069	0.0148	0.1204	0.0034	0.0011	0.0072	0.0011	0.0057	0.0034	0.329	0.3843	0.3624	0	0	0	0	0	0	0.0521	0.1342	0.1197	0.0034	0.0015	0.0018	0.0012	0	0	0.012	0.0064	0.0235	0.0394	0.0436	0.025	0.0886	0.0683	0.0593	0.0935	0.1169	0.078
ARHGEF25	3.975	1.557e-25	3.11e-24	1.0119	-2.343	2.7169	0.0236	0.0138	0.0445	0.0462	0.0674	0.0453	1.6	0.0443	0.0652	0.0177	0.0592	0.0611	0.0333	1.006	1.0187	0.9953	0.0724	0.059	0.1348	0.2694	0.3215	0.316	0.5112	0.4027	0.5892	0.1285	0.1368	0.1024	0.2853	0.3304	0.3308	0.3263	0.2534	0.3823	0.0356	0.0156	0.0248	0.0214	0.0234	0.027	0.433	1.0167	0.5549
GGT7	3.9717	8.252e-20	8.822e-19	0.189	-3.7062	2.1319	0.0874	0	0.029	0.0749	0.1602	0.0958	1.4431	0.0315	0.0857	0.0851	0.0308	0.1291	0.0377	0.9159	0.8761	1.0458	0	0	0	0	0	0.0087	0.3639	0.2706	0.3628	0.0376	0	0.0298	0.0137	0	0	0.0664	0.0955	0	0.0403	0.0264	0.0141	0.0481	0.0265	0.0205	0.5659	0.7186	0.5113
SNX21	3.9649	1.255e-33	1.043e-31	3.2512	-0.0996	1.887	0.0453	0.0509	0.0575	0.055	0.0468	0.0632	2.9548	0.6599	0.6484	0.644	0.87	0.9363	0.8979	1.9148	2.097	1.9847	0.9536	1.1422	0.9943	1.0937	0.9563	0.8838	1.3402	1.4244	1.397	0.9942	1.0307	0.8648	0.9833	1.0116	1.1037	1.0189	1.0968	1.0881	0.0148	0.0065	0.0103	0.0265	0.0386	0.0371	1.7024	1.9847	1.4984
SIX4	3.9564	2.674e-22	3.637e-21	0.9445	-2.6251	2.902	0.8057	0.8429	0.8185	0.8283	0.7962	0.8439	1.3097	0.0281	0.0112	0.0179	0.011	0.0227	0.0127	0.5662	0.65	0.5455	0.0248	0.0522	0.0133	0.126	0.0399	0.1083	0.2499	0.252	0.2777	0.0085	0	0.0178	0.0092	0.018	0	0.056	0.0238	0.032	0	0.0079	0.0063	0.027	0	0	0.4564	0.684	0.5501
MORN4	3.9545	2.923e-19	2.96e-18	-1.2117	-4.7238	2.4819	0.0316	0.0093	0	0	0.0077	0.0183	0.8108	0.0075	0.0074	0.0079	0	0.0151	0.0112	0.4627	0.4984	0.4935	0	0.02	0	0.0158	0	0	0.0194	0.1415	0.1243	0	0.0101	0	0.0161	0.0159	0.0215	0.0177	0.0418	0	0.6794	0.4699	0.4669	0.3561	0.3862	0.3058	0.6019	0.8076	0.5709
ERRFI1	3.9512	4.26e-30	1.754e-28	4.43	0.9349	2.7951	1.5281	1.6026	1.5856	1.9187	1.8591	1.8398	4.1525	0.1377	0.2307	0.2129	0.2052	0.1877	0.2074	3.2081	3.4453	3.2734	0.659	0.718	0.5433	0.776	0.991	0.82	2.066	2.3736	2.3822	0.6253	0.573	0.6472	0.7122	0.6601	0.8488	0.9708	0.8531	0.9554	0.0706	0.0373	0.0396	0.0841	0.086	0.0712	2.9755	3.3723	2.6072
KIAA1549L	3.9451	9.265e-17	7.319e-16	-1.1958	-4.8136	1.8534	0.0043	0.0019	0.0035	0.0014	0.0078	0.015	0.4919	0.0061	0.0091	0.0049	0.0015	0.0046	0.0273	0.0355	0.0244	0.0341	0	0	0	0	0.0036	0.0021	0.004	0.011	0.036	0	0.0021	0	0	0	0	0.0072	0.0022	0.0058	0	0.0021	0	0.0029	0.015	0	0.1183	0.2054	0.0907
PALLD	3.9435	1.39e-26	3.208e-25	3.1108	-0.4454	4.574	1.1284	1.2215	1.0501	1.2158	1.2203	1.2284	2.7527	0.0186	0.022	0.0371	0.0181	0.0243	0.0277	1.2973	1.2904	1.111	0.0164	0.0248	0.0088	0.1281	0.1712	0.1753	0.4997	0.4614	0.456	0.0167	0.005	0.0262	0.018	0.0198	0.0528	0.0901	0.1187	0.0591	0.006	0.0026	0.0124	0.0143	0.0208	0.024	1.523	1.4922	1.0886
ACSS3	3.9366	6.369e-17	5.095e-16	-2.4954	-5.8644	1.6348	0.0044	0	0	0	0.0126	0.0076	0.4906	0	0	0	0.003	0	0	0.0137	0.0265	0.0033	0	0	0	0	0	0	0	0.0165	0.0066	0	0	0	0	0	0	0	0	0	0	0	0	0	0	0	0.3136	0.2868	0.1234
EVA1C	3.9363	4.223e-21	5.085e-20	-0.4781	-4.1798	2.9823	0.0122	0.016	0.0247	0.0475	0.0437	0.0659	0.8003	0.0925	0.1313	0.0891	0.0904	0.1056	0.0882	0.6202	0.7202	0.6062	0	0	0	0.0091	0.0103	0	0.2576	0.1965	0.1595	0	0.0174	0	0.0186	0.0184	0	0.0102	0.0362	0.0245	0	0	0.0286	0.0083	0.0061	0	0.2959	0.303	0.2073
PLEKHH2	3.9282	1.344e-19	1.409e-18	-0.9665	-4.4427	3.1054	0.0054	0.0024	0	0.0089	0.0059	0.0047	0.566	0.1002	0.1168	0.0791	0.1428	0.1561	0.1319	0.2091	0.2056	0.1761	0	0	0	0	0	0	0.0345	0.0137	0.0165	0	0	0	0	0	0.0055	0	0	0	0	0.0053	0	0.011	0.0027	0	0.2497	0.4164	0.1985
ARHGAP22	3.9237	2.951e-25	5.674e-24	2.6395	-1.1584	2.8708	0.0312	0.0408	0.0254	0.0483	0.0668	0.0624	1.3573	0.0385	0.0055	0.0321	0.0162	0.0525	0.0492	1.5668	1.5934	1.6656	0	0.0074	0.0131	0.0348	0.0772	0.0413	0.5721	0.7304	0.7189	0.0166	0.0223	0.0131	0.006	0.0236	0.0317	0.0802	0.0912	0.1071	0.0265	0.0116	0.0123	0.0106	0.0309	0.009	0.7526	0.8035	0.5324
TUSC3	3.9235	1.743e-24	3.036e-23	2.9608	-0.5048	2.9192	2.4748	2.5103	2.4985	2.5727	2.4525	2.5348	3.2635	0.0745	0.0426	0.0343	0.0212	0.0541	0.0692	2.2818	2.3837	2.2332	0.0932	0.0851	0.0995	0.4899	0.5233	0.4312	0.8269	1.0591	0.9778	0.0323	0.0338	0.0057	0.0615	0.0458	0.0615	0.201	0.1181	0.1194	0.0794	0.0251	0.0241	0.0748	0.0794	0.0634	2.0069	2.322	1.56
ZNF532	3.9229	1.221e-29	4.63e-28	2.0923	-1.6827	3.5677	0.0222	0.0271	0.027	0.0405	0.0446	0.0358	1.0377	0.0032	0.0062	0.0117	0.0046	0.0064	0.0047	0.5505	0.6044	0.5229	0	0	0.005	0.0067	0.0223	0.0214	0.2894	0.2233	0.1824	0.0047	0.0021	0	0.0034	0.0034	0.0091	0.0315	0.0243	0.0444	1.7974	1.737	1.7054	1.8944	1.7277	1.6603	1.9195	1.7942	1.7526
LRRK2	3.9218	9.789e-28	2.652e-26	1.4752	-2.4581	2.8181	0.0333	0.0173	0.0192	0.0245	0.0326	0.0205	0.3963	0.0524	0.0451	0.0582	0.0258	0.0336	0.0146	0.7692	0.8401	0.7237	0.0123	0	0.0066	0.0059	0	0.0096	0.2566	0.2892	0.2699	0.0084	0.0019	0.0022	0.0076	0.003	0.0081	0.028	0.0486	0.0472	0.0223	0.0367	0.046	0.0214	0.0098	0.0068	0.2604	0.3334	0.2229
SHANK2	3.9143	7.085e-22	9.196e-21	-0.6458	-4.3774	2.515	0.0091	0.0112	0.0134	0.0215	0.0106	0.0127	0.1413	0.0013	0.0013	0.0014	0.0013	0.0039	0	0.2446	0.231	0.1937	0	0.0035	0.002	0.0027	0.0062	0.0053	0.0595	0.0684	0.0278	0	0.0017	0.002	0.0042	0	0	0.0229	0.0164	0.0098	0.0042	0	0	0.005	0.0055	0.0021	0.0542	0.0581	0.0391
FAM127B	3.9041	1.062e-19	1.125e-18	0.1145	-3.2936	3.6941	2.3623	2.2019	2.2099	2.2984	2.5062	2.3309	3.1649	0.0441	0	0.0619	0.0431	0.015	0	1.8053	1.6499	1.7402	0.0644	0.0394	0	0.1776	0.1984	0.2263	0.695	0.6049	0.6402	0	0.0199	0	0.0631	0.0315	0.0423	0.035	0.1015	0.0827	0.1369	0.041	0	0.0562	0	0	0.9488	1.0944	0.8193
ODF3B	3.8975	2.053e-21	2.544e-20	-1.4814	-4.9176	2.3437	0	0.0101	0.0094	0	0	0.0134	1.3127	0.1992	0.1095	0.1328	0.4801	0.4087	0.3285	0.4524	0.3419	0.4563	0	0	0	0	0	0	0.0212	0.0147	0.086	0	0	0	0	0	0	0.0097	0	0	0	0	0	0.0157	0.0115	0	0.719	0.5411	0.4003
CDH10	3.8968	3.523e-18	3.219e-17	-2.4678	-6.0706	1.4659	0	0	0	0	0	0.0042	0.1978	0.0052	0	0	0.005	0.0052	0	0.5252	0.5197	0.4562	0	0.0138	0	0.0216	0.0243	0	0.0527	0.1158	0.1481	0	0	0	0.0056	0	0	0.0122	0.0288	0.0098	0	0	0	0	0	0	0	0.035	0.0328
ANTXR1	3.8946	1.477e-25	2.961e-24	4.2914	0.9801	2.1899	0.0607	0.0283	0.0184	0.0255	0.0327	0.0336	2.3795	0.502	0.4942	0.4764	0.3057	0.35	0.3885	2.0602	2.1611	2.0131	1.2349	1.1731	1.3528	1.1731	1.1549	1.0292	1.7439	1.6196	1.5646	1.3177	1.3174	1.5163	1.1446	1.1289	1.1263	1.2554	1.2614	1.2639	0.0293	0	0.0204	0	0.0097	0.0222	1.3165	1.4579	0.9939
SRGAP1	3.8942	8.533e-26	1.759e-24	0.7379	-2.8875	3.1613	0.0238	0.0525	0.0384	0.0478	0.0466	0.0361	0.7757	0.0062	0.0137	0.0049	0	0.0016	0.0046	0.199	0.2752	0.2031	0	0	0	0.0194	0.0073	0.0105	0.1628	0.099	0.1304	0.0046	0	0	0.0033	0.0066	0.0044	0.0145	0.013	0.0204	0.1678	0.1372	0.1215	0.0833	0.0901	0.0587	0.3988	0.3432	0.2783
BMPR1B	3.8743	1.294e-20	1.483e-19	-0.3911	-4.2448	2.6109	0.0581	0.0474	0.054	0.0491	0.0511	0.0693	0.307	0.006	0.0147	0.0189	0.0029	0.012	0.0089	0.6609	0.6504	0.5658	0	0	0	0	0.0281	0.0041	0.2754	0.3087	0.2809	0	0	0.0141	0.0032	0.0127	0	0.0385	0.0375	0.0282	0	0.0042	0	0	0.0084	0	0.0825	0.1616	0.0703
MAGEA6	3.8685	6.87e-17	5.478e-16	-1.4329	-5.107	2.6	0	0	0	0	0	0	0.1048	0.079	0.0199	0.0213	0.0294	0.0304	0.1026	2.3599	2.204	2.1489	0.044	0	0.0315	0.1031	0.1156	0.0677	0.7292	0.8846	0.6978	0	0	0	0.0325	0.0426	0	0.1698	0.11	0.1978	0	0	0.0224	0.0193	0	0.0163	0.0472	0.0898	0.0162
CD44	3.8678	1.316e-33	1.087e-31	6.1067	2.3579	4.2903	0.1559	0.1118	0.114	0.2255	0.2304	0.2875	4.4969	2.7179	2.7848	2.841	3.2633	3.36	3.3248	4.5144	4.6111	4.4951	0.1567	0.1066	0.1162	0.2569	0.5311	0.2665	2.9721	2.8297	2.7264	0.2137	0.1734	0.1856	0.2575	0.2291	0.3231	0.8534	0.9139	0.7295	0.059	0.0413	0.0452	0.1308	0.109	0.1223	3.0792	3.3933	2.5371
ZNF521	3.8677	5.915e-24	9.573e-23	1.1652	-2.633	2.4927	0.0128	0.0187	0.0173	0.014	0.0307	0.0222	0.7061	0.6856	0.7636	0.8062	0.4325	0.5258	0.4461	1.3477	1.568	1.4186	0.0133	0	0	0.0191	0.0072	0.0328	0.5291	0.5584	0.418	0.018	0.0081	0.019	0.0065	0.0257	0.0345	0.0736	0.115	0.0895	0.0289	0.021	0.0333	0.0231	0.0169	0.0195	0.2255	0.3385	0.3336
SLC6A15	3.8643	3.303e-15	2.243e-14	-0.9982	-4.7729	2.618	0.0031	0.0027	0	0.002	0.0023	0	0.0504	0.0044	0.0065	0.0116	0.0129	0.0067	0.0132	0.6822	0.6383	0.6379	0.0097	0	0	0.0046	0.0362	0.015	0.3454	0.3412	0.4261	0.0066	0.003	0.0035	0	0.0047	0	0.0285	0.0277	0	0	0	0.0049	0	0	0	0.0207	0.0398	0.0281
EPHA3	3.8641	1.703e-24	2.974e-23	0.9252	-2.7687	4.562	0.0199	0.0035	0.029	0.0131	0.0144	0.023	0.9864	0	0	0	0	0	0.0042	0.1356	0.2052	0.1524	0	0	0	0	0	0	0.0506	0.0647	0.0598	0	0	0	0	0	0	0.0167	0.004	0	5.4853	5.5158	5.5299	4.8839	4.9008	4.9014	4.8081	4.865	4.8029
CTSF	3.8611	2.482e-27	6.352e-26	1.5913	-2.233	3.8425	0.072	0.0477	0.037	0.0359	0.046	0.0575	3.1923	0.8044	0.7904	0.8667	1.2713	1.2884	1.3737	1.7184	1.8369	1.8508	0	0	0.0204	0	0	0.0352	0.3585	0.2765	0.4344	0.0385	0	0.0204	0.014	0.0138	0	0.0826	0.1063	0.0959	0.5497	0.5209	0.4976	0.5879	0.4782	0.5028	1.9979	2.1097	1.5657
KRT80	3.8594	1.774e-21	2.214e-20	0.2525	-2.9464	4.6868	0	0	0	0.004	0	0.0035	0.4209	0.0087	0.0086	0.0092	0	0.0174	0	0.2809	0.3469	0.375	0.8971	0.7389	0.8477	0.7423	0.7778	0.8267	0.9318	0.8354	0.8578	0.9193	0.7342	0.7904	0.9433	0.8342	0.8933	0.8298	0.896	0.8623	0.0276	0.0535	0.0287	0.0411	0.0121	0.0686	0.1371	0.1595	0.1204
COL5A1	3.8548	2.841e-45	7.235e-42	8.043	4.5947	1.516	4.2696	4.1339	4.0594	4.9326	4.875	4.8808	7.315	0.5531	0.5494	0.4351	1.0517	1.0819	0.8986	4.8687	4.7934	4.8739	1.0942	1.0089	1.0681	1.4374	1.5433	1.4128	3.4924	3.309	3.311	1.3189	1.0418	1.0816	1.5577	1.5381	1.5291	1.9919	2.0593	2.1239	1.057	0.8131	0.8256	0.869	0.9503	0.8833	5.6496	5.7699	5.1643
UACA	3.8506	9.996e-28	2.703e-26	4.8814	1.5147	2.3888	1.1397	1.1504	1.1525	1.5432	1.5102	1.5707	3.0641	0.0522	0.0467	0.0287	0.0477	0.0576	0.0578	2.5259	2.6282	2.3994	0.6653	0.5717	0.6413	0.7034	0.6984	0.7045	1.5638	1.5946	1.6423	0.6683	0.675	0.5418	0.6333	0.5933	0.6698	0.8915	0.7942	0.7782	0.0326	0.019	0.0264	0.0228	0.0426	0.0302	2.1067	2.4635	1.6847
ANXA8	3.8431	3.449e-18	3.157e-17	-2.5171	-5.6443	1.52	0.0216	0.0048	0.0132	0.0213	0.0039	0.0063	1.1996	0	0.0076	0	0	0.0039	0	0.0171	0.0095	0.0041	0	0.0103	0.006	0.0081	0.0091	0	0	0	0.0083	0	0	0	0	0	0	0	0	0	0	0	0	0.0074	0	0	0.4095	0.3219	0.2388
NKX6-1	3.8404	4.633e-18	4.185e-17	-1.3333	-4.747	2.6834	0.0841	0.1024	0.0279	0.0774	0.0851	0.0921	0.7632	0	0.006	0.0065	0.006	0.0184	0.0091	0.5311	0.5163	0.3937	0.0267	0	0	0	0.0145	0.0166	0.1365	0.1364	0.102	0.0182	0.0082	0	0.0066	0	0	0	0.0086	0	0	0	0	0.0462	0.0086	0	0.2148	0.3574	0.2519
NAALADL2	3.8387	2.129e-25	4.185e-24	2.3526	-0.9108	5.223	0.0031	0.0027	0.0124	0.006	0	0.0053	0.3894	0.0108	0.0022	0.0092	0.0106	0.0066	0.0097	0.6985	0.73	0.7238	1.6046	1.6677	1.573	1.1118	1.0426	1.031	1.3763	1.4771	1.4136	1.9283	2.0895	1.9691	1.5234	1.509	1.558	1.8251	1.8425	1.8037	0.1395	0.1387	0.125	0.1316	0.1228	0.1692	0.4402	0.5375	0.3157
CDH18	3.8313	1.516e-13	8.618e-13	-1.1266	-4.9182	2.6714	0	0	0	0	0	0	0.0276	0.0498	0.0191	0.0326	0.0189	0.035	0.0346	1.7722	2.0629	1.8107	0.0171	0	0.0061	0.0564	0.0983	0.0106	0.7964	0.8904	0.8789	0.0231	0.0052	0.0183	0.0126	0.0083	0.055	0.1406	0.121	0.0792	0.0124	0	0.0086	0	0.0109	0	0.0183	0.0352	0.0062
DOCK6	3.8264	2.863e-22	3.885e-21	0.6815	-2.8933	3.0982	0.2499	0.2608	0.2287	0.372	0.3696	0.3897	0.8339	0.0106	0.006	0.0128	0.0089	0.0153	0.0068	0.3597	0.3488	0.3535	0	0.0041	0.0095	0.0128	0.0391	0.0145	0.1428	0.1576	0.1043	0.0136	0	0.0024	0.0033	0.0032	0.0044	0.0125	0.0234	0.0314	0	0	0	0.0029	0.0021	0	0.28	0.2452	0.1103
LIMCH1	3.8172	1.684e-27	4.383e-26	2.8929	-0.3436	2.1255	0.0147	0.015	0.0336	0.0272	0.0438	0.0296	1.5882	0.0052	0.0069	0.0037	0.0034	0.007	0.0104	0.7433	0.8196	0.6242	0.2968	0.3351	0.2457	0.2972	0.26	0.2383	0.4172	0.434	0.4808	0.3534	0.3344	0.3333	0.3442	0.3621	0.3533	0.3641	0.3997	0.3607	0.5648	0.5212	0.5597	0.7464	0.7157	0.7031	1.1945	1.4414	1.0089
PPIC	3.8161	1.022e-22	1.454e-21	1.6904	-2.05	5.6145	0	0.0439	0.0205	0.033	0.0364	0.0718	2.3385	2.6151	2.5696	2.6614	1.9258	1.9299	1.7939	2.9383	3.0141	2.8156	0	0	0.0555	0.0375	0.0421	0.0123	0.8569	1.1078	1.0828	0.0529	0.024	0	0.0193	0.0191	0.0509	0.1324	0.0499	0.0992	0	0.0372	0	0.0341	0.0374	0	1.6711	1.9668	1.4719
IL33	3.8133	6.14e-18	5.473e-17	-2.6262	-6.322	1.4464	0	0	0	0.011	0	0	0.1885	0.0118	0.0059	0	0	0	0.0177	0.7319	0.7411	0.6656	0	0	0	0	0	0	0.2146	0.1612	0.146	0	0	0	0	0.0126	0	0.014	0.0166	0.0224	0	0	0	0	0	0	0.0551	0.0269	0.0376
ATOH8	3.8028	3.934e-26	8.509e-25	1.1562	-2.5859	3.4444	0.056	0.0566	0.0866	0.1635	0.1161	0.1451	1.0144	0.2349	0.23	0.1764	0.7594	0.8079	0.6957	1.6094	1.6137	1.6481	0	0	0.029	0.0065	0.022	0.0336	0.2032	0.1932	0.2176	0.0093	0	0.0098	0.01	0	0	0.0823	0.085	0.0692	0	0	0	0	0.0044	0.005	0.3736	0.5094	0.3565
ZNF883	3.8002	1.018e-18	9.799e-18	-1.5945	-5.0338	2.5344	0	0	0.0186	0.0299	0.0248	0	1.0206	0.056	0.0631	0.0256	0.0623	0.0565	0.0944	0.3097	0.2744	0.2915	0	0.0216	0	0	0	0	0.0823	0.029	0.0853	0	0	0	0	0	0	0.0192	0	0	0	0	0	0	0.0227	0.0261	0.5133	0.6953	0.5483
MEIS1	3.7998	4.596e-22	6.085e-21	0.4674	-3.2083	3.5912	0.0049	0.0107	0.0079	0.0064	0.0088	0.0294	0.638	0.0035	0.0051	0	0.0301	0.0413	0.0129	0.2985	0.2929	0.2695	0.0076	0.0046	0.0027	0	0.0163	0.0071	0.0486	0.0727	0.0405	0.0052	0	0	0	0	0	0.0244	0.0073	0.0163	0	0	0	0.0099	0.0097	0	0.288	0.3856	0.2514
TLR4	3.7916	5.707e-28	1.618e-26	4.1099	0.954	1.9129	0.0302	0.0308	0.0367	0.0264	0.0255	0.0491	2.0839	0.1662	0.1486	0.2218	0.1813	0.2091	0.287	1.5817	1.8069	1.6757	2.5136	2.4688	2.4302	2.5828	2.6415	2.6331	2.5941	2.6473	2.6706	2.4903	2.6189	2.5279	2.6138	2.6185	2.526	2.8196	2.8091	2.7267	0	0.005	0	0.0069	0.015	0.0173	1.5169	1.6164	1.1084
PCOLCE	3.7734	2.252e-44	3.128e-41	5.5232	2.0282	1.0681	1.8688	1.7242	1.7966	2.0994	1.9142	2.0462	5.4736	0.9382	0.9557	0.8981	0.9894	0.975	1.0273	5.2078	5.162	5.276	0.8087	0.7696	0.6991	0.8206	0.9375	0.9915	3.3792	3.3905	3.493	0.916	0.7677	0.6416	0.8061	0.8903	0.8308	1.4234	1.3031	1.5336	1.1454	1.1401	0.899	1.3628	1.2078	1.0012	4.1874	4.1814	3.7708
SLC7A2	3.7665	6.033e-19	5.894e-18	0.6202	-2.8386	3.0576	0.0135	0.0118	0.0082	0.0132	0.0122	0.0213	1.3805	0	0.0258	0.0226	0.007	0.0216	0.0036	0.1029	0.1751	0.1061	0	0	0	0	0.0113	0	0.0124	0.034	0.0256	0	0	0	0.0026	0	0	0.0141	0.0034	0.0045	4.3725	4.3696	4.4121	4.2507	4.2603	4.3013	4.2017	4.1763	4.139
TGFB2	3.7624	3.832e-23	5.657e-22	1.4046	-2.0029	1.8504	0.0509	0.018	0.0415	0.0336	0.0696	0.0703	1.7874	0.082	0.0359	0.0496	0.1037	0.0862	0.0486	0.576	0.6325	0.4051	0.1089	0.1491	0.1582	0.1187	0.0597	0.0685	0.3608	0.3234	0.3498	0.1946	0.202	0.1532	0.0733	0.1343	0.082	0.3149	0.1611	0.2013	0.3343	0.2781	0.2805	0.1908	0.1558	0.2248	0.9364	1.2167	0.7072
ITPRIPL2	3.7504	1.781e-30	7.958e-29	3.6972	-0.0601	4.7451	0.0512	0.0271	0.0472	0.0449	0.0348	0.0396	2.0101	2.252	2.3417	2.3612	2.4491	2.4846	2.4725	3.1379	3.1426	3.1718	0.0321	0.0131	0.0039	0.0509	0.0683	0.0495	1.1826	1.1105	1.2089	0.0434	0.0229	0.0115	0.0315	0.0311	0.021	0.2057	0.2327	0.2203	0.0311	0.0068	0.0109	0.0187	0.0239	0.0314	1.524	1.7217	1.2527
EFNA5	3.7442	1.016e-22	1.446e-21	0.3911	-3.0158	2.3511	0.014	0.0405	0.0076	0.0183	0.0101	0.0375	0.7672	0.0099	0.0098	0	0.0065	0.0199	0.0246	0.5751	0.5715	0.6177	0	0.0088	0.0411	0.0414	0.0465	0.049	0.3298	0.2757	0.1687	0.0099	0	0.0156	0.0107	0.0349	0.019	0.0577	0.046	0.0373	0.0826	0.1025	0.1336	0.0683	0.0769	0.0884	0.3468	0.3951	0.3059
SNPH	3.7423	2.338e-20	2.619e-19	-0.319	-3.7477	2.5145	0.1673	0.1588	0.1654	0.109	0.0744	0.112	0.5226	0.0135	0.0332	0.0214	0.0197	0.0305	0.0597	0.5345	0.5708	0.4833	0.0149	0.009	0	0.0283	0.0318	0.0138	0.1184	0.1503	0.2358	0.0201	0.0181	0.0106	0.0109	0.0286	0.0097	0.0667	0.047	0.0128	0	0.0094	0	0.0065	0.0047	0	0.1664	0.1953	0.1547
JAG1	3.7341	9.577e-25	1.721e-23	0.6017	-2.8597	3.4096	1.4647	1.4395	1.0967	1.2047	1.2293	1.1298	3.5593	0.0329	0.0644	0.102	0.0321	0	0	2.6669	2.763	2.5343	0.2669	0.2451	0.1009	0.1964	0.2193	0.2498	0.8789	1.1917	1.4551	0	0.2078	0.1491	0.1039	0.0692	0.1797	0.3484	0.4057	0.4334	1.3515	1.3821	1.3133	1.8517	1.6023	1.4213	2.5888	3.1539	2.4636
MLLT3	3.7336	1.324e-23	2.042e-22	1.6785	-2.0506	3.7061	0.0132	0.0087	0.0081	0.013	0.0144	0.0342	1.045	0.0956	0.1227	0.0776	0.0586	0.0808	0.1377	1.0485	1.0448	0.9249	0	0.0125	0.0037	0.0148	0.0056	0.0032	0.2774	0.361	0.358	0.014	0.0063	0	0.0076	0.015	0.0068	0.0493	0.0425	0.0656	0.015	0.0163	0.0104	0.0179	0.0391	0.0151	0.5258	0.837	0.3296
AC016722.2	3.7309	4.402e-21	5.291e-20	-0.3464	-3.8896	1.9206	0.0373	0.0246	0.0964	0.1302	0.1675	0.0848	1.6661	0.0067	0	0.028	0.0065	0.0067	0.0199	0.4007	0.4919	0.628	0	0	0.0105	0.0552	0.0158	0.0091	0.3249	0.3404	0.2866	0.0394	0.0354	0.0312	0.0072	0.0142	0	0.039	0.0463	0.0251	0.0831	0.0367	0.0438	0.087	0.0641	0.0737	0.567	0.8165	0.4241
LRP1B	3.7303	4.217e-17	3.434e-16	-0.7694	-4.3301	1.7134	0.0078	0.0055	0.0064	0.0021	0.0011	0.0081	0.0752	0.0033	0.0033	0.0023	0	0.0034	0.0033	0.1266	0.141	0.0998	0.0049	0	0.0017	0	0.0079	0.0015	0.0758	0.0643	0.0972	0.0033	0.0015	0.0052	0.0048	0.0024	0.0127	0.0286	0.0047	0.0063	0.0071	0.0215	0.0098	0.0085	0.0078	0.0018	0.0362	0.0522	0.0352
WWTR1	3.7289	3.461e-33	2.63e-31	3.8152	0.2324	3.4997	0.053	0.0438	0.0754	0.0471	0.0717	0.0873	2.4332	0.0421	0.0481	0.0514	0.0368	0.049	0.0753	2.2905	2.2922	2.1131	0.0771	0.0647	0.0689	0.0873	0.1707	0.0806	1.1491	1.3036	1.2453	0.1036	0.1075	0.0521	0.064	0.0655	0.0694	0.2283	0.2278	0.2138	0.9766	0.7989	0.8552	0.985	0.8574	0.8785	2.0762	2.135	1.7045
SH3TC2	3.7285	6.495e-19	6.328e-18	-0.6522	-3.9648	3.5917	0	0.0016	0	0.0012	0	0.0051	0.0679	0	0	0	0.0012	0	0	0.1777	0.1697	0.1518	0.0055	0	0.002	0.0026	0.003	0.0034	0.0162	0.0335	0.0374	0	0	0.0039	0.0027	0.0053	0.0072	0.0074	0.0035	0.0024	0	0	0	0.0048	0.0018	0	0.0639	0.0917	0.026
HOTAIR	3.7279	2.544e-21	3.14e-20	-1.1254	-4.7004	3.4532	0.0102	0	0	0.0067	0.0074	0.0059	0.7121	0.1384	0.104	0.0822	0.0827	0.0218	0.0947	0.5184	0.583	0.6172	0	0	0	0	0	0	0.0736	0.1368	0.0763	0.0215	0	0	0	0	0	0.0086	0.0699	0.0137	0	0	0	0	0	0	0.2515	0.312	0.1857
STEAP4	3.7276	1.619e-18	1.522e-17	-1.9305	-4.9982	2.1249	0.0232	0.0122	0.0114	0.0153	0.0202	0.0268	1.2564	0	0.0033	0	0	0	0	0.0037	0	0.0071	0	0	0	0	0	0	0	0	0	0.0099	0	0	0	0	0	0	0	0	0	0	0.0073	0.0126	0.0046	0.0053	0.9182	0.7983	0.607
SCG2	3.7237	8.92e-21	1.04e-19	0.9321	-2.5815	3.2432	0.0195	0.0256	0.0316	0.0128	0.0141	0.0503	0.806	0.0207	0	0.0291	0.0202	0.0347	0.041	1.2838	1.5331	1.3349	0.06	0.0726	0.1154	0.0146	0.1111	0.092	0.3078	0.4473	0.5536	0.0808	0.159	0.0952	0.0297	0.1275	0.0199	0.1851	0.226	0.2756	2.6074	2.6712	2.781	2.6895	2.6446	2.6333	2.5767	2.7369	2.5327
TCN2	3.7227	6.608e-22	8.599e-21	1.1291	-2.0483	1.8137	0.0085	0	0.0275	0.0112	0	0.0294	1.1944	0.0937	0.1151	0.0379	0.1082	0.0888	0.0879	0.8595	0.9896	0.8695	0.7359	0.6429	0.7701	0.6873	0.5924	0.5948	0.9297	0.8042	0.867	0.6911	0.6134	0.5929	0.6005	0.6363	0.3937	0.7576	0.7881	0.8262	0.0193	0.0333	0.0266	0.0116	0.0252	0.0098	0.6001	0.7973	0.4403
EFS	3.7206	4.807e-18	4.33e-17	-2.6052	-5.6872	1.6134	0.0082	0.0072	0	0.0054	0.0237	0.0237	1.5398	0	0	0	0	0	0	0	0	0	0	0	0	0.0123	0	0	0.03	0	0	0	0	0	0	0	0	0	0	0	0	0.0081	0	0.0112	0	0	0.6189	0.7279	0.4748
MTMR11	3.7165	1.451e-26	3.337e-25	0.8754	-2.6845	1.7444	0.1126	0.0553	0.0832	0.0639	0.0983	0.148	1.3524	0.0246	0.0163	0.0559	0.0595	0.0574	0.0667	1.0606	1.0412	1.1888	0.0181	0.0329	0.0194	0.0174	0.0388	0.0225	0.3432	0.3545	0.4029	0.0123	0.0056	0.0258	0.0134	0.0175	0.0119	0.0857	0.0572	0.0541	0.0521	0.0454	0.0183	0.0698	0.023	0.0396	0.5068	0.7945	0.4721
FAT1	3.7048	2.967e-42	1.971e-39	7.2315	4.1058	4.5047	0.1128	0.0992	0.0809	0.1136	0.1237	0.1694	3.9119	0.0415	0.0354	0.0653	0.045	0.0769	0.0583	2.0517	2.0818	2.0348	2.8387	2.7748	2.7869	2.8588	2.7798	2.7219	3.0154	2.9442	3.0253	3.2399	3.3736	3.1808	3.0574	3.0549	3.0999	3.5624	3.5401	3.492	6.2214	6.0158	5.9194	5.5607	5.4881	5.539	5.8747	5.7523	5.6
CYBRD1	3.7029	1.616e-35	1.96e-33	6.0336	2.8014	0.8686	0.4675	0.4799	0.4409	0.5414	0.5442	0.627	4.6004	1.6812	1.6478	1.7252	1.6613	1.6914	1.8702	4.6939	4.7787	4.6058	2.4281	2.23	2.4292	1.9819	2.083	2.0652	3.2211	3.5077	3.4771	2.4134	2.4889	2.394	2.3215	2.2392	2.3103	2.6864	2.6429	2.618	0.276	0.1312	0.1609	0.1961	0.2003	0.1983	3.6684	4.1896	3.3835
CTTN	3.6987	1.836e-40	6.522e-38	4.1178	0.5143	3.4101	0.0894	0.0529	0.079	0.1093	0.1123	0.1174	3.1548	0.6861	0.5722	0.5915	0.333	0.3298	0.277	3.0045	3.0334	3.0359	0.0119	0.0779	0.0296	0.0997	0.1236	0.1143	1.2096	1.2396	1.3295	0.0791	0.0538	0.0669	0.066	0.04	0.0613	0.2588	0.3397	0.3061	1.9721	1.995	1.8694	2.0751	2.0738	1.9677	2.8033	2.9186	2.6741
PDK4	3.6981	5.509e-17	4.432e-16	-1.0518	-4.7092	3.4945	0.0059	0	0.0191	0	0	0.0068	0.0939	0.1126	0.0726	0.1511	0.2778	0.3	0.2986	0.8573	0.8616	0.8687	0.0364	0.0111	0.026	0	0.0099	0.0339	0.2489	0.3037	0.2856	0.0124	0.0056	0	0.0045	0	0	0.0294	0.0577	0.0236	0	0	0	0	0.0058	0	0.1678	0.1103	0.0847
TIMP1	3.695	6.404e-41	2.644e-38	6.3518	2.6651	2.8173	3.2742	3.1088	3.2803	3.5953	3.6209	3.6541	7.673	1.6596	1.4548	1.438	2.2714	2.4125	2.3783	7.1962	7.2562	7.1144	0.2014	0.2132	0.3108	1.4996	1.731	1.3277	5.0752	5.3991	5.4282	0.7752	0.2697	0.4161	0.5079	0.3672	0.5014	2.0216	2.2396	2.2614	2.839	2.643	2.6346	3.2567	3.1823	3.2389	6.5404	6.8578	6.176
PVRL3	3.691	2.932e-29	1.032e-27	3.0714	-0.5838	3.7476	0.0299	0.0262	0.0209	0.0253	0.0431	0.0443	1.8714	1.4682	1.5335	1.5871	1.4802	1.435	1.626	2.8706	2.8282	2.6839	0.0134	0	0.0096	0.0381	0.0913	0.033	0.7172	0.907	0.8947	0.045	0.0244	0.0426	0.0229	0.0512	0.0347	0.2241	0.2229	0.1952	0.6446	0.6504	0.7258	0.5924	0.7355	0.6401	1.9276	2.0812	1.5894
TRNP1	3.6873	1.084e-25	2.214e-24	2.5004	-0.874	3.7703	2.7313	2.7159	2.6337	3.366	3.3371	3.3421	3.7523	0.3318	0.2352	0.2418	0.2561	0.2231	0.3082	3.5292	3.6485	3.45	0.1594	0.1459	0.0589	0.6535	0.7318	0.539	1.6249	1.6687	1.8378	0.1621	0.0629	0.0298	0.1377	0.0793	0.2048	0.4531	0.5248	0.3385	0	0	0	0.0362	0	0.0457	1.7034	2.0209	1.3464
AC096559.1	3.6854	7.911e-15	5.176e-14	-2.0438	-5.5195	2.3163	0	0	0	0	0	0	0.1409	0.0049	0.0334	0.0306	0.0048	0.0098	0.0145	0.5827	0.4517	0.403	0	0	0	0.0204	0	0	0.0498	0.0933	0.121	0.0145	0	0	0.0053	0	0	0.0115	0.0205	0.0184	0.0309	0	0.0108	0	0.0204	0.0157	0.0676	0.0546	0.0762
PHKA1	3.6829	2.408e-25	4.699e-24	0.2025	-3.1894	0.9918	0.0209	0.0183	0.0438	0.0219	0.0212	0.0121	0.6034	0.0236	0.0205	0.0125	0.0202	0.0149	0.0221	0.6827	0.652	0.7452	0.026	0.0079	0.014	0.0433	0.0418	0.0162	0.1677	0.2271	0.2634	0.0438	0.0355	0.0461	0.0255	0.0189	0.0338	0.0722	0.0454	0.0824	0.0283	0.0206	0.0197	0.0114	0.0248	0.0191	0.1847	0.2718	0.1453
SHISA2	3.676	3.078e-19	3.108e-18	0.135	-3.4197	3.3473	0.0369	0	0.0226	0.0122	0.0135	0	0.6379	0.0262	0	0	0.0256	0.0395	0.0099	1.2903	1.0339	1.0287	0	0.0176	0	0.0276	0.0156	0.0357	0.2075	0.2299	0.187	0	0.0088	0	0	0	0	0.0613	0.0637	0.0494	0.0417	0.0092	0.0291	0.062	0.0275	0.0729	0.2828	0.4828	0.3719
GFRA1	3.6706	1.992e-20	2.238e-19	0.703	-2.3464	6.2036	0.0084	0	0	0.0055	0.0122	0.0097	0.2267	0.006	0.0118	0.0063	0.0058	0.006	0	0.4442	0.3466	0.3558	3.0344	2.9571	3.0069	2.8606	2.8724	2.9308	3.0662	2.9448	2.9207	2.8242	2.8202	2.7096	2.7504	2.779	2.8235	2.8477	2.8096	2.9313	0	0	0	0	0	0	0.0555	0.1179	0.0839
APCDD1L	3.6643	5.505e-16	4.017e-15	-3.057	-6.1361	1.2114	0.0068	0.0059	0	0	0	0.0387	0.9848	0	0	0	0	0	0	0	0	0	0	0	0	0	0	0	0	0	0.0205	0	0	0	0	0	0	0	0	0	0	0	0	0.0092	0	0	0.4283	0.5033	0.2979
PCDH10	3.6625	1.167e-21	1.479e-20	0.4659	-2.6238	3.6261	0.9085	0.8081	0.9159	0.683	0.7104	0.6828	0.9528	0.0044	0.0022	0	0.0086	0.0045	0.0066	0.4039	0.3986	0.4587	0.0289	0.0351	0.0678	0.0947	0.1207	0.102	0.1832	0.2068	0.2042	0.0709	0.0696	0.0745	0.0562	0.0464	0.0377	0.0362	0.0429	0.0495	0.0071	0	0.0098	0	0.0031	0	0.1676	0.2708	0.1386
UNC13B	3.6587	6.52e-27	1.564e-25	4.1328	1.0827	1.9089	0.0201	0.0385	0.0196	0.0264	0.0117	0.0186	1.0969	0.0171	0.0169	0.036	0.0139	0.0343	0.0423	1.1912	1.2647	1.2712	2.8067	2.7806	2.7946	2.7853	2.7923	2.773	2.9529	2.8502	2.8753	2.8731	2.8515	2.8155	2.7525	2.7935	2.8017	2.911	2.9305	2.9894	0	0	0.0064	0.0272	0	0.023	0.6792	0.7016	0.4575
NCKAP1	3.6582	1.11e-28	3.592e-27	4.2615	1.0008	2.5868	1.6397	1.7221	1.7216	1.6222	1.6179	1.685	2.1522	0.0616	0.045	0.0429	0.0563	0.0847	0.077	1.6408	1.7056	1.5063	0.0721	0.0594	0.0607	0.2614	0.2599	0.2596	0.5925	0.6474	0.6575	0.0273	0.0168	0.0092	0.0437	0.0647	0.0287	0.1109	0.1353	0.0926	0.024	0.0082	0.013	0.0287	0.0233	0.0269	1.3085	1.5359	0.9993
CTSZ	3.6575	2.858e-29	1.009e-27	2.9203	-0.4902	2.7827	0.1727	0.183	0.1893	0.2591	0.2676	0.3246	4.5972	2.4761	2.5969	2.4243	2.6794	2.7348	2.4853	3.4436	3.4735	3.4272	0.1548	0.186	0.0849	0.0946	0.2792	0.1897	0.9894	1.1228	1.1509	0.0808	0.1309	0.1122	0.1428	0.0956	0.1756	0.3233	0.4167	0.411	0.0582	0.0129	0.0204	0.1194	0.1244	0.1152	2.9479	3.2917	2.5379
SLC35G1	3.654	4.951e-20	5.407e-19	-1.1287	-4.5803	2.6758	0	0.0034	0.0032	0	0	0	0.1634	0.0028	0.0082	0.0029	0.0054	0.0028	0.0041	0.1383	0.1556	0.1412	0	0	0	0	0	0	0.0143	0.0344	0.0296	0.0083	0	0	0	0	0	0.0065	0.0078	0.0052	1.2789	1.4159	1.3869	1.3375	1.2783	1.3249	1.2449	1.3686	1.1722
LEPR	3.651	1.944e-39	5.603e-37	5.352	1.9214	2.0117	0.1767	0.1165	0.1537	0.1395	0.1531	0.1618	2.5792	0.2608	0.2896	0.2949	0.3034	0.3655	0.3882	3.3628	3.452	3.2293	0.2359	0.2709	0.3007	0.262	0.2592	0.2458	1.5991	1.7893	1.7124	0.3275	0.3192	0.32	0.3175	0.2528	0.3087	0.6611	0.7399	0.6598	0.9293	0.903	0.9553	1.0887	1.0556	1.1569	2.8619	3.1545	2.5837
PTCHD4	3.6492	1.087e-21	1.388e-20	-0.6224	-4.0577	1.0773	0.0103	0.0135	0.0372	0.0034	0.0112	0.0237	0.2118	0.0073	0.0179	0.023	0.0142	0.0147	0.0163	0.6791	0.7475	0.6376	0	0	0.0114	0.0229	0.0172	0.0149	0.2114	0.3531	0.2457	0.0109	0.0291	0.0171	0.0079	0.0308	0.0105	0.0551	0.0204	0.0343	0.0116	0.0202	0.0081	0.007	0.0051	0.0118	0.0674	0.1352	0.1018
PDE10A	3.6459	9.854e-20	1.046e-18	-0.413	-3.6845	3.8038	0.2279	0.2703	0.2294	0.365	0.3297	0.3487	0.373	0.0054	0	0.0019	0	0.0037	0	0.2041	0.2532	0.2467	0.008	0	0	0.0266	0.0257	0.0247	0.0602	0.0639	0.0653	0	0	0	0.0039	0.0039	0.0052	0.0129	0.0329	0.0172	0.0058	0	0.0081	0	0	0	0.0917	0.1424	0.1124
HSPB8	3.6451	1.053e-14	6.81e-14	-2.9589	-5.8619	1.1509	0	0	0.0076	0.0061	0	0.0108	1.0106	0	0	0	0	0	0	0.0074	0	0.0281	0	0	0	0	0	0.0357	0	0	0	0	0	0	0	0	0	0	0	0	0	0	0.0146	0	0	0.0212	0.5411	0.5465	0.2164
BHLHE40	3.6423	1.081e-36	1.702e-34	3.7042	0.5785	1.7206	0.323	0.4693	0.4021	0.4746	0.4762	0.4702	4.418	0.0814	0.0337	0.139	0.1066	0.1509	0.1337	2.0085	1.9727	2.0049	0.2935	0.286	0.2547	0.974	0.8168	0.912	1.3568	1.4224	1.4456	0.3161	0.2652	0.4262	0.8623	0.9054	0.8832	1.0618	1.1324	1.1458	0.7563	0.6116	0.607	0.5115	0.6055	0.4772	2.6013	2.8193	2.3717
MSRB3	3.6368	1.501e-28	4.756e-27	2.8114	-0.8182	4.0494	0.0319	0.0398	0.0406	0.0535	0.0297	0.0343	2.0947	2.4945	2.4819	2.5409	2.8808	2.9445	2.9533	3.1685	3.2473	3.1043	0	0	0.0102	0.034	0.0681	0.0177	0.5675	0.6233	0.6291	0.029	0.0044	0.0204	0.014	0.0138	0.0094	0.1503	0.119	0.1017	0.0813	0.0181	0.0499	0.0492	0.0272	0.0416	1.2377	1.643	1.2196
MAGEA3	3.6365	4.354e-16	3.215e-15	-1.91	-5.2602	2.6321	0	0	0	0	0	0	0.0742	0.042	0.0416	0.0705	0.0166	0.0917	0.0625	1.4371	1.2693	1.2163	0	0	0	0.0529	0.0788	0.1012	0.4527	0.4334	0.3131	0	0	0	0.0092	0	0.0243	0.107	0.0238	0.032	0.0271	0	0	0	0	0	0.0398	0.0193	0.1308
CDCP1	3.6352	4.113e-16	3.049e-15	-1.7844	-4.7533	1.9284	0.0123	0	0.0067	0.0161	0.0294	0.0071	1.0875	0	0.0086	0.0214	0.0085	0.0204	0	0.0161	0.0249	0.0429	0	0	0	0	0	0.0079	0.0075	0.0052	0.0063	0	0	0	0.0031	0.0062	0	0	0	0	0	0	0	0	0.0081	0.0047	0.4251	0.5457	0.2904
ADAMTSL5	3.6311	1.01e-16	7.96e-16	-1.0334	-4.3634	2.7326	0.1321	0.0709	0.1392	0.1343	0.0874	0.1042	0.7209	0.0146	0.0145	0.0155	0.0143	0.0196	0.0146	0.3433	0.3946	0.3478	0.0214	0	0.0077	0.0205	0.0344	0	0.0983	0.0854	0.1117	0.0146	0	0	0.0105	0	0	0	0.0408	0.0367	0	0	0.0216	0.0094	0.0137	0	0.1946	0.2741	0.2384
NUDT11	3.6278	4.906e-21	5.865e-20	3.2701	0.2976	0.8235	0	0.0291	0	0.0073	0.0081	0	0.8035	0.0391	0.0078	0.0167	0.0154	0.0238	0.0352	1.4606	1.5265	1.3491	4.7568	4.7653	4.6547	4.7984	4.7367	4.779	4.5346	4.6407	4.6641	4.6525	4.6584	4.6325	4.6398	4.655	4.6832	4.5275	4.5522	4.4588	4.5322	4.4905	4.6213	4.5971	4.6148	4.648	4.2633	4.4494	4.4987
LOXL3	3.6257	2.438e-34	2.358e-32	3.8871	0.6174	1.61	0.6417	0.59	0.598	0.9776	1.0228	1.0189	4.2076	0.7498	0.6782	0.7594	0.6792	0.6081	0.6223	2.8585	2.7105	2.7357	0.2125	0.1115	0.173	0.4241	0.2879	0.2838	0.9238	1.01	1.0215	0.313	0.2795	0.2324	0.2873	0.2764	0.2192	0.6563	0.4871	0.6615	0.3658	0.2539	0.279	0.4465	0.4049	0.3136	3.148	3.5336	2.859
C5orf46	3.6215	1.964e-18	1.833e-17	-2.7779	-5.7573	1.3275	0.0215	0	0	0.0282	0.1058	0.0125	0.9201	0	0	0	0	0	0	0.1151	0.0918	0.0799	0	0	0	0	0	0	0	0	0	0	0	0	0	0	0	0	0	0	0	0	0	0	0	0	0.5876	1.2087	0.5126
KCTD16	3.6194	3.853e-27	9.449e-26	1.485	-1.9282	1.3121	0.0186	0.0243	0.033	0.053	0.0387	0.0458	0.4138	0.0288	0.0169	0.0208	0.009	0.0106	0.0236	0.6846	0.6486	0.5762	0.0058	0.0071	0.0206	0.0249	0.031	0.0126	0.1806	0.2117	0.192	0.0196	0.0106	0.0083	0.0128	0.0168	0.0375	0.0658	0.0762	0.0494	0.0252	0.0382	0.0462	0.0276	0.0492	0.0566	0.3383	0.3916	0.2345
GPAT2	3.6184	9.878e-18	8.546e-17	-2.4089	-5.3409	1.3617	0.0094	0	0.0076	0.0214	0.0169	0.0216	1.2821	0	0.0033	0	0.0032	0.0034	0	0	0	0.0071	0	0	0	0	0	0	0	0	0	0	0	0	0.0036	0	0	0	0	0	0	0	0	0	0.0047	0.0054	0.5436	0.6923	0.4734
CLDN1	3.6136	2.585e-16	1.948e-15	-2.292	-5.373	1.626	0	0.019	0.0059	0.0095	0	0.0168	1.0426	0.0656	0.0795	0.0483	0.0592	0.081	0.023	0.0564	0.0127	0.0542	0	0	0	0	0	0	0	0	0.0221	0	0	0	0	0	0	0	0.0072	0	0	0	0	0.0099	0	0	0.4563	0.6144	0.2846
LINC00152	3.6104	3.071e-27	7.655e-26	1.9452	-1.2925	2.4	0.083	0.0871	0.0207	0.0496	0.0606	0.0438	2.6309	0.3665	0.3062	0.3304	0.1724	0.1172	0.138	2.1125	2.134	2.008	0.0523	0.0633	0.0189	0.1683	0.1754	0.1858	0.5326	0.5748	0.6589	0.0877	0.0479	0.0376	0.0886	0.0753	0.0679	0.1624	0.1837	0.1831	0.1296	0.2401	0.2003	0.3023	0.1903	0.3384	1.4667	1.7949	1.0541
SEMA5A	3.609	1.478e-36	2.235e-34	3.6485	0.3872	2.8662	0.0899	0.0863	0.1005	0.0652	0.0425	0.049	1.4337	0.0716	0.0336	0.0536	0.0758	0.0647	0.0796	1.5008	1.6023	1.4413	0.1061	0.162	0.1491	0.2832	0.2605	0.2358	1.2889	1.2493	1.2458	0.1715	0.1626	0.18	0.3501	0.3422	0.3317	0.4535	0.5021	0.4501	0.7838	0.6839	0.7385	0.9519	0.872	0.9033	1.277	1.2068	1.0489
GPC1	3.6058	1.075e-23	1.677e-22	2.8977	-0.4092	3.9987	2.1649	2.1446	2.0212	2.1468	2.1361	2.0099	3.2986	0.1747	0.1881	0.1679	0.2611	0.2859	0.1985	1.9528	1.903	1.9393	0.0253	0.0231	0.036	0.2416	0.2975	0.2802	0.6407	0.6481	0.584	0.0258	0	0.0316	0.0432	0.0366	0	0.1375	0.1474	0.1011	0.0185	0.0121	0.0064	0.0111	0.0361	0.0233	1.434	1.7329	1.1273
ADAMTS12	3.6024	1.777e-22	2.455e-21	-0.1144	-3.5054	2.8149	0.0027	0.0024	0.0044	0.0036	0.002	0.0047	0.4372	0.0019	0	0.0041	0.0057	0.0039	0	0.1357	0.128	0.1325	0	0	0.003	0	0	0.0053	0.0542	0.0478	0.0452	0	0.0155	0.003	0.0062	0.0082	0.0055	0.0137	0.0162	0.0146	1.4027	1.2808	1.2727	1.3745	1.3285	1.3265	1.3299	1.325	1.2395
ENPP5	3.6013	1.636e-16	1.267e-15	-2.567	-6.2249	1.3999	0	0	0	0	0.0045	0	0.0695	0.0044	0	0	0	0.0178	0.0066	0.3991	0.4404	0.3633	0	0	0	0	0	0	0.1214	0.151	0.1796	0	0	0	0	0	0	0.026	0.043	0.0167	0	0	0	0	0	0	0	0.0301	0
SHROOM1	3.5996	1.352e-18	1.283e-17	-0.1976	-3.6773	3.698	0.0305	0.0268	0.0298	0.0121	0.0309	0.0213	0.9918	1.0056	0.9827	1.0315	0.8128	0.9267	0.7864	1.0259	0.9692	1.0012	0	0	0	0	0	0.006	0.0556	0.0912	0.1603	0.0259	0	0.0137	0.0094	0	0	0.0307	0.0183	0.0247	0.0277	0	0.0193	0	0	0.021	0.3141	0.5625	0.2325
CCDC149	3.596	6.872e-26	1.43e-24	1.2693	-2.5002	4.2084	0.0276	0.0194	0.0202	0.02	0.026	0.0303	0.4959	0.0215	0.0078	0.0083	0.0058	0.0079	0	0.4724	0.493	0.4517	0.0173	0	0	0	0.0047	0.0027	0.2228	0.1983	0.2096	0	0	0	0	0	0	0.0346	0.0193	0.0149	2.5156	2.4193	2.4313	2.7605	2.7316	2.6686	2.6378	2.5751	2.6193
GPR1	3.5951	1.445e-23	2.221e-22	1.0225	-2.2276	2.4353	0.028	0.0082	0.0378	0.0427	0.0536	0.0217	1.7836	0.4588	0.4156	0.4249	0.3962	0.4575	0.4868	1.5193	1.6095	1.3476	0.0291	0.0526	0.0515	0.1083	0.0619	0.0449	0.2093	0.3399	0.3887	0.0198	0.0266	0.0515	0.0495	0.042	0.0191	0.0992	0.0553	0.1214	0.1031	0.116	0.0293	0.1688	0.0729	0.0633	1.3514	1.8636	1.1043
PLEKHA1	3.5905	2.629e-27	6.673e-26	2.8036	-0.2405	1.927	0.0059	0.0034	0.0048	0.0039	0.0128	0.0034	0.6831	0.0125	0.0151	0.0176	0.0054	0.0168	0.0228	0.5484	0.6218	0.5104	0.362	0.3348	0.3365	0.4312	0.4216	0.4937	0.575	0.5883	0.6615	0.4075	0.4596	0.4163	0.4795	0.4506	0.4272	0.638	0.5419	0.5825	0.857	0.8596	0.9073	0.8573	0.8527	0.8717	1.1236	1.3057	1.0723
LTBP1	3.5883	1.694e-40	6.312e-38	5.7997	2.1676	3.1622	0.9338	0.9388	0.9324	1.4119	1.354	1.4348	4.1851	0.4213	0.4384	0.4262	0.465	0.4931	0.5974	4.6888	4.817	4.6454	0.2216	0.0544	0.0598	0.4022	0.6156	0.2643	3.3542	3.4921	3.4836	0.2152	0.0811	0.1543	0.1661	0.1114	0.2012	1.0414	0.8648	0.8405	2.4044	2.2302	2.3616	2.0797	2.125	1.9705	3.6481	3.7922	3.3318
RUNX2	3.5874	2.176e-27	5.606e-26	0.891	-2.6082	2.5685	0.0291	0.0199	0.0469	0.0339	0.0234	0.028	1.1779	0.0046	0.0068	0.0097	0.0157	0.0185	0.0138	0.425	0.3836	0.4289	0.0101	0.0184	0.0216	0.0097	0.0271	0.0094	0.2774	0.2259	0.1996	0.0205	0.0031	0.0036	0.0025	0.0049	0.0066	0.0217	0.029	0.0432	0.1408	0.1895	0.2617	0.2211	0.2516	0.1952	0.5769	0.539	0.3903
SPG20	3.5788	5.927e-23	8.633e-22	3.4564	-0.0843	5.5416	0.0208	0.0326	0.0269	0.0272	0.0121	0.0311	2.0806	3.4098	3.4686	3.5203	3.1589	3.2005	3.3169	3.5205	3.5444	3.4038	0	0	0.0046	0.0124	0.0347	0.0594	0.6944	0.7811	0.7686	0.0263	0.0079	0.0185	0.0222	0.0312	0.0336	0.1112	0.1237	0.1695	0.0188	0.0082	0.0066	0.0169	0.0449	0.0095	1.5977	1.8958	1.1599
NDN	3.5742	1.493e-16	1.161e-15	-3.0945	-6.0345	1.2253	0.0141	0.0123	0.0115	0.0276	0	0.0244	1.3365	0.01	0	0	0	0	0	0.0111	0.0123	0	0	0	0	0	0	0	0	0	0	0	0	0	0	0	0	0	0	0	0	0.0139	0	0	0.014	0.0161	0.7567	0.6662	0.4282
OLFML2A	3.5677	8.785e-26	1.806e-24	2.2874	-1.2072	3.9912	0.27	0.1852	0.2036	0.4945	0.4409	0.4152	2.65	0.0167	0.022	0.0235	0.0431	0.0527	0.0495	0.5494	0.5866	0.6373	0	0	0.0088	0.0176	0.0393	0.0303	0.3533	0.4091	0.385	0.0083	0.0075	0.0132	0.003	0.0119	0.008	0.068	0.058	0.0316	0.0178	0	0.0062	0.0319	0.0349	0.0358	1.5363	1.5592	1.0833
MAP9	3.5645	1.692e-19	1.754e-18	0.5672	-3.0065	4.9797	0.012	0.0105	0	0.0099	0	0.0104	0.5455	0.5342	0.5266	0.5585	0.3694	0.4338	0.4492	0.7354	0.7502	0.5887	0	0	0	0	0	0.0145	0.1068	0.1388	0.1361	0.0064	0	0.0034	0	0	0	0.0151	0.012	0.0081	0.3978	0.2947	0.3809	0.295	0.2668	0.2144	0.6539	0.6761	0.5012
HGF	3.5528	3.117e-26	6.843e-25	2.7206	-0.4528	2.5648	0.0266	0.0406	0.0324	0.0197	0.0502	0.025	1.9157	0.8797	0.9478	0.9518	1.415	1.5025	1.5941	1.4789	1.5186	1.6089	0.0913	0.0864	0.1251	0.0922	0.0822	0.0943	0.3297	0.3968	0.4003	0.0761	0.0867	0.08	0.0847	0.112	0.0668	0.1521	0.1095	0.154	0.045	0.0066	0	0.0271	0.0133	0.0229	1.4645	1.8125	1.2636
ZNF404	3.5507	3.499e-17	2.877e-16	-1.2764	-4.4547	3.1209	0.0108	0	0	0.0071	0.0233	0.0062	0.5211	0.2194	0.1642	0.2985	0.2338	0.3599	0.457	0.604	0.5444	0.5512	0	0	0	0	0.0534	0.0513	0.2034	0.2044	0.1709	0.045	0.0102	0.0238	0.0245	0.0162	0.0433	0.0446	0.0214	0.0287	0	0	0	0	0	0	0.351	0.4594	0.2577
DCBLD1	3.5505	6.549e-22	8.537e-21	1.6015	-1.8202	4.8738	0.0156	0.0204	0.0064	0.0305	0.0253	0.0358	1.6493	0.6844	0.7092	0.6669	0.7414	0.7015	0.7072	0.9881	1.0944	0.9927	0	0	0.0043	0.0232	0.0131	0.0038	0.1307	0.1953	0.153	0	0	0.0044	0.006	0	0	0.0163	0.0271	0.0105	0.0089	0	0.0244	0	0.0039	0.0089	0.8975	1.1589	0.7257
CST3	3.5451	6.488e-38	1.377e-35	4.9341	1.7408	1.2665	2.2294	2.0983	1.9837	2.6892	2.5792	2.6077	5.4148	0.3531	0.2838	0.2148	0.2374	0.344	0.4103	4.7333	4.9007	4.7709	1.1213	1.0158	0.8977	1.3657	1.3861	1.2157	3.1861	3.2839	3.4462	1.1905	0.9626	0.985	1.3132	1.3184	1.3504	1.5463	1.7817	1.8253	1.1852	1.2887	1.3211	1.4571	1.3405	1.4422	3.6354	4.0482	3.4362
F2RL2	3.5447	1.278e-20	1.468e-19	-1.39	-4.6662	4.0207	0.0155	0	0.0063	0	0	0	0.3247	0	0	0	0	0	0	0.2427	0.2324	0.1776	0	0	0	0	0.013	0.0075	0.0423	0.0677	0.0809	0	0	0	0	0	0	0.013	0.0077	0.0104	0.1022	0.1734	0.1175	0.1409	0.0456	0.0781	0.3252	0.2427	0.2134
PTPN14	3.5443	1.213e-28	3.876e-27	5.1127	1.5226	4.2486	0.1905	0.2054	0.2146	0.184	0.1918	0.1773	2.5338	0.7481	0.7491	0.8003	0.6226	0.6116	0.5897	1.7393	1.8256	1.742	0.0133	0.0188	0.0063	0.0398	0.0768	0.0286	0.8468	0.757	0.7764	0.0298	0.0148	0.0283	0.0173	0.0192	0.0144	0.1783	0.1874	0.1455	0.0288	0.0098	0.031	0.0268	0.0155	0.013	1.3867	1.5223	0.9656
MARCKS	3.5427	2.56e-31	1.349e-29	5.1812	1.6526	5.1053	0.1873	0.2274	0.2209	0.3189	0.2563	0.426	4.6814	0.1942	0.1176	0.1425	0.1082	0.1841	0.2653	4.0967	4.1153	3.8281	0.0194	0	0.0545	0.1335	0.2499	0.1272	1.6299	1.923	1.7029	0.1265	0.041	0.0746	0.0969	0.0735	0.1335	0.6508	0.6466	0.4992	4.6414	4.5811	4.7191	4.9492	4.8371	4.7888	5.2231	5.3002	5.0661
PTPN13	3.5393	3.48e-22	4.676e-21	2.2224	-0.7216	4.0628	2.3638	2.4794	2.4911	2.6902	2.682	2.8032	2.6396	0.0218	0.0079	0.0147	0.0097	0.016	0.0207	0.8115	0.9144	0.8101	0.0935	0.0575	0.0762	0.3913	0.3766	0.3426	0.4349	0.5002	0.4569	0.0178	0.0265	0.0125	0.0569	0.0501	0.034	0.0373	0.036	0.0666	0	0.0055	0.0088	0.0265	0.0056	0	0.6249	0.8466	0.4615
DKK1	3.5392	4.656e-29	1.584e-27	3.4523	-0.0575	5.048	0.4266	0.4201	0.386	0.4647	0.4483	0.4011	4.8346	0.3484	0.3781	0.3522	0.2874	0.4621	0.4483	3.9078	3.9005	3.6938	0.0373	0	0.0267	0.1701	0.1357	0.0907	0.8743	1.1958	1.1404	0.0254	0.0115	0.0267	0.0365	0.0712	0	0.4196	0.3704	0.2667	2.4418	2.3861	2.5491	2.1722	2.1844	1.9239	3.9968	4.3879	3.6585
SLC16A4	3.5252	2.556e-26	5.651e-25	1.266	-2.0171	1.2646	0.0899	0.0436	0.1057	0.0382	0.0772	0.0668	1.3	0.0527	0.108	0.1211	0.1494	0.1377	0.1117	2.387	2.4991	2.2689	0.0768	0.0159	0.1083	0.0373	0.0556	0.1174	0.6103	0.6459	0.6762	0.0696	0.1155	0.1171	0.1115	0.1679	0.1154	0.2874	0.2746	0.1708	0.0377	0.041	0.0648	0.078	0.1203	0.0568	0.865	0.895	0.5701
SCN9A	3.5233	1.976e-18	1.841e-17	-0.3799	-3.4275	3.3544	0.4388	0.4729	0.4845	0.421	0.3927	0.3942	0.553	0.0018	0.0018	0.0039	0	0.0037	0.0027	0.1077	0.1375	0.1127	0.008	0	0.0057	0.0602	0.0342	0.0149	0.0374	0.0578	0.0729	0	0	0.0029	0.002	0.0116	0.0052	0.0086	0.0051	0.0172	0	0	0.0081	0.0035	0	0	0.2597	0.2411	0.1341
FZD6	3.5209	6.272e-24	1.009e-22	3.1081	-0.3831	5.365	0.0196	0.0172	0.0264	0.0425	0.0095	0.0412	2.1804	4.038	4.0332	4.18	4.0824	4.1549	4.3165	4.2721	4.2704	4.1983	0.0797	0.0489	0.0361	0.0482	0.0752	0.0438	0.8376	0.9501	0.8024	0.0811	0.1369	0.126	0.0493	0.0583	0.0654	0.4136	0.2517	0.3301	0.0148	0.0065	0	0.0265	0.0065	0.0444	1.6048	1.7807	1.1973
ADM2	3.5201	2.465e-18	2.28e-17	-0.3966	-3.6683	3.3917	0.0491	0.0694	0.04	0.0484	0.0224	0.0322	1.0473	0.8841	1.0133	0.9097	0.6577	0.7055	0.4749	0.6514	0.649	0.612	0	0	0.0069	0.0185	0.0104	0	0.0891	0.0314	0.0377	0	0.0118	0	0	0	0	0.0052	0.0124	0.0332	0.0141	0	0.0098	0	0.0123	0.0283	0.6054	0.6413	0.4055
NDUFA4L2	3.518	3.794e-42	2.229e-39	5.3097	2.0943	1.2692	0.8781	0.8824	0.91	1.7633	1.6482	1.6879	5.4871	1.6797	1.7781	1.6414	1.4064	1.3263	1.2908	5.103	4.9806	5.159	1.0203	0.9815	1.0297	1.1053	1.3321	1.1159	3.1844	3.5741	3.4885	1.342	0.9659	0.9173	1.1001	1.2707	1.1164	1.5883	1.6938	1.5171	0.7033	0.884	0.8298	0.9954	0.943	0.8542	4.2949	4.4019	3.8884
H2AFY2	3.5177	6.195e-17	4.958e-16	-2.6703	-5.632	1.4812	0.0399	0.0118	0.0109	0.0176	0	0.0155	1.4208	0	0.0094	0.0399	0.0185	0.038	0	0.0106	0.0118	0.0102	0	0	0	0	0	0	0	0.0339	0	0	0	0	0	0.0202	0	0.0113	0	0	0	0.0132	0.021	0	0	0	0.8335	0.7613	0.5943
LTBP2	3.5092	3.2e-38	6.985e-36	4.442	1.1841	2.8391	0.5014	0.3876	0.3844	0.8301	0.8249	0.773	3.7251	0.0616	0.0357	0.0631	0.1433	0.1808	0.1905	1.7905	1.9016	1.8426	0.0527	0.0997	0.1281	0.1656	0.1508	0.1375	1.0757	1.0295	1.0317	0.0536	0.0924	0.0898	0.0995	0.0881	0.1123	0.2203	0.2147	0.15	1.5078	1.3913	1.4075	1.4657	1.4244	1.3631	3.1061	3.2638	2.7976
CSTA	3.5071	4.145e-19	4.112e-18	-1.092	-4.3138	2.5736	0.0193	0.0827	0.0157	0.0867	0.1084	0.1394	1.3214	0.0137	0.027	0.0431	0	0.0275	0.0605	0.8635	0.782	0.7526	0.0594	0	0	0	0.0323	0.0187	0.2001	0.1412	0.2701	0	0	0	0	0	0	0	0.0193	0.0514	0.1664	0.1969	0.2259	0.4691	0.1466	0.3003	1.1492	0.9375	0.9052
BST1	3.5065	1.03e-30	4.874e-29	1.4981	-1.7011	1.9028	0.0528	0.0615	0.078	0.0633	0.0696	0.1194	1.9118	0.4253	0.4073	0.5187	0.4489	0.3556	0.4032	1.9572	2.0386	1.8478	0.0277	0.05	0.0964	0.0907	0.059	0.0923	0.3234	0.4217	0.4238	0.0739	0.042	0.0871	0.0799	0.0531	0.036	0.1632	0.1684	0.1045	0.0791	0.0774	0.0687	0.0712	0.1755	0.1554	1.2459	1.5247	1.1601
RP11-150O12.1	3.5062	1.505e-18	1.422e-17	-2.2673	-5.4466	2.2138	0	0.0153	0	0	0.0126	0	0.485	0.0961	0.0364	0.0516	0	0	0	0.3759	0.4679	0.4334	0	0	0	0.0259	0	0	0.0631	0.188	0.0526	0	0	0	0	0	0	0.0146	0.0174	0	0	0.0342	0	0	0	0	0.1662	0.2107	0.0586
TP73	3.5054	2.62e-13	1.449e-12	-0.8311	-3.7176	2.8253	0.0079	0	0	0.0026	0	0.0091	0.6671	2.3556	2.2804	2.2182	2.4392	2.2996	1.9644	1.9268	1.8889	2.0002	0.0123	0.0149	0.0044	0.0059	0.0066	0.0038	0	0.005	0.006	0.0083	0.0112	0	0.003	0.0059	0.008	0.0066	0.0195	0	0.0089	0	0	0	0	0	0.2201	0.1571	0.1651
HOXA11	3.5045	1.568e-16	1.215e-15	-1.1833	-4.3219	3.469	0.4191	0.3809	0.449	0.4965	0.4251	0.4848	0.9953	0	0	0	0	0.0164	0.0122	0.7134	0.5353	0.658	0	0	0	0.1319	0.0572	0.0222	0.217	0.1796	0.1979	0	0	0	0.0088	0	0.0234	0.0193	0.0342	0.0308	0.026	0	0	0.0156	0	0	0.4319	0.3475	0.0892
TMEM246	3.501	1.368e-23	2.107e-22	-0.5943	-3.5486	1.1759	0.0143	0.025	0.0194	0.0157	0.0309	0.0329	0.9846	0.0101	0.01	0.0107	0.0132	0.0136	0.0152	0.1474	0.1361	0.1186	0	0.0181	0.0159	0.0142	0.024	0.0321	0.0773	0.048	0.0922	0.0101	0.0091	0	0.0218	0.0357	0.0097	0.016	0.0143	0.0064	0.0429	0.0373	0.0224	0.0322	0.0283	0.0164	0.3029	0.5104	0.4057
GNG12	3.5008	5.895e-37	1.072e-34	5.6383	2.3998	1.5671	1.5069	1.5552	1.5237	1.8878	1.872	1.7585	4.4261	0.6236	0.5251	0.6366	0.6397	0.7437	0.7668	5.2491	5.2467	4.9613	0.6768	0.6589	0.7141	1.0936	1.1531	0.9893	2.8773	3.2431	3.0839	0.7903	0.7753	0.8536	0.8568	0.798	0.9269	1.7234	1.6525	1.505	0.5479	0.5457	0.7248	0.7672	0.7216	0.8064	3.8893	4.3205	3.493
IL6R	3.495	7.836e-22	1.012e-20	0.5486	-2.7416	2.8863	0.1441	0.0754	0.0831	0.0701	0.0391	0.092	0.5686	0.0178	0.0117	0.0126	0.026	0.015	0.0265	0.6833	0.7256	0.7723	0.026	0	0.0232	0.0311	0.0349	0.0162	0.2613	0.303	0.2091	0	0.012	0.014	0.0223	0.0063	0.017	0.0383	0.0736	0.0336	0	0.0124	0	0.0227	0	0	0.2336	0.3	0.2212
TUSC1	3.4945	1.227e-22	1.727e-21	0.9861	-2.4656	3.4604	0.0428	0.0189	0.0262	0.0282	0.0078	0.0249	1.4884	0.2137	0.2505	0.2322	0.3214	0.3186	0.2999	1.3197	1.4388	1.2749	0	0	0.012	0.0478	0	0.0105	0.3207	0.3851	0.3897	0.0228	0.0103	0	0.0083	0	0.0219	0.0623	0.0738	0.0711	3.1914	3.2611	3.1319	3.3772	2.9887	3.3916	3.1501	3.2677	3.3385
IFT172	3.4941	1.418e-25	2.851e-24	1.6744	-1.7814	4.6725	0.0095	0.0139	0.0077	0.0104	0.0046	0.011	1.0606	0.7417	0.6755	0.7399	0.5831	0.5579	0.5732	1.0063	1.0722	0.9968	0	0	0	0.0142	0.0106	0.0031	0.2066	0.2241	0.2326	0.0134	0	0.0035	0.0048	0.0096	0.0065	0.0316	0.0282	0.0545	0.0072	0.0031	0	0.0172	0.0063	0.0036	0.3312	0.5836	0.3705
NFIB	3.4921	1.218e-31	6.817e-30	2.1209	-1.1422	2.1291	0.008	0.0047	0.0065	0.0104	0.0077	0.0199	0.6917	0.0626	0.0494	0.0624	0.0291	0.065	0.0471	0.9639	1.0188	0.9743	0.0728	0.0689	0.0749	0.0583	0.0825	0.0629	0.4502	0.4912	0.4911	0.0926	0.0619	0.0495	0.0675	0.0239	0.0636	0.1502	0.1485	0.1134	0.6987	0.6247	0.622	0.6305	0.4898	0.5314	0.7527	0.7735	0.709
TSHZ3	3.4921	9.114e-26	1.869e-24	1.8198	-1.3227	4.1389	1.5073	1.4984	1.4971	1.5855	1.5119	1.5662	2.2274	0.1914	0.1668	0.2256	0.2121	0.2045	0.1257	1.3159	1.3588	1.3688	0.0142	0.0087	0.0203	0.1371	0.2474	0.1192	0.5824	0.5107	0.4431	0	0.013	0.0102	0.0278	0.0206	0.0186	0.0786	0.0495	0.0426	0.0104	0.0045	0	0.0124	0	0.0157	0.8972	0.9834	0.6878
MT1E	3.4913	3.84e-29	1.33e-27	2.9931	-0.5038	4.1559	0.1217	0.1071	0.0802	0.2586	0.2522	0.1532	4.118	0.2918	0.36	0.2118	0.2565	0.3379	0.4174	4.8483	4.7132	4.7434	0.077	0	0.1601	0.2433	0.6428	0.2056	2.1681	2.686	2.477	0.2908	0.0706	0.1603	0.0755	0.1105	0.2376	0.747	0.9996	0.8887	2.6291	2.7532	2.6319	2.6391	2.6161	2.6498	3.4605	3.558	3.3065
MMP14	3.4855	2.933e-41	1.4e-38	5.1607	1.9402	1.1409	0.5504	0.4773	0.4899	0.5243	0.5363	0.6452	4.6985	0.6174	0.6257	0.5487	0.7454	0.7671	0.6678	3.9853	3.9587	3.9077	0.404	0.4533	0.5333	0.627	0.7917	0.6204	2.4946	2.5703	2.4632	0.6509	0.5315	0.4534	0.5294	0.4857	0.5165	0.9128	0.8949	1.042	0.2824	0.3493	0.2338	0.364	0.3465	0.2849	3.4004	3.5619	3.0646
COBLL1	3.4847	3.115e-19	3.142e-18	0.1107	-3.0295	4.7457	0.2454	0.2287	0.252	0.2802	0.2645	0.3163	0.4773	0.0011	0.0022	0.0012	0	0	0.0033	0.1302	0.135	0.0969	0.0048	0	0.0052	0.0069	0.0078	0.006	0.0367	0.0177	0.0398	0	0	0	0.0036	0	0	0.0052	0.0046	0.0021	0.0035	0	0.0073	0.0021	0.0031	0	0.1761	0.2487	0.1332
FAM184A	3.4845	3.08e-19	3.108e-18	-1.9179	-5.0463	1.7074	0	0.003	0	0	0	0.006	0.2688	0.2497	0.2019	0.263	0.2583	0.2393	0.2775	0.2691	0.2277	0.2352	0	0	0	0	0	0.0033	0.0063	0.0174	0.0052	0	0	0	0	0	0	0.0086	0.0034	0	0	0	0	0	0	0	0.1107	0.1428	0.0612
FLNC	3.469	2.944e-28	8.682e-27	1.6065	-1.6318	2.3146	0.0369	0.0324	0.0232	0.0986	0.1083	0.0966	1.796	0.2602	0.2509	0.1648	0.1599	0.1612	0.1614	0.5442	0.5723	0.6114	0.0178	0.0216	0.0064	0.0171	0.0144	0.033	0.2249	0.2011	0.2045	0.0361	0.019	0.0159	0.0088	0.0087	0.0117	0.0334	0.0171	0.023	0.0323	0.0529	0.0313	0.0347	0.0422	0.0549	0.9911	1.0203	0.6702
NT5E	3.4551	1.328e-39	3.978e-37	6.333	2.814	3.852	0.9327	0.7917	0.7977	1.0125	1.154	1.1966	5.0458	0.6549	0.6464	0.4791	0.8303	0.9626	1.126	6.0506	6.1573	5.9444	0.1938	0.0856	0.2065	0.6003	0.9366	0.5232	3.9919	4.2971	4.3063	0.4652	0.286	0.3356	0.3701	0.4005	0.3997	1.7477	1.8958	1.7991	2.3855	2.3317	2.3368	3.1749	3.1026	3.2005	4.8563	5.2062	4.5412
CDC14B	3.4532	4.017e-24	6.642e-23	1.6061	-1.3978	3.2668	0.0178	0.0089	0.0145	0.0397	0.0419	0.022	0.7193	0.009	0.0054	0.0095	0.0123	0.0073	0.0027	0.4691	0.4802	0.4532	0.0315	0.0335	0.0337	0.067	0.0874	0.0533	0.1849	0.2054	0.1725	0.053	0.0524	0.053	0.0442	0.0603	0.066	0.0587	0.0744	0.0605	0	0.005	0	0.0206	0.0025	0.0145	0.5653	0.5578	0.2667
KLHL29	3.4524	2.683e-20	2.989e-19	-0.0337	-3.2369	3.5879	0.3778	0.3689	0.3712	0.6971	0.6607	0.7235	0.6492	0	0.0084	0	0.0033	0.0069	0.0076	0.2494	0.2845	0.3054	0	0	0	0.0425	0.036	0.0162	0.1394	0.1035	0.1369	0	0.0023	0	0.0037	0.0073	0	0.0201	0.0191	0.0161	0.0055	0.0024	0	0	0	0.0028	0.1088	0.1052	0.0721
KRT18	3.4518	2.871e-16	2.155e-15	-0.9658	-3.9194	1.8723	0.0248	0.0432	0.0068	0.0431	0.0299	0.0568	2.368	0	0.046	0.0849	0.0398	0.0641	0.0263	0.058	0.119	0.15	0.0258	0.0312	0.0092	0	0	0.008	0	0.0106	0	0	0.0079	0.0184	0.0064	0	0	0.0277	0.0165	0	0.0373	0.0163	0.013	0.1194	0.0804	0.0377	1.27	1.5201	0.9205
CHPF	3.4496	5.342e-31	2.702e-29	2.5292	-0.9116	3.9274	0.0251	0.0579	0.0603	0.1015	0.1227	0.1125	2.8815	0.9762	0.8296	0.917	0.6427	0.6937	0.4749	2.4498	2.4813	2.5666	0	0.0159	0.0093	0.0249	0.1478	0.0402	0.9439	0.879	0.9535	0.0352	0.0238	0	0.0255	0.0252	0.0339	0.216	0.1361	0.2202	2.6609	2.4754	2.3066	2.8286	2.7443	2.7886	3.1048	2.9329	2.9574
LAMA2	3.4345	5.838e-28	1.643e-26	1.7334	-1.3023	1.3984	0.0264	0.0208	0.051	0.0532	0.0418	0.0395	1.1919	0.0824	0.0798	0.0852	0.0718	0.0632	0.1007	0.5591	0.6402	0.6071	0.0328	0.0447	0.0609	0.0469	0.0613	0.063	0.2261	0.251	0.2078	0.0552	0.074	0.0438	0.0578	0.0513	0.0532	0.0676	0.0623	0.08	0.018	0.0157	0.029	0.0144	0.0416	0.0061	0.6991	0.8232	0.5241
PIP4K2C	3.4273	3.211e-19	3.224e-18	0.6944	-2.7412	5.1107	0.0081	0	0.0261	0.0316	0.029	0.0186	1.2532	1.5903	1.6595	1.7339	1.4941	1.3472	1.4527	1.5632	1.5849	1.6099	0	0	0	0	0.027	0.0078	0.2709	0.3862	0.27	0.017	0.0077	0.009	0	0	0	0.0068	0.0632	0.0429	0.0183	0	0	0	0	0	0.7292	0.8176	0.3352
CTGF	3.4232	5.75e-45	9.76e-42	6.5611	3.0947	3.8357	2.7558	2.6188	2.6207	2.0864	2.2169	2.2202	7.4579	2.4617	2.5563	2.4373	4.1749	4.1217	4.2066	6.4004	6.4686	6.3709	0.1992	0.2386	0.1448	0.7219	0.551	0.6614	4.3064	4.0803	4.0008	0.538	0.3112	0.3583	0.4905	0.2808	0.6301	1.84	1.9017	1.7897	5.2002	5.0395	4.9529	5.1156	5.088	4.9431	6.7774	6.9599	6.5161
TANC2	3.4207	1.321e-24	2.345e-23	3.5002	0.6079	1.9591	0.6411	0.6559	0.6468	0.6372	0.6379	0.6544	1.162	0.0058	0.0082	0.0087	0.0064	0.0091	0.0062	0.4795	0.5309	0.5162	0.741	0.7674	0.8161	0.8961	0.9166	0.7819	1.2391	1.0032	0.9748	1.1049	0.9931	1.1181	0.9517	0.825	0.8631	1.0482	1.117	1.0682	0.0132	0.0046	0.0073	0.0047	0.0069	0.004	0.3147	0.2648	0.1829
DCLK2	3.4199	1.282e-21	1.62e-20	1.2756	-1.5874	3.4577	0	0	0.0094	0.0038	0.0084	0.03	0.7196	0	0	0	0	0.0041	0.0123	0.305	0.2684	0.2796	0.5631	0.5959	0.5738	0.6407	0.6741	0.6209	0.9007	0.6306	0.8181	0.6122	0.4759	0.4754	0.5537	0.5893	0.6546	0.6202	0.7124	0.5624	1.7708	1.6146	1.5234	1.6501	1.6446	1.6614	1.8758	1.8423	1.7335
HOXA9	3.4137	2.156e-19	2.212e-18	-0.3972	-3.4346	3.339	1.0778	1.1956	1.1512	0.9408	0.9248	0.9157	1.3813	0.0074	0.029	0.0078	0.0498	0.0586	0.0437	0.8815	1.0386	0.8196	0	0	0.0231	0.0309	0.0854	0.0692	0.2143	0.2667	0.3019	0	0	0	0.0238	0	0	0.0261	0	0.0416	0.0236	0	0.0164	0.0141	0	0	0.3416	0.8368	0.5313
MAP3K13	3.4099	3.29e-22	4.432e-21	1.2343	-1.6695	1.7647	0.0842	0.0933	0.0704	0.1701	0.1838	0.1707	0.5271	0.006	0.003	0.0079	0.0058	0.006	0.0134	0.3045	0.3716	0.3437	0.1018	0.0434	0.0667	0.1355	0.177	0.1253	0.233	0.2556	0.1733	0.1036	0.084	0.0935	0.1253	0.1484	0.1394	0.2092	0.1595	0.1408	0	0.0021	0	0.0029	0.0021	0	0.2347	0.3423	0.1309
SBSN	3.4074	6.27e-12	2.971e-11	-1.965	-5.1152	1.5252	0.0134	0.0117	0.0217	0.0262	0	0.0155	0.0985	0.0189	0.028	0.0397	0.0185	0.0191	0.0142	1.3435	1.3409	1.4155	0	0.0252	0	0	0.0876	0.0258	0.4252	0.4513	0.5555	0.0282	0	0.0587	0.0102	0.04	0.0537	0.0334	0.0526	0	0	0.0392	0.0417	0	0.0652	0	0.0443	0.2212	0.0598
CTSV	3.3997	9.201e-18	7.987e-17	-0.3994	-3.2519	4.1635	0	0.0135	0.025	0.0202	0.0223	0.0267	1.5238	0	0.0216	0.0116	0	0	0	0.0363	0.0269	0.0117	1.1854	1.428	1.2554	1.1502	1.2465	1.1212	1.2655	1.3163	1.3376	1.283	1.4958	1.2779	1.4849	1.6363	1.4016	1.7684	1.6277	1.6835	0.0348	0	0	0.0209	0.0454	0	0.3241	0.6381	0.4245
PKIA	3.3965	5.021e-20	5.475e-19	0.5652	-2.7984	2.8181	0	0.0055	0	0.0206	0.0091	0.029	0.3594	0.0178	0.0088	0.0095	0.0131	0.0269	0.0134	1.0718	1.0826	1.0157	0	0	0	0.0556	0.0624	0.0122	0.4037	0.4107	0.4315	0	0.006	0.014	0.0048	0.0095	0	0.0725	0.0738	0.042	3.2376	3.235	3.3637	3.1683	3.1502	3.324	2.9665	3.192	3.0636
CYB561	3.3957	1.376e-29	5.167e-28	2.3453	-0.7189	0.9646	0.3622	0.3427	0.3008	0.194	0.2828	0.2574	2.0183	0.2624	0.2481	0.2513	0.2422	0.3058	0.2305	1.433	1.4175	1.3908	0.1486	0.2036	0.2363	0.1892	0.1594	0.1563	0.5466	0.6391	0.6097	0.2615	0.2691	0.2223	0.1732	0.1845	0.1271	0.3127	0.3453	0.3195	0.0337	0.0049	0.0079	0.0203	0.0247	0	1.106	1.0834	0.9298
ZDHHC1	3.3948	7.679e-18	6.751e-17	-0.3522	-3.7123	3.7328	0.0082	0	0.0132	0.0107	0.0118	0.0047	0.804	0.8857	0.9635	0.8745	1.125	1.0611	0.9724	1.1928	1.2663	1.3718	0	0	0	0	0	0.0158	0.1836	0.2304	0.2092	0.0342	0	0.0091	0	0	0.0166	0.0272	0.0243	0.0327	0.0547	0.0161	0.0255	0.0545	0.0401	0.0461	0.4645	0.3611	0.2156
TTC39B	3.3942	2.855e-22	3.877e-21	0.9831	-1.9739	3.168	0.4896	0.558	0.5645	0.7173	0.7442	0.7608	1.0662	0.0367	0.0319	0.0292	0.0151	0.0371	0.0276	0.3928	0.3848	0.3363	0.0068	0.0041	0.0024	0.0355	0.0648	0.0335	0.086	0.1073	0.0908	0	0.0021	0.0024	0.0117	0.0066	0.0045	0.0055	0.0195	0.0263	0.005	0.0022	0	0	0.0065	0.005	0.4391	0.5571	0.3061
DSEL	3.392	9.985e-39	2.422e-36	5.3839	1.9626	2.5669	1.3907	1.4215	1.3494	1.6903	1.7303	1.684	3.535	0.2589	0.2198	0.2516	0.2582	0.256	0.3136	3.8418	3.9961	3.8919	0.0515	0.0521	0.061	0.2699	0.3749	0.2019	2.3011	2.4394	2.3824	0.1677	0.0702	0.0759	0.1112	0.102	0.1308	0.7696	0.8033	0.6427	0.4816	0.5379	0.5317	0.5315	0.5291	0.4901	2.4722	2.7169	2.0767
HPSE	3.3909	3.498e-21	4.232e-20	0.8912	-2.4527	4.9941	0	0.0148	0	0.0037	0.0041	0.013	0.957	2.3896	2.351	2.2772	2.5968	2.556	2.6892	2.648	2.6694	2.6125	0.0175	0.0107	0.0063	0.0084	0.0095	0	0.1101	0.163	0.1001	0.0119	0	0.0063	0.0043	0	0.0228	0.0374	0.0334	0.0596	0	0	0	0.0153	0.0056	0.0065	0.4375	0.6684	0.3915
PRUNE2	3.3885	1.095e-34	1.154e-32	4.0552	1.1955	3.0478	0.0849	0.0777	0.1015	0.1659	0.131	0.1453	1.1143	0.0419	0.0353	0.027	0.02	0.0436	0.0324	1.7565	1.8874	1.7216	1.4852	1.4637	1.4659	1.2239	1.3007	1.2832	1.7078	1.615	1.5923	1.4066	1.4704	1.4449	1.3609	1.3247	1.3137	1.4665	1.4115	1.4162	0.1602	0.1222	0.1495	0.1141	0.1096	0.0791	0.5507	0.5453	0.4114
ZDBF2	3.3814	4.206e-20	4.61e-19	1.7332	-1.7186	5.6198	0.0129	0.0068	0.0042	0.0034	0.0187	0.0164	0.8881	1.6667	1.6717	1.7651	1.6737	1.7349	1.9084	1.641	1.7182	1.7001	0	0	0.0029	0	0.0087	0.0075	0.1878	0.1504	0.1647	0	0.0049	0	0	0.0078	0.0053	0.0216	0.0206	0.0481	0	0	0.0081	0.0175	0.0077	0.0059	0.5733	0.7061	0.395
IL32	3.3791	2.555e-16	1.927e-15	-2.0048	-4.5865	2.6547	0.045	0.008	0.0294	0.0238	0.0132	0.021	1.7552	0.1238	0.1167	0.1677	0.0976	0.0947	0.1027	0.1043	0.1225	0.1758	0	0	0	0.0795	0	0.0605	0	0.023	0	0	0	0	0	0	0.0185	0	0	0	0	0	0	0	0.009	0	0.4437	0.4086	0.2385
PDGFD	3.3791	6.333e-18	5.622e-17	-2.2587	-5.296	2.0579	0	0	0	0	0	0	0.1923	0	0	0	0	0.0045	0	0.039	0.0485	0.0421	0	0	0	0	0	0	0.0228	0.0158	0.0377	0	0	0	0	0	0	0	0	0.0084	0	0	0	0	0.0062	0	0.1011	0.3003	0.1029
EPHA2	3.3731	5.228e-22	6.885e-21	1.05	-2.0659	2.582	0.0872	0.0606	0.0861	0.0538	0.1203	0.1415	2.0568	0.0225	0.053	0.0612	0.0394	0.0803	0.0468	0.8318	0.709	0.6786	0	0	0.0071	0.0285	0.032	0.0307	0.1244	0.1837	0.2095	0.0135	0	0.0142	0.0291	0.0097	0.013	0.0683	0.0379	0.0838	0	0.0251	0.0101	0.0087	0.0253	0.0363	1.0091	1.2163	0.6285
ITGB3	3.372	4.247e-29	1.458e-27	1.2403	-1.9001	1.3437	0.0481	0.0329	0.0774	0.0764	0.0988	0.0944	0.9756	0.038	0.0921	0.052	0.0371	0.0269	0.0565	0.9691	0.9058	0.9366	0.1753	0.1467	0.1868	0.1826	0.0971	0.1112	0.7535	0.805	0.772	0.0999	0.1704	0.1817	0.1079	0.072	0.0754	0.2115	0.2113	0.223	0.0954	0.0984	0.0749	0.0649	0.0529	0.0728	0.4495	0.5061	0.4878
EXD2	3.3708	1.285e-20	1.474e-19	1.1926	-2.1877	5.2029	0.0116	0	0.0094	0.0076	0.0414	0.0365	1.2088	2.1878	2.0657	2.15	1.9209	2.0677	2.0381	2.1911	2.1797	2.1869	0	0	0.0064	0.0086	0.0479	0.0056	0.3237	0.3804	0.3099	0.0243	0.0055	0	0	0	0.0234	0.0241	0.0399	0.0461	0	0.0057	0	0	0.0057	0	0.5701	0.6997	0.3954
PTPRU	3.3663	2.928e-19	2.962e-18	-0.0766	-3.1103	1.9067	0.0549	0.0583	0.0161	0.1423	0.0897	0.0831	1.103	0.0252	0.0277	0.0267	0.0192	0.0283	0	0.1973	0.202	0.2241	0	0.0151	0.0089	0.0178	0.0134	0.0192	0.0856	0.0743	0.1002	0.0168	0.0114	0.0308	0.0272	0.006	0.0081	0.0266	0.0158	0.0476	0.0358	0.0157	0.0311	0.0269	0.0545	0.0757	0.3952	0.4031	0.2418
LDLRAD3	3.3602	3.966e-24	6.564e-23	4.1851	1.4149	0.8721	0	0.0051	0.0188	0.0038	0.0126	0.0235	1.165	0.0367	0.0041	0.0174	0.028	0.033	0.0306	1.3589	1.3726	1.1981	4.3244	4.3992	4.385	4.4629	4.4772	4.4384	4.4924	4.3323	4.3695	4.3942	4.4761	4.4602	4.3805	4.3832	4.4155	4.3986	4.4088	4.3752	4.2148	4.1866	4.1552	4.1526	4.1366	3.9758	4.0539	3.8485	3.9282
ULK2	3.3596	4.914e-25	9.269e-24	1.987	-0.8636	1.1976	0.0135	0.0118	0.011	0.023	0.0117	0.0341	1.0173	0.0077	0.0019	0.0061	0.0037	0.0077	0.0057	0.196	0.193	0.1669	0.5946	0.5525	0.6283	0.4456	0.4063	0.35	0.5561	0.5591	0.4272	0.5938	0.589	0.6503	0.5096	0.5143	0.4105	0.6411	0.6032	0.6864	0.6323	0.6466	0.4782	0.4216	0.4749	0.5056	0.7153	0.7202	0.6628
PAX8	3.358	1.488e-21	1.869e-20	-0.1745	-2.9842	2.1739	0	0	0	0.0024	0.0026	0.0021	0.2918	0.0026	0.0026	0.0109	0.0101	0	0	0.148	0.1717	0.1698	0.0777	0.1132	0.102	0.1696	0.1403	0.1187	0.2409	0.1831	0.1931	0.147	0.1168	0.1396	0.1685	0.0908	0.1816	0.1289	0.1189	0.1581	0	0	0.0057	0	0	0	0.0362	0.0465	0.0369
ID1	3.3575	1.267e-32	8.796e-31	2.745	-0.2648	0.8855	0.6374	0.5972	0.6084	0.7314	0.7051	0.8751	4.6589	0.8958	0.6678	0.6436	0.7878	0.7446	0.6236	3.7437	3.8686	3.8635	0.6857	0.9548	0.6017	0.9057	0.9694	0.6338	1.7307	1.8385	1.9928	0.6228	0.789	0.9152	0.5782	0.7478	0.6323	1.0667	1.1057	1.1313	1.0863	1.0569	0.5806	1.338	0.9657	0.8812	3.2462	3.4333	2.9861
BHLHE41	3.3543	4.261e-22	5.686e-21	-0.3342	-3.4859	3.7216	0.0067	0.0059	0.0055	0.022	0.0291	0.0117	0.3477	0.0284	0.0141	0.0101	0.0093	0.0144	0.0213	0.6198	0.7064	0.6658	0	0	0	0.18	0.1302	0.2068	0.4088	0.4155	0.4184	0.0142	0	0	0.0052	0	0	0.061	0.0529	0.0535	0	0	0	0.0092	0	0	0.0663	0.2318	0.0894
SQRDL	3.3521	4.079e-24	6.737e-23	1.0807	-2.0109	1.9834	0.14	0.0521	0.1212	0.0666	0.091	0.0921	1.2773	1.4848	1.4815	1.5132	1.2807	1.3086	1.3927	2.2298	2.2558	2.1432	0.1533	0.1404	0.1375	0.0507	0.0569	0.0654	0.5159	0.6239	0.5794	0.1394	0.1107	0.0932	0.1264	0.1007	0.1344	0.1381	0.1395	0.2354	0.0195	0.0909	0.0534	0.0233	0.0506	0.0099	0.8008	0.9914	0.5422
HLF	3.3448	5e-15	3.335e-14	-1.9388	-5.165	1.9091	0.0161	0.0071	0.0033	0	0.0029	0.007	0.1224	0	0	0.0121	0.0028	0.0029	0.0043	0.227	0.2286	0.237	0	0	0	0	0	0.0117	0.0725	0.0555	0.0898	0	0.0115	0.009	0.0062	0	0	0.0068	0.0358	0.0108	0.0091	0.0119	0	0.0109	0.008	0.0092	0.0268	0.0514	0.0452
P4HA2	3.34	6.413e-36	8.52e-34	4.418	1.546	2.1119	0.4884	0.5111	0.4797	0.5162	0.5523	0.5106	3.06	0.1215	0.0854	0.1196	0.3078	0.3187	0.2749	1.92	1.8976	1.8137	0.8268	0.7202	0.7403	0.7968	0.9031	0.8781	1.2321	1.2142	1.3235	0.7499	0.7206	0.6769	0.9332	0.8724	0.9622	1.2418	1.1918	1.2851	0.1031	0.0929	0.1139	0.1612	0.2326	0.2411	2.1524	2.4852	1.9059
GABARAPL1	3.3353	1.746e-28	5.466e-27	2.3399	-0.57	1.9033	0.6848	0.744	0.6883	0.965	0.9548	0.9318	2.4836	0.2847	0.3228	0.2387	0.21	0.2561	0.2879	1.8326	1.7902	1.7736	0.3106	0.2496	0.2949	0.353	0.3145	0.3318	0.7298	0.8113	0.8053	0.2178	0.2505	0.2531	0.2175	0.2935	0.2776	0.3786	0.2884	0.2933	0	0.0064	0.0305	0.0437	0.0129	0.0223	1.4483	1.7257	1.127
TUFT1	3.3336	8.735e-19	8.452e-18	-0.4141	-3.3969	4.0942	0.0273	0	0.0056	0.0135	0	0.004	1.0646	2.2437	2.2213	2.0874	1.3434	1.406	1.427	1.2887	1.2824	1.3702	0.0213	0	0.0152	0	0	0.0066	0.0375	0.0174	0.0105	0	0.026	0.0076	0.0052	0	0	0.0115	0.0204	0	0	0	0	0.0186	0	0.0157	0.4173	0.7932	0.5088
MANSC1	3.3325	7.765e-21	9.111e-20	-0.7362	-3.936	2.8805	0.1361	0.1199	0.1258	0.2357	0.217	0.1857	0.7151	0.0333	0.0587	0.0352	0.0325	0.0402	0.02	0.7723	0.8995	0.8952	0.0294	0	0	0	0.0159	0	0.2704	0.1816	0.228	0	0	0.0106	0.0145	0.0143	0	0.0393	0.0374	0	0	0	0.0149	0	0.0094	0	0.4125	0.4461	0.2567
TACC2	3.332	3.935e-18	3.577e-17	-0.0637	-3.1471	2.6097	0.0014	0.0012	0.0023	0.0046	0.0031	0.0025	0.1942	0.001	0.0059	0.0011	0.002	0.002	0.003	0.1192	0.1075	0.0926	0	0	0	0.0126	0.0048	0.0041	0.036	0.0391	0.0469	0	0	0	0.0054	0.0021	0	0.0177	0.0099	0.0019	0.2902	0.3017	0.2806	0.5235	0.5566	0.355	0.5001	0.4375	0.4654
C3orf14	3.3304	2.431e-18	2.25e-17	-1.2831	-4.2932	2.9939	0.012	0.0105	0.0049	0.0429	0.0598	0.048	0.566	0	0	0	0.0042	0	0.0064	0.183	0.3076	0.2042	0	0	0.0067	0	0	0.0116	0.022	0.0303	0.1064	0	0	0	0.0046	0	0	0.025	0	0	0.1554	0.0977	0.0918	0.1178	0.1093	0.087	0.4324	0.4768	0.3346
LGALS1	3.3248	3.825e-43	3.076e-40	6.9131	3.6184	2.2914	4.6315	4.556	4.4617	5.4171	5.3333	5.2831	8.7696	2.5808	2.4823	2.216	3.6695	3.7522	3.7747	8.5889	8.534	8.4683	1.5313	1.1245	1.1849	2.405	3.0328	2.3517	6.0853	6.3485	6.3891	1.5827	1.0847	1.322	1.4726	1.5259	1.5958	3.5203	3.7209	3.6648	4.1695	4.0539	4.036	4.8141	4.9613	4.9735	7.2288	7.5711	6.9169
NKX3-1	3.3246	1.046e-18	1.005e-17	-1.1765	-4.1629	3.1172	0.0081	0	0	0.0107	0.0176	0	0.7168	0.5226	0.6219	0.581	0.5819	0.5467	0.5476	0.6359	0.5755	0.6194	0	0	0	0.0242	0	0.0157	0.0874	0.0206	0.061	0	0	0	0	0	0	0.0204	0.0081	0	0	0	0.0128	0.0329	0.0081	0.0093	0.3392	0.469	0.3665
UTY	3.3223	1.131e-27	3.031e-26	3.2365	-0.0246	5.4118	0.012	0.0105	0.0073	0.0079	0.0065	0.0087	0.8861	0.0191	0.0105	0.0246	0.0042	0.0086	0.0222	0.6165	0.6599	0.6146	0.2498	0.162	0.2147	0.0268	0.0051	0.0628	0.3741	0.3279	0.4445	0.4512	0.3984	0.3866	0.1694	0.1263	0.1403	0.6325	0.5279	0.641	2.4481	2.419	2.2537	2.3706	2.3424	2.3022	2.4407	2.3446	2.3577
DYNC2H1	3.3191	3.543e-25	6.775e-24	3.5052	0.1156	4.532	0.0186	0.0147	0.0211	0.0183	0.0121	0.0257	1.2787	1.8897	2.0511	2.0323	1.8126	1.9891	2.0142	2.1389	2.3118	2.3588	0.0116	0.0035	0.0021	0.0249	0.0311	0.0198	0.4955	0.6477	0.6434	0.0196	0.0124	0.0124	0.0128	0.0084	0.0264	0.1057	0.1007	0.1205	0.0622	0.0963	0.0716	0.0376	0.0275	0.0401	0.8975	1.041	0.6051
FBLN7	3.3189	8.954e-18	7.79e-17	0.7672	-2.0412	1.3755	0.0282	0.0071	0.0033	0.0133	0.0117	0.0164	0.8396	0.0143	0.0028	0.0151	0.0195	0.0087	0	0.1346	0.1926	0.1267	0.6672	0.5963	0.6331	0.3529	0.2894	0.245	0.4946	0.391	0.3651	0.4596	0.4307	0.6395	0.2936	0.3176	0.1859	0.322	0.2755	0.3689	0.0092	0.012	0	0.0164	0	0.0046	0.2259	0.4235	0.153
TCEA3	3.3164	1.404e-21	1.769e-20	0.7682	-2.1965	2.4123	0.0595	0.0198	0.0722	0.0538	0.0593	0.0348	1.4454	2.0464	2.1339	2.0482	2.4205	2.4098	2.3632	2.1846	2.2368	2.1957	0.0235	0.0143	0.0741	0.0446	0.0502	0.0646	0.2199	0.1982	0.2835	0.0629	0.0427	0.106	0.0954	0.0562	0.0457	0.1279	0.1233	0.0698	0.0171	0.0515	0.0354	0.0205	0.0518	0.0087	0.7844	0.7419	0.4862
CSRNP3	3.3144	2.088e-13	1.171e-12	0.6548	-2.1409	5.2472	0	0.0019	0	0.0014	0	0.0037	0.0319	0	0.0015	0.0032	0	0.0015	0.0045	0.1067	0.1161	0.1205	1.8788	1.9795	1.868	1.8195	1.7474	1.6976	2.0858	1.9436	1.9237	2.3322	2.4535	2.3421	2.2804	2.1718	2.1552	2.5638	2.5572	2.4393	0	0	0	0.0029	0	0	0.0282	0.0306	0.012
GLYATL2	3.3058	1.403e-15	9.821e-15	-2.3296	-5.341	1.7186	0.0145	0.0127	0	0	0.0105	0.0168	0.4131	1.2061	1.2283	1.2758	0.2234	0.2124	0.3295	0.6973	0.4736	0.575	0	0	0	0	0	0.014	0.1523	0.1577	0.0863	0	0	0	0.0111	0	0	0	0.0429	0	0	0	0	0	0	0	0.1828	0.218	0.1417
CHST3	3.304	3.011e-33	2.347e-31	2.7755	-0.4478	3.6577	0.0378	0.02	0.0369	0.0348	0.0356	0.0587	2.0616	0.4545	0.4325	0.4267	0.3488	0.2847	0.3093	1.5009	1.5387	1.5503	0.0354	0.0072	0.0169	0.0887	0.0568	0.0402	0.652	0.753	0.7975	0.0321	0.0109	0.0296	0.0261	0.0343	0.0155	0.0842	0.1173	0.1091	1.6497	1.4835	1.2868	1.4489	1.3968	1.4677	2.0172	2.0622	1.9003
CC2D2A	3.3017	5.689e-25	1.063e-23	1.1833	-2.0769	3.5951	0.028	0.0276	0.034	0.0298	0.0228	0.0343	0.754	0.0849	0.114	0.0897	0.181	0.1866	0.2406	0.8784	0.8033	0.8024	0	0	0.0039	0.0157	0.0235	0.0136	0.2768	0.2431	0.2874	0	0.0067	0.0039	0.0107	0.0106	0	0.0552	0.0586	0.0282	0.0159	0.0139	0.0055	0	0.0105	0.0081	0.4612	0.4726	0.2565
EVC	3.2999	6.023e-25	1.118e-23	2.2828	-0.6063	4.0443	2.0044	1.9176	1.9826	2.1964	2.1486	2.1726	2.831	0.021	0.0052	0.0084	0.0077	0.0186	0.0118	1.026	1.0618	1.1308	0.0459	0.035	0.061	0.1879	0.2838	0.1862	0.5194	0.4177	0.3835	0.0313	0.0386	0.037	0.0505	0.0224	0.0226	0.0523	0.0584	0.0734	0.0252	0	0	0.0101	0.0111	0.0085	0.8868	1.0389	0.748
CGREF1	3.2985	2.295e-16	1.743e-15	0.3296	-2.4133	4.6509	0.0132	0.0058	0.0107	0.0087	0	0.0114	0.8386	0.0047	0.0092	0	0.0046	0	0.0278	0	0.0115	0.005	1.6065	1.5884	1.4349	1.6359	1.7206	1.6921	1.7885	1.7617	1.7932	1.5274	1.3981	1.4816	1.6235	1.6176	1.6327	1.7238	1.6144	1.7279	0.0149	0.013	0.0309	0.0179	0.026	0.0076	0.4031	0.4781	0.2543
RASAL2	3.2984	3.744e-33	2.818e-31	3.7485	0.4288	4.5536	0.0368	0.045	0.026	0.045	0.0547	0.0592	1.7868	0.033	0.0207	0.0167	0.0272	0.0194	0.0466	1.4247	1.471	1.3371	0.0382	0.0141	0.0083	0.0438	0.0613	0.0356	0.7107	0.7035	0.7221	0.0209	0.0211	0.0083	0.0151	0.0149	0.03	0.1614	0.1392	0.0938	1.3618	1.2534	1.3617	1.4463	1.5023	1.3646	1.8841	1.8887	1.6934
DHRS9	3.2922	2.46e-15	1.692e-14	-1.746	-4.8617	2.2946	0	0.0062	0	0.0047	0.0051	0	0.129	0.01	0.005	0	0.0147	0.0051	0.0299	0.4907	0.5003	0.5163	0	0	0.0079	0.0419	0.047	0.0407	0.0888	0.1214	0.2213	0	0	0	0	0	0	0.0178	0.0827	0.0378	0	0.0278	0.0111	0	0.028	0	0.0697	0.0892	0.0477
TENC1	3.2906	4.974e-39	1.31e-36	3.8318	0.678	1.5555	0.2536	0.2069	0.2023	0.277	0.2107	0.2866	2.8362	0.2305	0.2083	0.17	0.1819	0.2543	0.1989	2.1386	2.0955	2.2054	0.1185	0.1083	0.1431	0.1451	0.1272	0.0957	1.1087	1.0817	1.0801	0.2077	0.1174	0.1198	0.1021	0.133	0.1346	0.3143	0.2855	0.38	0.272	0.2747	0.1847	0.2159	0.2762	0.1708	1.6308	1.6008	1.3348
GLIS3	3.2878	5.85e-31	2.911e-29	2.1254	-1.1876	3.6413	0.0365	0.034	0.0462	0.0782	0.0813	0.0692	1.0751	0.0146	0.0048	0.0069	0.0048	0.0115	0.0122	0.6717	0.7299	0.7742	0.0285	0.0044	0.0077	0.0205	0.0039	0.0045	0.3952	0.348	0.3767	0.0146	0.0088	0.0179	0.014	0.0139	0.0233	0.0532	0.0453	0.0519	0.6575	0.5824	0.5164	0.5553	0.6035	0.5836	0.8765	0.8416	0.7751
LRRN4CL	3.2838	3.575e-26	7.787e-25	1.2707	-1.8674	0.942	0.1931	0.1131	0.1513	0.1234	0.108	0.1902	1.0031	0.1326	0.1575	0.147	0.1491	0.1203	0.1456	2.3127	2.5939	2.4961	0.1527	0.1835	0.2329	0.174	0.1482	0.1244	1.2365	1.2197	1.2824	0.3649	0.2013	0.2233	0.1709	0.2166	0.1591	0.5181	0.4628	0.398	0.1126	0.0984	0.2111	0.1465	0.1553	0.1778	0.7197	0.8653	0.424
TP63	3.2812	3.511e-20	3.876e-19	-0.8069	-3.6872	3.2075	0.1203	0.1029	0.1066	0.2158	0.2163	0.1883	0.5472	0.0025	0.005	0.0027	0.0025	0.0051	0.0038	0.14	0.146	0.1568	0	0	0	0.0159	0.0179	0.0138	0.0707	0.1138	0.0901	0.0076	0	0	0.0109	0	0.0073	0.003	0.0142	0	0	0	0	0.0049	0	0.0041	0.2011	0.2297	0.1059
FAM83H	3.2764	2.932e-17	2.424e-16	-1.7353	-4.4271	2.2338	0.0047	0	0	0.0185	0.0102	0.0109	0.8434	0.4303	0.3635	0.2702	0.344	0.2559	0.3336	0.2804	0.2288	0.3734	0	0	0	0	0	0	0	0	0	0	0	0	0	0	0	0	0	0	0.0107	0	0	0.0064	0	0.0054	0.2596	0.4208	0.2369
ZNF462	3.2561	1.469e-26	3.364e-25	2.787	-0.4316	4.6445	0.0065	0.0095	0.0088	0.0213	0.0157	0.0126	1.2541	0.0092	0.0046	0.0081	0.006	0.017	0.0115	0.6026	0.6417	0.5619	0	0	0	0.0162	0.0146	0.0042	0.2495	0.2204	0.247	0.0092	0	0.0048	0.005	0.0066	0.022	0.0199	0.0449	0.0347	1.9249	1.6869	1.601	1.5571	1.4785	1.3796	1.677	1.5654	1.6045
MTAP	3.2525	3.089e-27	7.674e-26	2.2186	-1.1344	4.0131	0.0033	0.0087	0.0027	0.0174	0.0168	0.0249	1.1041	0.1923	0.2288	0.2264	0.1573	0.196	0.2286	1.0259	1.102	1.0042	0	0	0.0037	0.0198	0.0167	0.0097	0.2683	0.3787	0.2775	0.021	0.0032	0.0074	0	0.01	0.0068	0.0495	0.0491	0.0658	3.4394	3.4092	3.5066	3.3353	3.4541	3.456	3.4411	3.4239	3.3373
IMPACT	3.2495	1.721e-19	1.781e-18	2.1708	-1.1318	4.7661	0.0216	0.0189	0.0175	0.0177	0.0156	0.0125	1.152	2.5134	2.547	2.7148	2.421	2.5523	2.6478	2.8541	2.8462	2.7518	0.0168	0	0.006	0	0.036	0.0157	0.4138	0.601	0.4458	0.0673	0.0052	0.012	0.0206	0.0324	0.011	0.1221	0.0892	0.0781	2.3153	2.3134	2.4705	2.5107	2.4871	2.5696	2.6089	2.6894	2.549
FSD1	3.248	5.662e-18	5.056e-17	1.2961	-1.4121	1.5079	0.0086	0	0	0.0224	0.0246	0	0.7648	1.4757	1.4014	1.2492	1.794	1.7749	1.6723	1.6983	1.6019	1.7088	1.9951	2.0153	1.9279	1.9774	1.9552	1.8643	1.9551	2.0572	2.076	1.9522	1.9109	1.9141	1.9514	1.9394	1.9703	2.0657	2.0505	2.1425	0.0193	0	0	0	0.0085	0	0.1369	0.3108	0.2169
CBR1	3.2453	3.142e-21	3.816e-20	3.3372	0.6426	0.8199	0.0744	0	0.0522	0.0766	0.0312	0.0557	2.4255	3.6508	3.6707	3.557	3.3134	3.2346	3.1833	3.2184	3.2719	3.29	3.6405	3.5957	3.6765	3.1918	3.2841	3.3221	3.3657	3.5184	3.5492	3.4994	3.4431	3.6012	3.3849	3.5142	3.3928	3.3078	3.4283	3.4098	0.0486	0	0.017	0.0147	0.0215	0.0124	1.1949	1.6661	1.0395
KLHDC8B	3.2399	3.788e-21	4.575e-20	0.2493	-2.8565	3.7833	0.9658	0.8089	0.8216	1.185	1.1452	1.1161	2.0926	0.2192	0.3179	0.3739	0.4583	0.3654	0.3583	1.4938	1.5061	1.3719	0	0	0.0673	0.0721	0.041	0.0587	0.4131	0.3726	0.3947	0	0	0.0137	0	0	0.025	0.0709	0.0839	0.0166	0	0	0.0193	0	0.0122	0	0.8967	0.938	0.7507
ENTPD7	3.2393	1.086e-20	1.254e-19	1.4431	-1.3105	3.7088	0.0432	0.0441	0.0409	0.0425	0.0314	0.0417	1.474	2.0071	2.0336	2.0254	1.6205	1.7174	1.5669	1.6895	1.8496	1.8034	0.496	0.3647	0.4075	0.4462	0.5281	0.4767	0.6487	0.6174	0.5723	0.4815	0.5621	0.5028	0.4715	0.3064	0.4766	0.6297	0.6368	0.4442	0.0165	0	0	0.0294	0.0144	0	0.5764	0.9134	0.4027
IFITM3	3.2315	3.878e-38	8.344e-36	6.0913	2.887	4.3716	4.2885	4.3176	4.1933	4.7392	4.6628	4.6567	7.7398	1.089	0.9362	0.808	1.1411	1.1796	1.2074	6.6394	6.716	6.6596	0.3782	0.4752	0.5887	1.1827	1.3863	1.2354	4.0358	4.4479	4.5455	0.7382	0.1936	0.4017	0.5265	0.6971	0.6406	2.0622	2.2099	1.9627	2.5348	2.5409	2.5337	2.6536	2.7775	2.795	6.1834	6.3805	5.8153
PLEK2	3.2272	4.073e-12	1.964e-11	-3.0135	-5.6642	1.0054	0	0.0145	0	0.0849	0.1046	0.0096	1.4367	0	0	0	0	0.0118	0	0.0389	0.0145	0.0126	0	0	0	0	0	0	0	0	0	0	0	0	0	0	0	0	0	0	0	0	0	0.0445	0	0.0189	1.1104	0.8941	0.2591
EPB41L3	3.2256	3.537e-14	2.162e-13	-2.4923	-5.1849	1.6205	0.0024	0.0021	0.002	0.0127	0.0123	0.0112	0.5919	0	0	0	0	0	0.0026	0	0	0	0	0	0	0	0	0.0047	0	0.0031	0.0074	0	0.0046	0	0.0019	0	0	0	0.0024	0	0	0.0024	0.0076	0.0033	0	0.0028	0.2803	0.3874	0.1545
FOXF2	3.2227	2.812e-20	3.124e-19	-1.2273	-4.2785	3.9815	0.0242	0	0.0099	0	0	0	0.9727	0.2674	0.1616	0.2741	0.2965	0.3194	0.2812	0.4086	0.5155	0.5159	0	0.0229	0	0	0	0	0.1288	0.0756	0.1587	0	0.0116	0	0	0	0	0.0102	0.0121	0	0.4885	0.4424	0.3403	0.4637	0.3994	0.3462	0.973	0.7519	0.5756
CSF1	3.2207	4.103e-35	4.644e-33	3.4564	0.4456	2.4573	0.7007	0.7192	0.619	1.0835	0.9939	1.0216	3.4822	0.3208	0.3122	0.29	0.7158	0.7023	0.7111	2.3805	2.4567	2.5583	0.1321	0.0992	0.0903	0.2306	0.3181	0.2609	1.178	1.1309	1.2806	0.0811	0.0416	0.0326	0.1192	0.0795	0.1612	0.3536	0.2844	0.3196	0.0972	0.0336	0.0307	0.1156	0.1083	0.0608	1.7511	1.8659	1.4513
CHSY3	3.2174	1.603e-18	1.508e-17	-0.5393	-3.3625	3.1585	0.6923	0.7478	0.618	0.6055	0.6302	0.7155	1.0978	0.0143	0.0047	0.0051	0.0093	0.0097	0	0.5276	0.6062	0.528	0	0.0255	0.0075	0.0787	0.0776	0.0828	0.1196	0.1396	0.2025	0	0	0.0075	0	0.0102	0.0137	0.0226	0.0334	0	0.0304	0.1156	0.0828	0.0183	0.0463	0.0533	0.2871	0.3912	0.2472
AC016683.6	3.2162	1.182e-27	3.153e-26	3.7652	1.0416	2.2916	0.0034	0.0015	0.0069	0.0111	0.0098	0.0118	0.6866	0.0415	0.0307	0.0215	0.0337	0.0513	0.0548	0.4991	0.6158	0.5278	1.0054	0.9762	1.0867	1.0371	0.9771	0.9786	1.1887	1.1123	1.0988	1.1747	1.1736	1.1254	1.0128	1.0314	1.0434	1.3934	1.3033	1.3153	0.0039	0.0017	0	0.0046	0.0067	0.0097	0.302	0.458	0.2577
TERT	3.2146	3.426e-42	2.094e-39	7.9363	4.872	1.9083	4.4243	4.3499	4.2173	4.52	4.477	4.479	7.6366	1.4495	1.2587	1.2556	1.1964	1.3273	1.4506	7.0582	7.0944	7.2375	2.1129	2.1752	2.1264	2.6567	3.0507	2.4467	6.2462	5.708	5.8501	2.2682	1.9239	2.116	2.0642	2.1548	2.2193	3.2448	3.4529	3.3898	4.3149	4.33	3.9114	3.9361	3.9977	3.8795	5.8408	5.7345	5.324
ROR1	3.2142	7.817e-27	1.856e-25	2.6706	-0.2434	5.0916	0.0119	0.0139	0.0193	0.0026	0.02	0.0046	1.1251	0.0279	0.0028	0.0089	0.0218	0.0253	0.0168	1.2771	1.325	1.1592	0.0726	0.0298	0.035	0.125	0.1031	0.0822	0.6062	0.5452	0.6061	0.0738	0.0447	0.0565	0.0769	0.0929	0.1241	0.1457	0.1252	0.0781	2.8671	2.7385	2.8005	3.1323	3.0544	2.953	3.0671	2.9922	2.9858
LOXL1-AS1	3.2134	8.818e-21	1.028e-19	1.0849	-1.9213	3.5213	0.745	0.8968	0.7437	1.0216	0.965	1.0301	1.668	0.2027	0.2362	0.1881	0.2563	0.3618	0.3655	1.6297	1.6375	1.3626	0	0.0123	0.0145	0.048	0.0645	0.1096	0.4153	0.4592	0.4511	0.0274	0.0124	0	0.0248	0.0196	0.0523	0.1057	0.1068	0.0518	0	0	0	0.0177	0.0129	0.0075	0.7895	0.8706	0.466
LINC00968	3.2047	2.862e-16	2.15e-15	-0.6894	-3.4162	1.4638	0.0463	0.0644	0.0525	0.0663	0.0794	0.0999	0.6185	0.0198	0.0066	0	0.0321	0.02	0.0099	0.6983	0.5867	0.5308	0.1127	0.0352	0.1107	0.0685	0	0.0536	0.1002	0.0813	0.1499	0.0774	0.0613	0.1011	0.0425	0.0141	0.1105	0.0916	0	0.0374	0	0.0092	0	0.0127	0.0277	0.0319	0.6278	0.8901	0.5079
FAM109B	3.2016	1.739e-28	5.458e-27	2.3115	-0.3722	1.3051	0.1252	0.0469	0.0776	0.0901	0.1064	0.0738	2.5097	0.9486	1.0148	1.0451	0.7428	0.8976	0.8608	1.5721	1.5474	1.654	1.5742	1.523	1.7375	1.4925	1.6464	1.4949	1.7547	1.5789	1.8036	1.8107	1.6506	1.7459	1.5029	1.4555	1.5004	1.6563	1.5967	1.711	0.1185	0.0631	0.0338	0.0861	0.1142	0.0247	1.521	1.5075	1.1604
ECHDC2	3.2014	1.008e-12	5.223e-12	-2.5313	-5.0194	1.6039	0.0139	0.002	0.0094	0.0015	0.0067	0.0227	0.4219	0	0.0065	0.0017	0.0016	0.005	0.0025	0.0018	0.0061	0.0053	0	0	0	0.0035	0	0	0	0	0	0.0049	0	0	0.0018	0.007	0.0047	0	0	0.0031	0.0105	0	0	0	0.0023	0.0027	0.1406	0.1831	0.1238
SLC4A4	3.1976	6.15e-24	9.911e-23	1.0899	-1.8461	3.8781	0.2024	0.304	0.2364	0.3101	0.2634	0.2888	0.8048	0.0068	0.0178	0.0048	0.011	0.0068	0.0202	0.5948	0.6179	0.6076	0	0.024	0.0106	0.0283	0.0475	0.0516	0.161	0.1899	0.1873	0.0067	0.0061	0.0071	0.0097	0.0144	0.0065	0.0318	0.0346	0.0255	0.0072	0	0	0.0043	0.0032	0.0145	0.4778	0.5226	0.3323
SMPD1	3.1955	3.396e-33	2.601e-31	2.9758	0.0367	1.8622	1.5684	1.5409	1.5989	1.5963	1.639	1.3661	3.188	0.0671	0.0794	0.064	0.0462	0.0809	0.0994	3.1591	3.2013	3.2081	0.4841	0.5066	0.4586	0.4558	0.3717	0.3633	1.4698	1.6425	1.5265	0.7268	0.4005	0.4669	0.3992	0.3947	0.318	0.6864	0.6447	0.7237	0.5133	0.6514	0.5513	0.2967	0.3716	0.3875	2.2445	2.0165	1.7691
FAM171B	3.1947	5.472e-25	1.025e-23	2.6558	-0.5511	5.1458	0.0182	0.02	0	0.0209	0.0066	0.0237	1.1466	0.0448	0.0192	0.0672	0.0345	0.042	0.0804	1.7806	1.8139	1.5996	0.0283	0	0.0051	0.0271	0.0229	0.0351	0.5991	0.7617	0.6581	0.0383	0.0173	0.0303	0.0312	0.0138	0.0278	0.1287	0.1143	0.078	2.0234	1.951	2.1158	2.1437	2.1149	2.1507	2.2501	2.2395	2.2046
CAMK2N1	3.1856	1.527e-26	3.482e-25	2.3735	-0.4592	1.1466	0.5601	0.5447	0.5232	0.7748	0.7096	0.6313	1.8527	0.0842	0.0492	0.0599	0.0622	0.0987	0.0841	2.5262	2.6357	2.4727	0.7137	0.6689	0.6405	0.6412	0.8641	0.5912	2.0071	1.8768	1.8757	1.0023	0.719	1.2067	0.8438	0.7141	0.8067	0.9046	0.96	0.8243	0.9493	0.8995	0.8839	0.8688	0.8651	0.6481	1.6578	1.5914	1.2576
PCDHB10	3.183	1.97e-18	1.838e-17	-0.913	-3.6742	1.8354	0.0947	0.11	0.1085	0.1475	0.1189	0.0736	0.4021	0.0172	0.017	0.0421	0.0279	0.0402	0.0257	0.4165	0.5164	0.43	0	0.0752	0.018	0.0241	0.0271	0.0389	0.2091	0.1383	0.1867	0.0341	0.0682	0.0622	0.061	0.072	0.0963	0.0404	0.0242	0.0748	0	0	0	0	0	0	0.339	0.2968	0.1661
NRP1	3.1816	2.666e-31	1.4e-29	6.1044	2.8301	5.0981	0.8554	0.9018	0.9095	1.2157	1.1336	1.1232	3.778	1.5195	1.4844	1.5682	1.9705	2.0422	2.0143	4.1872	4.3026	4.1474	0.1065	0.0425	0.0633	0.204	0.4618	0.2469	2.5893	2.6899	2.6376	0.181	0.0613	0.1138	0.0863	0.1173	0.1422	0.8014	0.796	0.6364	0.0396	0.0272	0.0198	0.0407	0.0853	0.0871	2.4466	2.7061	2.0627
RP11-30P6.6	3.181	5.976e-13	3.159e-12	-2.0522	-4.8868	3.0395	0	0	0.0086	0.007	0	0	0.3447	0	0.0074	0.0158	0	0.0151	0.0334	0.2949	0.2628	0.2303	0.0328	0	0	0.0158	0	0	0	0.053	0.0479	0.0223	0	0.0118	0	0	0.0215	0.0177	0.021	0	0.0705	0	0	0.0143	0.0416	0	0.1356	0.2515	0.1812
INA	3.1795	4.353e-21	5.237e-20	1.0506	-1.5741	1.9816	0	0	0.0067	0	0.006	0	0.5276	1.4876	1.4313	1.3836	1.4303	1.4877	1.5479	1.2911	1.3413	1.3434	2.2644	2.1256	2.1567	2.0244	2.1362	1.9209	2.3319	2.1138	2.1066	2.0577	2.0238	2.0862	2.0608	2.0117	2.0485	1.8509	1.8788	1.9561	0	0	0	0	0	0	0.132	0.2338	0.0997
ARHGAP24	3.1753	7.95e-24	1.264e-22	2.6574	-0.0779	1.5952	0.3466	0.4553	0.3275	0.3592	0.3746	0.478	1.3251	0.0143	0.0165	0.0226	0.0209	0.0239	0.0142	1.0598	1.1825	1.0108	0.2942	0.4045	0.4035	0.2786	0.2777	0.2206	0.5592	0.6216	0.7323	0.3419	0.3364	0.3636	0.418	0.3903	0.4306	0.3118	0.3924	0.4621	0.0228	0.0033	0.0053	0.0046	0.0033	0.0115	0.6086	0.7814	0.4759
KDM5D	3.1716	5.931e-25	1.102e-23	2.6274	-0.6421	5.6835	0.0085	0.0149	0.0116	0.0112	0.0062	0.0132	0.9375	0.028	0.0119	0.0043	0.0079	0.0263	0.0358	0.5953	0.6504	0.586	0.0089	0	0	0.0043	0.0048	0.0055	0.1729	0.1806	0.2218	0	0	0.0032	0.0044	0.0043	0	0.019	0.0694	0.0304	3.1372	3.0778	3.0409	2.9787	2.9698	2.8409	2.8932	2.8146	2.9035
ARAP3	3.1656	3.046e-20	3.382e-19	-0.9003	-3.8109	3.3289	0.0383	0.0773	0.0618	0.061	0.0672	0.1106	0.6585	0.0272	0.0329	0.0508	0.1257	0.0925	0.1352	0.3386	0.3265	0.3082	0.0134	0	0	0.0128	0	0.0042	0.0773	0.0696	0.0645	0	0	0	0.0033	0	0	0.0036	0.0043	0	0.0098	0	0	0	0.0043	0	0.2268	0.2316	0.1882
ENPP1	3.158	6.325e-20	6.82e-19	1.0055	-2.042	3.9806	0	0.0056	0.0026	0.0084	0.0208	0.0148	0.6478	0.805	0.801	0.8419	1.1427	1.2987	1.3376	1.4674	1.4856	1.4707	0.01	0	0.0036	0.0096	0.0426	0.0124	0.2244	0.315	0.2967	0	0.0031	0.0036	0.0147	0.0048	0.026	0.053	0.0535	0.0086	0	0.0032	0.0051	0.013	0	0.0037	0.2916	0.4056	0.2694
BMP6	3.1526	7.983e-18	7.002e-17	-1.3016	-4.0084	3.0628	0.6161	0.5695	0.6589	1.5192	1.4692	1.5607	1.5241	0.0269	0.0398	0.0974	0	0.0068	0	0.3366	0.2954	0.3535	0	0.0181	0	0.0699	0.016	0.0636	0.069	0.048	0.0146	0	0	0	0	0	0	0.016	0.0095	0.0129	0.0216	0	0	0.013	0	0	0.4398	0.4036	0.2314
TNFSF12	3.1517	1.606e-15	1.118e-14	-1.2481	-4.25	2.3807	0.0558	0.292	0.234	0.2867	0.3214	0.3031	0.9789	0.0397	0.0393	0.0211	0.0292	0.04	0.0445	0.6699	0.6257	0.5342	0.0436	0.0267	0	0.021	0.0699	0.0137	0.1251	0.2635	0.2577	0	0.0268	0.0157	0	0	0	0.0353	0.0419	0.019	0	0.0414	0	0.0381	0	0	0.4463	0.3635	0.2238
ALDH3B1	3.1498	1.591e-28	5.021e-27	3.4539	0.7556	3.4344	0.0938	0.069	0.0642	0.1023	0.0851	0.1145	2.492	1.8719	1.834	1.7522	2.3388	2.3933	2.0993	2.8854	2.847	2.9857	0.6401	0.5985	0.5949	0.5819	0.5604	0.5986	0.9763	1.0797	1	0.5881	0.5144	0.5593	0.6055	0.7335	0.6293	0.7284	0.6265	0.7363	0.1312	0.0547	0.1099	0.0643	0.1154	0.1281	1.3371	1.4549	1.0483
CFD	3.1496	1.783e-18	1.669e-17	1.3453	-1.3947	4.0253	1.3724	1.3274	1.0251	1.4235	1.4231	1.4002	4.2372	2.4307	2.2342	2.1158	2.0638	1.9599	1.7578	1.6837	1.7984	1.8073	0	0	0.1155	0.1236	0.171	0	0.2874	0.0802	0.1856	0.0887	0.0204	0	0.0646	0.0947	0.0434	0.1048	0.0837	0.0288	0.1401	0	0.0664	0.0855	0.1034	0.1636	4.022	4.2697	3.5047
S100A2	3.1374	6.851e-20	7.366e-19	-0.6809	-3.4055	1.3047	0.0503	0.0585	0.0544	0.1077	0.0245	0.0768	1.8765	0.0239	0.0119	0.0502	0.0577	0.0479	0	0.5973	0.4779	0.5068	0.0522	0.0632	0.0374	0.0743	0.0283	0.0801	0.1202	0.2753	0.217	0.0356	0.0634	0.0375	0.0883	0.0751	0.1005	0.056	0.0985	0.1313	0.0753	0.1739	0.1281	0.0897	0.098	0.1482	0.8081	1.2125	0.5815
AHNAK2	3.1367	1.311e-26	3.029e-25	2.8454	0.0861	2.2421	0.3361	0.3154	0.3412	0.7409	0.6943	0.7095	1.7543	0.018	0.0325	0.0274	0.0147	0.0212	0.015	0.3936	0.3931	0.3931	0.0693	0.0555	0.0498	0.0785	0.0813	0.0672	0.1977	0.1927	0.2433	0.0647	0.079	0.0771	0.0803	0.065	0.0898	0.0991	0.1262	0.1015	0.1265	0.1197	0.0505	0.0916	0.0836	0.0637	0.8988	0.9456	0.565
TBX2	3.1357	6.537e-22	8.529e-21	1.0509	-1.6611	1.5283	0.086	0.0533	0.0355	0.0874	0.1021	0.0774	0.926	0.2151	0.164	0.1836	0.2445	0.2005	0.1555	0.7305	0.7202	0.7321	0.2293	0.2031	0.176	0.2483	0.1348	0.2182	0.451	0.3877	0.3889	0.1762	0.1743	0.1674	0.2164	0.2508	0.2172	0.2914	0.269	0.3	0	0.0044	0.0069	0	0.0347	0	0.3988	0.3979	0.2059
USP9Y	3.1352	4.472e-30	1.827e-28	3.4411	0.4191	4.0381	0.0095	0.0104	0.0077	0.014	0.0052	0.0137	0.8982	0.0151	0.0083	0.0053	0.0098	0.0085	0.0274	0.702	0.7744	0.7328	0.1478	0.2285	0.2426	0.0658	0.051	0.0673	0.4537	0.5047	0.4353	0.3935	0.3827	0.3464	0.1645	0.1203	0.1383	0.6098	0.5244	0.4976	1.7326	1.645	1.5929	1.6277	1.6621	1.565	1.8442	1.7365	1.6354
EXT1	3.1333	3.001e-32	1.943e-30	3.8104	0.609	4.2298	0.0442	0.0388	0.0587	0.0739	0.103	0.0706	2.7527	0.3686	0.4047	0.3838	0.5086	0.3909	0.4061	2.1569	2.2628	2.1175	0.0395	0	0.0212	0.0378	0.0938	0.0368	0.8226	0.9464	0.9513	0.0792	0.0212	0.0388	0.0243	0.0192	0.0259	0.1553	0.1458	0.1896	1.0523	0.971	0.8731	0.9481	0.8781	0.942	1.975	2.1303	1.7652
TES	3.1303	1.089e-15	7.737e-15	-2.1191	-4.6633	1.5922	0	0.0055	0.0051	0.0122	0.009	0.0036	0.4955	0.0263	0.0174	0.0278	0.0299	0.0177	0.0327	0.0767	0.0796	0.0281	0	0	0	0.0093	0.0208	0	0	0	0.0095	0.0131	0	0	0.0048	0.0094	0	0.0104	0.0062	0	0.0141	0	0.0195	0.0084	0.0123	0	0.2661	0.4766	0.2765
L1CAM	3.1274	7.494e-14	4.416e-13	-1.2641	-3.8308	1.2093	0.0143	0.0188	0.0145	0.0164	0.0207	0.0207	1.1045	0.0076	0.0075	0.0187	0.0124	0.028	0	0.0197	0.0063	0.019	0	0.0136	0.004	0.0107	0.024	0.0139	0	0.0137	0	0	0.0136	0.008	0	0.0108	0	0.012	0.0107	0.0048	0.0081	0.0246	0.0224	0	0.0213	0.0082	0.5283	0.4508	0.3013
PHLDA1	3.1271	6.145e-41	2.608e-38	5.6053	2.7306	1.2871	1.4896	1.562	1.5208	1.2108	1.2847	1.2254	3.7507	0.2821	0.2774	0.2705	0.2571	0.3132	0.3307	3.8118	3.8695	3.7698	1.9055	1.8885	1.866	1.1997	1.3906	1.1492	3.0438	2.9657	2.9839	2.058	2.0452	2.1221	1.759	1.7228	1.6756	2.6864	2.617	2.534	1.0687	1.0605	0.9567	1.0867	1.0476	0.9363	2.4828	2.5889	2.0969
HEPH	3.1248	1.915e-13	1.078e-12	-1.2775	-4.5212	1.3979	0.0112	0.0196	0.0212	0.0171	0.0108	0.0194	0.0558	0.0053	0.0131	0.0279	0.0181	0.0186	0.0119	0.4881	0.6479	0.6382	0	0.0071	0	0.0056	0.0063	0.0072	0.3039	0.2452	0.2662	0	0	0.0166	0.0029	0	0	0.0403	0.0223	0.0151	0.0419	0.0111	0.0118	0.0152	0.0074	0	0.0249	0.0536	0.017
TUBB6	3.1248	1.093e-32	7.659e-31	3.6464	0.4577	5.0826	0.0942	0.072	0.0869	0.1837	0.1807	0.235	3.5697	1.8453	1.7558	1.6807	2.0525	1.8902	1.7839	3.1908	3.213	3.1154	0	0.0364	0.0356	0.1117	0.1645	0.0852	0.9883	1.1563	1.0359	0.0406	0.0184	0.0144	0.0049	0.0386	0.0131	0.1931	0.1876	0.1724	4.5458	4.504	4.4002	4.5726	4.541	4.5906	4.6348	4.6869	4.7167
FBN2	3.1204	2.119e-34	2.089e-32	5.3645	2.4517	3.4388	2.8643	2.9541	2.8956	2.8724	2.8992	2.9495	4.0613	0.778	0.7733	0.7603	0.7447	0.7194	0.8297	3.4015	3.5127	3.4081	0.1682	0.1224	0.1344	0.6119	0.6818	0.5529	1.57	1.6295	1.5998	0.1122	0.0534	0.0623	0.1369	0.1012	0.1004	0.4344	0.5151	0.3858	0.2774	0.2131	0.22	0.3394	0.3349	0.2681	2.22	2.4464	1.7968
PLCB4	3.1174	4.694e-24	7.694e-23	1.3756	-1.2131	4.0763	0.0194	0.0203	0.0189	0.0102	0.0196	0.009	0.5997	0.0083	0.0082	0.0289	0.0054	0.0056	0	0.2429	0.2555	0.1829	0.1278	0.1472	0.1004	0.1903	0.1491	0.1468	0.1879	0.1857	0.1945	0.1926	0.2385	0.1444	0.228	0.1716	0.1788	0.1751	0.2126	0.1911	3.3633	3.3252	3.3364	3.1614	3.0536	3.0604	3.0488	3.0963	3.0949
TMTC2	3.1131	2.684e-16	2.02e-15	0.199	-2.4401	4.4868	0.0032	0.0056	0	0	0	0.0037	0.1093	0	0	0.0024	0.0044	0.0023	0.0034	0.1238	0.1794	0.0965	0.495	0.5985	0.5486	0.4699	0.5639	0.4901	0.8264	0.639	0.5514	0.646	0.6958	0.7831	0.5846	0.5752	0.5657	0.6919	0.728	0.7294	0	0	0.005	0	0	0.011	0.0423	0.0659	0.0502
ADIRF-AS1	3.1127	3.12e-19	3.145e-18	-0.0355	-2.7517	1.097	0.0185	0	0.0075	0.0152	0.0067	0.0054	0.6764	0.1259	0.1831	0.1329	0.1494	0.0521	0.1135	0.2487	0.2392	0.2574	0.0844	0.1971	0.1046	0.0874	0.098	0.1165	0.1228	0.1459	0.1673	0.1669	0.1862	0.1143	0.1289	0.1337	0.1004	0.3231	0.2306	0.2827	0	0.0046	0	0	0	0	0.0904	0.1831	0.1165
ZNF502	3.1124	7.085e-18	6.249e-17	-1.5291	-4.4447	2.8879	0	0	0	0.0053	0.0059	0.0094	0.4407	0.8225	0.8191	0.9532	0.6114	0.6316	0.7459	0.7279	0.7968	0.6744	0	0	0	0	0.0136	0	0.0297	0.0609	0.0847	0	0	0	0	0	0	0.0136	0	0.0218	0.0184	0	0	0.011	0	0	0.339	0.2422	0.1826
H19	3.1107	2.035e-17	1.717e-16	-1.5462	-4.3224	3.4059	0.2034	0.2015	0.1042	0.2563	0.352	0.297	0.7068	0.0067	0.0394	0.0071	0	0.0269	0	0.1013	0.0808	0.0771	0	0	0	0	0.0159	0	0.0515	0.138	0.0707	0	0	0	0	0	0.0192	0	0	0	0	0.0093	0	0	0.0094	0	0.8245	0.6053	0.497
PPP1R9A	3.1015	8.409e-15	5.486e-14	-1.8884	-4.3943	2.4191	0.0048	0.0042	0.0019	0.0047	0.0052	0.0097	0.6494	0.0017	0	0.0036	0	0.0187	0.0025	0.0113	0.0104	0.0234	0	0	0	0	0	0	0	0	0	0	0.0045	0	0	0.0036	0	0	0	0	0	0	0.0038	0	0	0.0027	0.2016	0.2964	0.1473
CNN3	3.0992	2.97e-32	1.931e-30	4.5112	1.3365	4.2542	0.2586	0.1859	0.2002	0.234	0.2503	0.3175	4.4452	4.6649	4.6486	4.6436	5.0945	5.1181	5.2252	5.457	5.4867	5.3675	0.1132	0.0698	0.0717	0.1215	0.1787	0.1719	1.6788	2.2177	2.1431	0.2555	0.0701	0.1777	0.1176	0.083	0.1286	0.7531	0.5553	0.5081	4.3255	4.3311	4.4063	4.6799	4.6793	4.6269	5.0293	5.1658	4.9345
LIF	3.0874	6.688e-24	1.071e-22	-0.1605	-2.9266	2.8687	0.2637	0.3397	0.2686	0.2358	0.1955	0.2199	1.7396	0.1144	0.173	0.1346	0.1709	0.1634	0.1553	0.6067	0.5868	0.7686	0	0	0	0.0199	0.0224	0.0322	0.0487	0.0992	0.0799	0	0	0	0.0102	0.0101	0	0.0444	0.0067	0.0269	0	0.0132	0	0	0	0	0.3571	0.5383	0.455
LRRTM3	3.0865	7.552e-15	4.956e-14	-2.1245	-5.3639	2.0937	0	0	0	0	0	0	0.0144	0.0282	0.016	0.0086	0.0119	0.0284	0.0479	1.4127	1.5124	1.3563	0	0	0	0.0339	0.0096	0.0275	0.7554	0.7337	0.7175	0.0121	0.0054	0.0127	0.0044	0.0086	0.0116	0.1022	0.0725	0.0825	0	0.0057	0	0	0	0	0.0191	0	0.0065
CCDC85A	3.0853	4.422e-16	3.261e-15	-1.0759	-3.793	2.8066	0	0	0.0163	0.0088	0.0048	0	0.2197	0.0095	0	0	0.0046	0	0.0071	0.274	0.3291	0.3662	0.0208	0.0252	0.0074	0.0297	0.0444	0.0321	0.0954	0.0988	0.07	0.0281	0.0253	0.0513	0.0404	0.0497	0.0136	0.0605	0.046	0.0874	0.0301	0.0066	0.0105	0	0.0264	0.0153	0.1491	0.1146	0.0597
STX1A	3.0845	1.146e-24	2.053e-23	1.5306	-1.6564	3.2995	0.0428	0.0313	0.0406	0.114	0.0764	0.0774	1.5234	0.6288	0.5664	0.5807	0.4292	0.5335	0.4391	1.6816	1.6925	1.712	0.0661	0	0.008	0.0425	0.036	0.0208	0.5559	0.7335	0.7095	0.0303	0.0205	0.016	0.011	0	0.0435	0.0938	0.1504	0.1211	0.0641	0.1807	0.0988	0.0857	0.0631	0.1267	0.9303	1.0264	0.7315
EPHA4	3.0837	9.722e-22	1.245e-20	1.4097	-1.2256	1.2996	0.0924	0.0813	0.1473	0.0746	0.1296	0.1197	0.5775	0.0149	0.0148	0.0106	0.0122	0.0025	0.0223	0.5252	0.5637	0.5038	0.2147	0.1763	0.198	0.3454	0.2748	0.2243	0.4725	0.4516	0.4025	0.2656	0.2237	0.181	0.3142	0.2491	0.3384	0.3577	0.3626	0.3635	0.008	0	0	0	0.0105	0.004	0.3547	0.3619	0.2055
NRIP3	3.0837	1.072e-17	9.257e-17	-1.1521	-3.8411	2.816	0	0.0169	0.0157	0.0378	0.0864	0.0186	1.5306	0.1848	0.1909	0.1948	0.1964	0.2225	0.2044	0.2266	0.2492	0.158	0	0	0	0	0	0	0.0119	0	0.0099	0	0.0123	0	0	0.0097	0	0.0108	0.0064	0	0	0	0	0.0433	0.0318	0.0147	0.6789	0.9957	0.5449
GPNMB	3.0817	6.064e-17	4.864e-16	-0.2614	-3.0816	1.3856	0.1409	0.1277	0.2255	0.1104	0.082	0.0832	0.9462	0.0499	0.0433	0.0942	0.0031	0.0032	0.0282	0.109	0.0727	0.0534	0.0815	0.0418	0.0393	0.0199	0.0224	0.0469	0.0957	0.1411	0.0799	0.0282	0.042	0.0198	0.017	0.0067	0.0091	0.0371	0.0353	0.0474	0.0887	0.0606	0.021	0.0537	0.0481	0.0455	0.3687	0.4873	0.2897
PYGO1	3.0817	1.863e-23	2.829e-22	1.0029	-2.2114	5.159	0.0062	0.0027	0.0025	0.0142	0.0067	0.0054	0.5351	1.0422	1.1129	1.1587	0.8235	0.8712	0.8884	1.0445	1.0977	1.1128	0	0	0.0035	0	0	0	0.0833	0.1212	0.1184	0.0066	0	0	0	0	0.0189	0.0155	0.0123	0.0207	1.5767	1.5043	1.5287	1.517	1.4659	1.4673	1.6934	1.5621	1.4995
EFEMP1	3.0713	6.259e-40	1.992e-37	6.9321	3.9238	4.4892	2.6282	2.543	2.6361	3.2007	3.1719	3.2187	6.1511	0.7317	0.577	0.5336	0.6056	0.7261	0.8984	6.3034	6.4849	6.2523	0.6392	0.5966	0.483	0.9538	0.7928	1.0238	3.5532	3.7967	3.8197	0.7429	0.622	0.5424	0.591	0.5912	0.9099	1.7786	1.6797	1.5416	2.6979	2.5696	2.5132	4.0025	3.7979	3.7235	5.7022	6.0602	5.4226
KREMEN1	3.0709	5.424e-17	4.369e-16	-0.6801	-3.2729	2.785	0.421	0.4689	0.4175	0.5817	0.6268	0.649	0.9328	0.0118	0.014	0.01	0.0092	0	0.0141	0.0872	0.1342	0.1052	0.0207	0	0.0074	0.0297	0.0606	0.0193	0.0305	0.0419	0.0601	0	0.0064	0	0.0026	0.0151	0	0.0056	0.0166	0	0.0076	0.0066	0.0053	0	0.0066	0	0.1985	0.2017	0.1986
P4HTM	3.0695	8.443e-25	1.53e-23	3.0244	0.412	2.3783	0.0208	0.0182	0.0085	0.0137	0.0126	0.0221	1.2915	1.9568	1.9499	1.9553	1.963	1.8811	1.72	1.9953	2.1001	2.1541	0.8725	0.8938	0.9581	0.9771	0.8877	0.99	1.1624	1.0636	1.1438	1.0468	1.1374	0.9689	0.9518	1.0139	0.9426	1.3807	1.1672	1.4259	0.0236	0.0475	0.0055	0.0235	0.0241	0.0119	0.6106	0.6378	0.4644
CACNA1C	3.0669	5.512e-22	7.239e-21	0.5082	-2.5161	2.8115	0.0151	0.0181	0.0259	0.0283	0.0459	0.0325	0.3826	0.02	0.0053	0.0169	0.0091	0.0054	0.016	0.2829	0.3025	0.2095	0.0059	0	0	0.0056	0.0032	0.0018	0.1074	0.0819	0.0651	0	0.0018	0.0021	0.0072	0	0.0077	0.0142	0.0094	0.0227	0.063	0.0675	0.044	0.0456	0.0353	0.0279	0.2009	0.2393	0.1315
COL7A1	3.064	1.503e-34	1.541e-32	4.5694	1.8702	1.4824	0.7519	0.72	0.7064	0.7107	0.6903	0.6516	4.5229	0.2079	0.2576	0.23	0.1874	0.2112	0.1572	0.7334	0.7449	0.8691	0.2918	0.3185	0.3422	0.416	0.312	0.3245	0.6354	0.4784	0.4889	0.647	0.7058	0.4546	0.3281	0.398	0.3358	0.8289	0.6899	0.7911	1.1584	1.2558	0.9269	0.7969	0.8894	0.6857	3.1409	3.1955	2.7242
FLVCR2	3.0613	1.079e-15	7.672e-15	-1.2183	-4.0411	1.9269	0.0534	0.0283	0.0306	0.0353	0.035	0.0342	0.3193	0.0038	0	0.0282	0.015	0.0116	0.0058	0.3219	0.4148	0.3723	0	0	0.012	0.0081	0.0361	0.0052	0.0588	0.0872	0.1347	0	0	0.006	0.0083	0	0.011	0.0046	0.0162	0.0361	0.0485	0.016	0.0085	0.0436	0.0107	0.0369	0.2033	0.2933	0.1014
BEX1	3.0605	3.353e-14	2.056e-13	-3.0766	-5.5885	1.2705	0	0.079	0.0249	0.0596	0.0656	0.0698	2.4506	0	0	0.023	0	0.0219	0	0	0.0268	0	0	0	0	0	0	0	0	0	0	0	0	0	0	0	0	0	0	0	0	0	0	0.0815	0	0	1.24	1.6539	0.8698
HECW2	3.0594	5.256e-19	5.157e-18	-0.4331	-3.3198	1.8974	0.0188	0.0147	0.0254	0.0206	0.0151	0.0157	0.1961	0.0059	0.0059	0.0157	0.0159	0.0224	0.0243	0.2027	0.223	0.1599	0.0131	0.004	0.0023	0.0031	0	0.0061	0.0494	0.0291	0.0567	0.0044	0.004	0.007	0.008	0.0032	0.0043	0.0105	0.0104	0.0141	0.0237	0.0247	0.0456	0.0367	0.031	0.012	0.1661	0.1849	0.0813
ARHGEF28	3.0589	5.822e-29	1.951e-27	2.4354	-0.4176	2.5439	0.0187	0.0179	0.0343	0.0464	0.0427	0.061	0.9146	0.0121	0.0024	0.0051	0.0047	0.0085	0.0072	0.6307	0.5908	0.5655	0.0212	0.0129	0.0189	0.0378	0.0369	0.0197	0.1717	0.2305	0.211	0.0251	0.0432	0.0339	0.0323	0.0331	0.0242	0.0727	0.0519	0.0696	0.057	0.0415	0.081	0.0724	0.076	0.0781	0.4654	0.519	0.3379
PTPRM	3.0589	1.385e-30	6.372e-29	4.2766	1.6917	1.152	0.7056	0.6511	0.7098	0.9254	0.948	0.9998	2.0959	0.0265	0.0244	0.0201	0.0204	0.0211	0.0114	1.5433	1.5932	1.5218	0.8475	0.8908	0.9173	1.1686	1.1664	1.1818	1.4421	1.4335	1.41	1.6839	1.7133	1.595	1.6493	1.611	1.7077	1.9548	1.7962	1.8251	1.2218	1.1249	1.0983	1.3225	1.193	1.1949	1.8144	1.9704	1.65
PTPRN	3.0584	8.225e-16	5.919e-15	-1.5898	-4.2278	0.8546	0.0129	0.0169	0.0079	0.0211	0.0093	0.013	0.8444	0.0068	0.0135	0.0072	0.0045	0.0092	0	0.0152	0.0085	0.0049	0.02	0	0	0.0048	0	0.0093	0.0059	0.0082	0.0098	0.0204	0.0061	0.0108	0.0098	0.0049	0.0066	0.0108	0.0128	0.0173	0.029	0.0064	0.0101	0.0087	0.0064	0.022	0.1826	0.3176	0.1922
LGMN	3.0563	1.863e-26	4.173e-25	2.3758	-0.4677	3.4339	1.8583	1.9221	1.7587	1.9869	1.869	1.8964	3.266	0.1208	0.0929	0.0652	0.1225	0.2006	0.1773	1.7392	1.8761	1.6777	0.083	0.0384	0.0301	0.3438	0.1	0.232	0.5826	0.5327	0.557	0	0.0322	0.0227	0.031	0.0307	0.0139	0.1729	0.1242	0.115	0.0608	0.0134	0.0424	0.0636	0.0664	0.0539	1.8114	2.0247	1.567
MEIS2	3.053	7.606e-28	2.113e-26	1.455	-1.6012	4.6265	0.0074	0.0086	0.006	0.0065	0.0125	0.0213	0.5872	0.0087	0.0069	0.0092	0.0085	0.0158	0.013	0.508	0.5871	0.5317	0.0077	0	0.0055	0.0147	0.0247	0.0095	0.1632	0.1883	0.1707	0	0.0047	0.0082	0.0057	0	0	0.0144	0.0365	0.0263	0.601	0.598	0.6761	0.5487	0.5649	0.5718	0.827	0.7304	0.7191
MORC4	3.0529	8.489e-26	1.753e-24	2.2382	-0.6443	1.1198	0.0605	0.0642	0.0699	0.0871	0.0867	0.0963	1.7568	2.1736	2.2225	2.3061	2.1616	2.1804	2.2782	2.459	2.5074	2.3687	0.054	0.033	0.0387	0.0643	0.0862	0.0626	0.4611	0.5825	0.443	0.0277	0.0696	0.0672	0.0399	0.0264	0.1039	0.0965	0.1262	0.1357	0.106	0.0885	0.0477	0.0644	0.0725	0.0496	1.0524	1.235	0.7279
EML1	3.045	1.918e-34	1.928e-32	3.8243	0.8043	4.1019	1.0722	1.179	1.1682	1.1133	1.1444	1.1297	2.3785	0.0985	0.0657	0.0914	0.0689	0.0813	0.1101	2.5754	2.7256	2.4202	0.0278	0.0392	0.062	0.1366	0.1975	0.1223	1.0288	1.1343	1.1084	0.0499	0.017	0.0232	0.0227	0.0446	0.0421	0.2275	0.1876	0.1923	1.6426	1.6024	1.5646	1.5802	1.5605	1.5606	2.1702	2.2927	2.0554
NES	3.041	1.56e-22	2.167e-21	-0.2221	-3.2271	2.8484	0.0191	0.0167	0.0271	0.0219	0.0276	0.0626	0.6985	0.0858	0.0722	0.1041	0.0198	0.0339	0.0152	0.5564	0.5143	0.543	0	0	0	0	0.0319	0.0093	0.2055	0.2205	0.1792	0	0.0136	0	0	0	0	0.012	0.0048	0.0064	0.2495	0.3402	0.2742	0.1068	0.1276	0.1562	0.4281	0.3741	0.2862
GPR173	3.0354	5.189e-18	4.653e-17	-1.491	-4.303	2.4587	0	0	0	0.0076	0.0042	0.0067	0.3947	0.5989	0.572	0.6131	0.5768	0.5591	0.5072	0.552	0.5183	0.7451	0	0	0	0.0172	0.0097	0.0056	0.0626	0.0435	0.0942	0	0	0	0	0	0	0.0193	0.0058	0	0	0.017	0.0091	0.0078	0.0057	0.0066	0.0755	0.1595	0.1078
RNF217	3.0348	1.153e-24	2.063e-23	1.9687	-0.9558	3.5459	0.3752	0.3665	0.3721	0.5833	0.5473	0.5627	1.0244	0.0437	0.0517	0.0762	0.0869	0.1147	0.125	0.8055	0.8498	0.8065	0.0065	0.004	0.0023	0.0369	0.0618	0.0497	0.3131	0.333	0.2566	0	0.002	0	0.0111	0.0031	0.0211	0.0465	0.0651	0.0443	0	0.0123	0.0357	0.0197	0.0469	0.0378	0.7006	0.7334	0.4457
ROBO1	3.0343	1.268e-31	7.073e-30	3.8858	0.7487	4.5685	0.0749	0.1247	0.1275	0.048	0.0475	0.0836	1.379	0.0198	0.0232	0.0153	0.0194	0.0272	0.0296	1.4405	1.5102	1.4445	0.0159	0.0145	0.0057	0.0265	0.059	0.0294	0.7141	0.7465	0.7353	0	0.0145	0.0311	0.0156	0.0116	0.0259	0.1195	0.1434	0.1222	3.0851	2.8665	2.9452	3.2358	3.2166	3.145	3.1021	2.9815	3.0716
SEPP1	3.0296	3.038e-21	3.699e-20	0.3468	-2.9329	1.7607	0.0233	0.0204	0.0339	0.0244	0.0202	0.0242	0.1085	0.0393	0.0421	0.0279	0.0447	0.0397	0.0585	1.5314	1.5214	1.4564	0.0146	0	0	0.007	0.0235	0.0045	0.6103	0.8132	0.7276	0.0099	0.0089	0	0.0072	0.0071	0.019	0.0988	0.0994	0.0858	0.0316	0.081	0.079	0.1104	0.1076	0.1036	0.2183	0.1916	0.1849
C5AR2	3.0273	4.674e-18	4.218e-17	-1.0413	-3.657	3.3901	0.4302	0.2778	0.3406	1.2093	1.0008	1.0495	1.207	0	0.0066	0	0.013	0.0201	0	0.5155	0.4389	0.5868	0	0	0	0.0417	0.0469	0.045	0.1007	0.1043	0.1111	0	0	0	0.0144	0.0142	0.0191	0.0236	0.0094	0.0376	0	0	0	0	0	0	0.1783	0.3865	0.2372
SMAD9	3.0264	2.295e-19	2.35e-18	2.289	-0.2256	3.4691	0.0047	0	0	0.0031	0	0.0054	0.4324	0.0586	0.0548	0.0347	0.051	0.0655	0.0198	0.4993	0.5555	0.4147	1.5345	1.4035	1.5357	1.4707	1.6057	1.4121	1.7318	1.5537	1.5765	1.3222	1.5418	1.5387	1.4824	1.4552	1.556	1.4712	1.5664	1.4614	3.0992	3.1357	3.0989	3.0697	3.031	2.9873	2.9358	2.8679	2.9233
LAPTM4B	3.0237	1.756e-25	3.493e-24	3.8589	1.283	6.5009	0.033	0.0783	0.0269	0.0591	0.0936	0.16	2.6663	0.0235	0.1179	0.0791	0.095	0.1419	0.0942	1.1655	1.228	1.1219	1.7112	1.9738	1.9065	1.795	1.6637	1.7205	1.8683	1.958	1.927	2.1026	2.3224	2.1864	1.8604	1.9534	1.8778	2.5004	2.4087	2.3793	7.181	7.1837	7.2873	7.0157	6.9105	7.0367	6.8623	6.9041	6.9037
PPAPDC3	3.0236	1.219e-18	1.161e-17	0.446	-2.6295	4.6799	0.0218	0.0473	0.044	0.0356	0.0699	0.0744	1.5813	0.7385	0.7417	0.5368	0.8483	0.8565	0.7327	1.4371	1.2507	1.4624	0.0339	0	0.0831	0	0.0894	0	0.2751	0.324	0.1587	0.0231	0	0.0362	0	0	0	0.0631	0.0643	0.0147	1.6356	1.5875	1.6846	1.85	1.9695	1.8783	1.8882	2.0059	2.0439
CYSTM1	3.0217	4.154e-19	4.118e-18	-0.4509	-3.0358	2.3651	0.1061	0.0422	0.068	0.0629	0.0522	0.1156	0.9661	0.4563	0.6724	0.5682	0.4534	0.3614	0.5879	0.6681	0.6988	0.6992	0.1101	0.0898	0.0402	0.1391	0.0799	0.1883	0.129	0.1617	0.2084	0.2598	0.101	0.1425	0.0993	0.1067	0.0728	0.1645	0.1393	0.2136	0.0275	0.0357	0	0.0165	0	0	0.4529	0.5786	0.4295
SGCB	3.0211	3.901e-30	1.628e-28	4.2905	1.7501	1.3157	0.0406	0.0306	0.0331	0.0493	0.0543	0.0535	2.6811	0.9129	0.934	0.9381	1.0716	0.9542	1.0045	2.748	2.8562	2.5451	2.2782	2.0558	2.2083	2.0188	2.0622	2.035	2.3984	2.5344	2.4562	2.1812	2.1944	2.2625	2.0991	2.0022	1.9339	2.0672	2.0888	1.995	2.7126	2.6107	2.7513	2.7473	2.7625	2.603	3.1243	3.2235	2.9378
ITGA2	3.0198	3.5e-24	5.832e-23	2.6177	-0.3359	4.5577	0.0067	0.0059	0.0109	0.0329	0.0314	0.0233	1.5943	1.6222	1.704	1.6637	1.4148	1.5723	1.5924	1.7053	1.7087	1.6209	0.0209	0.0254	0.0149	0.0688	0.0501	0.0355	0.4082	0.4809	0.437	0.0491	0.0286	0.0187	0.023	0.0101	0.0137	0.0771	0.1007	0.0622	0.0228	0.0066	0.0053	0.0272	0.0233	0.0192	1.0016	1.2467	0.693
NETO2	3.0092	1.595e-26	3.62e-25	3.2384	0.0872	5.0501	0.0071	0.0186	0.0144	0.014	0.0154	0.0164	1.2464	3.1762	3.2144	3.3085	3.1759	3.1494	3.3031	3.3276	3.3435	3.2327	0.0111	0.0268	0.0079	0.0368	0.0355	0.024	0.7776	0.8894	0.8058	0.0446	0.0236	0.0236	0.0216	0.0214	0.0145	0.1718	0.1677	0.1328	4.1577	4.1259	4.2183	4.0198	3.9792	4.0368	3.9608	3.9917	3.9352
CALD1	3.0089	5.577e-39	1.42e-36	6.1826	3.5048	3.1532	0.4666	0.4287	0.4302	0.3356	0.3859	0.368	3.6814	0.0943	0.0788	0.0546	0.094	0.1025	0.1548	3.6517	3.6589	3.3961	1.1697	1.1281	0.989	1.022	0.8257	0.8853	1.8553	2.0325	2.0038	1.2757	1.2916	1.175	0.9606	1.0218	0.9211	1.3986	1.3398	1.1295	4.7413	4.681	4.7566	4.7065	4.6494	4.5813	4.9927	5.079	4.9045
SERPING1	3.0061	1.025e-22	1.457e-21	1.3986	-0.9939	4.6281	2.4692	2.4791	2.5163	3.0351	2.9767	2.9837	3.2671	0.0105	0.0206	0.0111	0.0153	0.021	0.0234	1.0302	1.062	1.0852	0.0677	0.0551	0.0164	0.5306	0.3902	0.3429	0.6737	0.4288	0.5175	0	0.014	0.0164	0.1142	0.0656	0.0735	0.0124	0.0508	0.049	0	0	0	0	0.0219	0.0169	1.173	1.26	0.8936
ID4	3.006	2.106e-17	1.775e-16	0.995	-1.3573	7.61	0	0	0	0.0075	0.0164	0.0196	0.226	0	0	0.0337	0.0079	0	0.012	0.6879	0.6154	0.6441	3.5587	3.7791	3.6114	4.8974	4.9031	4.8971	3.9762	3.9752	4.0968	3.3953	3.3805	3.2184	4.2311	4.3404	4.3218	3.748	3.6399	3.7756	0.1704	0.2377	0.2311	0.0899	0.1803	0.1007	0.2123	0.357	0.4037
SLITRK5	3.0007	6.8e-17	5.425e-16	-0.5012	-3.0293	4.0852	1.0669	1.071	1.0417	1.4092	1.4309	1.4664	1.4875	0.0042	0.0084	0	0	0.0128	0	0.4099	0.552	0.4197	0.0186	0	0	0.1037	0.162	0.133	0.1765	0.2126	0.1808	0	0	0	0.0228	0.0269	0.0122	0.0299	0.0119	0.0319	0	0	0	0.0081	0	0	0.1881	0.2159	0.0666
TGFB1I1	2.9943	1.707e-29	6.284e-28	1.6711	-1.2828	2.8625	0.0294	0.0552	0.0435	0.1063	0.0834	0.0941	1.6461	0.0243	0.0443	0.0257	0.1149	0.1634	0.1011	1.1039	1.1641	1.1307	0.0305	0.0093	0.0164	0.0789	0.0409	0.019	0.5144	0.403	0.411	0.0412	0.0279	0.0326	0.0188	0.0222	0.01	0.0648	0.1045	0.1026	0.1183	0.0432	0.0307	0.1097	0.104	0.0663	0.8221	0.735	0.6128
MB21D2	2.9927	2.317e-17	1.94e-16	-0.2564	-2.6621	3.0201	0.4811	0.5046	0.3973	0.5654	0.563	0.443	1.2521	0	0.0111	0.0118	0.0164	0.028	0.0084	0.4979	0.3818	0.433	0.0956	0.1292	0.1103	0.1027	0.1987	0.1664	0.0572	0.2236	0.105	0.0495	0.0877	0.052	0.1494	0.0814	0.1674	0.1088	0.0844	0.1028	0	0	0.0124	0	0.0234	0.009	0.5457	0.7519	0.4056
SCN2A	2.9915	2.449e-15	1.685e-14	-0.5395	-3.4128	2.868	0.0043	0.0038	0.0088	0.0085	0.0031	0.0087	0.0431	0.0015	0	0	0	0.0138	0.0069	0.3245	0.3075	0.3405	0.0201	0.0082	0.0167	0.0064	0.0073	0.0083	0.0962	0.0984	0.1386	0.0091	0.0265	0.0191	0.0082	0.0162	0.0262	0.0323	0.0278	0.0373	0	0	0.0068	0.0029	0.0021	0.0049	0.0358	0.075	0.0171
RIN1	2.9891	1.857e-36	2.751e-34	3.3457	0.5698	0.9037	0.2749	0.2289	0.3031	0.2415	0.2612	0.2366	2.81	0.3154	0.2676	0.2419	0.3831	0.2926	0.2769	2.438	2.4011	2.5895	0.3498	0.3071	0.2804	0.3189	0.4655	0.2428	1.0672	1.212	1.2224	0.3308	0.2778	0.3967	0.2431	0.2246	0.2292	0.5483	0.5347	0.5589	0.3079	0.2872	0.2846	0.3512	0.3162	0.3284	1.614	1.6924	1.3414
FST	2.9853	3.875e-27	9.488e-26	2.4056	-0.3864	2.0935	0.6484	0.6285	0.653	1.1369	0.998	1.0126	3.401	0.122	0.1997	0.1951	0.3994	0.3865	0.4471	2.0462	2.0822	1.9271	0.055	0.0502	0.0588	0.1647	0.1299	0.1008	0.5332	0.6441	0.5335	0.0742	0.1071	0.0492	0.0473	0.1172	0.0714	0.2101	0.169	0.2644	0.6335	0.4202	0.4972	0.4917	0.4356	0.485	2.7431	3.0835	2.2359
FOXD1	2.9814	3.159e-20	3.503e-19	0.7979	-1.6993	3.031	2.4887	2.392	2.2832	2.6175	2.6822	2.6528	2.9535	0.0704	0.0491	0.0302	0.1344	0.112	0.1041	1.2593	1.4126	1.2743	0.0314	0.1114	0.0556	0.2377	0.4265	0.2524	0.4056	0.3843	0.4044	0	0	0.0113	0.0684	0.0153	0.0409	0.0421	0.079	0.0136	0	0.01	0.0317	0.0675	0	0.0231	0.9423	1.4149	0.9787
TBX15	2.9777	2.192e-18	2.033e-17	-0.8938	-3.2901	1.0601	0.014	0.0602	0.0449	0.0453	0.045	0.044	1.4341	0	0.0049	0.0105	0	0	0.0074	0.049	0.0835	0.1076	0.0431	0.0522	0.0536	0.0514	0.0464	0.0792	0.0631	0.0781	0.0318	0.0294	0.0199	0.0309	0.0265	0.021	0.0422	0.0117	0.0414	0.0094	0.1073	0.0676	0.0647	0.1011	0.0613	0.0629	0.6945	0.7718	0.3828
COL18A1	2.9771	2.542e-19	2.583e-18	-0.7759	-3.2132	2.9527	0.0493	0.0512	0.0671	0.0897	0.0986	0.0656	1.8637	0.0044	0.0087	0.0233	0.0215	0.0156	0.0099	0.0366	0.0591	0.0352	0	0	0	0	0.0053	0	0	0.0119	0	0	0	0.0035	0.0024	0.0047	0	0.0026	0	0	0.0761	0.0693	0.086	0.0705	0.0519	0.14	0.7757	0.8732	0.7039
TMEM178B	2.9724	1.829e-23	2.78e-22	0.4414	-2.1022	3.1385	0.1113	0.1224	0.1044	0.1578	0.1633	0.2134	0.5636	0	0	0	0.0017	0	0	0.2016	0.2086	0.2352	0.0387	0.0142	0.0084	0.0297	0.0539	0.0289	0.0545	0.0656	0.0602	0.0316	0.0284	0.0222	0.0304	0.0411	0.0254	0.0333	0.042	0.0498	0.2602	0.2828	0.2531	0.1945	0.2616	0.2285	0.3822	0.4383	0.3282
DDX3Y	2.9697	5.899e-32	3.493e-30	4.7494	1.8532	4.0674	0.0413	0.0402	0.0556	0.0598	0.0562	0.0607	2.2039	0.0832	0.1068	0.1042	0.0475	0.0933	0.1762	2.095	2.2746	2.0616	0.7081	0.8434	0.7892	0.1946	0.2105	0.2513	1.2159	1.4163	1.4327	1.1692	1.3976	1.1698	0.5418	0.586	0.6758	1.7773	1.6063	1.597	3.5056	3.4789	3.4564	3.4043	3.4639	3.4204	3.5143	3.6638	3.4546
TPM2	2.9697	1.961e-37	3.699e-35	5.5758	2.8099	1.3904	1.7546	1.6521	1.4981	1.6511	1.546	1.6623	5.2787	2.154	2.1567	2.2618	2.7361	2.6978	2.4888	5.2961	5.2132	5.27	0.9779	0.991	1.0232	1.2291	1.3073	1.2101	2.8049	3.0425	3.011	1.4448	1.5122	1.1386	1.0634	1.124	1.0947	2.1032	1.941	2.1233	0.8301	0.9579	0.7007	1.1074	0.9654	0.9183	3.6413	3.9463	3.269
SH2D4A	2.9646	7.108e-21	8.385e-20	0.3207	-2.5607	4.8027	0.0192	0	0.0052	0.0293	0.0368	0.0222	1.4934	0.6141	0.6206	0.5538	0.5608	0.5354	0.4429	0.7116	0.8608	0.7572	0	0	0	0	0	0.0062	0.1138	0.0404	0.0859	0	0	0	0.0049	0	0	0.0161	0.0128	0.0172	0.0145	0	0	0.0174	0.019	0.0219	0.7415	0.8542	0.4648
SLC26A11	2.9626	3.939e-20	4.332e-19	0.5515	-2.027	3.0221	0.9758	0.9052	0.8237	0.9991	0.9742	0.9958	1.5424	0.0191	0.0487	0.0481	0.0445	0.105	0.0566	0.8541	0.8153	0.9488	0.0336	0.0205	0.0121	0.0479	0.0887	0.0719	0.1963	0.2591	0.2301	0	0.0155	0.0181	0.0329	0.0082	0.0329	0.0091	0.0585	0.0146	0	0.0107	0.017	0.0074	0	0.0062	0.614	0.6201	0.4023
EIF1AY	2.9542	8.727e-21	1.019e-19	2.7373	-0.1179	5.975	0.0131	0.0171	0.0053	0.0129	0.0235	0.0151	0.8418	0.023	0.0273	0.0243	0	0.014	0.0343	0.9097	1.1482	0.8194	0.3914	0.4175	0.3651	0.029	0.0434	0.0861	0.4516	0.4599	0.4879	0.6744	0.7282	0.6146	0.3097	0.3021	0.2782	1.0065	0.6637	0.783	3.221	3.1992	3.382	3.2688	3.2976	3.3131	3.1423	3.2574	3.1993
FOXL1	2.9531	2.167e-18	2.012e-17	1.8701	-0.5375	6.1227	2.0125	1.9725	1.9349	2.0947	2.1249	2.0887	2.2365	0.0115	0.0057	0.0061	0	0.0116	0	0.3522	0.4287	0.5013	2.9305	2.7948	2.894	3.2189	3.1909	3.161	3.0265	2.9097	3.056	2.9548	2.8456	2.8907	3.0897	3.1314	3.1162	2.9913	2.9355	3.1022	0.0184	0	0	0.011	0.0241	0	0.3388	0.3699	0.2384
TMEM100	2.949	2.64e-16	1.988e-15	-1.1237	-3.806	1.6742	0.0092	0	0.0074	0.012	0.0132	0.0316	0.133	0	0.0128	0.0137	0.0063	0.0196	0.0289	0.8716	0.9942	0.8532	0.0284	0.0173	0.0891	0.067	0.0604	0.0609	0.2335	0.2464	0.2681	0.0193	0.026	0.0503	0.0415	0.0138	0.055	0.0823	0.0627	0.0723	0.0207	0.0358	0.0427	0.0124	0.0449	0.0312	0.1736	0.22	0.1766
ENPP4	2.9485	1.451e-14	9.213e-14	0.5048	-1.8558	3.5748	2.5303	2.5454	2.4606	2.6223	2.5803	2.4698	2.0242	0.0242	0.008	0.0043	0.0079	0.0041	0.036	0.8738	0.829	0.7707	0.0527	0.1447	0.0927	0.3816	0.3941	0.3872	0.2689	0.2598	0.321	0.0121	0.0324	0.0064	0.0601	0.0594	0.0906	0.0239	0.078	0.0898	0	0	0.0444	0.0078	0	0.026	0.1972	0.5491	0.2726
ITIH5	2.9417	2.605e-14	1.615e-13	-2.681	-5.0977	1.3595	0.0018	0.0016	0	0.0048	0.0066	0.0032	0.1512	0.0013	0	0.0014	0	0.0013	0.0039	0.0014	0	0.0014	0	0	0.002	0	0	0	0	0.0023	0	0	0.0017	0.002	0	0.0028	0	0	0	0	0	0	0	0.0025	0.0036	0.0021	0.1175	0.1673	0.0729
B3GALNT1	2.9399	2.221e-14	1.387e-13	-2.0309	-4.4422	1.7013	0.0064	0.0056	0	0.0084	0	0.0147	0.3807	1.745	1.8919	1.8646	1.2414	1.191	1.3355	1.159	1.1198	1.1294	0	0	0.0141	0	0	0.0062	0.0117	0	0	0	0	0	0	0	0	0	0	0	0	0	0	0	0.0126	0	0.254	0.3868	0.1049
DAPK1	2.9352	6.319e-20	6.818e-19	0.3329	-2.1306	2.9922	0.7608	0.7739	0.6913	0.8705	0.8958	0.9213	1.2439	0.0294	0.0146	0.0333	0.0103	0.017	0.0345	0.3212	0.2998	0.2951	0	0	0.0067	0.057	0.064	0.068	0.0856	0.103	0.0974	0	0.0028	0.0033	0.0091	0.009	0.0061	0.0075	0.003	0.024	0.0135	0.003	0.0047	0.0122	0	0.0068	0.2817	0.4502	0.2294
ACE	2.9344	9.099e-23	1.302e-21	1.1104	-1.5204	1.2745	0.1385	0.1261	0.1495	0.2042	0.1932	0.2021	0.4242	0.0479	0.0142	0.0302	0.0366	0.0466	0.0241	0.5913	0.6543	0.7013	0.1072	0.0935	0.0719	0.0921	0.067	0.0365	0.2649	0.1995	0.2233	0.0685	0.0733	0.0828	0.0648	0.064	0.1051	0.0911	0.0982	0.131	0	0.005	0	0	0	0	0.2064	0.1561	0.1088
TBC1D9	2.9324	1.218e-20	1.402e-19	2.4252	-0.1876	5.0354	2.2788	2.2953	2.3532	2.2458	2.2615	2.2873	2.3538	0.0333	0.0166	0.0353	0.0066	0.0436	0.1023	1.5223	1.5669	1.4185	0.0865	0.096	0.0973	0.2831	0.3087	0.2452	0.5234	0.5685	0.5698	0.0398	0.009	0.0263	0.0606	0.0425	0.0288	0.1003	0.1141	0.099	0	0.0047	0	0	0.0047	0.0109	0.7435	0.9399	0.5696
MINPP1	2.93	1.135e-28	3.658e-27	1.9492	-1.1148	4.0769	0.0618	0.0543	0.0254	0.0542	0.0152	0.0596	2.0278	0.4721	0.5047	0.5176	0.3474	0.4649	0.4305	2.1308	2.0539	2.0879	0	0.0586	0.0461	0.0156	0	0.0302	0.7518	0.8158	0.6793	0.0653	0.0588	0.0686	0.0552	0.0621	0.0422	0.1975	0.2672	0.3163	1.5614	1.675	1.7191	1.6724	1.8234	1.7131	2.2504	2.3742	2.1526
SCN8A	2.9259	3.428e-18	3.14e-17	-0.552	-3.3946	3.7271	0.0128	0.0149	0.007	0.0223	0.0277	0.0258	0.3601	0.1915	0.1684	0.1638	0.2584	0.2496	0.2648	0.2637	0.2711	0.2141	0	0	0	0.0064	0	0	0.0196	0.0323	0.0098	0	0	0	0	0.0032	0	0.0018	0.0128	0.0172	0.0336	0.0126	0.0234	0.0087	0.0064	0.0025	0.1302	0.1972	0.1347
ARNT2	2.922	1.216e-18	1.16e-17	-0.045	-2.6699	2.5971	0.0206	0.006	0.0195	0.0023	0.01	0.0159	0.7968	0.0122	0.0168	0.0205	0.0307	0.0123	0.0361	0.2053	0.1945	0.1395	0	0	0	0.0103	0.0058	0	0.0376	0.0559	0.0466	0.0073	0	0.0038	0.0053	0.0052	0	0	0.0034	0.0046	2.0208	1.8377	2.0317	1.8607	1.9344	1.7644	1.8985	1.7273	1.7298
ANKRD29	2.9218	1.021e-23	1.6e-22	0.9966	-2.1019	4.0837	0.0533	0.0644	0.0468	0.1083	0.1356	0.08	0.2777	0.0608	0.0432	0.0583	0.0814	0.0869	0.1066	1.5608	1.5712	1.5357	0.013	0.0079	0	0.0186	0.0278	0.0201	0.5701	0.6716	0.6794	0	0.004	0.0093	0.0095	0.0063	0	0.055	0.0849	0.0819	0	0	0	0	0.0041	0.0095	0.1712	0.1042	0.114
HOXC9	2.9203	1.714e-17	1.455e-16	-1.7199	-4.2649	3.6531	0.376	0.2893	0.2703	0.3505	0.5329	0.3995	1.4475	0.0223	0.0439	0.0584	0	0.0337	0	0.3446	0.3339	0.2738	0	0	0	0	0.0265	0.0304	0.0573	0.0787	0.0241	0	0.015	0	0	0	0	0	0.0314	0	0	0	0	0	0	0	0.3731	0.601	0.2933
GLIPR2	2.914	3.9e-23	5.751e-22	1.8152	-0.5506	1.473	2.9612	2.89	3.0502	3.0961	3.0836	2.9807	2.9022	0.1677	0.1417	0.1314	0.14	0.1	0.0797	1.3886	1.3018	1.1793	0.7916	0.8167	0.6609	1.2074	1.0951	1.2311	0.9715	1.0518	1.0238	0.8988	0.85	0.779	0.9723	1.0002	1.0641	0.9033	0.9669	0.9332	0	0	0	0	0	0.011	0.7801	0.9815	0.6016
FRMD4A	2.882	6.161e-29	2.042e-27	1.9891	-0.9628	3.5132	0.0043	0.0075	0.0138	0.0195	0.0123	0.0221	0.9985	0.171	0.1302	0.1403	0.1068	0.1396	0.1174	0.7125	0.6818	0.691	0	0.0121	0.0118	0.0127	0.0284	0.0082	0.1946	0.2189	0.2261	0.009	0.0081	0.0095	0.0065	0.0064	0	0.0476	0.042	0.0313	0.6456	0.6097	0.6033	0.5661	0.5002	0.5287	0.905	0.844	0.7148
PCDH18	2.8815	4.215e-40	1.4e-37	5.3575	2.5134	2.9421	3.0525	3.054	3.076	2.8812	2.9525	2.9698	4.0205	0.2645	0.189	0.1984	0.1224	0.167	0.2613	4.1587	4.3465	4.2304	0.221	0.146	0.1385	0.6104	0.5935	0.6151	2.6347	2.7388	2.6856	0.2449	0.1113	0.1612	0.2199	0.2144	0.2207	0.7999	0.8996	0.8018	2.2833	2.2191	2.3166	2.6018	2.5406	2.5629	3.6045	3.8075	3.4861
RAB3B	2.8812	5.472e-25	1.025e-23	2.2433	-0.4266	2.5038	0.1704	0.1552	0.1838	0.37	0.3139	0.2822	1.4479	0.1835	0.161	0.1507	0.2824	0.275	0.3241	0.9885	0.9779	0.9353	0.0065	0.0039	0.0275	0.0458	0.0781	0.0764	0.2615	0.3167	0.363	0.0088	0.0235	0.0298	0.0361	0.031	0.054	0.0928	0.0865	0.0762	0.0234	0.0264	0.0355	0.0196	0.0366	0.0329	0.6185	0.6535	0.3412
SOX9	2.8805	3.366e-13	1.84e-12	-2.4535	-4.8561	1.9884	0.0135	0	0	0.0395	0.0195	0.0195	1.1688	0.0096	0.0047	0.0051	0.0047	0.0097	0.0143	0.0265	0.0059	0.0103	0	0	0	0	0.0114	0	0.0124	0	0.0103	0	0	0	0	0	0	0	0	0	0.0153	0	0	0.0183	0.0201	0	0.4623	0.5194	0.2211
ZNF597	2.8763	5.188e-18	4.653e-17	0.2547	-2.1325	2.4901	0	0	0.0118	0.0095	0.021	0.0084	0.5204	0	0	0	0.02	0.0207	0.0154	0.3097	0.465	0.3075	1.2551	1.2501	1.3125	0.823	1.0133	1.0259	1.106	0.8141	1.1198	1.2045	1.3436	1.1909	1.0994	1.1798	1.078	1.1833	1.2077	1.1525	0	0.0143	0	0	0	0	0.3834	0.3719	0.1568
PLXNA2	2.8749	2.901e-17	2.401e-16	2.1535	-0.8052	4.7751	0.0077	0.0118	0.0296	0.0139	0.014	0.0089	0.64	0	0.0027	0.0072	0.0053	0.0097	0.0082	0.3234	0.3291	0.2316	0	0.0037	0.0107	0.0058	0.029	0.0056	0.152	0.0837	0.1028	0.0082	0.0018	0.0043	0.0015	0	0.0079	0.0305	0.0325	0.0537	0.6249	0.5817	0.5461	1.2695	1.4428	1.0027	1.4323	1.0842	1.1087
KIAA1671	2.8745	1.228e-23	1.9e-22	2.1538	-0.4638	2.0767	0.1999	0.2292	0.1924	0.2497	0.2791	0.2298	0.914	0.0143	0.0106	0.0201	0.0081	0.0084	0.0125	0.3287	0.287	0.288	0.0568	0.0441	0.0516	0.0664	0.0611	0.0545	0.2837	0.2001	0.235	0.1362	0.0751	0.0786	0.0827	0.0402	0.034	0.0812	0.1379	0.105	0.019	0.0033	0.0106	0.0114	0.005	0.0039	0.2437	0.2995	0.18
TNFRSF12A	2.8744	2.163e-31	1.151e-29	2.9401	0.2637	1.0074	1.1714	1.1727	0.9711	1.1179	1.0915	1.1897	3.8609	0.8601	0.9612	0.6509	1.0078	0.742	0.8532	3.7667	3.5763	3.5568	0.4916	0.5967	0.4633	0.3937	0.5234	0.4212	1.6491	1.6678	1.6443	0.8179	0.5986	0.608	0.5298	0.4302	0.4934	0.8793	0.9248	0.9378	0.7881	0.7832	0.5885	0.8387	0.6655	0.8682	2.848	3.0277	2.3589
TREM1	2.8698	2.195e-12	1.09e-11	-3.1411	-5.9185	1.3426	0	0	0	0	0	0.0107	0.0833	0.0044	0	0	0.0127	0.0132	0.0065	0.3864	0.4467	0.3364	0	0	0	0	0.0103	0.006	0.088	0.1275	0.1687	0	0	0.0272	0	0	0	0.0103	0	0.0083	0	0.0121	0	0	0	0	0	0.0198	0.007
LHFP	2.8578	5.824e-28	1.643e-26	4.6526	2.214	1.2988	1.7187	1.764	1.7369	2.0885	2.0102	2.0623	4.2342	1.8641	2.0247	1.8423	1.4354	1.4801	1.3603	4.2969	4.3795	4.2953	2.2539	2.0422	2.1217	2.4113	2.3394	2.4164	2.7545	2.9701	3.0383	2.1261	2.1655	1.9975	2.2767	2.3239	2.4597	2.6057	2.6561	2.5834	0.0258	0.0446	0.0356	0.046	0.0667	0.1136	3.3252	3.6222	2.8422
RBPMS	2.8578	5.007e-20	5.464e-19	0.4806	-2.2776	4.5662	0.363	0.386	0.4529	0.3987	0.4547	0.4824	0.747	0.0021	0.0084	0.0089	0.0041	0.017	0.0095	0.3052	0.3368	0.309	0.0185	0	0.0066	0.0265	0.015	0.0427	0.2189	0.1785	0.204	0.0063	0.0057	0	0.0068	0.0045	0	0.0199	0.0236	0.02	0	0.0088	0.0047	0	0.003	0	0.1153	0.1205	0.0921
AMIGO2	2.8566	3.098e-14	1.904e-13	-1.5557	-3.8575	3.0148	0.0201	0.0235	0.0379	0.0307	0.0433	0.0155	0.7934	1.8754	1.8473	1.9407	1.4896	1.6113	1.6718	1.3491	1.417	1.4439	0	0	0	0	0.0113	0	0	0	0	0	0	0	0	0	0.0137	0.0056	0	0	0.0152	0	0	0.0182	0	0	0.3043	0.6551	0.2331
ZNF595	2.8552	2.329e-19	2.384e-18	0.205	-2.6596	3.5833	0.1847	0.1841	0.1419	0.1361	0.167	0.2084	0.742	0.0144	0.0095	0.0152	0.0325	0.0048	0.0072	0.5136	0.5717	0.489	0	0	0	0.0201	0	0.0196	0.1651	0.2236	0.2385	0.0143	0	0	0.0052	0	0	0.0338	0.0466	0.0091	2.2345	2.3572	2.394	2.4134	2.2182	2.255	2.4237	2.2603	2.2817
RP11-195F19.9	2.8542	2.128e-16	1.623e-15	-1.3274	-4.0639	2.9593	0.188	0.1018	0.0947	0.1736	0.2888	0.553	1.9178	1.6986	1.8053	1.4926	2.0881	2.0431	1.9597	2.3089	2.3202	2.2305	0	0	0.044	0	0	0	0.072	0.0986	0.4673	0.0825	0	0.044	0.0601	0	0	0.0976	0.1874	0.1041	0	0.0391	0	0.0535	0	0	0.5516	1.0872	0.7618
DEPTOR	2.8504	1.158e-30	5.396e-29	3.0562	0.6843	1.1876	0.5238	0.6439	0.4632	0.9669	0.7656	0.8649	3.2426	0.4003	0.531	0.5036	0.269	0.2095	0.3692	2.5397	2.4985	2.5026	0.9444	0.7501	0.8919	1.2885	1.2408	1.1651	1.2874	1.4594	1.2377	0.7416	0.863	0.7449	0.8377	1.0971	1.0748	0.9914	0.9891	0.9767	0.3472	0.4383	0.5075	0.468	0.5618	0.4302	2.6695	2.8171	2.119
PTGFRN	2.8382	4.424e-28	1.268e-26	3.9907	1.5994	1.4192	0.0975	0.0718	0.0536	0.0674	0.1028	0.1078	3.6067	0.0059	0.0029	0.0219	0.0087	0.0149	0	0.2409	0.2647	0.2185	1.4942	1.516	1.4439	1.4047	1.4527	1.428	1.6694	1.5083	1.5272	1.4598	1.4787	1.3268	1.4754	1.5244	1.4246	1.7366	1.7338	1.8038	3.7048	3.7098	3.6516	3.4776	3.558	3.4461	3.7673	3.7068	3.6179
KIF21A	2.8337	1.128e-17	9.734e-17	0.0686	-2.7038	3.5032	0.0131	0.0023	0.0043	0.0035	0.0095	0.0212	0.3376	0.0056	0.0347	0.0216	0.0073	0.0169	0.0194	0.1257	0.1657	0.168	0	0	0	0	0.0044	0	0.0193	0.0624	0.0319	0	0.0025	0	0	0	0.0107	0.0088	0.0026	0.0071	0.0119	0.0052	0.0041	0.0284	0.0208	0.015	0.1588	0.2027	0.1562
RFX8	2.8337	2.201e-17	1.849e-16	-0.9832	-3.8354	3.3144	0	0	0.0085	0.0069	0.0226	0.0181	0.3506	0.0652	0.0923	0.0912	0.1575	0.2841	0.1673	0.5834	0.6636	0.5696	0	0	0	0.0155	0	0	0.1288	0.1151	0.1371	0.022	0	0.0116	0	0	0	0.0347	0.0207	0.0416	0	0	0	0	0.0103	0.0119	0.2264	0.2763	0.1468
RP11-760H22.2	2.828	3.258e-20	3.609e-19	-0.314	-2.6955	1.1475	0.1028	0.2028	0.1635	0.3683	0.3417	0.2624	1.7095	0.0972	0.1864	0.1985	0.095	0.0741	0.1768	1.4069	1.479	1.2961	0.2989	0.4573	0.2529	0.5984	0.3196	0.5383	0.7081	0.5856	0.8088	0.4484	0.4088	0.077	0.3371	0.2456	0.4337	0.3428	0.4259	0.2209	0	0.1652	0.2551	0.1809	0.1344	0.2597	1.5737	1.5408	1.3905
INADL	2.8259	1.202e-19	1.27e-18	2.5736	0.2467	2.4473	0.0047	0.0021	0.0076	0.0015	0.0034	0.0081	0.5113	0.0033	0.0082	0	0.0065	0.005	0.0025	0.0722	0.0385	0.0264	1.8524	1.8065	1.8653	2.0125	2.0984	2.0704	1.9413	1.9311	1.9367	1.93	2.104	1.9695	2.0871	2.0382	2.0488	2.2133	2.0938	2.1691	1.0284	1.0368	1.0049	1.277	1.2484	1.162	1.3135	1.2556	1.2452
CAPN2	2.8251	7.372e-32	4.299e-30	5.4248	2.7837	3.074	3.5255	3.5109	3.5417	3.7577	3.7509	3.749	4.321	1.4159	1.3554	1.3674	1.4896	1.5636	1.6081	4.2257	4.3041	4.1261	0.4187	0.3204	0.3323	0.9735	1.1319	0.9034	2.3715	2.518	2.5286	0.2969	0.2695	0.255	0.2676	0.2722	0.2867	0.6684	0.7517	0.605	0.1323	0.0734	0.0839	0.1155	0.1164	0.143	2.5301	2.9016	2.1914
LGR4	2.8226	1.751e-24	3.044e-23	1.8565	-0.7304	1.5445	0.1212	0.0859	0.0928	0.1168	0.1058	0.1525	1.4606	0.9062	0.9411	0.9741	0.9413	1.0245	1.088	1.6028	1.7074	1.5056	0.0389	0.0548	0.0186	0.0735	0.0555	0.0792	0.2419	0.2501	0.3369	0.0352	0.0779	0.0552	0.0813	0.0314	0.0752	0.1475	0.1437	0.0932	0.0562	0.0288	0.0197	0.0887	0.0493	0.0521	0.9398	1.2836	0.7483
C1orf85	2.8217	1.982e-25	3.912e-24	1.9858	-0.6934	3.0639	1.8849	1.9128	1.938	2	1.9295	1.8698	2.7998	0.5208	0.5641	0.5161	0.5697	0.5083	0.524	2.204	2.1394	2.2165	0.0998	0.0614	0.0806	0.2281	0.2309	0.2762	0.8243	0.9187	0.9149	0.0851	0.0617	0.0719	0.074	0.0124	0.0497	0.1262	0.1784	0.3095	0	0.0081	0	0	0.0325	0.0374	1.2529	1.1894	0.9602
MECOM	2.8206	1.567e-15	1.093e-14	-0.335	-2.3186	3.812	1.7542	1.7793	1.8621	1.8427	1.8287	1.8577	1.5695	0.0041	0.0021	0.0022	0.0061	0.0063	0	0.2247	0.1965	0.2279	0.0091	0.0545	0.0544	0.2188	0.24	0.2566	0.0685	0.0903	0.0441	0.0062	0.0028	0.013	0.0441	0.035	0.0528	0.0074	0.0174	0.0039	0	0.0029	0.0046	0	0	0	0.0857	0.1656	0.0747
MAMLD1	2.8141	5.523e-20	5.993e-19	-0.7128	-3.1102	3.7907	0.2238	0.2282	0.2286	0.2555	0.2332	0.1641	0.5297	0	0	0	0	0	0	0.1669	0.1907	0.1237	0.0413	0.0336	0.0198	0.0331	0.0224	0.0215	0.1186	0.0393	0.0669	0.0095	0.0169	0.0198	0.0204	0.0201	0.0271	0.0149	0.0133	0.0239	0	0	0	0	0	0	0.1427	0.1048	0.0696
BIRC3	2.7984	1.634e-17	1.389e-16	0.5047	-1.8067	2.4279	0.0765	0.079	0.1142	0.1511	0.168	0.1208	0.991	0.1957	0.224	0.283	0.2001	0.2129	0.2714	0.3173	0.3106	0.2906	0.0438	0.0465	0.0468	0.1126	0.0529	0.0838	0.0891	0.1092	0.0949	0	0.0169	0.0236	0.0482	0.0632	0.0846	0.0586	0.0558	0.0379	0.0081	0.0035	0	0.0048	0.0176	0.0081	0.5329	0.7618	0.4131
MOXD1	2.7981	3.237e-19	3.247e-18	1.1504	-1.1804	2.9537	0.7622	0.7924	0.7379	1.1721	1.2522	1.1403	2.1281	0.181	0.2161	0.1641	0.3943	0.381	0.3786	0.9343	0.8712	0.8507	0.0914	0.0562	0.0496	0.1702	0.1902	0.1526	0.199	0.2197	0.201	0.0728	0.0564	0.0333	0.0343	0.1447	0.0896	0.0782	0.0925	0.0335	0	0	0	0	0.005	0.0058	0.8064	1.0796	0.5893
NPAS2	2.796	3.937e-26	8.509e-25	0.1527	-2.4535	1.6708	0.0212	0.0223	0.0292	0.0333	0.0306	0.0342	0.2813	0.0151	0.0149	0.0254	0.0044	0.0031	0.0045	0.1581	0.1808	0.1551	0.1517	0.1608	0.1849	0.0222	0.0143	0.0185	0.0728	0.0742	0.0917	0.1624	0.1449	0.1725	0.0179	0.0319	0.0173	0.0545	0.0768	0.0619	0.0383	0.0333	0.0365	0.0144	0.0356	0.0243	0.1168	0.1601	0.094
PRR15	2.7955	1.308e-17	1.12e-16	-1.3925	-3.9142	3.4227	0.0134	0.0118	0.0217	0.0176	0.0097	0.0078	0.6256	1.2235	1.1651	1.2111	1.5949	1.4191	1.511	1.4502	1.1805	1.2727	0	0	0	0	0	0	0.0246	0.0339	0.0994	0	0	0	0	0	0.0272	0.0224	0	0	0	0.0263	0	0	0	0	0.4918	0.5086	0.3986
LPHN3	2.7932	2.962e-17	2.446e-16	-0.0536	-2.2594	3.2079	0.9289	0.9999	0.9509	0.9827	0.9556	0.9783	0.8513	0.0027	0.0013	0	0.0026	0.0082	0	0.2861	0.2238	0.2395	0.0059	0.018	0.0106	0.1175	0.0991	0.0929	0.0381	0.0477	0.0346	0.0081	0.0036	0.0042	0.0159	0.0086	0.0116	0.0222	0.0114	0.0102	0	0	0	0	0.0038	0.0022	0.0867	0.0897	0.0615
VANGL1	2.7932	3.144e-22	4.239e-21	1.6848	-1.118	4.803	0.0029	0.0103	0.019	0.0116	0.0316	0.0552	0.8727	0.3809	0.4304	0.4382	0.3153	0.2992	0.4126	0.8005	0.824	0.7877	0	0.0056	0	0.0131	0.0099	0	0.1344	0.2378	0.2013	0	0.0028	0.0033	0.0112	0.0133	0.006	0.0269	0.0175	0.0158	2.839	2.8022	2.856	2.673	2.6296	2.6375	2.6181	2.6144	2.6493
ROR2	2.792	1.809e-13	1.022e-12	0.009	-2.2862	4.6866	0.0273	0.008	0.0405	0.0239	0.0198	0.0263	0.6027	0	0	0.0034	0.0032	0.0033	0	0.0108	0.004	0.0242	1.1761	1.0598	1.1691	1.2285	1.2435	1.185	1.3138	1.2987	1.1565	1.2261	1.0289	1.1333	1.3698	1.3174	1.2855	1.2223	1.2771	1.257	0	0	0	0	0	0.0157	0.1179	0.1412	0.0958
SEMA3B	2.7876	6.909e-31	3.351e-29	1.4262	-1.1498	1.5658	0.0854	0.0942	0.0734	0.1445	0.0878	0.1306	1.7276	0.1552	0.1301	0.1607	0.1803	0.1859	0.1578	0.8052	0.8392	0.8793	0.0427	0.0347	0.0406	0.0609	0.0231	0.0614	0.1761	0.1926	0.1917	0.067	0.0688	0.0556	0.0349	0.0548	0.028	0.0939	0.1406	0.0669	0.302	0.3365	0.2651	0.3839	0.3346	0.3469	1.082	1.1296	0.8526
ZDHHC21	2.7806	1.494e-16	1.162e-15	0.3192	-2.4454	4.666	0.0113	0.0173	0.0092	0.0019	0.0041	0.0082	0.2371	0.9578	0.9998	1.0716	1.057	1.1156	1.1418	1.1485	1.1572	1.1703	0.0088	0	0.0031	0.0042	0.0047	0.0082	0.0662	0.1075	0.1003	0	0	0	0.0043	0	0	0.0189	0.0445	0	0	0	0.0044	0.0077	0.0112	0.0032	0.3216	0.3767	0.1869
CNTNAP1	2.7755	2.729e-35	3.207e-33	2.7362	0.1174	2.4855	0.9448	0.8792	0.8844	1.1701	1.0986	1.2231	2.4035	0.0462	0.0367	0.0488	0.0686	0.0828	0.0907	1.8483	1.8193	1.8775	0.0933	0.0654	0.053	0.156	0.1003	0.1189	0.8295	0.695	0.8058	0.1507	0.1169	0.0859	0.0852	0.0841	0.0957	0.161	0.2276	0.1413	0.5235	0.5744	0.4648	0.4671	0.4289	0.4372	1.3661	1.4759	1.2302
BAG3	2.7714	1.581e-30	7.191e-29	2.0604	-0.4985	2.1397	0.0478	0.0747	0.0618	0.1854	0.1343	0.1239	2.6505	0.4361	0.4117	0.4419	0.3712	0.4344	0.4327	1.9807	1.9767	1.8502	0.2498	0.2681	0.2108	0.2522	0.2943	0.2015	0.8324	0.9321	0.9066	0.1741	0.2223	0.1922	0.121	0.1529	0.0582	0.2397	0.2156	0.2291	2.4969	2.1293	2.0806	2.4759	2.4198	2.3708	2.8793	2.5448	2.5108
PMP22	2.7689	2.636e-27	6.678e-26	3.3887	1.0732	1.9889	1.8325	1.7553	1.8422	2.235	2.2194	2.1758	2.8999	0.0129	0.0128	0	0.0126	0.0387	0.0097	1.1349	1.1933	1.0774	2.892	2.8471	2.9039	2.7907	2.8256	2.8634	2.8691	2.9637	2.9097	3.0981	3.0092	2.9641	2.8445	2.7883	2.8415	3.1675	3.0634	2.9962	1.161	1.2668	1.2417	1.2747	1.1907	1.1212	1.9656	2.1245	1.8791
RAMP1	2.7671	1.346e-13	7.707e-13	-1.9642	-4.2229	2.3019	0.0841	0	0.0175	0.0141	0	0.0248	1.2983	1.4714	1.3048	1.4069	1.4876	1.206	1.1632	1.4731	1.0721	1.111	0	0	0	0.0319	0	0.0413	0.0393	0.0273	0.0327	0	0	0	0.0646	0	0.0434	0.018	0.0425	0	0	0	0	0.0291	0.0213	0.0246	0.323	0.6167	0.367
NXPH4	2.7661	7.52e-22	9.745e-21	0.6835	-1.7738	0.9946	0.3016	0.2583	0.2665	0.6411	0.5532	0.5095	1.6818	0.3565	0.3868	0.4102	0.1775	0.1908	0.1734	1.0804	1.1161	0.9364	0.4318	0.4595	0.3317	0.3876	0.3002	0.3596	0.9516	0.7566	0.7959	0.2852	0.345	0.4881	0.3218	0.3913	0.5242	0.5829	0.5577	0.5602	0	0	0.0385	0.0168	0	0	0.5469	0.5033	0.2927
OSBPL6	2.7648	1.004e-16	7.925e-16	0.4185	-1.9755	2.4699	0.0033	0.0345	0.0108	0.0345	0.012	0.0286	0.4511	0.0047	0.0093	0.0149	0.0137	0.0071	0.007	0.1087	0.1254	0.0928	0.1194	0.1608	0.0827	0.1327	0.1434	0.135	0.1835	0.1862	0.1901	0.1723	0.1699	0.1477	0.1171	0.097	0.0662	0.1682	0.195	0.1765	0	0.0033	0.0156	0	0.0033	0.0114	0.2357	0.3556	0.095
SSC5D	2.7591	8.976e-16	6.45e-15	-0.475	-3.1147	1.4332	0.0502	0.0441	0.0409	0.0332	0.034	0.0396	0.3101	0.018	0.0304	0.0378	0.03	0.0487	0.0192	0.2866	0.238	0.2763	0.0113	0.0138	0.0281	0.0429	0.0363	0.0106	0.4219	0.1664	0.1177	0.023	0.0173	0.0361	0.0139	0.038	0.0074	0.057	0.0536	0.0292	0.0726	0.0461	0.0507	0.0439	0.0498	0.0249	0.0715	0.1134	0.0767
MRAS	2.758	1.699e-18	1.594e-17	-0.1268	-2.47	2.9018	0.2229	0.2695	0.2254	0.2793	0.2876	0.2693	0.973	0	0.0089	0.0126	0.0058	0.003	0.0089	0.2223	0.2193	0.2058	0.0261	0.0159	0.014	0.0312	0.0761	0.0601	0.0831	0.0835	0.0816	0	0.008	0.0094	0.0161	0.0127	0.034	0.035	0.0209	0.0113	0.1196	0.139	0.1271	0.213	0.1322	0.1515	0.5076	0.5687	0.411
CRLF1	2.7563	1.427e-19	1.491e-18	0.191	-2.1507	1.1337	0.1511	0.0901	0.0906	0.1489	0.1227	0.0894	2.0301	0.2522	0.1359	0.2321	0.123	0.0918	0.0461	0.0615	0.1401	0.116	0.1812	0.1883	0.2767	0.1503	0.2578	0.123	0.2934	0.2284	0.1658	0.2875	0.2468	0.2932	0.1897	0.3637	0.217	0.3241	0.3084	0.2605	0.1522	0.1491	0.1328	0.1042	0.126	0.0979	1.2603	1.2254	0.9303
NCAM2	2.7545	3.251e-15	2.208e-14	-1.505	-4.0925	2.9781	0.4854	0.429	0.5041	0.4153	0.4229	0.4631	0.2875	0.0023	0.0067	0.0024	0.0022	0	0	0.2553	0.3257	0.2602	0.0197	0	0.0106	0.0189	0.016	0.0092	0.1127	0.1055	0.1302	0.0067	0	0	0.0073	0.0048	0.0065	0.0133	0.0189	0.0085	0	0	0	0	0.0032	0.0036	0.0106	0.0103	0.0108
IGFBP4	2.7523	5.639e-48	8.616e-44	7.2812	4.5487	1.8558	3.7355	3.7339	3.6287	3.8764	3.8063	3.9425	7.9603	3.5113	3.4184	3.3255	3.9947	4.0588	3.9444	7.7506	7.802	7.7306	1.7031	1.5579	1.8521	1.9112	2.2201	1.9531	5.4076	5.3067	5.3637	1.7743	1.4392	1.5274	1.6537	1.6759	1.9227	3.1569	3.2597	3.221	4.3945	4.3682	4.1808	4.5216	4.5804	4.4652	6.5932	6.692	6.2458
PNPLA4	2.7515	4.361e-15	2.925e-14	-2.3323	-4.5867	1.439	0	0	0	0	0.0168	0.0223	0.5481	1.3864	1.3643	1.3872	1.2211	1.1911	1.3014	1.0526	0.9465	1.0627	0	0	0	0	0	0	0	0	0	0	0	0	0	0	0	0	0	0	0	0	0	0.0105	0	0	0.1479	0.2206	0.1505
HTATIP2	2.7436	1.227e-19	1.294e-18	0.9498	-1.9075	6.2901	0.2372	0.1731	0.1119	0.126	0.1257	0.1766	1.6082	2.9107	2.9632	2.9508	2.4356	2.3738	2.3127	2.4228	2.4877	2.3172	0	0	0.0106	0	0.0317	0.0092	0.2567	0.1822	0.3015	0	0	0	0	0	0	0.0779	0.0651	0.0128	0	0.0094	0.0149	0	0.0094	0.0324	0.8808	1.0344	0.5445
SCN3A	2.739	2.937e-21	3.593e-20	1.5087	-1.2438	2.4107	0.1254	0.1562	0.0777	0.1137	0.1249	0.1371	0.4371	0.0325	0.0209	0.0142	0.0206	0.0232	0.023	1.6128	1.5123	1.2493	0	0.0103	0.0061	0.0122	0.0317	0.0105	0.1568	0.2597	0.2128	0.0342	0.0181	0.0211	0.0207	0.0245	0.0166	0.1058	0.1175	0.0716	0.2599	0.2124	0.2185	0.1611	0.2229	0.1342	0.3898	0.4184	0.2603
C6orf132	2.738	4.991e-14	3.003e-13	-1.049	-3.5096	2.7169	0.0759	0.0732	0.0711	0.0869	0.1086	0.0896	0.5161	0.0327	0.027	0.0684	0.0503	0.0546	0.0803	0.2087	0.2441	0.2515	0.0121	0	0.0086	0	0	0.0113	0.0213	0.0583	0.0411	0.0164	0	0	0.0119	0.0059	0	0.0033	0	0.0208	0.0088	0.0038	0.0243	0.0158	0.0116	0.0133	0.2397	0.3156	0.0859
DNAJC6	2.7357	1.219e-25	2.466e-24	3.07	0.7968	1.5809	0.0039	0.0068	0.0157	0.0101	0.0084	0.0156	0.9684	0.067	0.1021	0.1382	0.0908	0.1321	0.1029	0.579	0.673	0.5915	1.9806	1.8576	1.8975	1.906	1.9174	1.86	1.9682	1.9449	2.0455	1.8867	1.9183	1.9206	1.9108	1.8736	1.8616	1.936	1.9266	2.0217	0.0433	0.0265	0.0479	0.0209	0.0454	0.0394	0.5879	0.677	0.4141
TTTY15	2.7331	4.679e-21	5.612e-20	1.5478	-1.0793	4.6872	0	0.0044	0.0082	0.0165	0.0037	0.0058	0.6229	0.0071	0	0	0.007	0.0036	0.016	0.4134	0.3445	0.246	0.0916	0.1542	0.1493	0.0518	0.0336	0.0528	0.2471	0.1866	0.2797	0.2362	0.2386	0.3033	0.1078	0.11	0.0305	0.3812	0.3593	0.2604	1.3677	1.4618	1.454	1.4416	1.4835	1.3331	1.3489	1.3384	1.3174
IL18R1	2.7329	6.275e-18	5.574e-17	-0.5885	-3.2059	2.7182	0.0609	0.0898	0.0739	0.1251	0.1209	0.1042	0.4375	0.0132	0	0.0093	0.0171	0.0177	0.039	0.5389	0.6156	0.7059	0	0.0117	0	0.0093	0.0208	0.006	0.0888	0.114	0.1098	0	0	0	0.0095	0	0	0.0411	0.0246	0	0.0554	0.0542	0.0669	0.066	0.0663	0.0212	0.3166	0.4755	0.2344
SH3BP5	2.7314	1.663e-21	2.085e-20	1.6426	-1.1943	5.5427	0.2364	0.1494	0.2085	0.1519	0.1666	0.2265	1.6154	0.4855	0.4843	0.4923	1.561	1.3673	1.616	1.8267	1.8991	1.9504	0	0	0	0.0095	0.0107	0	0.1775	0.3272	0.3623	0.0135	0	0	0.0049	0.0097	0.0259	0.0319	0.0441	0.0592	0.0288	0.0251	0.03	0.0087	0.0315	0.0073	0.9211	0.9947	0.6931
LRRC15	2.7303	4.276e-11	1.85e-10	-2.7601	-5.1113	3.6132	0	0	0	0	0.0097	0	0.1094	0	0	0	0	0	0	0.0106	0	0.0068	0.2795	0.2207	0.1651	0.0527	0.0373	0.0638	0.1113	0.0395	0.0605	0.2683	0.2397	0.2687	0.0671	0.0335	0.045	0.1018	0.0827	0.1105	0	0	0.007	0	0	0	0.0444	0.064	0.0253
PLK2	2.7268	1.041e-23	1.63e-22	3.8792	1.3626	2.2504	1.9794	1.9735	2.0259	1.8116	1.8477	1.7169	4.6533	2.3292	2.3861	2.4651	2.1384	2.0995	2.1791	2.9993	2.9785	3.0199	0.0848	0.0825	0.055	0.4365	0.4964	0.4199	0.7346	1.0809	1.0351	0.0581	0.0211	0.043	0.0871	0.0579	0.0449	0.2094	0.2172	0.2982	0.0252	0.0909	0.0687	0.0301	0.0757	0.0991	2.7107	3.1948	2.3657
CD248	2.726	7.529e-37	1.322e-34	3.3026	0.8557	1.6186	1.5485	1.5176	1.4199	1.7989	1.6733	1.6661	3.8225	0.1738	0.1721	0.0835	0.4061	0.3551	0.3076	2.9428	2.9935	3.0128	0.7457	0.7293	0.6812	0.8384	0.8974	0.8063	1.993	1.7502	1.7599	0.7163	0.6326	0.846	0.6902	0.7826	0.7961	0.947	1.1497	1.1977	0.5775	0.4172	0.4235	0.4367	0.4038	0.3297	2.2488	2.1876	1.961
CLIP3	2.725	5.152e-26	1.09e-24	1.1403	-1.3779	0.9068	0.1286	0.175	0.1834	0.2234	0.1781	0.2023	1.7008	0.1565	0.155	0.1122	0.2176	0.2628	0.2911	0.9221	0.9337	0.8977	0.0219	0.1526	0.1208	0.1312	0.136	0.1056	0.7379	0.596	0.4669	0.2088	0.1949	0.2122	0.1292	0.2176	0.1109	0.2649	0.2098	0.2763	0.123	0.1396	0.1378	0.0749	0.0483	0.0788	0.5294	0.546	0.4162
CDC42BPB	2.722	1.76e-29	6.441e-28	4.4375	2.0687	1.9421	0.0397	0.0434	0.043	0.0455	0.0407	0.0757	2.567	1.7028	1.6776	1.6993	1.8767	1.9389	1.7801	2.4806	2.4774	2.5457	1.0161	0.9614	0.8494	0.8658	1.0389	0.7841	1.5398	1.3651	1.4431	1.0719	0.9755	1.0902	0.8924	0.8921	0.9647	1.09	1.1319	1.2427	0.0814	0.0456	0.067	0.058	0.0523	0.1037	1.4803	1.5849	1.1319
FAM129B	2.7094	7.105e-43	5.427e-40	6.1997	3.5638	2.799	3.0826	3.0876	3.0033	3.2782	3.2956	3.1755	5.8316	1.4167	1.4492	1.2496	1.08	1.0543	1.0538	5.3957	5.3594	5.4163	0.6075	0.6065	0.6703	1.2094	1.2489	1.0903	3.4633	3.5807	3.5985	0.671	0.4609	0.5577	0.5799	0.6142	0.6279	1.4343	1.4983	1.3973	2.8319	2.9327	2.8179	2.8044	2.9409	2.9163	4.7439	4.9204	4.3721
PLAGL1	2.7058	7.33e-25	1.343e-23	1.8134	-0.5291	2.2494	0.5969	0.7023	0.6415	0.6311	0.5817	0.6223	1.6762	0.4797	0.535	0.4331	0.5881	0.4745	0.6106	1.0751	1.1499	1.0288	0.201	0.177	0.1548	0.2208	0.1709	0.1768	0.4648	0.3582	0.3343	0.1722	0.1813	0.1976	0.1563	0.2174	0.1816	0.215	0.1781	0.2501	0.0098	0.0043	0.0135	0.0233	0.0128	0.0197	0.8089	0.8931	0.5588
RP11-395G23.3	2.7044	3.78e-13	2.046e-12	-1.3007	-3.7737	2.7779	0	0	0	0	0	0	0.5311	0.2887	0.3074	0.3039	0.1944	0.1887	0.1867	0.5695	0.7229	0.5507	0.2174	0.0352	0.0413	0.0551	0.0918	0.0359	0.1322	0.1368	0.3322	0.1511	0.0353	0.1011	0	0.2109	0.1106	0.0768	0.0731	0.1894	0	0	0	0.0253	0	0	0.1207	0.2249	0.1229
HSD11B1	2.7011	6.092e-15	4.034e-14	-1.8371	-4.2809	3.6052	0	0	0	0	0	0.0101	0.3164	0	0	0	0	0.0124	0	0.2643	0.3871	0.2985	0	0	0	0.0259	0	0	0.063	0.0863	0.078	0	0	0	0	0	0	0	0	0.0233	0.7313	0.9507	0.77	0.5469	0.7327	0.6372	0.9512	1.2343	1.0042
APBB1	2.699	3.007e-25	5.771e-24	1.1944	-1.1685	3.398	1.136	1.1159	1.1291	1.6819	1.603	1.6531	2.0771	0.0036	0.0072	0	0.0071	0.0146	0.0376	0.8313	0.7957	0.7993	0.0473	0.0097	0.0283	0.1732	0.2309	0.1599	0.2668	0.2892	0.3033	0.0216	0.0146	0.0339	0.0426	0.0231	0.0208	0.055	0.07	0.0609	0.2361	0.3091	0.3113	0.1204	0.1454	0.1401	0.7886	0.8063	0.6252
RAB3IL1	2.6948	2.564e-17	2.139e-16	-1.5041	-3.7172	2.5021	0.7142	0.8291	0.6233	0.9989	0.9364	0.9299	1.2012	0.0063	0.0124	0.0264	0	0.0063	0.0094	0.1529	0.1476	0.1713	0	0	0.0098	0.0899	0.1008	0.0589	0.0162	0.0445	0.1046	0	0	0	0.0135	0	0	0.0074	0.0088	0.0237	0	0	0	0	0.0088	0	0.1944	0.2738	0.2152
TRPM4	2.6937	3.337e-23	4.95e-22	1.6237	-0.5535	2.9533	2.9275	2.8317	2.781	3.1161	3.1019	3.0211	2.9849	0.0199	0.0308	0.0121	0.0139	0.0229	0.0339	0.9129	0.775	0.7916	0.1665	0.1247	0.0999	0.4118	0.4412	0.3429	0.2766	0.2625	0.31	0.0254	0.0822	0.0703	0.1042	0.1283	0.126	0.1171	0.1086	0.1249	0.0715	0.0354	0.0189	0.0486	0.0199	0.0366	0.5455	0.4699	0.4601
FZD4	2.6917	2.187e-17	1.84e-16	0.0222	-2.6166	2.8883	0.018	0.0498	0.052	0.0467	0.0962	0.0331	0.4515	0.187	0.1627	0.1877	0.0802	0.0804	0.0819	0.3925	0.4293	0.4307	0.0112	0	0	0.0161	0.0061	0.0035	0.1211	0.1443	0.1319	0.0152	0	0.004	0.011	0	0.0146	0.0091	0.0286	0.0193	0	0.0107	0	0.0049	0.0178	0.0124	0.3044	0.2317	0.1031
IL11	2.6903	4.392e-16	3.24e-15	-0.8164	-3.0778	1.0111	0.1153	0.1176	0.0713	0.1135	0.1114	0.1113	1.8966	0.035	0.0549	0.0075	0.0341	0.0213	0.021	0.0312	0.0767	0.0374	0.0308	0.0557	0.0758	0.1146	0.0656	0.1026	0.1233	0.0983	0.0744	0	0.0559	0.0546	0.0525	0.0877	0.0598	0.1435	0.1056	0.0398	0.0879	0.1318	0.1632	0.1297	0.0678	0.0888	0.9979	1.1143	0.7593
NUDT12	2.6849	1.107e-18	1.06e-17	1.1387	-1.6632	3.2258	0.0062	0	0.01	0	0.009	0.0072	0.9068	1.0421	1.0574	1.1279	0.7944	0.9876	0.9482	1.5864	1.6163	1.5606	0	0	0.0069	0.0092	0.0612	0.006	0.2507	0.2982	0.3588	0.0131	0	0.0069	0	0.037	0	0.0907	0.0665	0.0166	1.224	1.3706	1.4878	1.3519	1.2418	1.3563	1.5286	1.609	1.4741
LRRC17	2.6844	4.114e-21	4.957e-20	0.6811	-1.8898	2.6802	0.2045	0.292	0.2319	0.29	0.2392	0.379	1.3445	0.021	0.0277	0.0442	0.0608	0.0899	0.0722	1.0196	0.9461	1.1004	0.0308	0.0557	0.0757	0.1685	0.0167	0.0935	0.5692	0.5083	0.6898	0.0416	0.0095	0.0652	0.0598	0.0445	0.0791	0.1659	0.0775	0.2002	0.0225	0.0484	0.0463	0.0135	0.0294	0.056	0.4302	0.7215	0.4783
PFN2	2.6809	8.458e-27	1.994e-25	3.3265	0.7863	2.7279	2.7682	2.7647	2.7862	3.0661	2.9956	3.0301	3.7954	0.6021	0.6218	0.5925	0.943	0.9284	0.9351	3.2948	3.3112	3.0407	0.1602	0.1665	0.1553	0.5435	0.6748	0.5439	1.1422	1.394	1.5227	0.0325	0.0508	0.0675	0.0581	0.1234	0.0619	0.4155	0.3548	0.2661	0.1817	0.2131	0.2044	0.233	0.2076	0.1911	2.4691	2.8689	2.0671
TLE3	2.6803	3.182e-21	3.861e-20	2.3033	-0.3018	3.4114	0.8241	0.7482	0.8052	1.088	1.0864	1.0607	1.6673	0.7592	0.7379	0.7249	0.4447	0.4296	0.3905	0.8957	1.058	1.0411	0.0262	0.012	0.0117	0.0343	0.0896	0.0443	0.2164	0.2759	0.2677	0.0134	0.01	0.0024	0.0129	0.0095	0.0043	0.0454	0.0538	0.0585	0.0191	0.0042	0.0099	0.0029	0.0042	0.0121	0.6183	0.5944	0.415
HMGA2	2.674	5.559e-23	8.143e-22	2.9644	0.0544	3.9546	0.1875	0.1878	0.2335	0.2324	0.2673	0.2247	0.9142	1.1824	1.2147	1.2148	1.0337	1.0406	1.1075	1.499	1.624	1.5209	0.0056	0.0102	0.006	0.045	0.0709	0.0225	0.6188	0.6187	0.561	0.0227	0.0103	0.006	0.0082	0.0027	0	0.0879	0.0838	0.0847	0.0082	0	0.0028	0.0098	0.0089	0.0164	0.4697	0.6243	0.343
CLCF1	2.6727	2.47e-18	2.283e-17	0.22	-2.5282	3.7088	0.0912	0.1132	0.1154	0.1267	0.1391	0.1478	1.5972	0.9971	1.1551	0.9887	1.546	1.484	1.3338	1.835	1.8021	1.7116	0.1206	0	0.0296	0.097	0.0224	0	0.2902	0.4004	0.3126	0	0	0.0149	0	0	0	0.0553	0.0526	0.0357	0.0302	0.1268	0	0.1555	0.1276	0.0153	1.0859	1.0067	0.826
ITGA10	2.6723	5.991e-29	1.994e-27	2.8739	0.3719	0.9134	0.5255	0.5272	0.4852	0.1992	0.1536	0.2363	1.4885	0.6902	0.6752	0.9055	0.5811	0.5585	0.5267	2.3749	2.2981	2.2768	0.41	0.4848	0.4657	0.2851	0.4374	0.4037	1.3327	1.4077	1.4374	0.5867	0.7359	0.5393	0.3906	0.3592	0.3697	0.7652	0.7385	0.6766	0.2541	0.2725	0.169	0.105	0.1089	0.1338	0.6128	0.9038	0.5385
NCS1	2.6692	3.75e-24	6.228e-23	2.4987	-0.3169	4.7575	0.0412	0	0.0253	0.1185	0.0702	0.0909	2.0434	1.4109	1.4557	1.3208	1.152	1.2236	1.082	1.8919	1.9292	1.936	0.0322	0	0	0.0155	0.0432	0.0251	0.5522	0.5328	0.4722	0	0.0246	0.0116	0.008	0.0079	0.0106	0.0974	0.0662	0.1083	3.6249	3.7247	3.7332	3.7595	3.773	3.7652	3.7943	3.6453	3.7959
CACNA1H	2.6652	9.621e-15	6.239e-14	-2.2149	-4.4414	1.8582	0	0	0.0026	0	0.0046	0.0018	0.1899	0.0067	0.0066	0.0071	0	0.0022	0	0.0124	0.0137	0.0071	0	0	0	0	0	0	0	0.004	0	0	0	0	0	0	0	0	0	0	1.3443	1.3293	1.1512	1.528	1.4186	1.4468	1.654	1.4592	1.549
TFAP2C	2.6625	4.232e-13	2.273e-12	-1.7375	-3.8603	4.8408	0	0	0.0072	0.0174	0.0064	0.0102	0.5375	0	0.0062	0	0	0	0	0	0	0	0.6387	0.663	0.6805	0.4023	0.5309	0.5089	0.3597	0.3758	0.4803	0.6657	0.5772	0.6563	0.4209	0.5412	0.3795	0.3606	0.2364	0.3579	0	0	0.0139	0	0.0088	0.0302	0.2704	0.3206	0.2326
SHB	2.6603	1.949e-20	2.191e-19	0.7749	-1.5264	0.9611	0.3252	0.4874	0.2823	0.4039	0.3168	0.4976	1.5769	0.0336	0.0332	0.0214	0.0263	0.0339	0	0.9598	1.0256	1.0454	0.2964	0.3096	0.3821	0.3311	0.2643	0.3523	0.598	0.5675	0.6118	0.2251	0.3253	0.3493	0.3089	0.3228	0.3302	0.3357	0.4058	0.4316	0.2027	0.3285	0.3586	0.2504	0.0922	0.2421	0.6382	0.7826	0.4858
FAXDC2	2.6546	4.705e-24	7.704e-23	0.4743	-1.9452	1.1025	0.0615	0.054	0.056	0.0501	0.0318	0.0608	0.7205	0.1108	0.1073	0.099	0.1365	0.1786	0.131	0.6326	0.6191	0.6484	0.0229	0.0346	0.0285	0.0594	0.0368	0.0248	0.2144	0.2458	0.2292	0.0386	0.0347	0.0366	0.0252	0.0439	0.0371	0.0397	0.0328	0.0344	0.0332	0.0502	0.0345	0.0445	0.0254	0.0581	0.3204	0.344	0.1664
WNT2B	2.6535	2.957e-17	2.443e-16	-0.2344	-2.5982	1.3984	0.019	0.0167	0.0189	0.0413	0.0425	0.0448	0.2821	0.003	0.003	0.0064	0.0044	0.033	0.0023	0.116	0.0971	0.0951	0.0132	0.024	0.0304	0.0283	0.0283	0.0164	0.0724	0.0426	0.0447	0.0311	0.0438	0.042	0.0369	0.0442	0.0086	0.0628	0.0642	0.0422	0.0144	0.0208	0.0067	0.0086	0.0126	0.0121	0.1161	0.1187	0.0821
PLEKHA4	2.6525	6.509e-28	1.825e-26	2.3231	0.0811	1.6472	0.0809	0.0883	0.1033	0.1221	0.1249	0.1119	2.1057	0.9578	0.8676	0.83	1.0839	1.0456	0.9192	1.5346	1.5448	1.7174	0.664	0.5502	0.6816	0.6607	0.6008	0.6178	1.0244	0.9793	0.8943	0.5436	0.5063	0.4534	0.5983	0.6331	0.6303	0.4884	0.597	0.6962	0.135	0.0471	0.0535	0.0734	0.1501	0.0545	1.2134	1.3787	1.0983
PCBP3	2.6512	1.643e-12	8.279e-12	-0.3293	-2.5873	4.4344	0.0078	0.0137	0	0	0.0028	0.0091	0.3893	0.0028	0.0027	0.0029	0	0.0056	0	0.0031	0.0171	0.003	0.0948	0.0726	0.0724	0.0687	0.0645	0.1027	0.1638	0.1244	0.1153	0.0887	0.0905	0.0932	0.1014	0.0524	0.0854	0.1139	0.0725	0.0821	2.6178	2.5297	2.4455	2.5465	2.507	2.3334	2.507	2.307	2.4402
RPS4Y1	2.6466	3.405e-33	2.601e-31	7.4926	5.3331	1.9942	0.2769	0.1089	0.2042	0.2407	0.1833	0.2084	4.4738	0.1347	0.2486	0.1893	0.1611	0.246	0.2295	4.3425	4.3813	4.2642	8.2309	8.2483	8.2071	8.4016	8.33	8.4113	8.174	8.3196	8.3135	8.0646	8.1377	8.0477	8.3095	8.3017	8.3306	8.1751	8.1873	8.1489	6.8501	6.8618	6.9246	7.1263	7.145	7.1962	7.0046	7.1082	7.0376
ZNF285	2.6459	4.469e-17	3.628e-16	-0.8427	-3.4112	4.0208	0	0.0068	0.0063	0.0051	0.0028	0	0.1842	0.658	0.5959	0.6831	0.449	0.4937	0.4851	0.5601	0.6229	0.5697	0	0	0	0	0	0.015	0.0833	0.0863	0.0808	0	0	0	0	0	0	0.0033	0.0039	0	0	0	0	0	0	0	0.0636	0.0972	0.0349
TENM2	2.6361	4.534e-20	4.965e-19	0.7846	-1.4218	1.3065	0.2564	0.2732	0.2893	0.1803	0.1915	0.1701	1.1228	0	0	0	0	0	0	0.0152	0.0438	0.0308	0.0948	0.1643	0.1457	0.248	0.1539	0.1883	0.2709	0.1979	0.2315	0.2528	0.2153	0.2491	0.2488	0.2382	0.2481	0.2658	0.2576	0.309	0.0164	0.0119	0	0.0389	0.0565	0.0355	0.2787	0.3304	0.2305
AHRR	2.6345	1.473e-30	6.759e-29	2.8732	0.569	1.3225	0.8093	0.8464	0.7533	0.6949	0.5974	0.6717	1.9316	0.3346	0.2922	0.2958	0.0612	0.0891	0.0648	1.4122	1.452	1.5108	0.3197	0.3648	0.3334	0.4085	0.3959	0.3948	0.8463	0.754	0.6913	0.3394	0.2623	0.2806	0.3053	0.3602	0.2104	0.3774	0.4079	0.4364	0.2788	0.2511	0.194	0.1691	0.1474	0.2038	0.9885	1.1427	0.7849
ABCA9	2.6302	1.322e-24	2.345e-23	2.2767	-0.0465	3.0089	1.2954	1.3212	1.3129	1.0433	1.0364	1.1636	1.7395	0.0144	0.0041	0.0044	0.002	0.0083	0.0276	0.5464	0.63	0.6659	0.0711	0.049	0.0416	0.145	0.1177	0.1578	0.2418	0.3276	0.301	0.0782	0.0915	0.0822	0.0569	0.0434	0.0353	0.067	0.0793	0.106	0.4171	0.426	0.3491	0.2638	0.2641	0.2284	1.0167	1.2319	0.9204
DHX32	2.6268	2.451e-22	3.347e-21	4.0113	1.8399	1.1094	0.0334	0.0118	0.0218	0.0264	0.0386	0.0576	1.9535	3.1906	3.209	3.2721	2.9765	3.0284	3.1356	3.0275	3.0711	2.9934	2.3731	2.3712	2.392	2.57	2.6148	2.6543	2.6657	2.6093	2.6099	2.3855	2.3831	2.4288	2.5682	2.5762	2.5782	2.7007	2.6603	2.5272	0.0153	0.0133	0.0106	0	0.0134	0.0306	1.1011	1.4153	0.922
PID1	2.6238	1.182e-16	9.277e-16	0.2438	-1.9718	5.4572	1.2977	1.4206	1.3462	1.0108	1.0254	1.043	1.645	0	0.0055	0	0	0.0057	0.0084	0.5291	0.5902	0.5572	0	0.0589	0	0.0694	0.0264	0.0304	0.0431	0.1163	0.0825	0	0	0	0.0181	0	0	0.0066	0	0.0106	0	0.0156	0	0.0214	0.0157	0.027	0.9824	1.0414	0.6029
RP11-122A3.2	2.6202	1.024e-15	7.313e-15	0.2575	-2.2848	3.657	0.087	0.101	0.1165	0.1839	0.0215	0.1321	1.8013	1.1192	0.8804	1.0923	1.4347	1.0356	1.3422	2.0772	2.3125	1.7729	0	0.0555	0.0649	0.0865	0.0493	0	0.4654	0.3067	0.6499	0	0.0281	0.065	0.1098	0.1292	0	0.1875	0.0866	0.2568	4.1119	4.1978	4.145	4.4214	4.4369	4.4699	4.5255	4.3954	4.3721
SDSL	2.6197	1.49e-12	7.535e-12	-1.5188	-3.9354	2.7456	0	0.0518	0	0.0157	0.043	0.048	0.5503	0.0337	0.0168	0.0618	0.0329	0.0507	0	0.4111	0.4181	0.3617	0.0371	0.0226	0.0655	0	0.0201	0.0116	0.022	0.0452	0.1064	0	0.0227	0	0.0092	0	0	0	0.0588	0.0788	0	0.0352	0	0.0163	0.0237	0.0273	0.1887	0.4049	0.1799
FOSL1	2.6191	1.564e-23	2.395e-22	1.0299	-1.4093	2.0335	0.1479	0.1638	0.2134	0.4578	0.4	0.3983	2.5838	0.9847	1.0363	0.9564	1.1857	1.2888	1.1479	2.0908	2.1483	2.2474	0.0856	0.0526	0.0311	0.1785	0.3375	0.2734	0.8136	0.6768	0.867	0.1693	0.1889	0.0465	0.1042	0.0626	0.0285	0.2094	0.2576	0.1447	0.0628	0.1332	0.1071	0.2138	0.1339	0.094	1.1891	1.2312	0.7766
WDFY3-AS2	2.6167	4.541e-15	3.039e-14	-1.2206	-3.5382	3.3381	0.4615	0.395	0.451	0.6511	0.5254	0.5651	0.5259	0	0.0058	0	0	0.0118	0	0.1522	0.2092	0.1663	0.0129	0.0078	0.0092	0.0185	0.0813	0.0357	0.0451	0.062	0.1331	0	0.0079	0	0	0.0062	0	0.0069	0.0041	0.0056	0	0	0	0	0	0	0.0941	0.1283	0.0645
CPEB2	2.6163	5.674e-29	1.905e-27	3.3861	1.0732	1.0991	0.2731	0.3871	0.3709	0.3512	0.3322	0.28	1.6642	0.671	0.733	0.8247	0.5962	0.5955	0.5342	2.3317	2.4576	2.3005	0.8901	0.8537	0.8989	0.978	0.9639	0.8908	1.6764	1.6522	1.5193	0.942	0.9996	0.9955	0.9008	0.7283	0.8411	1.1791	1.2374	1.1887	0.0983	0.0306	0.0348	0.0596	0.0737	0.0505	1.2152	1.3722	0.8942
OPLAH	2.6156	3.454e-12	1.678e-11	-0.777	-2.9837	3.5055	0.6026	0.4907	0.5035	1.1993	1.0429	1.0434	1.4328	0	0.0043	0.0092	0.0128	0.0175	0	0.0146	0	0.037	0	0.0347	0.0272	0.1151	0.1572	0.047	0.0882	0.069	0.0555	0.0514	0.0519	0.054	0.087	0.0549	0.0125	0.1049	0.0779	0.1195	0	0	0	0	0	0	0.457	0.5902	0.4018
HCN2	2.6143	1.264e-18	1.202e-17	-0.231	-2.6486	1.2961	0.031	0.0473	0.0805	0.0204	0.0113	0.0534	1.0259	0.0491	0.0748	0.0519	0.1045	0.0869	0.0807	0.4208	0.5563	0.5512	0.1173	0.0439	0.0259	0.046	0.0261	0.0374	0.3216	0.1601	0.1477	0.0806	0.0584	0.0259	0.0178	0.035	0.1223	0.0579	0.0537	0.1114	0.1989	0.1537	0.1518	0.1608	0.2027	0.1286	0.306	0.525	0.3324
EXOC6B	2.6134	5.474e-17	4.406e-16	3.5637	1.3933	1.9467	1.0437	1.1144	1.133	0.9694	1.0935	1.1034	1.4797	0.9921	1.0257	1.0189	1.0207	1.0284	1.0607	1.2528	1.2731	1.1412	1.8819	1.8667	1.9552	1.9355	1.9301	1.7946	2.1951	1.9769	1.9552	2.0909	1.9263	2.1365	1.9561	1.7764	1.9373	1.868	1.926	1.893	0.0059	0	0	0.0106	0.0026	0	0.4293	0.6425	0.3335
PEG10	2.6098	1.336e-19	1.402e-18	2.6974	0.8565	4.4281	4.4618	4.4719	4.4892	4.8141	4.855	4.8193	4.6169	0.0477	0.014	0.0239	0.0358	0.0257	0.0296	1.4409	1.4552	1.4906	0.3147	0.3445	0.3201	1.6281	1.6713	1.4522	0.4912	0.4038	0.4552	0.0666	0.0303	0.0398	0.3214	0.2401	0.213	0.1353	0.0895	0.1343	0	0.004	0.0063	0.0324	0.0472	0.0409	1.2526	1.5405	0.8449
SCML1	2.6066	4.209e-15	2.829e-14	3.2707	1.0384	0.7333	0.0049	0.0085	0.0079	0.0254	0.0175	0.0056	0.8976	1.7614	1.723	1.9176	1.8086	1.8646	1.9928	1.8381	1.7838	1.721	1.7978	1.9919	2.0255	1.808	1.8159	1.8279	2.0602	1.9906	1.9525	2.3068	2.4296	2.065	2.0825	1.8884	2.0417	2.8428	2.4465	2.5967	0.011	0	0.0076	0.0197	0.0096	0	0.5936	0.8241	0.4283
NRXN3	2.6027	1.233e-16	9.637e-16	1.7707	-0.4017	5.5197	0.0441	0.0665	0.0303	0.0457	0.042	0.0588	0.373	0.0083	0.0099	0.0053	0.0081	0.0034	0.0025	0.1092	0.1243	0.0578	1.1217	1.2544	1.289	1.2458	1.298	1.1094	1.4327	1.1442	1.1273	1.4602	1.5253	1.5584	1.34	1.2859	1.2138	1.4174	1.5226	1.5452	0	0	0	0.0096	0.0047	0.0027	0.1209	0.1653	0.0882
LRP12	2.5956	2.885e-21	3.535e-20	1.5439	-0.8254	4.6582	0.635	0.6078	0.6128	0.642	0.6138	0.6313	0.993	0.0077	0.0076	0.0041	0.0038	0.0213	0.0144	0.7121	0.7477	0.6598	0.0253	0	0.0151	0.0715	0.0759	0.0442	0.1792	0.2127	0.1727	0.0115	0	0.0121	0.0125	0.0123	0.0275	0.0362	0.0403	0.0255	1.7097	1.6767	1.7392	1.6016	1.6258	1.5469	1.6278	1.6726	1.6065
HOXB4	2.5925	1.406e-15	9.843e-15	-2.3792	-4.566	1.7167	0.0071	0.0062	0.0115	0.0093	0.0051	0.0082	0.3563	0	0.0099	0.0053	0	0	0	0.0167	0.0549	0.0214	0	0	0	0	0	0	0	0.018	0	0	0	0	0	0	0	0	0	0	0	0	0	0.0192	0	0	0.1143	0.1211	0.1163
ACVR2A	2.5924	9.704e-24	1.525e-22	1.3927	-1.3309	5.3135	0.0079	0.0069	0.0096	0.0052	0.0029	0.0227	0.7756	1.2021	1.215	1.3074	1.3624	1.3243	1.3669	1.4913	1.6482	1.4949	0	0	0	0.0059	0.0066	0.0152	0.2339	0.2227	0.2434	0.0083	0	0.0088	0.006	0	0	0.0197	0.0311	0.0315	1.2185	1.1498	1.1142	1.2333	1.1789	1.149	1.3844	1.455	1.4108
MOCOS	2.5911	5.647e-16	4.118e-15	-0.7757	-3.0398	1.1825	0.0085	0.0111	0.0035	0.0166	0.0092	0.0292	0.5947	1.0113	1.0036	1.1103	0.6493	0.6665	0.6747	0.5443	0.5398	0.4831	0.0263	0.0397	0.0188	0.0189	0.0071	0.0164	0.0156	0.0373	0.0384	0.0267	0.0161	0.0281	0.0161	0.0254	0.0086	0.0247	0.0252	0.0283	0.0192	0.0372	0.033	0.0172	0	0.0145	0.2113	0.2516	0.1204
UCHL1	2.5896	3.402e-13	1.856e-12	-0.6107	-2.7301	2.9525	0.0461	0	0.056	0.1109	0.1295	0.2136	3.2614	0.0246	0.0163	0.0174	0	0.0331	0	0.0721	0.0404	0.0264	0	0	0	0	0	0.0113	0	0.0148	0	0	0	0	0	0	0	0	0	0	5.9861	6.0359	5.9964	5.6517	5.532	5.6124	5.5227	5.5151	5.6091
B4GALNT4	2.5789	5.304e-12	2.531e-11	-1.8237	-4.0235	1.5252	0	0	0.0058	0.0047	0.0204	0.0041	0.4244	3.0832	3.1413	2.948	2.5421	2.5981	2.305	2.338	2.3405	2.5849	0	0	0	0	0	0	0	0	0	0	0	0	0	0	0	0.0059	0.0071	0	0	0	0	0	0.007	0.0081	0.1785	0.142	0.0937
OPHN1	2.5786	1.278e-23	1.974e-22	1.2037	-1.1348	0.9983	0.1422	0.1068	0.1238	0.1068	0.1086	0.1033	0.8174	0.0913	0.0925	0.0758	0.0701	0.1158	0.0606	0.487	0.4503	0.4952	0.0595	0.1009	0.0636	0.0847	0.095	0.0971	0.2363	0.1784	0.2075	0.1623	0.2332	0.1509	0.0936	0.0763	0.0519	0.2286	0.1879	0.1687	0.1469	0.1604	0.0938	0.0772	0.0753	0.0403	0.4611	0.5371	0.2685
SEMA4F	2.5674	8.574e-22	1.101e-20	2.6559	0.5221	2.6717	0.012	0.0157	0	0.0196	0.0173	0.0104	1.129	0.9712	1.0063	1.0296	1.2064	1.1658	1.0345	1.5038	1.5139	1.4142	2.1367	2.0983	2.1202	2.2327	2.2632	2.2834	2.3996	2.198	2.2878	2.2888	2.1447	2.1596	2.2028	2.307	2.2239	2.389	2.349	2.4774	0	0	0.0094	0.0163	0.0178	0.0069	0.5743	0.5844	0.3613
PSCA	2.5664	2.444e-15	1.682e-14	-0.8546	-3.1294	1.3809	0.1164	0.2095	0.1628	0.2293	0.1557	0.1097	0.7455	0.0423	0.0924	0.0336	0.0208	0.0426	0.016	1.1656	1.0075	1.1125	0.0465	0.188	0.1133	0.0877	0.1219	0.1527	0.4711	0.4009	0.4529	0.1519	0.1632	0.2615	0.1431	0.2121	0.2011	0.0862	0.2741	0.2601	0.0339	0.0869	0.0922	0.0405	0.0444	0.1004	0.0498	0.3845	0.1625
NQO1	2.5613	1.354e-36	2.068e-34	5.0838	2.727	1.5654	3.3497	3.2202	3.2479	1.5548	1.8239	1.7216	4.5724	5.5908	5.7286	5.7249	1.9422	1.8497	1.9337	4.9948	5.0884	4.8147	1.8789	1.7983	1.7207	1.258	1.1708	1.1115	2.6561	2.8547	2.8946	1.6627	1.5802	1.6275	1.1023	1.2465	1.2284	1.7111	1.544	1.5228	2.1476	2.1662	2.0736	1.3774	1.4015	1.4972	3.8112	4.2764	3.542
NABP1	2.5599	9.434e-24	1.486e-22	4.557	2.2668	1.1366	1.4921	1.5342	1.497	1.1022	1.1586	1.2179	1.5967	0.94	1.0307	1.0409	0.5001	0.583	0.666	2.1614	2.3784	2.3142	1.3414	1.4008	1.4037	0.8969	0.9417	0.8196	1.5241	1.4389	1.4778	1.8057	2.0329	1.7548	1.3036	1.1448	1.1593	2.0408	1.9145	1.8396	0.0044	0.0019	0.003	0.0183	0.0153	0.0132	0.9102	1.0798	0.6601
PAPLN	2.5546	4.04e-13	2.177e-12	-1.0787	-3.2113	2.4367	0.3738	0.4369	0.3016	0.7459	0.7202	0.7064	0.9415	0.0098	0.0097	0.0181	0	0.0049	0.0037	0.0432	0.0883	0.0768	0.0108	0.0196	0.0153	0.0608	0.0402	0.0233	0.0315	0.0175	0.0158	0.0362	0.0066	0.0039	0.021	0.0156	0	0.0202	0.024	0.0414	0.0311	0	0	0.0047	0.0034	0	0.09	0.0975	0.0879
MAGED4B	2.5514	1.268e-19	1.334e-18	2.1057	-0.0316	1.2533	0.4171	0.3194	0.4243	0.8337	0.8505	0.8073	1.3888	0	0.0038	0	0.0111	0.0077	0.0113	0.6456	0.6746	0.5901	1.2018	1.051	1.0656	1.0855	1.2747	1.1925	1.1675	1.2408	1.2691	1.2453	1.172	1.0779	1.0979	1.2755	1.1896	1.344	1.2757	1.542	0.6927	0.7446	0.6962	0.746	0.8842	0.7573	1.199	1.132	0.9802
MEGF10	2.5491	6.179e-15	4.088e-14	-1.3796	-3.708	3.3832	0.0352	0.0257	0.0404	0.027	0.0506	0.0373	0.2939	0.0167	0.0124	0.0133	0.0204	0.0084	0.0218	0.0819	0.0954	0.0573	0.0092	0	0.0033	0.0132	0	0.0029	0.0216	0.0335	0.0225	0	0	0.0033	0	0	0.006	0	0.0176	0	0	0	0	0	0	0.0034	0.1144	0.1544	0.0754
PON2	2.5471	1.201e-25	2.437e-24	2.4599	-0.2751	2.3826	0.0285	0.0312	0.0117	0.0465	0.0512	0.037	2.0997	2.1125	2.1775	2.2424	2.363	2.3075	2.518	3.0705	3.215	3.0519	0	0	0.0159	0.0107	0.0592	0.0139	0.7078	0.5616	0.836	0.0302	0.0136	0	0.038	0.0108	0.0146	0.138	0.1105	0.1902	1.338	1.3837	1.3345	1.2398	1.2961	1.2525	1.8368	2.1807	1.8938
RP11-523G9.3	2.5451	9.183e-12	4.279e-11	-1.8643	-4.0451	4.0283	0	0	0	0	0	0	0.0831	0.0238	0	0	0	0	0	0.3949	0.6738	0.6823	1.6755	1.9591	2.0553	1.3645	1.2503	1.267	1.6974	1.7595	1.3038	2.5147	2.3704	2.6317	1.9578	1.6098	1.7398	2.3752	2.2018	2.0653	0	0	0	0.0891	0.0332	0.0382	0.109	0.3822	0.3408
PLEC	2.5432	5.713e-34	5.226e-32	6.8866	4.6454	0.7465	2.0656	2.0139	1.8501	1.9126	1.9431	1.8908	4.3466	1.5651	1.5729	1.4453	1.7796	1.7384	1.4842	3.5427	3.5698	3.7655	1.5187	1.5539	1.6009	1.6646	1.7362	1.4838	2.9262	2.5157	2.7188	1.6238	1.3656	1.7849	1.5778	1.7142	1.6191	1.8039	1.9243	1.8679	0.5431	0.5277	0.3952	0.4303	0.4297	0.4454	3.1576	3.1912	2.6407
MINA	2.5421	4.308e-22	5.738e-21	4.3152	2.1968	0.7088	0.0231	0.0169	0.0094	0.0102	0.0112	0.0134	0.8498	2.0463	2.0919	2.1168	1.5828	1.7541	1.7411	1.7206	1.7927	1.6821	3.457	3.5296	3.5165	3.4213	3.3763	3.4561	3.427	3.541	3.5472	3.6156	3.6875	3.5457	3.4939	3.4703	3.4464	3.6811	3.6373	3.6514	0	0.0076	0	0.0209	0.0038	0	0.4437	0.5724	0.3847
MITF	2.535	7.943e-19	7.715e-18	-0.0559	-2.1832	3.8465	0.0037	0	0.009	0.0049	0.0107	0.0021	0.6349	0.5122	0.446	0.5448	0.3989	0.3596	0.3354	0.377	0.3679	0.3194	0.023	0.0209	0.0164	0.0165	0.0247	0.0214	0.0337	0.0556	0.0392	0.0156	0.0141	0.0164	0.0057	0.0112	0.015	0.0155	0.0074	0	0	0.0037	0.0058	0.01	0.0037	0.0085	0.3511	0.4718	0.2686
TUB	2.5347	1.692e-15	1.176e-14	-0.6641	-2.8561	3.17	0.004	0.0069	0	0.0078	0	0.0023	0.5175	0.0579	0.0942	0.1335	0.1732	0.1456	0.1705	0.1657	0.2159	0.1268	0	0	0	0	0	0.0038	0.0218	0.005	0	0	0	0	0	0	0	0.0033	0	0	3.8105	3.8064	3.7233	3.8197	3.8485	3.7214	3.7384	3.6392	3.7144
EPAS1	2.5299	1.133e-42	8.243e-40	4.8028	2.4848	2.8837	0.2544	0.2196	0.2202	0.3275	0.3067	0.2609	3.5117	0.1685	0.1322	0.1234	0.4111	0.3386	0.3312	2.6147	2.7201	2.699	0.6648	0.6391	0.5843	0.6241	0.5206	0.5472	1.7019	1.7053	1.7432	0.5154	0.5202	0.5984	0.4685	0.4392	0.3894	0.5989	0.6705	0.5697	3.1148	3.0186	3.0244	2.6917	2.7051	2.541	3.3326	3.3137	3.0916
SLFN12	2.5299	3.916e-19	3.893e-18	0.9796	-1.5127	4.6957	0.0149	0.0131	0.042	0.0389	0.0162	0.0215	1.0864	1.7305	1.6908	1.9082	1.6616	1.652	1.7066	2.0046	2.0635	1.9999	0	0	0	0.0111	0.0125	0.0072	0.2524	0.261	0.1313	0.0158	0.0071	0.0412	0.0171	0.0113	0.0302	0.0494	0.0514	0.02	0.0336	0.0074	0.0464	0.1266	0.0367	0.0834	0.7169	0.9632	0.4992
MIR22HG	2.5163	7.754e-28	2.146e-26	1.6757	-0.5744	0.6698	0.1696	0.2524	0.1525	0.2539	0.3407	0.3291	1.8948	0.3288	0.2323	0.2808	0.3709	0.2636	0.2449	1.4864	1.3748	1.5364	0.412	0.1762	0.2973	0.2462	0.3826	0.3464	0.6327	0.7568	0.7369	0.3227	0.4007	0.2812	0.2165	0.2825	0.2819	0.3878	0.404	0.4618	0.1728	0.3029	0.1604	0.1724	0.1997	0.3299	1.1306	1.1569	1.0494
SYCP2	2.516	2.338e-19	2.389e-18	0.0771	-2.0643	0.9979	0.0407	0.0809	0.072	0.0636	0.0842	0.0608	0.8904	0.1259	0.1664	0.1773	0.1019	0.1243	0.1455	0.0854	0.1443	0.1085	0.0753	0.0836	0.0541	0.0603	0.0477	0.051	0.0668	0.0312	0.025	0.0848	0.1132	0.0978	0.0648	0.0186	0.0657	0.1163	0.1336	0.0966	0.0641	0.0481	0.0384	0.0332	0.0483	0.0511	0.6014	0.8668	0.5283
RYK	2.5149	6.725e-23	9.758e-22	3.6636	1.5438	1.6787	2.4656	2.4827	2.4814	2.6225	2.6393	2.6201	2.7788	0.3975	0.392	0.4101	0.8029	0.8219	0.8702	1.968	2.0595	1.8914	0.4575	0.3612	0.4045	0.8909	0.8855	0.999	0.947	1.0792	1.0901	0.3926	0.4357	0.4049	0.6292	0.6828	0.7011	0.8101	0.7964	0.8132	0.0229	0.0067	0.0053	0.0273	0.0299	0.0269	1.4225	1.6258	0.994
ROBO4	2.5139	1.694e-12	8.521e-12	-1.8513	-4.0051	2.7745	0	0	0	0.0075	0	0	0.0884	0	0	0	0.0208	0.0162	0.012	0.1289	0.0933	0.0866	0	0.0072	0.0042	0	0.0064	0.0037	0.0139	0	0.0344	0	0	0	0.0029	0.0057	0	0.0032	0.0075	0	0	0	0	0	0	0	0.0743	0.0483	0.0214
ZNF391	2.5136	2.056e-12	1.025e-11	-0.5237	-2.6347	2.782	0	0	0.0045	0	0	0.0064	0.1011	0.0156	0.0154	0	0	0.0079	0.0058	0.0847	0.1116	0.0695	0.6426	0.5784	0.6898	0.582	0.641	0.5633	0.8043	0.6503	0.5536	0.6102	0.7143	0.6162	0.6239	0.6417	0.6135	0.7734	0.6634	0.8043	0.3537	0.1886	0.3861	0.3153	0.2872	0.3115	0.2843	0.2306	0.2367
CDH12	2.5133	3.863e-10	1.482e-09	-2.4329	-5.0751	2.3201	0.0531	0.0504	0.0504	0.0293	0.0322	0.013	0.0338	0.0064	0.0094	0	0.0031	0	0.0095	0.8109	0.8851	0.796	0.014	0	0	0.0067	0.0075	0.0173	0.2915	0.3447	0.314	0	0	0.01	0.0069	0.0468	0	0.0409	0.0658	0.0535	0	0	0	0	0	0	0	0	0
MAGED4	2.513	1.39e-20	1.585e-19	2.0055	-0.0985	1.2719	0.3325	0.4282	0.3629	0.7749	0.7367	0.7925	1.423	0.0039	0.0039	0.0083	0.0153	0.0079	0.0118	0.609	0.6464	0.6444	1.188	0.9544	1.1793	1.2679	1.1472	1.0495	1.1011	1.1535	1.2523	1.0904	1.1536	1.1215	1.1905	1.2455	1.1146	1.3485	1.3655	1.5428	0.6589	0.7735	0.7699	0.892	0.7144	0.7763	1.1315	0.9912	0.9299
SPR	2.5065	5.627e-19	5.5e-18	2.0512	-0.0179	4.9849	0.0179	0	0	0	0.013	0.0207	1.0961	1.0929	1.2691	1.0996	0.8162	0.6441	0.8007	1.1533	1.0589	1.1278	4.5664	4.512	4.5016	4.2722	4.3847	4.3868	4.3528	4.4055	4.526	4.4123	4.389	4.4222	4.4204	4.4676	4.5264	4.3573	4.4943	4.4931	1.77	1.7675	1.7308	1.3947	1.535	1.4873	1.8458	1.7244	1.6334
RRAD	2.4996	1.194e-16	9.362e-16	-0.279	-2.3971	1.5857	0.2172	0.2038	0.1789	0.1554	0.2296	0.2713	2.6034	0.0328	0.0537	0.0117	0.032	0	0.0647	0.107	0.1054	0.0694	0.345	0.387	0.4192	0.1546	0.2631	0.2744	0.3322	0.3664	0.3387	0.4506	0.5289	0.4708	0.5654	0.6066	0.5047	0.4565	0.6821	0.7014	0.1352	0.1324	0.1624	0.0824	0.0755	0.12	0.9577	0.7805	0.6695
MTX2	2.4993	5.785e-22	7.586e-21	3.892	1.8328	0.7695	0.0459	0.0136	0.0374	0.127	0.0552	0.053	1.959	0.054	0.0429	0.0903	0.0424	0.0329	0	1.7976	1.9619	1.7737	4.3017	4.429	4.4461	4.357	4.2585	4.3645	4.1801	4.3749	4.4237	4.434	4.5575	4.4683	4.4602	4.4362	4.4708	4.5013	4.4716	4.4286	3.6312	3.6291	3.8189	3.441	3.6592	3.5374	3.8353	3.6092	3.6294
CYP2U1	2.4943	4.903e-19	4.817e-18	2.1542	0.0496	1.0266	1.5958	1.5745	1.6481	1.7798	1.6968	1.8249	1.8984	0.0246	0.0363	0.026	0.024	0.0432	0.0276	0.9504	1.0776	0.8285	0.4129	0.4215	0.4233	0.592	0.6377	0.5954	0.5927	0.6835	0.7656	0.4968	0.5648	0.4878	0.4674	0.5211	0.468	0.5441	0.6045	0.7251	0	0	0	0.0118	0	0.005	0.4061	0.5278	0.2631
FAM19A5	2.4934	1.54e-11	7.012e-11	0.5741	-1.4676	7.455	0	0	0	0	0	0	0.1026	0.0059	0	0	0	0	0	0.1087	0.0577	0.0502	4.6754	4.725	4.7482	4.8899	4.8613	4.8327	4.8727	4.7967	4.8951	4.6021	4.4317	4.6294	4.7807	4.934	4.8813	4.5828	4.7582	4.8802	0.0744	0.0963	0.0773	0.2316	0.1046	0.1289	0.1598	0.1424	0.128
AKR1C3	2.4908	2.622e-30	1.129e-28	2.8958	0.3126	2.1854	0.7747	0.8518	0.8264	1.1117	1.126	1.2179	2.1259	0.0371	0.0367	0.0392	0.0402	0.0618	0.1082	2.4133	2.4336	2.2814	0.0183	0.0221	0.0195	0.1342	0.1049	0.1307	1.1287	1.3431	1.2537	0.0369	0.0222	0.026	0.0268	0.0351	0.0472	0.1938	0.1662	0.2335	1.1279	1.1689	1.2195	1.506	1.2834	1.2867	1.9318	2.0956	1.8133
GNG4	2.4875	2.755e-11	1.219e-10	-2.6053	-4.797	2.1893	0	0.0244	0	0	0.0499	0.0241	0.5885	0.4413	0.5421	0.523	0.608	0.6179	0.4658	0.6629	0.7119	0.6142	0	0	0	0.0208	0	0.0135	0.0754	0.0177	0.0422	0	0	0	0	0	0	0	0	0.0372	0	0.0138	0	0	0	0	0.0909	0.3053	0.0624
BNIP3	2.4803	1.555e-26	3.536e-25	5.7225	3.6184	1.1675	4.185	4.3203	4.2711	4.0446	4.0454	4.0015	6.0392	0.2396	0.3554	0.2379	0.0623	0.387	0.4739	5.5019	5.3595	5.1425	4.9771	5.0433	5.061	5.3928	5.3719	5.3655	5.6765	5.8706	5.794	5.1688	5.1777	5.1945	5.7731	5.7687	5.6857	6.0974	6.032	6.0726	4.1991	4.3736	4.3844	4.3056	4.344	4.3971	5.4865	5.8757	5.3377
IFI27	2.4783	1.456e-23	2.236e-22	1.2552	-0.8969	0.972	0.2809	0.2053	0.1729	0.3552	0.3176	0.2686	2.4437	0.067	0.0357	0.0429	0.0483	0.0454	0.0405	0.0648	0.05	0.0434	0.1527	0.226	0.1564	0.1112	0.1639	0.1198	0.1359	0.1481	0.1228	0.2617	0.2528	0.1758	0.1409	0.1567	0.1015	0.3148	0.2957	0.3111	0.1395	0.1567	0.1262	0.2266	0.2734	0.1673	1.6653	2.0796	1.637
ANKFN1	2.477	3.402e-12	1.656e-11	-0.4477	-2.5051	4.0394	0	0	0.0063	0.0101	0.0028	0.0177	0.0852	0.0027	0	0.0115	0	0.0028	0	0.0713	0.0724	0.1472	0.569	0.4959	0.3488	0.4677	0.5125	0.4153	0.4683	0.4074	0.4515	0.599	0.5156	0.475	0.5353	0.4637	0.4369	0.6103	0.5678	0.5566	0.1494	0.0813	0.0882	0.0765	0.0818	0.0563	0.0631	0.0965	0.1177
RP11-381K20.2	2.4724	8.47e-13	4.424e-12	-0.7905	-2.8647	1.4133	0.0159	0	0	0	0	0.0274	0.1528	1.0561	1.0264	0.9831	0.7614	1.0243	0.9622	0.8777	0.9545	0.8648	0.6651	0.8102	0.612	0.8277	0.6725	0.832	1.0685	0.8144	0.8011	0.6851	0.8213	0.9615	0.6621	0.8073	0.8912	0.9035	0.7509	0.9419	0	0	0	0	0	0	0.1518	0.3425	0.2024
NCKAP5	2.4716	5.707e-24	9.285e-23	1.9906	-0.5769	3.9614	0.0139	0.0387	0.0403	0.0505	0.0614	0.0525	1.0621	0.0715	0.0689	0.0434	0.0494	0.0549	0.038	0.6629	0.7604	0.6846	0.0087	0	0.0031	0.0166	0.0094	0.0161	0.2103	0.1709	0.1805	0.0466	0.0053	0.0031	0.0085	0	0.0226	0.0462	0.0466	0.0626	0.4112	0.3158	0.2826	0.5748	0.5013	0.4757	0.7826	0.7858	0.6018
ARHGAP42	2.4704	1.191e-19	1.26e-18	2.985	0.9432	0.4595	0.0191	0.0067	0	0.005	0.0139	0.0089	0.5737	0.0027	0.0054	0.0143	0	0.0137	0.0041	0.2629	0.3401	0.3549	1.4872	1.6371	1.6426	1.5984	1.5528	1.4969	1.6358	1.5213	1.4954	1.7252	1.81	1.7054	1.5708	1.584	1.4833	1.6302	1.6922	1.514	2.2798	2.1178	2.1826	1.9772	1.8883	1.8791	1.933	1.9359	1.932
RNF112	2.4688	2.376e-12	1.175e-11	-1.9836	-4.2805	2.2129	0.0644	0.105	0.0525	0.1503	0.1411	0.1217	0.3437	0	0	0.0055	0.0151	0.0052	0.0077	0.4093	0.39	0.4036	0	0.0138	0.0081	0.0109	0	0.0141	0.1408	0.15	0.1179	0	0	0	0.0167	0.011	0	0.0122	0	0.0195	0.0489	0	0	0	0	0.0412	0.0716	0.1353	0.0328
TNXB	2.4662	3.268e-28	9.514e-27	2.0653	-0.0798	0.8145	0.1069	0.053	0.0547	0.1229	0.1127	0.1183	0.8569	0.0272	0.0269	0.0326	0.0325	0.0531	0.0148	0.2425	0.2524	0.2595	0.1109	0.0811	0.0965	0.1353	0.1191	0.1145	0.2189	0.1467	0.1769	0.1452	0.1311	0.1239	0.1063	0.1221	0.107	0.1723	0.1842	0.2414	0.1693	0.1593	0.1118	0.0858	0.0815	0.0898	0.494	0.5061	0.4068
SRGN	2.4659	8.122e-32	4.682e-30	5.5579	3.283	3.3246	1.1663	1.126	1.0254	1.6283	1.6053	1.4945	6.4199	6.2926	6.3459	6.4055	6.1213	6.1577	6.2992	7.3665	7.3877	7.1946	2.7288	2.717	2.5996	2.4305	2.5336	2.3611	4.0576	4.5728	4.4109	2.491	2.5006	2.5013	2.3112	2.3558	2.5016	3.0418	3.0244	2.9955	1.1845	1.4751	1.1787	1.7694	1.6493	1.8706	5.3469	5.9215	4.9552
ECE1	2.4624	2.065e-34	2.049e-32	4.7996	2.6864	1.8837	2.2035	2.1051	2.0988	2.356	2.3187	2.3041	3.8375	0.0686	0.0381	0.038	0.0351	0.0617	0.0869	2.1581	2.2806	2.1208	0.9481	0.964	0.9815	1.1896	1.2855	1.1882	1.7287	1.6542	1.5811	1.0514	1.0982	1.0571	1.1506	1.253	1.183	1.3758	1.3584	1.4432	2.8889	2.9258	2.7025	2.7791	2.8051	2.661	3.3136	3.3957	3.1572
OASL	2.462	3.108e-14	1.91e-13	0.419	-1.853	3.5771	0.11	0.0395	0.0457	0.5591	0.5391	0.3865	2.9706	0.0161	0.0317	0	0.0844	0.0403	0.0824	0.5113	0.4294	0.4184	0	0.0215	0	0.0667	0.0191	0.011	0.0414	0.1646	0.1173	0	0	0.0252	0	0.0341	0	0.0378	0.0113	0.0153	0	0.0224	0.0179	0.6703	0.7449	0.6011	2.292	2.6877	1.7203
PHLDB1	2.4604	2.141e-30	9.398e-29	3.9636	1.8036	1.1855	0.3152	0.2987	0.3089	0.3287	0.3378	0.3258	1.5507	0.5442	0.5677	0.5457	0.4822	0.5068	0.4124	1.044	1.0065	1.0458	0.2687	0.1955	0.269	0.2244	0.2775	0.2397	0.5257	0.4713	0.4326	0.2836	0.2841	0.2894	0.249	0.2484	0.2154	0.3314	0.3459	0.3518	0.0137	0.0048	0.0076	0.0099	0.012	0.0097	0.7857	0.8889	0.6515
MRAP2	2.4579	1.101e-11	5.08e-11	-0.1674	-2.1541	4.7089	0	0	0.02	0.048	0.0355	0.0284	0.3342	0	0	0	0	0	0.0131	0.122	0.1832	0.1516	2.7971	2.7957	2.7982	3.1351	3.1812	3.3044	2.8788	3.0533	3.1628	2.9333	3.0097	2.968	3.2633	3.3947	3.3135	3.1262	3.0782	3.0992	0	0	0.0385	0.0167	0	0	0.0409	0.2052	0.0954
DYNLT3	2.4556	1.134e-11	5.225e-11	1.8799	-0.224	5.3389	3.4481	3.3647	3.3127	3.5067	3.435	3.067	2.5436	2.585	2.582	2.734	2.8879	2.949	3.1995	3.5106	3.4499	3.3833	0.1488	0.1071	0.1249	0.6041	0.9017	0.8281	0.8231	1.0554	0.9094	0.0522	0.0159	0.0549	0.1109	0.0739	0.0503	0.227	0.0733	0.1085	0	0	0.039	0	0.0165	0	1.0759	1.5985	0.949
TBC1D2	2.4547	7.679e-32	4.461e-30	3.284	1.1646	1.4939	1.0463	0.9708	0.8631	1.1622	1.1737	1.1214	3.4531	0.736	0.6248	0.7087	0.5061	0.5127	0.5153	2.4076	2.2671	2.3737	1.0376	0.9668	0.9312	0.8215	1.1286	0.8985	1.498	1.5981	1.5537	0.968	1.0266	1.0696	1.0367	1.0355	0.917	1.0504	0.9957	1.1655	0.4491	0.3231	0.2581	0.3505	0.4112	0.3216	2.0274	2.2023	1.6105
HSD3B7	2.4529	2.987e-28	8.775e-27	1.9901	-0.2281	1.4753	0.5297	0.6741	0.5064	0.4833	0.4701	0.5267	2.094	1.0802	1.0142	1.1239	0.7914	0.9401	0.5009	2.1999	2.1963	2.2185	0.326	0.5617	0.4798	0.4003	0.5816	0.456	1.0236	1.0829	1.1203	0.6151	0.5498	0.6488	0.439	0.5431	0.4287	0.7917	0.7528	0.7362	0.3041	0.3109	0.2317	0.1896	0.2606	0.2359	1.369	1.4565	1.2441
FAM210B	2.4501	5.198e-26	1.098e-24	3.2962	1.27	0.8242	0.0585	0.0065	0.0241	0.0576	0.0582	0.0675	2.5359	1.9985	1.9711	1.9445	1.8222	1.7728	1.9077	2.3027	2.3187	2.1444	2.1068	1.8151	1.9181	1.8973	2.1368	2.1169	2.1735	2.2378	2.1548	1.722	1.7948	1.9083	1.955	1.8907	2.027	1.8208	2.0695	1.8318	0.5202	0.4833	0.6501	0.5494	0.6599	0.5653	1.63	1.8816	1.4603
SLC35G2	2.4455	1.812e-18	1.694e-17	0.3175	-1.9797	4.1714	0.5859	0.6517	0.7062	0.6162	0.6439	0.7002	1.1972	1.124	1.0499	1.0227	1.0507	0.9994	0.9407	1.3119	1.2708	1.3735	0.0383	0.0118	0	0.0457	0.0714	0.059	0.2027	0.1855	0.2283	0	0	0	0.0047	0.0094	0.0126	0.031	0.0488	0.0167	0.0418	0.0061	0.0194	0.0084	0.0245	0.0142	0.4901	0.5046	0.3938
EDA2R	2.4447	8.029e-16	5.783e-15	-1.0552	-3.3019	3.3708	0.0077	0.0134	0.0124	0.01	0.0111	0.0133	0.6456	1.2943	1.3201	1.3836	1.0157	1.12	1.13	0.8594	0.8704	0.8303	0	0	0.0085	0	0	0.0074	0.0279	0.0097	0.0232	0	0	0.0085	0	0	0.0155	0.0192	0	0.0407	0.0344	0.0075	0.0357	0.0309	0.0151	0.0088	0.3002	0.4446	0.34
PTGIR	2.4447	6.852e-15	4.52e-14	-2.4301	-4.4246	1.7383	0.0075	0.0131	0.0061	0.0049	0	0.0173	0.3227	0	0.0053	0	0.0052	0.0107	0.008	0.064	0.0326	0.0339	0	0	0	0.0112	0	0	0.0138	0	0.0115	0	0	0	0.0057	0	0	0	0	0	0	0	0	0	0.0075	0	0.1887	0.1719	0.1308
NLGN4Y	2.4443	1.55e-26	3.529e-25	2.2531	-0.5587	2.2827	0.0065	0.0057	0.0132	0.0106	0.0094	0.0169	0.8803	0.9323	0.9583	0.8689	0.8454	0.8665	0.8233	1.1836	1.2106	1.2036	0	0	0	0	0.0055	0.0031	0.4044	0.3279	0.3196	0	0.0031	0.0036	0.005	0	0.0066	0.0403	0.0665	0.0346	1.7365	1.5653	1.6299	1.6977	1.738	1.559	1.7299	1.7604	1.7637
COL8A2	2.4441	2.147e-13	1.2e-12	0.9322	-1.1593	4.3163	0.0057	0.01	0.0046	0.0037	0.0165	0.0165	0.1377	3.2173	3.2728	3.2524	2.8069	2.8904	2.6172	2.5691	2.5692	2.7234	1.1121	1.2009	1.2928	1.2351	1.2934	1.1964	1.3925	1.3826	1.443	1.3747	1.124	1.2274	1.1681	1.1695	1.165	1.5736	1.5419	1.6344	0	0	0.0179	0	0	0	0.0746	0.1068	0.051
MAP1B	2.4409	3.028e-30	1.292e-28	5.0579	2.7163	2.3586	0.7	0.6799	0.7123	0.4647	0.4898	0.5264	2.8787	1.7233	1.7497	1.7506	1.0935	1.2142	1.1489	2.0339	2.1047	1.9396	0.5339	0.6242	0.5947	0.2879	0.3706	0.3148	1.3701	1.2469	1.2103	0.7714	0.7533	0.8186	0.3331	0.2934	0.3363	0.7875	0.8176	0.6931	3.8351	3.3303	3.384	3.1388	3.1846	2.826	3.4812	3.1911	3.18
TMEM59L	2.4402	7.853e-14	4.62e-13	-2.0537	-4.0266	2.3927	0.4946	0.415	0.3888	0.4446	0.5552	0.4425	1.185	0	0.0071	0	0	0	0	0.1157	0.0524	0.0604	0	0.038	0.0113	0	0.0338	0.0292	0.0186	0.0129	0.0154	0	0	0	0.0231	0.0601	0	0.0253	0.0301	0	0.0454	0.0199	0.0316	0.0408	0.0593	0.0458	0.4619	0.3227	0.2824
HOXB3	2.4393	1.98e-11	8.88e-11	-2.5232	-4.5938	2.0214	0	0	0	0.0117	0.0155	0.0062	0.2296	0	0	0	0	0	0	0.0085	0.0094	0	0	0	0	0.0106	0	0	0	0	0	0	0.0034	0	0	0	0	0.006	0	0.0144	0.0081	0	0	0	0	0	0.104	0.1167	0.048
C5orf38	2.4389	1.608e-15	1.119e-14	-1.5977	-3.7782	3.4269	0	0	0	0	0.0299	0	0.6186	0.0098	0	0	0	0	0	0.2042	0.1717	0.1966	0	0	0	0	0	0	0.0502	0.052	0.0211	0	0	0	0	0	0	0	0	0	2.1958	1.8525	2.0258	2.3255	2.1687	2.1645	2.1842	1.9732	2.0759
RP11-305O6.3	2.4278	3.38e-11	1.48e-10	-3.13	-5.4018	1.9541	0	0	0	0	0.0056	0	0.048	0.3945	0.4114	0.3111	0.3534	0.4019	0.295	0.2254	0.2815	0.3098	0	0.0146	0	0	0	0	0.0141	0.0388	0.0117	0	0	0	0	0	0	0.0129	0	0.0103	0	0	0	0	0	0	0.0256	0.073	0.0432
TTTY14	2.4261	3.808e-15	2.568e-14	-0.7421	-3.2119	3.9501	0	0.0148	0	0.0111	0.0061	0	0.2822	0	0.0059	0	0	0.0121	0	0.1345	0.0583	0.1235	0.0521	0.0784	0.0647	0	0	0	0.0612	0.0531	0.0635	0.0702	0.0863	0.0466	0.0129	0.038	0.0342	0.1229	0.114	0.11	0.5002	0.3874	0.54	0.3561	0.4213	0.4121	0.5397	0.3944	0.3347
YPEL4	2.4245	1.74e-15	1.208e-14	-1.1254	-3.6105	2.7927	0.0238	0.0208	0.0384	0.0349	0.0801	0.0444	0.568	0.0085	0.0084	0.0089	0.0408	0.079	0.1332	0.317	0.3921	0.4818	0	0	0	0	0.01	0	0.0646	0.1099	0.1057	0	0	0	0	0	0	0.005	0.006	0.0397	0.0663	0.0234	0.0554	0.1095	0.1305	0.0538	0.2394	0.3121	0.1607
PDLIM5	2.4229	1.413e-35	1.755e-33	5.0809	3.0383	0.7796	1.5358	1.4941	1.5589	1.5495	1.5233	1.5386	2.6835	0.2276	0.1749	0.1943	0.0976	0.1153	0.1494	2.3373	2.37	2.17	1.6946	1.715	1.8297	1.8445	1.8214	1.7585	2.1021	2.1457	2.0789	1.865	1.8402	1.7821	1.7886	1.768	1.7822	1.907	1.9309	1.8645	0.5108	0.3538	0.3871	0.4674	0.4347	0.4368	1.9223	2.0696	1.6621
MYEF2	2.4219	1.389e-15	9.731e-15	2.2106	0.1869	1.6586	0.0029	0.0025	0.007	0.0076	0.0062	0.0314	0.3161	0.002	0.006	0.0022	0.006	0.0041	0.0031	0.0797	0.0928	0.0808	1.8697	1.8842	1.8418	1.777	1.7569	1.7055	1.7482	1.73	1.7818	2.0735	2.2723	1.9885	1.8841	1.8106	1.7587	2.1873	2.0836	1.9789	0	0	0.009	0.0194	0.0086	0.0066	0.1203	0.2359	0.0827
PRRG4	2.4198	9.212e-11	3.824e-10	-2.7084	-4.6864	1.5877	0	0.0084	0.0039	0.0032	0	0	0.1339	1.441	1.4438	1.414	1.3945	1.4264	1.3918	1.2132	1.2183	1.1394	0	0	0	0.0072	0	0	0	0	0	0	0	0	0	0	0	0	0.0048	0	0	0	0	0	0	0	0.0938	0.0834	0.0109
NRCAM	2.4187	7.232e-13	3.798e-12	-0.7955	-2.8101	2.1664	0	0.0059	0.0082	0.0067	0.0073	0.0156	0.1542	0.0679	0.0189	0.0621	0.0023	0.0048	0	0.016	0.0177	0.0229	0.0921	0.1052	0.0771	0.1442	0.1715	0.1345	0.1367	0.1857	0.1048	0.188	0.17	0.1605	0.1913	0.1687	0.1691	0.1838	0.2449	0.2807	0.0304	0.033	0.042	0.0273	0.02	0.0269	0.1709	0.1005	0.0677
PCDHB14	2.4176	1.721e-20	1.938e-19	0.5843	-1.527	1.5711	0.2303	0.2036	0.1197	0.1888	0.2188	0.1825	0.9259	0.1174	0.1408	0.1107	0.1451	0.1559	0.1265	0.8085	0.7346	0.8172	0.1957	0.1713	0.3238	0.4196	0.4647	0.3955	0.6667	0.6244	0.65	0.494	0.4309	0.4702	0.3784	0.2997	0.2506	0.5434	0.4627	0.5064	0	0.0557	0	0.0637	0.0283	0.0218	0.5315	0.6995	0.3558
S100A16	2.4155	2.363e-23	3.549e-22	4.6059	2.6021	3.5611	0.0913	0.2047	0.1455	0.2016	0.2012	0.1712	3.8555	4.5727	4.5645	4.5836	5.3598	5.3417	5.301	5.191	5.2783	5.3328	2.9918	2.9977	2.9613	3.0512	3.1108	3.1371	3.1609	3.389	3.2491	2.5559	2.5591	2.6002	2.6879	2.6593	2.8033	2.7104	2.6904	2.7069	0	0.0306	0.0955	0.0625	0.1337	0.0355	2.6673	2.8104	2.1003
PERP	2.4146	7.921e-21	9.288e-20	2.2597	0.1924	4.6027	2.0903	2.0377	2.0292	2.0725	2.0633	2.0077	2.8011	2.8852	2.9148	2.9173	2.9125	2.8858	3.0713	3.1646	3.1086	2.9995	0.0383	0.1024	0.061	0.3525	0.2752	0.1701	0.3889	0.4802	0.4108	0	0.0118	0.0138	0.0514	0.0643	0.1214	0.0512	0.0667	0.1204	0.014	0.0061	0.0194	0.058	0.0245	0.0559	1.5602	1.9894	1.4771
ASAH2B	2.4144	1.047e-14	6.774e-14	-1.1341	-3.41	3.643	0	0.0054	0.005	0.0081	0	0	0.264	0.9488	0.9415	0.9437	0.6859	0.7362	0.793	0.666	0.6416	0.6833	0	0	0	0	0.0104	0	0.0114	0.0617	0.0466	0	0	0.0069	0	0	0	0.0052	0	0.0083	0	0	0.0097	0	0.0061	0.0071	0.1383	0.1788	0.1215
RP11-227D13.1	2.4143	5.765e-14	3.444e-13	-2.7795	-4.9688	2.0527	0	0	0	0.009	0.0198	0	0.3112	0.5904	0.6107	0.6184	0.6774	0.6708	0.71	0.7064	0.7299	0.7162	0	0	0	0	0	0	0.0497	0.0345	0.0208	0	0	0	0	0	0	0.0115	0	0	0	0	0	0	0	0.0156	0.0892	0.1676	0.076
HSPG2	2.4125	7.07e-38	1.48e-35	5.8151	3.5803	1.635	1.2511	1.1954	1.161	1.3538	1.3316	1.2917	3.9822	0.6137	0.6535	0.5826	0.7442	0.7615	0.5312	2.3554	2.3491	2.4967	0.2424	0.3151	0.3022	0.4331	0.4574	0.342	1.4561	1.2075	1.2397	0.3628	0.2953	0.3521	0.3454	0.3397	0.3409	0.526	0.5801	0.5754	1.8496	1.7259	1.5345	1.4041	1.4039	1.2165	2.9913	2.8388	2.5766
ST5	2.4065	2.167e-28	6.638e-27	2.8343	0.7115	1.2453	0.0801	0.089	0.1013	0.1054	0.1008	0.1195	0.9764	0.0263	0.0105	0.0209	0.0129	0.0146	0.0236	0.6821	0.6622	0.6809	0.1069	0.1191	0.1121	0.1611	0.1378	0.1495	0.306	0.3342	0.2869	0.1716	0.1391	0.118	0.1441	0.1321	0.1276	0.1867	0.2033	0.2234	0.2667	0.1786	0.1848	0.1311	0.1448	0.1349	0.5591	0.5224	0.4244
LINC00472	2.4055	5.439e-12	2.593e-11	-1.7466	-3.902	2.2849	0.0231	0	0	0	0.0112	0.0134	0.243	0.0272	0.0054	0.0231	0.0423	0.0274	0.0721	0.0833	0.2023	0.2229	0	0.0146	0.0086	0.0115	0	0.0149	0.0422	0.0389	0.0918	0	0.0074	0.0086	0.0177	0.0117	0	0.0129	0.0077	0.0104	0	0.0076	0	0	0	0.0264	0.0257	0.1317	0.0855
HOXA-AS4	2.4026	4.035e-12	1.946e-11	-1.156	-2.9187	2.9144	2.5559	2.487	2.5765	2.2153	2.4369	2.4306	2.3467	0	0.0113	0.024	0	0.0229	0.017	0.5713	0.6844	0.7254	0.232	0.1174	0.0871	0.2432	0.2485	0.3577	0.1941	0.1738	0.1408	0.0338	0	0.0179	0.0722	0.0713	0.0643	0	0.063	0.0215	0	0	0	0	0.0159	0.0184	0.4976	0.4455	0.2823
LINC00957	2.402	9.146e-12	4.263e-11	-1.4077	-3.413	1.8954	0	0.0086	0	0	0	0.0057	0.2409	0.5416	0.5368	0.5272	0.2616	0.3821	0.3837	0.4402	0.2531	0.5274	0.4008	0.514	0.3666	0.231	0.5115	0.293	0.381	0.2841	0.4935	0.3832	0.2885	0.4418	0.3589	0.5302	0.2739	0.3704	0.3939	0.4716	0	0	0	0	0.0098	0	0.0327	0.0316	0.055
EBF3	2.3963	3.44e-24	5.75e-23	2.7299	0.7095	1.2203	0.4693	0.4596	0.4064	0.602	0.6701	0.5921	1.3292	0.0122	0.0081	0.0086	0.0277	0.0041	0.0481	0.8452	0.7838	0.8394	0.9156	0.9279	0.998	1.0025	0.957	1.0568	1.2036	1.1939	1.2409	0.9873	0.9843	1.0772	1.0284	1.0276	0.9108	1.1095	1.1303	1.0983	3.6906	3.6139	3.6096	3.5206	3.34	3.3878	3.3358	3.3184	3.3441
NFE2	2.3942	1.032e-14	6.682e-14	-1.5394	-3.6824	3.3382	0.1043	0.0739	0.0602	0.1028	0.1904	0.1372	0.9961	0.0746	0.0666	0.0161	0.0149	0.0381	0.0227	0.2857	0.2272	0.2618	0	0	0	0.016	0	0.0104	0.0392	0.0672	0.0487	0	0	0	0	0.0162	0	0	0	0.043	0	0	0	0.0146	0	0.0245	0.3229	0.1959	0.2269
SGSH	2.3899	7.784e-23	1.123e-21	1.8956	-0.3044	3.5358	1.4412	1.3977	1.3709	1.4719	1.5321	1.5124	2.1826	0.202	0.1681	0.1579	0.3456	0.3084	0.3132	1.2149	1.3026	1.2559	0.0123	0.0224	0.0479	0.1784	0.1339	0.1003	0.326	0.3367	0.3152	0.0415	0.0113	0.0176	0.0301	0.0119	0.0399	0.0588	0.0734	0.0781	0	0.0039	0.0062	0.0054	0.0157	0	0.6356	0.6955	0.5464
EYA4	2.3888	3.364e-25	6.441e-24	2.8619	0.8244	3.5032	0.0811	0.0663	0.0453	0.0233	0.0171	0.0205	0.7423	0.1689	0.1579	0.2016	0.0346	0.0211	0.0466	0.1537	0.2505	0.2	1.1689	0.9977	1.0731	0.6561	0.7148	0.6806	0.777	0.8356	0.851	1.1003	1.2303	1.0928	0.7275	0.7392	0.6901	0.9874	1.0189	0.8112	4.1855	4.1306	4.1534	3.4784	3.4239	3.4668	3.4209	3.4201	3.4716
FKBP14	2.3887	9.052e-28	2.478e-26	3.6375	1.5546	0.6996	0.0199	0.0218	0.0282	0.0229	0.0394	0.0372	1.8775	0.785	0.7601	0.8577	0.444	0.4799	0.4445	1.7957	1.8332	1.6063	1.1034	1.33	1.3193	1.318	1.2843	1.2083	1.6423	1.4708	1.5334	1.4516	1.6603	1.3579	1.2252	1.2784	1.2677	2.0384	1.799	1.7641	1.5317	1.5756	1.4753	1.255	1.3276	1.3376	2.0043	2.1697	1.8101
C15orf52	2.3884	8.388e-24	1.327e-22	1.9276	-0.2183	2.2197	0.0071	0.0031	0.0115	0.0232	0.0255	0.0103	1.002	0.3071	0.3202	0.306	0.3342	0.399	0.3875	0.9252	0.8873	0.9223	0.0756	0.1772	0.1357	0.1557	0.1421	0.1028	0.3211	0.3794	0.3922	0.2795	0.1137	0.182	0.1834	0.1717	0.1575	0.2206	0.2736	0.2616	0.016	0.0278	0.0111	0.0752	0.0621	0.0401	0.3842	0.4463	0.285
PCDHB13	2.3862	1.36e-13	7.78e-13	0.067	-1.984	1.093	0.1799	0.2118	0.1975	0.2059	0.2112	0.2291	0.3583	0.0375	0.0423	0	0.0053	0.0431	0.0557	0.4398	0.5041	0.4203	0.2615	0.3916	0.4122	0.3441	0.4211	0.2939	0.683	0.4627	0.4828	0.4069	0.4474	0.4062	0.356	0.3655	0.3451	0.5663	0.3567	0.3784	0.0173	0	0	0	0	0.0087	0.2576	0.3306	0.1409
[truncated: 901 more rows]
[truncated: 9 more columns]
