# Supplementary material for: Stromal-induced epithelial-mesenchymal transition induces targetable drug resistance in acute lymphoblastic leukemia
Source: Cell Rep. Author manuscript; Available in PMC 2023 Sep 27. (PMC10529385; doi:10.1016/j.celrep.2023.112804)
Supplement: 3 [file NIHMS1920517-supplement-3.xlsx]

## Sheet: Table S2
EGID	Symbol	log2FC.AdhVsCtrl	log2CPM.No	log2CPM.Yes	pval	fdr	SJALL054535_R6	SJALL054535_R7	SJALL054548_D2	SJALL054548_D3	SJALL054550_D2	SJALL054550_D3	SJALL054551_D2	SJALL054551_D3	SJALL054554_D2	SJALL054554_D3	SJALL054563_D2	SJALL054563_D3	SJALL055623_D2	SJALL055623_D3	SJALL055625_D2	SJALL055625_D3	SJALL055626_D2	SJALL055626_D3	SJALL057947_D2	SJALL057947_D3	SJALL057948_D2	SJALL057948_D3	Source	Type	nTranscript	Chr	Sense	Start	End	mRNA Length
ENSG00000108821	COL1A1	14.003	-1.4113	12.5917	1.14797e-11	2.45423e-08	0	1382.12	0.04	965.45	0	580.54	0.15	2698.72	1.45	2123.54	0.12	564.48	1.03	1452.37	0	1432.31	0.02	286.72	0.05	588.21	0.29	605.24	ensembl_havana	protein_coding	13	17	-	48260650	48278993	9819
ENSG00000111799	COL12A1	13.7832	-3.2679	10.5153	1.5096e-09	3.22736e-07	0	547.65	0.16	622.23	0	279.9	0.11	1038.06	0.48	644.99	0	145.09	0	435.51	0.14	437	0	91.16	0	124.47	0	147.97	ensembl_havana	protein_coding	10	6	-	75794042	75915767	12476
ENSG00000164692	COL1A2	13.7773	-2.5282	11.2491	4.87254e-11	4.1068e-08	0	1185.73	0	1092.59	0	788.77	0.48	2653.08	1.36	1779.37	0	684.58	0.11	1025.81	0	980.77	0.02	244.15	0.18	425.69	0.66	654.56	ensembl_havana	protein_coding	12	7	+	94023873	94060544	11151
ENSG00000168542	COL3A1	12.8362	-3.4444	9.3918	5.77068e-10	1.56385e-07	0	234.22	0	235.46	0	218.94	0.16	508.4	0.62	305.23	0	129.35	0	277.76	0	216.27	0	52.65	0	57.61	0.17	94.53	ensembl_havana	protein_coding	6	2	+	189839046	189877472	6816
ENSG00000182492	BGN	12.7477	-2.2311	10.5166	4.02314e-11	3.68616e-08	2.22	1153.55	0	1029.79	0	460.08	0.15	1042.41	1.12	1280.43	0.03	228.03	0.15	954.76	0	879.63	0	243.28	0.09	660.99	0.69	410.9	ensembl_havana	protein_coding	5	X	+	152760397	152775012	2453
ENSG00000133110	POSTN	12.6816	-4.1295	8.5521	5.65099e-11	4.1068e-08	0	322	0	161.55	0	114.77	0	216.41	0.52	428.23	0	107.66	0	131.79	0	114.34	0	44.8	0	84.24	0	145.35	ensembl_havana	protein_coding	10	13	-	38136720	38172981	5464
ENSG00000087245	MMP2	12.4177	-3.4724	8.9453	9.46745e-11	5.11782e-08	0	288.2	0	507.5	0	313.31	0	641.38	0.17	892.18	0	220.51	0	282.04	1.18	245.95	0	63.52	0	319.85	0.21	194.1	ensembl_havana	protein_coding	8	16	+	55423612	55540603	4933
ENSG00000186340	THBS2	12.1231	-3.2508	8.8723	5.88311e-09	8.20268e-07	0	180.09	0	198.77	0.13	135.87	0	265.97	0.11	240.82	0.01	66.77	0	123.46	0	147.65	0	33.95	0	50.68	0.43	50.07	ensembl_havana	protein_coding	5	6	-	169615875	169654139	6397
ENSG00000146674	IGFBP3	12.0747	-3.5424	8.5324	5.20645e-10	1.4732e-07	0	447.82	0	297.25	0	84.6	0	287.32	0.21	290.81	0	56.7	0	408.71	0.85	356.99	0	115.43	0	162.12	0.3	152.19	ensembl_havana	protein_coding	9	7	-	45951949	45961473	4466
ENSG00000060718	COL11A1	12.0117	-4.2099	7.8018	1.44284e-08	1.60472e-06	0	344.19	0	118.48	0	70.48	0	233.73	0.77	193.18	0	54.26	0	145.82	0	124.13	0	44.44	0	20.55	0	36.95	ensembl_havana	protein_coding	10	1	-	103342023	103574052	8265
ENSG00000198542	ITGBL1	11.8744	-3.5882	8.2863	4.61567e-08	3.84459e-06	0	365.25	0	350.55	0	247.93	0.11	403.44	0.18	530.28	0	143.76	0	177.91	2.97	177.86	0	43.79	0	74.3	0	65.17	ensembl_havana	protein_coding	6	13	+	102104966	102375456	3990
ENSG00000100234	TIMP3	11.6448	-3.3127	8.3321	7.59147e-07	3.98004e-05	0	311.93	0	67.54	0.02	42.97	0	196.11	0.21	169.02	0	55.94	0	148.23	0.02	137.24	0	36.53	0	9.11	0.33	21.24	ensembl_havana	protein_coding	1	22	+	33197687	33259030	4603
ENSG00000091986	CCDC80	11.6196	-2.5116	9.108	1.59372e-10	7.13133e-08	0	207.95	0	165.59	0	124.38	0.28	353.12	0.32	365.44	1.62	101.5	0	139.71	0	143.87	0	33.38	0.03	120.8	1.15	152.85	ensembl_havana	protein_coding	8	3	-	112323407	112368377	5305
ENSG00000163430	FSTL1	11.5411	-2.8061	8.735	6.35467e-11	4.1068e-08	0.03	426.84	0	310.82	0	236.59	0	404.59	0.74	497.51	0.03	146.23	0	214.52	0	192.38	0.19	65.06	0.72	162.22	0.09	201.88	ensembl_havana	protein_coding	10	3	-	120111140	120170100	8727
ENSG00000041982	TNC	11.5116	-3.6505	7.8611	2.1372e-11	3.00966e-08	0	68.2	0	41.88	0	49.89	0.03	84.3	0.11	80.95	0	32.87	0	65.8	1.24	67.41	0	25.53	0	33.23	0	37.15	ensembl_havana	protein_coding	16	9	-	117782806	117880536	8687
ENSG00000101825	MXRA5	11.5094	-4.0923	7.417	1.67541e-06	7.54955e-05	0.01	86.07	0	28.25	0	16.23	0	29.12	0.01	69.6	0	16.17	0	23.61	0	26.31	0	6.63	0.01	2.74	0	3.11	ensembl_havana	protein_coding	1	X	-	3226606	3264682	9793
ENSG00000142173	COL6A2	11.2538	-3.3357	7.918	1.93518e-10	7.59894e-08	0.33	153	0	153.69	0.39	90.7	0	231.67	0.3	202.3	0	51.42	0.03	163.85	0	141.18	0	31.46	0	58.87	0	87.98	ensembl_havana	protein_coding	9	21	+	47518011	47552763	5386
ENSG00000115414	FN1	11.2485	2.4183	13.6668	7.39425e-16	1.42273e-11	8.05	3827.67	1.07	1453.52	0.69	827.53	0.96	3244.4	20	3183.65	5.28	1014.42	7.75	2454.68	2.55	2435.35	5.04	656.9	6.09	1548.98	1.89	1894.19	ensembl_havana	protein_coding	30	2	-	216225163	216300895	17315
ENSG00000164694	FNDC1	11.2262	-4.2351	6.9911	3.68814e-06	0.000144823	0	37.49	0	59.41	0	28.57	0	82.92	0.06	76.93	0	16.88	0	24.33	0	26.6	0	6.16	0	4.26	0	2.76	ensembl_havana	protein_coding	4	6	+	159590429	159693141	6854
ENSG00000105664	COMP	11.1721	-3.4827	7.6894	2.04909e-05	0.000616038	0	372.12	0	199.56	0.69	95.57	0.14	282.03	0.24	471.28	0.15	66.5	0	118.47	0.16	136.4	0	40.11	0	7.18	0	14.27	ensembl_havana	protein_coding	4	19	-	18893583	18902123	3100
ENSG00000166033	HTRA1	11.1196	-3.7978	7.3218	2.10045e-10	7.92446e-08	0	155.13	0	178.56	0	146.64	0.15	278.87	0.04	299.98	0	95.63	0	159.09	0.86	147.76	0	39.75	0	98.41	0	66.91	ensembl_havana	protein_coding	2	10	+	124221041	124274424	2120
ENSG00000166741	NNMT	11.0445	-3.8556	7.1889	1.81453e-09	3.59932e-07	0	522.51	0	435.98	0	251.21	0	600.03	0	595.86	0	181.93	0	331.38	12.11	228.29	0	82.22	0	140.09	0	165.11	ensembl_havana	protein_coding	8	11	+	114128509	114184007	2919
ENSG00000011465	DCN	11.0136	-4.0665	6.9471	2.59672e-08	2.54131e-06	0	50.23	0	183.12	0	135.13	0	267.44	0.28	207.36	0	77.47	0	45.97	0	38.42	0.91	11.87	0	158.46	0	97.4	ensembl_havana	protein_coding	22	12	-	91539025	91576900	8083
ENSG00000152952	PLOD2	10.9251	-4.1655	6.7596	2.4492e-09	4.57525e-07	0	135.73	0	83.59	0	53.87	0	162.19	0.22	109.66	0	40.27	0	110.92	0	85.05	0	21.35	0.04	27.45	0	40.05	ensembl_havana	protein_coding	10	3	-	145787227	145881440	7646
ENSG00000164176	EDIL3	10.8529	-4.3774	6.4755	1.50586e-08	1.64627e-06	0	44.01	0	39.6	0	30.1	0	49.28	0.02	45.08	0	18.58	0	22.9	0	18.63	0	4.54	0	13.49	0	12.83	ensembl_havana	protein_coding	4	5	-	83236373	83680611	5738
ENSG00000142156	COL6A1	10.8514	-1.5526	9.2987	1.83717e-10	7.52106e-08	0	387.76	0	217.08	0.28	166.18	2.94	406.68	1.43	396.36	0.27	98.38	2.35	358.17	0.17	329.53	0	74.02	0	534.52	0.26	189.37	ensembl_havana	protein_coding	6	21	+	47401651	47424964	5340
ENSG00000152377	SPOCK1	10.8141	-4.0207	6.7934	1.93477e-10	7.59894e-08	0	37.7	0	27.78	0	22.91	0	40.52	0.04	55.45	0	20.53	0	33.58	0	32.91	0	7.5	0.01	11.16	0.18	16.21	ensembl_havana	protein_coding	10	5	-	136310987	136934068	6174
ENSG00000129009	ISLR	10.7589	-4.5215	6.2374	1.71715e-11	2.89899e-08	0	59.85	0	38.75	0	33.24	0	48.06	0	64.69	0	19.43	0	54.26	0	42.11	0	13.95	0	54.65	0	16.12	ensembl_havana	protein_coding	4	15	+	74466012	74469213	2671
ENSG00000142871	CYR61	10.6964	-3.7793	6.9172	6.40174e-11	4.1068e-08	0	121.81	0	55.74	0	42.99	0	120.97	0.08	68.62	0.03	25.06	0	70.9	0.1	64.66	0.2	18.85	0	55.12	0	55.64	ensembl_havana	protein_coding	2	1	+	86046444	86049645	2455
ENSG00000139329	LUM	10.6558	-4.068	6.5878	2.04791e-07	1.31516e-05	0	92.34	0	124.35	0	96.76	0	179.54	0.4	163.77	0	77.51	0	42.82	0	35.47	0	6.14	0	34.66	0.08	42.93	ensembl_havana	protein_coding	3	12	-	91496406	91505608	3008
ENSG00000144810	COL8A1	10.6444	-3.4749	7.1695	1.1746e-06	5.59417e-05	0.22	78.15	0	111.79	0	61.72	0	115.24	0.03	155.24	0.26	45.38	0.17	45.86	0	50.89	0	7.35	0	16.03	0	16.79	ensembl_havana	protein_coding	7	3	+	99357319	99518070	9408
ENSG00000184347	SLIT3	10.6237	-3.6193	7.0044	9.27908e-09	1.18238e-06	0	28.86	0.03	37.22	0	63.66	0.06	80.85	0.58	70.59	0	33.15	0	30.26	0	23.32	0	5.33	0	15.87	0.09	13.24	ensembl_havana	protein_coding	8	5	-	168088745	168728133	14334
ENSG00000148848	ADAM12	10.532	-2.9655	7.5666	2.0893e-10	7.92446e-08	0	44.45	0	45.27	0	21.46	0	65.32	0.4	67.69	0.09	18.8	0	34.5	0.09	33.44	0	9.93	0.02	36.06	0.02	18.67	ensembl_havana	protein_coding	7	10	-	127700950	128077024	9860
ENSG00000154096	THY1	10.5072	-3.4402	7.0671	2.59137e-10	9.11322e-08	3.56	64.65	0	39.47	0	41.75	0	74.17	0	81.82	0.72	25.72	0	59.22	0	47.14	0	14.38	0	62.17	0	31.71	ensembl_havana	protein_coding	10	11	-	119288090	119295695	5923
ENSG00000187955	COL14A1	10.47	-4.3774	6.0926	4.46626e-08	3.73632e-06	0	17.64	0	23.36	0	22.08	0	42.32	0.01	35.36	0	14.09	0	11.94	0	14.04	0	2.17	0	5.84	0	11.29	ensembl_havana	protein_coding	9	8	+	121072019	121384275	8568
ENSG00000120708	TGFBI	10.4358	-2.8997	7.5362	5.87355e-09	8.20268e-07	0	87	0	63.06	0	73.6	3.16	281.29	0.1	106.52	0	63.21	0	238.23	12.33	373.89	0	73.92	0.03	213.67	0.25	186.5	ensembl_havana	protein_coding	16	5	+	135364584	135399507	7835
ENSG00000177469	PTRF	10.4009	-3.8736	6.5274	1.64912e-09	3.449e-07	0	37.86	0	31.97	0	19.99	0	67.91	0.14	52.38	0	9.22	0	24.14	0	24.56	0	7.12	0	24.22	0.09	27.47	ensembl_havana	protein_coding	1	17	-	40554470	40575535	3828
ENSG00000134853	PDGFRA	10.3892	-4.3774	6.0118	2.31279e-11	3.00966e-08	0	22.15	0	27.64	0	28.49	0	22.09	0.21	36.52	0	15.63	0	20.64	0	15.51	0	4.24	0	13.93	0	22.58	ensembl_havana	protein_coding	10	4	+	55095264	55164414	9732
ENSG00000197702	PARVA	10.3404	-4.3774	5.963	8.69251e-11	5.06826e-08	0	39.82	0	31.76	0	24.43	0	51.51	0.03	48.72	0	11.65	0	30.83	0	30.09	0	8.26	0	27.72	0	14.51	ensembl_havana	protein_coding	9	11	+	12398732	12552348	8307
ENSG00000104067	TJP1	10.3296	-4.3774	5.9522	3.63423e-11	3.49631e-08	0	19.87	0	18.97	0	13.41	0	20.37	0.02	26.13	0	7.2	0	16.44	0	18.46	0	3.85	0	15.47	0	9.01	ensembl_havana	protein_coding	12	15	-	29991571	30261068	11340
ENSG00000206538	VGLL3	10.2792	-3.8239	6.4553	2.99477e-09	5.19121e-07	0.01	51.12	0	44.3	0	33.07	0.02	71.66	0.03	65.42	0	17.99	0	40.77	0	27.62	0	7.84	0	11.05	0.01	37.5	ensembl_havana	protein_coding	3	3	-	86987119	87040269	11574
ENSG00000145681	HAPLN1	10.2726	-4.2341	6.0385	2.97766e-09	5.19121e-07	0	37.66	0	30.93	0	19.66	0.38	58.4	0	63.55	0	15.22	0	17.13	0	11.22	0	5.79	0	26.93	0.01	25.75	ensembl_havana	protein_coding	7	5	-	82933624	83017432	6956
ENSG00000083857	FAT1	10.1707	-2.779	7.3917	1.02866e-08	1.25269e-06	4.28	41.36	0	33.78	0	23.29	0	43.43	0.99	61.84	0.1	17.6	0	20.8	0	28.59	0	7.01	0	13.74	0	20.87	ensembl_havana	protein_coding	11	4	-	187508937	187647876	16168
ENSG00000162692	VCAM1	9.9972	-3.6458	6.3514	3.53767e-09	5.67852e-07	0	38.36	0	44.67	0	44.49	0.27	75.73	0.13	52.81	0	20.21	0	19.98	0.15	18.9	0	6.85	0	25.3	0	27.06	ensembl_havana	protein_coding	5	1	+	101185298	101204601	6049
ENSG00000112769	LAMA4	9.9716	-4.5215	5.4501	1.73858e-10	7.27218e-08	0	10.76	0	17.71	0	19.06	0	26.94	0	17.7	0	2.11	0	14.83	0	13.81	0	3.72	0	19.57	0	20.78	ensembl_havana	protein_coding	22	6	-	112429963	112576141	11575
ENSG00000115380	EFEMP1	9.9364	-2.5399	7.3965	9.10688e-08	6.81811e-06	0	96.57	1.93	110.84	0	123.05	0	320.81	2.3	233.73	0.04	116.25	0	50.83	0	54.76	0.25	11.85	0.04	163.6	0.35	129.92	ensembl_havana	protein_coding	14	2	-	56093102	56151274	4244
ENSG00000133048	CHI3L1	9.9322	-3.4187	6.5135	4.66348e-06	0.000177332	0	15.85	1.24	99.97	0	119.22	0	183.44	0.05	120.98	0	56.2	0	50.01	0.92	31.69	0	10.13	0	236.59	0.04	344.15	ensembl_havana	protein_coding	5	1	-	203148059	203155877	3408
ENSG00000140937	CDH11	9.9002	-2.0888	7.8114	2.05056e-07	1.31516e-05	0	135.64	8.79	175.98	0	118.62	6.04	243.47	0.08	209.62	0	56.73	0	75.39	0	87.48	0	16.76	0	29.92	6.95	38.86	ensembl_havana	protein_coding	18	16	-	64977656	65160015	9920
ENSG00000122786	CALD1	9.8804	-1.1968	8.6836	2.84901e-09	5.08346e-07	0.2	891.57	0	491.83	0	221.13	2.45	818.98	0.52	940.31	2.51	161.66	1.48	464.79	0.21	345.63	0.24	117.21	0	283.33	0.13	203.63	ensembl_havana	protein_coding	26	7	+	134429003	134655479	9930
ENSG00000150687	PRSS23	9.8707	-2.8822	6.9885	3.84564e-08	3.34815e-06	0.2	118.24	0	100.62	0.04	88.5	0	193.4	0.45	196.74	0.01	75.19	0	53.92	0.04	51.68	0.24	12.35	0	50.39	0.02	37.66	ensembl_havana	protein_coding	10	11	+	86502101	86663952	11725
ENSG00000107562	CXCL12	9.8544	-4.0984	5.7559	1.7768e-05	0.000549128	0	9	0	121.29	0	157.34	0.05	96.34	0.69	53.78	0	22.74	0	10.61	0	14.1	0	3.3	0	12.4	0	13.29	ensembl_havana	protein_coding	8	10	-	44793038	44881941	6380
ENSG00000137573	SULF1	9.8479	-4.3104	5.5375	3.66151e-07	2.14416e-05	0	40.37	0	22.6	0	21.04	0	18.58	0.08	49.12	0	9.96	0	8.57	0	10.89	0	4.93	0	90.73	0	97.86	ensembl_havana	protein_coding	22	8	+	70378859	70573150	9404
ENSG00000115461	IGFBP5	9.834	-4.5215	5.3125	1.25065e-05	0.000407859	0	16.52	0	10.72	0	15.97	0	6.98	0	19.89	0	6.21	0	1.74	0	2.93	0	0.31	0	21.16	0	12.54	ensembl_havana	protein_coding	3	2	-	217536828	217560248	6442
ENSG00000176046	NUPR1	9.8191	-3.8794	5.9396	6.41252e-08	4.95515e-06	0	95.82	0	122.24	0	60.86	0	210.97	0.12	183.57	0	33.64	0	75.14	0	58.95	0	14.41	0	177.4	1.68	91.52	ensembl_havana	protein_coding	3	16	-	28548606	28550495	1097
ENSG00000143631	FLG	9.7854	-3.8033	5.9821	1.97927e-07	1.29535e-05	0	20.53	0	2.24	0	1.12	0	3.69	0	12.8	0.04	4.5	0	9.02	0	9.57	0	2.06	0	6.93	0.03	3.43	ensembl_havana	protein_coding	1	1	-	152274651	152297679	12747
ENSG00000102024	PLS3	9.6899	-4.1712	5.5186	1.78464e-09	3.59932e-07	0	21.25	0	23.33	0	15.25	0	43.08	0.11	30.09	0	11.27	0	17.18	0.05	15.54	0	3.92	0	6.57	0	8.95	ensembl_havana	protein_coding	11	X	+	114795501	114885181	4138
ENSG00000138061	CYP1B1	9.6336	-3.916	5.7176	2.97111e-08	2.80231e-06	0	14.3	0	18.71	0	17.9	0	20.93	0.14	22.74	0	11.52	0	10	0.04	9.68	0	1.93	0	4.75	0	8.99	ensembl_havana	protein_coding	7	2	-	38294116	38337044	6011
ENSG00000075223	SEMA3C	9.5929	-4.3774	5.2155	1.26527e-09	2.79829e-07	0	31.08	0	13.06	0	9	0	12.64	0.07	20.44	0	6.05	0	14.35	0	7.35	0	3	0	4.06	0	15.2	ensembl_havana	protein_coding	11	7	-	80371854	80551675	6268
ENSG00000122870	BICC1	9.5686	-4.3104	5.2583	4.7418e-10	1.38238e-07	0	6.72	0	14.13	0	14.33	0	20.65	0.05	14.29	0	5.98	0	8.68	0	8.69	0	2.37	0	12.9	0	6.93	ensembl_havana	protein_coding	3	10	+	60272900	60591195	6567
ENSG00000152661	GJA1	9.5232	-2.9871	6.536	3.16481e-07	1.90496e-05	0	20.46	0	72.42	0	74.17	0.27	106.14	0.12	59.98	0	26.47	0	34.11	0	27.31	0.1	4.86	1.6	21.33	0	18.79	ensembl_havana	protein_coding	1	6	+	121756838	121770873	3037
ENSG00000163359	COL6A3	9.5174	0.4733	9.9907	6.23538e-10	1.62128e-07	17.53	262.11	0.02	74.43	0.15	69.59	0.35	208.06	3.15	188.83	0	78.44	4.92	274.74	0.05	261.88	2.12	54.08	0.02	139.58	0.47	193.12	ensembl_havana	protein_coding	15	2	-	238232646	238323018	19624
ENSG00000204291	COL15A1	9.486	-3.697	5.789	4.71772e-07	2.61596e-05	0.05	50.07	0.07	9.38	0	11.01	0	13.98	0.14	42.6	0	8.4	0	4.59	0.01	5.65	0	2.02	0	8.73	0	16.43	ensembl_havana	protein_coding	4	9	+	101705461	101833069	6637
ENSG00000091656	ZFHX4	9.4721	-4.0357	5.4363	2.76925e-07	1.71329e-05	0	4.62	0	6.54	0	6.69	0	11.79	0.02	8.14	0	3.96	0	4.37	0	4.99	0.03	2.58	0	1.12	0	4.7	ensembl_havana	protein_coding	14	8	+	77593454	77779521	15696
ENSG00000107731	UNC5B	9.4555	-3.8828	5.5727	1.06949e-06	5.19646e-05	0	25.1	0	9.9	0.02	4.33	0	16.37	0.01	22.92	0	4.49	0	11.61	0.09	15.12	0	2.81	0	1.49	0	2.17	ensembl_havana	protein_coding	2	10	+	72972327	73062621	6841
ENSG00000167244	IGF2	9.4434	-3.4023	6.041	0.00354505	0.0481809	0.46	43.84	0	121.22	0.14	82.59	0.04	150.12	0.04	152.23	0	26.92	0	147.93	0.08	168.13	0	29.69	0	1.13	0	0.15	ensembl_havana	protein_coding	8	11	-	2150342	2170833	6979
ENSG00000143341	HMCN1	9.388	-3.8662	5.5218	5.24547e-07	2.84946e-05	0.01	8.28	0.01	3.69	0.02	2.67	0	5.86	0	5.31	0	1.8	0	5.35	0	6.91	0	1.22	0	0.47	0	2.09	ensembl_havana	protein_coding	6	1	+	185703683	186160085	18583
ENSG00000116132	PRRX1	9.3465	-3.5889	5.7575	2.68623e-07	1.67268e-05	0	15.58	0	29.06	0	23.2	0	30.5	0.07	24.59	3.5	13.9	0	24.21	0	13.17	0	4.38	0	170.68	0	41.58	ensembl_havana	protein_coding	8	1	+	170631869	170708560	8246
ENSG00000182667	NTM	9.3317	-4.5215	4.8103	3.08423e-08	2.86441e-06	0	101.91	0	36.24	0	22.4	0	26.74	0	91.12	0	10.06	0	16.14	0	28.39	0	8.02	0	19.89	0	9.96	ensembl_havana	protein_coding	22	11	+	131240373	132206716	6949
ENSG00000113083	LOX	9.2901	-1.2815	8.0087	1.06925e-10	5.41405e-08	0.24	60.47	0	58.7	0	49.43	0.73	110.75	0.41	86.39	0.01	36.97	0	67.3	5.26	74.95	0.21	16.78	0.11	47.07	0.13	61.21	ensembl_havana	protein_coding	5	5	-	121398890	121413980	5468
ENSG00000135919	SERPINE2	9.2542	-0.5712	8.683	3.82776e-08	3.34772e-06	8.19	211.52	1.06	307.36	0	185.56	0	720.99	5.61	569.24	0.21	200.58	1.63	270.73	0.25	233.65	1.8	73.18	0.29	72.16	0	83.41	ensembl_havana	protein_coding	10	2	-	224839829	224904036	8891
ENSG00000077942	FBLN1	9.2418	-2.8122	6.4296	8.58492e-06	0.000296557	0	12.42	0.49	150.51	0	122.66	0	103.3	0.57	113.79	0	28.66	0	14.42	0	16.42	0.42	6.3	0.02	43.16	0.19	17.96	ensembl_havana	protein_coding	19	22	+	45898118	45997015	7136
ENSG00000113140	SPARC	9.2223	1.8164	11.0387	5.23004e-11	4.1068e-08	9.8	2184.56	2.67	2108.69	4.37	1309.89	3.08	4384.84	13.24	3558.23	0.62	984.24	0.82	1697.99	88.02	1661.85	0.48	458.06	1.46	548.07	0.98	783.17	ensembl_havana	protein_coding	9	5	-	151040657	151066726	4831
ENSG00000214548	MEG3	9.2191	-3.8147	5.4044	8.9679e-08	6.76672e-06	0	39.94	0	18.19	0	13.23	0	44.57	0.08	46.12	0	12.58	0	14.36	0.69	20.12	0	3.69	0	4.3	0	26.03	ensembl_havana	lincRNA	28	14	+	101245747	101327368	15769
ENSG00000049323	LTBP1	9.1712	-2.9267	6.2445	3.55479e-09	5.67852e-07	0	46.33	0	45.62	0	31.78	0	70.78	0.13	74.57	0.03	17.95	0	32.57	4.91	36.05	0	10.28	0.14	17.29	0	34.76	ensembl_havana	protein_coding	15	2	+	33172039	33624576	7329
ENSG00000113657	DPYSL3	9.1696	-2.757	6.4126	3.53632e-09	5.67852e-07	0	17.55	0	25.53	0	17.84	0	36.11	0.34	30.02	0	9.61	0	18.52	0	15.72	0	5.49	0.93	8.22	1.68	20.26	ensembl_havana	protein_coding	10	5	-	146770374	146889619	7164
ENSG00000164294	GPX8	9.1484	-4.233	4.9154	2.03277e-08	2.10282e-06	0	30.72	0	29.36	0	19.86	0	47.35	0.03	44.68	0	15.73	0	16.68	0	15.4	0	3	0.02	9.51	0	15.66	ensembl_havana	protein_coding	8	5	+	54455946	54462899	3868
ENSG00000165124	SVEP1	9.0754	-4.0218	5.0535	5.4896e-08	4.40106e-06	0	4.07	0	6.11	0	6.11	0	11	0.22	8.87	0	3.12	0	4.19	0	3.51	0	0.94	0	2.76	0.02	1.26	ensembl_havana	protein_coding	7	9	-	113127531	113342160	14193
ENSG00000163661	PTX3	9.0651	-2.3027	6.7624	2.85335e-09	5.08346e-07	0	56.23	0.48	42.37	0	80.37	3.97	198.37	0.19	78.06	0	51.27	0.59	87.96	0	73.77	0	21.63	0.2	23.59	0.25	70.52	ensembl_havana	protein_coding	1	3	+	157154578	157161417	1940
ENSG00000204262	COL5A2	9.0453	-1.7469	7.2984	5.8237e-09	8.20268e-07	0.12	40.81	0.04	25.03	0.05	22.22	0	67.56	0.09	43.5	0.12	14.54	0	29.4	0.19	29.86	0.12	5.06	0	17.82	0.03	12.73	ensembl_havana	protein_coding	2	2	-	189896622	190044605	7156
ENSG00000145934	TENM2	9.0385	-3.6083	5.4302	3.08716e-08	2.86441e-06	0	20.93	0	11.59	0	6.4	0	12.65	0	18.51	4.42	10.08	0	12.01	0	11.12	0	3.6	0	2.61	0	8.34	ensembl_havana	protein_coding	11	5	+	166711804	167691162	11075
ENSG00000128591	FLNC	9.015	-3.9884	5.0266	3.1495e-09	5.41067e-07	0	5.71	0	4.46	0	1.87	0	9.55	0	7.81	0	2.67	0	5.08	0	4.59	0	1.3	0	1.35	0.19	4.85	ensembl_havana	protein_coding	3	7	+	128470431	128499328	9280
ENSG00000096696	DSP	8.9528	-3.0641	5.8888	3.13919e-07	1.89941e-05	0.03	29	0	6.33	0.58	2.82	0	10.19	0	17.58	0	3.87	0	7.95	0.07	8.13	0	2.3	0.02	3.38	0	2.37	ensembl_havana	protein_coding	3	6	+	7541808	7586950	10093
ENSG00000166147	FBN1	8.919	0.1846	9.1036	1.67544e-10	7.2247e-08	0.25	216.55	0.56	107.79	0.03	75.37	0.03	163.17	0.12	207.17	1.57	62.21	0	109.26	4.54	105.3	0.25	29.73	0.3	31.41	0.88	100.33	ensembl_havana	protein_coding	8	15	-	48700503	48938046	16057
ENSG00000185070	FLRT2	8.8964	-4.5215	4.375	2.49825e-08	2.47778e-06	0	5.35	0	7.91	0	9.11	0	10.11	0	9.16	0	2.13	0	3.87	0	2.91	0	0.71	0	0.48	0	4.38	ensembl_havana	protein_coding	7	14	+	85996488	86095034	9163
ENSG00000154277	UCHL1	8.8923	-4.2351	4.6573	1.29769e-07	9.14613e-06	0	60.26	0	31.26	0	24.61	0	100.69	0.37	81.31	0	33.03	0	36.01	0	33.41	0	17.67	0	5.34	0	7.05	ensembl_havana	protein_coding	12	4	+	41258430	41270472	2282
ENSG00000183098	GPC6	8.8797	-3.7183	5.1614	1.47442e-09	3.18757e-07	0	4.33	0	7.49	0	6.84	0	12.7	0.03	9.19	0	5.28	0	7.7	0.18	6.87	0	1.13	0	4.65	0.01	4.95	ensembl_havana	protein_coding	1	13	+	93879095	95059655	6467
ENSG00000074590	NUAK1	8.8782	-4.5215	4.3568	3.90679e-08	3.38606e-06	0	10.88	0	4.27	0	1.58	0	5.98	0	6.02	0	2.23	0	4.98	0	4.68	0	1.54	0	2.24	0	0.44	ensembl_havana	protein_coding	4	12	-	106457118	106533811	7008
ENSG00000147027	TMEM47	8.853	-4.5215	4.3315	2.65236e-10	9.11322e-08	0	9.39	0	7.09	0	5.05	0	10.82	0	12.03	0	4.26	0	6.54	0	4.76	0	1.36	0	1.99	0	3.99	ensembl_havana	protein_coding	1	X	-	34645181	34675405	4054
ENSG00000146648	EGFR	8.797	-4.5215	4.2756	5.40175e-12	1.73225e-08	0	1.71	0	3.8	0	2.53	0	4.69	0	5.96	0	1.95	0	1.86	0	2.33	0	1.05	0	9.33	0	4.05	ensembl_havana	protein_coding	11	7	+	55086714	55324313	12961
ENSG00000116774	OLFML3	8.7918	-3.1486	5.6432	8.7944e-07	4.4181e-05	0.12	21.38	0.08	76.76	0	42.91	0	126	0.06	78.73	0	16.45	0	22.89	0.28	23.11	0.33	4.32	0	51.66	0.09	36.65	ensembl_havana	protein_coding	4	1	+	114522063	114524876	2265
ENSG00000137809	ITGA11	8.7801	0.3441	9.1243	2.18247e-08	2.23366e-06	6.88	326.92	0.15	275.05	6.85	151.52	0	361.39	0.88	404.07	0	96.22	10.82	125.19	2.07	130.83	0.41	35.33	1.68	83.35	0.42	74.27	ensembl_havana	protein_coding	7	15	-	68594050	68724501	5685
ENSG00000183580	FBXL7	8.7612	-4.5215	4.2397	2.19014e-09	4.21404e-07	0	6.28	0	6.93	0	5.2	0	8.42	0	10.31	0	1.97	0	8.6	0	3.97	0	1.28	0	10.07	0	6.11	ensembl_havana	protein_coding	3	5	+	15500305	15939900	4849
ENSG00000187498	COL4A1	8.7339	-3.136	5.5979	7.51398e-06	0.000266746	0	20.96	0	13.98	0	5.36	0	20.24	0.2	33.98	4.47	15.69	0	3.88	0	5.12	0.08	0.91	0	4.46	0	7.51	ensembl_havana	protein_coding	4	13	-	110801318	110959496	7877
ENSG00000141756	FKBP10	8.7305	-3.7133	5.0172	6.72204e-09	9.10837e-07	0	20.34	0	26.58	0.06	18.37	0	33.06	0	42.51	0.08	13.27	0.22	15.86	0.17	22.11	0	3.38	0	16.09	0	12.19	ensembl_havana	protein_coding	10	17	+	39968932	39979465	4269
ENSG00000078098	FAP	8.7196	-4.3104	4.4093	4.07981e-09	6.18107e-07	0	30.81	0	22.91	0	9.87	0	26.78	0.17	44	0	11.9	0	17.7	0	25.35	0	4.1	0	6.08	0	13.18	ensembl_havana	protein_coding	13	2	-	163027194	163101661	7003
ENSG00000115963	RND3	8.694	-4.2332	4.4608	2.97196e-11	3.00966e-08	0	19.01	0	26.3	0	13.89	0	26.55	0	22.43	0	5.66	0	10.37	0	16.18	0	7.91	0	8.85	1.03	22.97	ensembl_havana	protein_coding	9	2	-	151324709	151395525	3594
ENSG00000167779	IGFBP6	8.6729	-3.586	5.0869	4.33962e-08	3.66222e-06	0	60.53	0	74.4	0	88.47	0	146.79	0.2	133.86	0.06	52.98	0	30.48	5.18	40.53	0	11.98	0	109.54	0	82.96	ensembl_havana	protein_coding	4	12	+	53491220	53496129	1279
ENSG00000151914	DST	8.6658	-1.3664	7.2994	2.84515e-08	2.71456e-06	0.45	35.25	0	27.35	0.06	16.39	1.28	33.69	3.31	39.12	0	15.92	0	19.65	3.67	18.13	1.36	3.34	0	49.8	0.01	27.26	ensembl_havana	protein_coding	37	6	-	56322785	56819426	41453
ENSG00000064042	LIMCH1	8.6632	-4.5215	4.1417	2.62504e-07	1.64522e-05	0	19.23	0	9.44	0	6.91	0	12.4	0	26.33	0	11.98	0	5.43	0	9.42	0	3.32	0	1.51	0	0.93	ensembl_havana	protein_coding	22	4	+	41361624	41702061	10862
ENSG00000124145	SDC4	8.6577	-3.5932	5.0646	5.43975e-09	7.92926e-07	0	15.08	0	17.06	0	14.64	0.19	24.75	0	26.55	0	5.82	0	14.45	0.65	11.38	0	3.03	0	23.09	0.05	17.26	ensembl_havana	protein_coding	2	20	-	43953928	43977064	2613
ENSG00000119938	PPP1R3C	8.6167	-4.2668	4.3499	1.93976e-07	1.28257e-05	0	7.37	0	23.7	0	20.62	0	23.17	0	25.23	0	11.78	0	5.66	0.09	5.2	0	1.35	0	2.61	0	6.82	ensembl_havana	protein_coding	1	10	-	93388199	93392811	2524
ENSG00000140285	FGF7	8.5758	-3.066	5.5098	4.48784e-06	0.000172013	0	54.83	0	54.14	0.02	43.93	0	115.48	0.25	88.47	0.02	46.86	0.04	23.38	0	19.04	0.02	5.15	0	7.73	0.49	16.19	ensembl_havana	protein_coding	5	15	+	49715293	49780972	6657
ENSG00000173068	BNC2	8.5648	-4.0383	4.5265	3.79965e-09	5.94383e-07	0	5.21	0	12.07	0	8.94	0	12.22	0.04	9.61	0	2.09	0	7.67	0	8.59	0	2.95	0	1.85	0.1	7.06	ensembl_havana	protein_coding	12	9	-	16409501	16870841	14812
ENSG00000087116	ADAMTS2	8.5465	-2.3475	6.199	1.83937e-08	1.95532e-06	0.71	29.35	0	19.29	0.06	14.57	0.21	74.04	0.25	38.36	1.43	16.94	0	40.46	0.07	28.18	0	4.76	0	19.31	0	22.88	ensembl_havana	protein_coding	5	5	-	178537852	178772431	7687
ENSG00000170558	CDH2	8.5402	-3.7689	4.7713	1.16294e-08	1.38125e-06	0	19.92	0	7.4	0	3.4	0	11.21	0.02	15.81	0.05	5.42	0.24	13.89	0	13.01	0	7.51	0	1.91	0	5.99	ensembl_havana	protein_coding	5	18	-	25530930	25757410	4950
ENSG00000137693	YAP1	8.5098	-4.2341	4.2757	4.7071e-10	1.38238e-07	0	12.03	0	7.05	0	5.2	0	14.4	0.1	12.03	0	3.88	0	10.71	0	6.8	0	2.21	0	3.93	0.07	5.6	ensembl_havana	protein_coding	9	11	+	101981192	102104154	6296
ENSG00000146122	DAAM2	8.4671	-4.3774	4.0897	1.32362e-09	2.89406e-07	0	6.36	0.18	5.73	0	2.38	0	3.06	0	5.24	0	1.95	0	3.65	0	1.66	0	0.6	0	3.55	0	3.43	ensembl_havana	protein_coding	8	6	+	39760142	39872648	7419
ENSG00000157168	NRG1	8.4637	-4.0304	4.4333	8.21647e-07	4.21581e-05	0	41.71	0	18.33	0	5.96	0	32.08	1.14	32.8	0	6.35	0	12.6	0	11.42	0	4.24	0	42.52	0	2.44	ensembl_havana	protein_coding	21	8	+	31496902	32622548	7657
ENSG00000153904	DDAH1	8.4407	-3.3012	5.1396	1.01343e-08	1.24364e-06	0	42.03	0	18.64	0	8.37	0.57	30.11	0.87	30.1	0	6.25	0.03	25.51	0	14.88	0	6.55	0.02	12.71	0.05	13.74	ensembl_havana	protein_coding	11	1	-	85784164	86043933	5982
ENSG00000158186	MRAS	8.4338	-3.594	4.8398	4.69226e-08	3.85828e-06	0	46.41	0.87	6.62	0	7.92	0	13.88	0	17.6	0	5.24	0	24.23	0	12.16	0	3.65	0.06	43.62	0.09	3.63	ensembl_havana	protein_coding	9	3	+	138066539	138124375	6315
ENSG00000183160	TMEM119	8.4334	-2.6354	5.798	5.27611e-06	0.000196714	0	53.97	0	45.5	0	28.24	0	47.53	0	63.08	0	17.46	0	30.9	0.8	31.81	0	7.84	1.94	3.87	1.01	4.72	ensembl_havana	protein_coding	4	12	-	108983622	108992096	3189
ENSG00000170955	PRKCDBP	8.4288	-4.3104	4.1185	6.50806e-10	1.64765e-07	0	24.31	0.28	24.14	0	18.85	0	42.93	0	37.99	0	14.07	0	11.34	0	16.23	0	4.29	0	31.3	0	22.72	ensembl_havana	protein_coding	4	11	-	6340176	6341877	1672
ENSG00000123384	LRP1	8.4163	0.3298	8.7461	5.94248e-10	1.58805e-07	0.16	55.61	0.03	50.39	0.15	25.3	0.2	77.48	0.09	78.75	0.13	16.73	2.11	51.79	1.31	53.91	0.02	13.58	0.01	17.92	0.23	28.92	ensembl_havana	protein_coding	12	12	+	57522276	57607134	20839
ENSG00000167601	AXL	8.3836	-2.4416	5.942	8.96002e-10	2.09403e-07	0.22	17.99	0.16	14.49	0	11.43	0	19.47	0.04	16.77	0.04	5.63	0	13.23	0.37	17.93	0	4.25	0	17.09	0.1	26.11	ensembl_havana	protein_coding	5	19	+	41725108	41767671	5154
ENSG00000169604	ANTXR1	8.3822	-2.2211	6.1611	8.22801e-09	1.08435e-06	2.02	33.93	0.02	24.61	0.02	16.33	0.05	22.69	0.11	35.4	0	10.76	0	15.36	0.68	13.41	0	4.52	0.02	11.56	0	11.51	ensembl_havana	protein_coding	7	2	+	69240310	69476459	8185
ENSG00000122641	INHBA	8.347	-2.5246	5.8224	7.13017e-06	0.000254059	0.06	78.12	0.25	33.41	0	7.68	0	26.23	0	55.39	0	10.38	0.07	33.12	10.7	54.14	0	12.38	0.04	1.92	0.07	5.3	ensembl_havana	protein_coding	3	7	-	41724712	41742706	7532
ENSG00000049540	ELN	8.3402	-4.0069	4.3333	1.05399e-06	5.13412e-05	0.22	7.29	0	8.19	0	5.99	0	20.01	0	17.56	0	4.53	0	3.51	0.21	4.31	0	0.67	0	33.58	0	9.86	ensembl_havana	protein_coding	33	7	+	73442119	73484237	6542
ENSG00000164741	DLC1	8.3369	-2.7416	5.5954	3.8144e-08	3.34772e-06	0	17.02	0	9.69	0.13	5.89	0	16.03	0	9.81	0	3.69	0	13.03	2.26	20.82	0	3.44	0.43	12.75	0.76	7.64	ensembl_havana	protein_coding	16	8	-	12940870	13373167	10988
ENSG00000113389	NPR3	8.2972	-3.6943	4.603	2.07139e-07	1.32411e-05	0	10.2	0	11.62	0.02	6.64	0	14.7	0	11.95	0	5.49	0	4.33	1.97	4.61	0	0.81	0	3.31	0	6.04	ensembl_havana	protein_coding	7	5	+	32689176	32791819	9855
ENSG00000170624	SGCD	8.2943	-4.3774	3.9169	2.85083e-10	9.45738e-08	0	7.08	0	3.66	0	3.25	0	7	0.01	4.45	0	1.72	0	4.62	0	3.67	0	0.86	0	2.98	0	2.24	ensembl_havana	protein_coding	5	5	+	155297354	156194799	10586
ENSG00000116962	NID1	8.2884	-3.2246	5.0638	1.50045e-06	6.85753e-05	0	5.15	0.02	11.53	0	9.9	0	13.98	0	13.74	0	5.66	0	7.18	0.5	4.1	0	0.5	0	8.85	0.42	6.17	ensembl_havana	protein_coding	2	1	-	236139130	236228462	5864
ENSG00000183531	Z98256.1	8.2644	-4.5215	3.743	3.21766e-07	1.9227e-05	0	157.91	0	68.86	0	35.35	0	140.3	0	133.88	0	50.67	0	89.49	0	92.46	0	17.22	0	3.74	0	25.77	ensembl	pseudogene	1	22	-	33256006	33256420	411
ENSG00000196526	AFAP1	8.241	-3.3467	4.8943	2.26037e-08	2.30115e-06	0	8.03	0	6.1	0.04	4.14	0.31	9.08	1.28	8.28	0	2.57	0	5.51	0	3.17	0.13	1.75	0	1.67	0	3.69	ensembl_havana	protein_coding	8	4	-	7760441	7941653	9315
ENSG00000164125	FAM198B	8.1974	-3.8235	4.3739	1.94219e-08	2.03409e-06	0	22.46	0	10.88	0	17.72	0.04	13.49	0.02	11.21	0	9.6	0	16.66	0.69	8.06	0	0.77	0	2.38	0	5.51	ensembl_havana	protein_coding	9	4	-	159045626	159094470	7880
ENSG00000151388	ADAMTS12	8.1946	-3.8569	4.3377	7.97575e-09	1.0657e-06	0	9.69	0	1.69	0.01	1.81	0	5.16	0.06	5.5	0	1.83	0	6.28	0.02	4.43	0	3.91	0	1.8	0	3.34	ensembl_havana	protein_coding	6	5	-	33523640	33892297	9778
ENSG00000082482	KCNK2	8.1786	-4.5215	3.6571	3.79251e-08	3.34772e-06	0	3.66	0	8.04	0	7.18	0	9.37	0	11.64	0	6.3	0	2.85	0	2.49	0	0.34	0	2.46	0	6.16	ensembl_havana	protein_coding	9	1	+	215179118	215410436	3910
ENSG00000017427	IGF1	8.1642	-4.2668	3.8974	6.58542e-06	0.000236841	0	11.81	0	17.42	0.04	22.4	0	33.08	0	31.17	0	7.65	0	3.86	0	5.33	0	1.63	0	0.88	0	0.34	ensembl_havana	protein_coding	7	12	-	102789645	102874423	8087
ENSG00000084636	COL16A1	8.1543	-3.4193	4.735	2.07826e-08	2.13839e-06	0	9.26	0	10.86	0.08	7.01	0	18.22	0.71	23.9	0	4.21	0.05	9.62	0	9.37	0.02	3.05	0.09	3.13	0	6.96	ensembl_havana	protein_coding	18	1	-	32117848	32169920	9365
ENSG00000000971	CFH	8.1436	-2.652	5.4916	5.64663e-06	0.000208535	0	19.45	0.03	25.18	0	18.86	0.04	30.38	0	46.65	0	17.29	0	7.4	16.76	19.96	1.6	4.99	0	2.65	0	5.48	ensembl_havana	protein_coding	6	1	+	196621008	196716634	8144
ENSG00000112902	SEMA5A	8.1431	-3.4829	4.6603	4.51309e-06	0.000172637	0	10.93	0	4.22	0.2	2.63	0	6.42	0	12.24	0	2.3	0	5.68	0.01	3.07	0	0.23	0	0.88	0.06	2.5	ensembl_havana	protein_coding	4	5	-	9035138	9546187	12097
ENSG00000061676	NCKAP1	8.1315	-3.0867	5.0448	2.72547e-10	9.20014e-08	0	12.96	0	9.31	0.36	5.34	0	10.36	0.02	9.1	0	3.61	0.15	7.34	0.59	7.85	0	2.05	0.04	12.01	0	5.62	ensembl_havana	protein_coding	8	2	-	183773843	183903586	22520
ENSG00000107186	MPDZ	8.1255	-4.5215	3.6041	2.86203e-11	3.00966e-08	0	11.87	0	9.11	0	3.66	0	13.88	0	10.13	0	4.71	0	8.58	0	8.44	0	1.09	0	2.8	0	5.64	ensembl_havana	protein_coding	21	9	-	13105703	13279589	11273
ENSG00000140416	TPM1	8.1083	0.3867	8.495	2.83918e-09	5.08346e-07	2.1	725.67	7.01	424.31	0.16	126	1.72	632.92	8.8	631.4	6.27	137.27	1.51	424.11	0.47	378.65	3.56	121.6	0.56	126.02	0.37	181.7	ensembl_havana	protein_coding	32	15	+	63334831	63364114	8468
ENSG00000162733	DDR2	8.0826	-1.0539	7.0287	6.17629e-11	4.1068e-08	0.02	16.76	0.09	16.48	0.26	13.61	0.29	27.76	0.82	26.34	0.09	10.31	0	16.05	0.04	14.97	0.05	3.85	0.04	21.51	0.03	12.2	ensembl_havana	protein_coding	6	1	+	162601163	162757190	10730
ENSG00000135047	CTSL	8.0799	-3.4382	4.6417	1.393e-08	1.55829e-06	0	29.87	0	23.31	0	25.26	0	37.86	0.14	41.22	0	15.54	0	13.28	1.92	52.93	0	3.73	0	26.18	0.54	30.78	ensembl_havana	protein_coding	6	9	+	90340434	90346308	2366
ENSG00000263873	RP11-334E6.12	8.046	-3.9837	4.0623	9.98268e-11	5.19126e-08	2.06	60.93	0	28.04	0	35.18	0	70.48	0.18	66.68	0	20.92	0	44.36	0	37.36	0	12.81	0	22.37	0	25.5	havana	sense_intronic	1	11	+	119288661	119289824	632
ENSG00000147862	NFIB	8.0162	-3.8108	4.2054	2.44716e-10	9.05495e-08	0	7.01	0.89	4.6	0	4.11	0	6.72	0.02	10.01	0	2.34	0	3.09	0	3.92	0	2.35	0.02	1.63	0	7.35	ensembl_havana	protein_coding	11	9	-	14081842	14398982	10508
ENSG00000038427	VCAN	7.9948	1.2102	9.205	4.15881e-06	0.000161267	0	196.27	52.22	231.97	0	118.69	36.78	347.66	0.34	234.83	0	62.19	0.03	189.36	137.65	361.07	8.45	47.76	0.75	61.68	1.58	50.75	ensembl_havana	protein_coding	12	5	+	82767284	82878122	14831
ENSG00000120885	CLU	7.9948	-3.4097	4.5851	1.96087e-07	1.28786e-05	0	10.54	0	40.12	0	28.19	2.09	55.59	0.13	33.47	0	16.84	0	19.91	3.98	12.32	0	3.47	0	68.68	0	50.88	ensembl_havana	protein_coding	19	8	-	27454434	27472548	6616
ENSG00000178031	ADAMTSL1	7.9837	-3.7799	4.2037	1.01226e-06	4.98129e-05	0	8.87	0	8.77	0	7.72	0.71	14.2	0.09	12.85	0	4.01	0	2.25	0.05	1.27	0	1.44	0	65.94	0	11.12	ensembl_havana	protein_coding	14	9	+	18473892	18910948	13172
ENSG00000255248	RP11-166D19.1	7.9833	-4.0357	3.9476	9.57547e-11	5.11782e-08	0	11.52	0	9.69	0	12.14	0	26.92	0.07	16.21	0	10.31	0	13.47	0.11	9.95	0	3.5	0	4	0	8.63	havana	sense_overlapping	14	11	-	121899063	121987031	7117
ENSG00000136542	GALNT5	7.9573	-3.4558	4.5015	5.85406e-07	3.1359e-05	0	5.54	0	5	0	5.01	0	10.7	0	9.38	0.02	4.9	0	3.46	0.33	3.27	0	0.33	0	3.32	0.08	4.94	ensembl_havana	protein_coding	3	2	+	158114110	158170723	6818
ENSG00000170153	RNF150	7.94	-4.0896	3.8504	2.07585e-09	4.03449e-07	0	2.28	0	2.63	0	2.3	0	4.19	0	4.09	0	1.12	0	2.03	0.1	1.02	0	0.61	0	1.9	0	0.83	ensembl_havana	protein_coding	7	4	-	141780961	142134031	11007
ENSG00000154864	PIEZO2	7.9335	-3.9228	4.0107	1.48614e-06	6.80827e-05	0	5.4	0	9.41	0	7.2	0	10.07	0	16.76	0	5.39	0	5.98	0.15	3.06	0	0.5	0.76	0.97	0	6.81	ensembl_havana	protein_coding	15	18	-	10666480	11148587	14620
ENSG00000182240	BACE2	7.9312	-2.1341	5.7971	1.81209e-07	1.21486e-05	0	104.93	0	35.26	0.15	30.29	12.74	47.94	6.17	73.01	0	11.25	0.36	45.81	0.74	27.38	0	12.66	0.01	10.31	0	21.36	ensembl_havana	protein_coding	10	21	+	42539728	42654445	9619
ENSG00000124212	PTGIS	7.9039	-1.4757	6.4282	4.16556e-06	0.000161267	0.16	21.14	0	37.48	0.02	37.44	0.51	84.48	0.22	89.79	0	27.19	0	20.96	11.86	23.37	0.14	4.11	0.02	31.47	0.02	4.77	ensembl_havana	protein_coding	2	20	-	48120411	48184683	5579
ENSG00000139263	LRIG3	7.8911	-4.5215	3.3697	9.05293e-09	1.16125e-06	0	1.92	0	5.85	0	8.62	0	8.78	0	5.74	0	2.37	0	5.82	0	1.94	0	0.48	0	8.52	0	4.34	ensembl_havana	protein_coding	9	12	-	59265931	59314303	5893
ENSG00000082781	ITGB5	7.8826	-1.9893	5.8933	2.11275e-07	1.34607e-05	0.11	25.36	1.68	34.53	0	35.1	0	69.03	1.56	73.95	0	26.2	0.73	19.72	0.1	23.42	0.4	4.92	0.29	8.89	0	8.33	ensembl_havana	protein_coding	13	3	-	124480795	124620265	6447
ENSG00000123989	CHPF	7.8809	-2.8224	5.0586	1.4104e-07	9.79692e-06	0	23.04	0.13	16.18	0	7.93	0	24.16	1.23	39.73	0.07	6.4	0	14.4	0	15.21	0	3	0.38	5.68	0.09	11.01	ensembl_havana	protein_coding	3	2	-	220403669	220408509	3354
ENSG00000134871	COL4A2	7.8638	-2.0422	5.8216	3.21753e-06	0.000128976	0	26.36	0.3	12.44	0	5.71	0	19.73	0	33.18	13.35	26.59	0	7.62	0	4.32	0	3.48	0.65	8.15	0.22	8.56	ensembl_havana	protein_coding	9	13	+	110958159	111165374	7885
ENSG00000168077	SCARA3	7.8568	-4.5215	3.3353	4.20522e-09	6.32129e-07	0	1.85	0	5.19	0	5.62	0	4.15	0	6.72	0	1.64	0	0.7	0	2.51	0	0.9	0	9.54	0	5.89	ensembl_havana	protein_coding	2	8	+	27491385	27534293	4031
ENSG00000198121	LPAR1	7.8557	-2.7862	5.0695	8.88079e-07	4.44094e-05	0	8.59	0	14.97	0	12.79	0.05	18.13	0	27.32	0	11.38	0	10.4	0.24	6.15	0	2.11	0.1	39.39	4.86	40.52	ensembl_havana	protein_coding	6	9	-	113635543	113800981	4095
ENSG00000105976	MET	7.8437	-4.3774	3.4663	1.35953e-10	6.5397e-08	0	3.38	0	3.85	0	2.57	0	3.52	0	5.3	0	1.38	0	3.99	0	2.21	0	2.66	0.05	1.49	0	5.33	ensembl_havana	protein_coding	8	7	+	116312444	116438440	7109
ENSG00000134874	DZIP1	7.8267	-4.5215	3.3052	9.9655e-13	9.5873e-09	0	5.32	0	3.49	0	2.73	0	5.33	0	4.52	0	1.83	0	3.85	0	2.22	0	1.92	0	8.98	0	2.71	ensembl_havana	protein_coding	8	13	-	96230457	96296957	8469
ENSG00000111341	MGP	7.8096	-3.546	4.2636	8.55487e-06	0.000296051	0	28.67	0	109.84	1.54	150.34	0	208.71	0.66	122.49	0.05	68.22	0	36.79	0	16.97	0	9.73	1.11	11.21	0	9.27	ensembl_havana	protein_coding	4	12	-	15034115	15038860	2639
ENSG00000128510	CPA4	7.7959	-4.5215	3.2745	9.03304e-10	2.09403e-07	0	2.38	0	3.74	0	7.79	0	7.97	0	4.78	0	2.42	0	5.88	0	11.29	0	2.69	0	9.13	0	12.45	ensembl_havana	protein_coding	11	7	+	129932974	129964020	3958
ENSG00000103855	CD276	7.7691	-4.1419	3.6273	6.36355e-10	1.63255e-07	0	13.61	0	9.54	0	7.62	0	17.18	0	12.79	0	7.61	0	3.11	0.87	5.42	0	2.61	0	3.77	0	11.21	ensembl_havana	protein_coding	19	15	+	73976307	74006859	5542
ENSG00000230838	AC093850.2	7.7506	-4.5215	3.2291	3.97307e-08	3.42807e-06	0	86.39	0	16.42	0	8.15	0	57.28	0	32.99	0	14.59	0	39.63	0	30.86	0	8.13	0	3.66	0	6.41	havana	lincRNA	1	2	+	216582766	216584147	648
ENSG00000157613	CREB3L1	7.7243	-1.5847	6.1396	5.43504e-09	7.92926e-07	1.13	39.1	0	28.41	0	21.96	2.73	92.54	0.1	60.76	0.04	24.29	0.13	50.95	1.06	57.63	0.18	9.42	0.25	31.18	0.08	27.84	ensembl_havana	protein_coding	7	11	+	46299212	46342972	4038
ENSG00000079102	RUNX1T1	7.7177	-4.5215	3.1962	2.58677e-09	4.78577e-07	0	4.32	0	8.31	0	4.3	0	12.05	0	10.11	0	3.56	0	5	0	3.79	0	0.47	0	0.38	0	6.14	ensembl_havana	protein_coding	47	8	-	92967203	93115514	13527
ENSG00000136244	IL6	7.7045	-4.1419	3.5626	1.19741e-08	1.40484e-06	0	51.82	0	10.78	0	8.92	1.8	23.58	0	16.38	0	11.12	0	32	0	30.9	0	8.6	0	2.72	0	14.07	ensembl_havana	protein_coding	10	7	+	22765503	22771621	2711
ENSG00000137745	MMP13	7.7018	-4.3104	3.3914	0.00614045	0.0757362	0	9.49	0	41.33	0	19.65	0	29.75	0	16.57	0	3.6	0	40.93	0	26.87	0	8.24	0.05	0	0	0	ensembl_havana	protein_coding	2	11	-	102813724	102826463	2834
ENSG00000006042	TMEM98	7.6958	-4.5215	3.1743	6.8607e-12	1.88581e-08	0	8.89	0	11.02	0	5.47	0	11.21	0	9.96	0	3.48	0	5.12	0	3.68	0	1.59	0	3.68	0	4.2	ensembl_havana	protein_coding	9	17	+	31254928	31272124	5187
ENSG00000169855	ROBO1	7.6929	-3.6039	4.089	2.67925e-11	3.00966e-08	0	3.42	0	3.52	0.06	2.92	0	6.25	0.2	4.77	0	2.17	0	4.86	0.02	2.8	0	1.75	0.07	2.16	0	2.97	ensembl_havana	protein_coding	11	3	-	78646390	79816965	10862
ENSG00000131435	PDLIM4	7.6854	-4.5215	3.164	5.75955e-10	1.56385e-07	0	16.57	0	8.12	0	6.86	0	17.47	0	14.43	0	2.21	0	8.96	0	11.11	0	3.87	0	1.77	0	6.87	ensembl_havana	protein_coding	7	5	+	131593364	131609147	3192
ENSG00000113739	STC2	7.6637	-2.8541	4.8096	1.04649e-06	5.12355e-05	0.03	8.54	0	6.23	0	2.1	0	13.98	3.07	18.97	0	3.03	11.25	25.92	0	6.36	0	1.67	0	5.39	0	4.83	ensembl_havana	protein_coding	5	5	-	172741716	172756506	6128
ENSG00000088756	ARHGAP28	7.6565	-4.5215	3.1351	8.2042e-12	1.97321e-08	0	2.61	0	4.97	0	3.72	0	8.51	0	6.74	0	2.25	0	5.43	0	2.09	0	0.92	0	3.95	0	4.59	ensembl_havana	protein_coding	17	18	+	6729717	6915715	11910
ENSG00000067798	NAV3	7.6513	-3.719	3.9323	1.49512e-08	1.64387e-06	0	13.38	2.64	11.39	0	1.64	0	7.73	0	7.19	0	2.85	0	3.88	0	2.85	0.38	1.13	0	1.51	0	4.75	ensembl_havana	protein_coding	17	12	+	78224685	78606790	11179
ENSG00000024422	EHD2	7.6439	-1.2759	6.368	4.01658e-08	3.44403e-06	0	29.27	0.07	26.36	0.15	18.28	4.94	59.4	0.47	45.64	0.31	16.1	2.18	32.22	1.5	26.15	0.07	6.74	0	31.63	0	26.19	ensembl_havana	protein_coding	5	19	+	48216600	48246391	3923
ENSG00000150630	VEGFC	7.6387	-4.0652	3.5735	5.41301e-11	4.1068e-08	0	9.22	0	7.51	0	7.97	0	13.78	0	9.17	0.51	2.73	0	7.25	0	5.54	0	2.26	0	4.39	0	6.3	ensembl_havana	protein_coding	2	4	-	177604689	177713881	2423
ENSG00000173376	NDNF	7.6226	-4.5215	3.1011	2.33352e-06	9.80332e-05	0	2.19	0	6.91	0	9.69	0	18.3	0	13.47	0	3.49	0	1.32	0	2.82	0	0.37	0	2.55	0	3.05	ensembl_havana	protein_coding	4	4	-	121956768	121994176	3556
ENSG00000126603	GLIS2	7.6153	-3.7196	3.8957	5.74937e-09	8.19434e-07	0	5.71	0.07	5.46	0	3.81	0	7.14	0.05	7.48	0	1.73	0	6.7	0	3.64	0.21	0.83	0	6.02	0	3.9	ensembl_havana	protein_coding	2	16	+	4364762	4389598	4469
ENSG00000106483	SFRP4	7.5727	-3.9601	3.6126	0.000490556	0.00905834	0	4.56	0	24.39	0	24.85	0	25.62	0.13	17.88	0	7.77	0	12.26	0.2	4.93	0	2.68	0	0.02	0.05	1.06	ensembl_havana	protein_coding	3	7	-	37945543	38065297	3597
ENSG00000174804	FZD4	7.5719	-4.3104	3.2616	3.9398e-09	6.06446e-07	0	1.82	0	2.38	0	2.41	0	3.11	0	4.59	0	1.16	0	0.88	0.02	1.2	0	0.35	0	0.32	0	0.91	ensembl_havana	protein_coding	1	11	-	86656721	86666433	7383
ENSG00000109846	CRYAB	7.5713	-4.3774	3.1939	2.42487e-08	2.41746e-06	0	74.84	0	10.16	0	9.06	0	36.1	0	22.79	0	11.88	0	6.62	0	9.72	0	3.51	0.19	36.91	0	23.11	ensembl_havana	protein_coding	15	11	-	111779289	111794446	3034
ENSG00000019549	SNAI2	7.5665	-4.1295	3.437	2.40452e-12	1.54218e-08	0	9.16	0	4.01	0	7.6	0	8.32	0.04	7.84	0	2.73	0	5.66	0.1	5.45	0	2.68	0	3.03	0	5.88	ensembl_havana	protein_coding	2	8	-	49830249	49834299	2282
ENSG00000172986	GXYLT2	7.5291	-2.7003	4.8287	1.25749e-06	5.9161e-05	0.06	13.46	0	21.31	0.03	16.23	0	31.36	1	31.91	0.02	5.69	0	10.73	0.57	8.27	0.21	1.83	0	4.58	0	4.15	ensembl_havana	protein_coding	3	3	+	72937224	73047289	3667
ENSG00000184838	PRR16	7.5063	-4.5215	2.9848	2.5773e-08	2.54131e-06	0	7.73	0	9.06	0	5.23	0	9.7	0	10.45	0	2.21	0	5.03	0	4.49	0	3.03	0	131.92	0	6.68	ensembl_havana	protein_coding	5	5	+	119799973	120023027	2281
ENSG00000115457	IGFBP2	7.5019	-1.6223	5.8796	2.29921e-06	9.70155e-05	13.09	474.28	0.82	62.83	6.77	51.16	0	75.67	0	162.61	0	39.53	0	82.33	2.9	61.17	0.02	31.68	3.18	86.97	0	21.85	ensembl_havana	protein_coding	5	2	+	217497551	217529159	4767
ENSG00000183671	GPR1	7.494	-4.2345	3.2596	7.78647e-11	4.68186e-08	0	7.19	0	5.78	0	2.48	0	15.3	0	11.49	0.03	5.77	0	4.98	0	8	0.04	1.56	0	4.19	0	3.44	ensembl_havana	protein_coding	8	2	-	207040040	207082771	2834
ENSG00000154175	ABI3BP	7.4836	-2.1602	5.3234	3.32095e-06	0.000132022	0.39	57.15	0	12.15	0.04	8.67	0.05	21.96	0.01	38.5	0.83	17.44	0.05	25.3	1.27	24.33	0	5.08	0.09	159.07	0.62	172.98	ensembl_havana	protein_coding	30	3	-	100468000	100712359	10978
ENSG00000154736	ADAMTS5	7.4829	-4.5215	2.9614	9.94951e-10	2.25222e-07	0	2.96	0	1.12	0	0.96	0	0.85	0	0.96	0	0.21	0	0.7	0	0.45	0	0.29	0	1.29	0	2.53	ensembl_havana	protein_coding	1	21	-	28290231	28338832	9056
ENSG00000153956	CACNA2D1	7.4725	-4.5215	2.951	2.84986e-08	2.71456e-06	0	8.79	0	5.72	0	11.11	0	12.57	0	15.17	0	9.37	0	4.82	0	8.64	0	1.56	0	1.74	0	2.8	ensembl_havana	protein_coding	13	7	-	81575760	82073114	9010
ENSG00000101955	SRPX	7.4699	-4.3774	3.0925	6.06568e-08	4.76367e-06	0	7.33	0	11.85	0	12.45	0	19.56	0.06	18.43	0	9.98	0	4.81	0	3.95	0	1.73	0	1.03	0	4.07	ensembl_havana	protein_coding	7	X	-	38008589	38080696	2105
ENSG00000005243	COPZ2	7.4677	-3.1253	4.3424	1.35148e-07	9.42165e-06	0.16	92.78	0	80.52	2.42	71.12	0	139.72	0	184.95	0	48.96	0	55.01	0	67.14	0	9.34	1.47	44.18	1.82	52.93	ensembl_havana	protein_coding	11	17	-	46103533	46115392	1847
ENSG00000074410	CA12	7.4601	-4.0291	3.431	2.97674e-09	5.19121e-07	0	1.53	0	1.04	0	0.93	0	3.48	0.01	4.76	0.01	1.47	0	3.87	0.02	1.83	0	0.43	0	5.28	0	1.74	ensembl_havana	protein_coding	6	15	-	63613577	63674360	7313
ENSG00000122420	PTGFR	7.4581	-4.5215	2.9366	3.65888e-09	5.77053e-07	0	0.52	0	3.3	0	3.74	0	8.62	0	2.88	0	2.6	0	2.44	0	1.19	0	0.43	0	2.73	0	2.45	ensembl_havana	protein_coding	4	1	+	78769568	79005434	4714
ENSG00000180818	HOXC10	7.4565	-4.5215	2.9351	1.80801e-11	2.89899e-08	0	9.89	0	13.1	0	5.73	0	14.51	0	6.35	0	2.94	0	4.61	0	4.66	0	3.2	0	25.72	0	7.04	ensembl_havana	protein_coding	5	12	+	54378849	54384063	2331
ENSG00000163629	PTPN13	7.454	-3.172	4.282	3.40444e-08	3.08985e-06	0	4.06	0	3.8	0	3.89	0.02	3.82	0	5.02	0.01	1.13	0	4.06	1.67	6.75	0.04	0.66	0	1.23	0	4.81	ensembl_havana	protein_coding	9	4	+	87515468	87736324	9496
ENSG00000160789	LMNA	7.4322	-1.4024	6.0298	1.2471e-07	8.92023e-06	1.05	35.97	0	30.76	0.45	32.87	4.16	76.78	0.38	46.79	0	12.91	0	27.78	6.41	32.72	0.07	7.98	0	51.84	2.02	46.97	ensembl_havana	protein_coding	26	1	+	156052364	156109880	6985
ENSG00000144724	PTPRG	7.4301	-2.514	4.9161	5.03284e-08	4.12072e-06	0	7.76	0	4.98	0	4.9	1.12	7.5	0.03	7.9	0.07	4.37	2.93	7.26	0	4.8	0	0.81	0	5.12	0.01	6.26	ensembl_havana	protein_coding	7	3	+	61547243	62283288	14629
ENSG00000164619	BMPER	7.4129	-4.3774	3.0355	3.6424e-10	1.13038e-07	0	6.59	0	3.65	0	6.37	0	4.89	0	6.69	0	1.65	0	2.55	0	1.45	0	0.73	0	1.48	0.02	4.02	ensembl_havana	protein_coding	8	7	+	33944523	34195484	5889
ENSG00000159403	C1R	7.3956	-1.4981	5.8975	7.50626e-08	5.73127e-06	1.99	42.76	0	111.41	2.29	109.07	0	162.11	0.36	160.72	0.46	41.03	4.6	41.13	0.47	38.27	0.2	17.12	0	54.08	0.53	60.69	ensembl_havana	protein_coding	17	12	-	7187513	7245203	4696
ENSG00000272761	RP11-572C15.6	7.3845	-0.0343	7.3503	6.015e-09	8.32623e-07	0.13	49.15	0	33.83	0.49	34.85	0.34	75.02	0.24	77.79	0.21	34.1	0.58	30.18	0.36	32.32	0.36	5.29	0.11	23.76	0.1	30.63	havana	lincRNA	1	3	-	112315641	112320749	5109
ENSG00000154678	PDE1C	7.3808	-4.2332	3.1476	1.58526e-09	3.35188e-07	0	6.27	0	1.04	0	1.57	0	4.08	0	3.82	0	1.95	0	6.74	0	5.2	0	0.53	0	3.9	0.03	5.11	ensembl_havana	protein_coding	11	7	-	31790793	32338941	13821
ENSG00000151718	WWC2	7.3793	-3.8289	3.5503	1.42435e-06	6.57216e-05	0	8.7	0	5.63	0	2.01	0	10.05	0.59	8.55	0	3.32	0	5.83	0.24	4.87	0	1.72	0	0.21	0	3.7	ensembl_havana	protein_coding	11	4	+	184020446	184241930	9966
ENSG00000196159	FAT4	7.3749	-3.6593	3.7156	6.15152e-08	4.81144e-06	0	1.05	0	2.62	0	1.74	0	2.62	0.01	1.8	0	0.94	0.01	0.62	0.21	0.58	0	0.2	0	0.2	0	0.72	ensembl_havana	protein_coding	3	4	+	126237554	126414087	16439
ENSG00000166482	MFAP4	7.3568	-2.625	4.7318	3.35985e-08	3.06383e-06	0.05	35.53	0.27	33.85	0	16.72	0	33.48	0	34.03	0.64	6.12	0.61	15.11	1.25	13.85	0.18	6.62	0.27	11.68	0	8.18	ensembl_havana	protein_coding	5	17	-	19286755	19290553	2152
ENSG00000259627	RP11-244F12.2	7.3542	-2.724	4.6302	6.40661e-08	4.95515e-06	0	117.82	1.35	67.03	0	21.37	0.29	100.83	3.44	109.88	0.49	25.09	0.97	61.55	0	54.08	0.15	18.5	0	23.77	0.12	24.83	havana	antisense	1	15	-	63362224	63364110	691
ENSG00000117122	MFAP2	7.3482	-2.6665	4.6817	1.46983e-07	1.01365e-05	0	40.5	0	50.24	0.12	31.63	0	68.61	1.39	73.59	0.08	17.82	1.97	26.26	8.17	30.3	0	5.81	0	18.35	0	29.05	ensembl_havana	protein_coding	7	1	-	17300997	17307330	2915
ENSG00000198959	TGM2	7.3422	-2.2737	5.0685	1.96114e-07	1.28786e-05	0	23	0	15.3	0.06	4.95	0.09	17.32	0.34	14.55	0	5.74	0.51	11.02	2.44	14.21	0	4.21	0.05	3.35	0	4.1	ensembl_havana	protein_coding	8	20	-	36756863	36794980	6962
ENSG00000120549	KIAA1217	7.3321	-2.7182	4.6139	2.24154e-06	9.49988e-05	0	4.23	0.06	9.62	0	3.42	0	8.5	0	12.44	0.37	2.9	0.05	3.6	8.92	11.22	0	0.7	0	4.49	0	2.73	ensembl_havana	protein_coding	14	10	+	23983675	24836772	10656
ENSG00000162407	PPAP2B	7.3123	-3.1831	4.1292	8.74122e-07	4.41655e-05	0	5.55	0	8.49	0	14.67	0.05	8.25	0.08	9.17	0	2.93	0.17	2.53	0.17	3.8	0	0.99	0.55	8.78	0	19.83	ensembl_havana	protein_coding	5	1	-	56960419	57110974	5286
ENSG00000184258	CDR1	7.2813	-1.2971	5.9842	1.75754e-06	7.84615e-05	0	95.12	0	70.13	1.5	54.8	0.13	118.07	15.69	161.92	0	51.08	14.32	65.71	0.37	54.14	19.51	16.83	0	20.37	0	28.5	ensembl_havana	protein_coding	1	X	-	139865425	139866723	1299
ENSG00000151012	SLC7A11	7.2635	-3.0271	4.2364	1.97516e-09	3.87797e-07	0	5.02	0.03	1.98	0	1.35	0	4.39	0.05	2.14	0.01	0.78	0	4.26	0.08	2.8	0.15	1.85	0	4.16	0	3.62	ensembl_havana	protein_coding	2	4	-	139085251	139163503	9645
ENSG00000114019	AMOTL2	7.2596	-3.4687	3.7909	8.49479e-09	1.11189e-06	0.06	6.33	0	5.11	0	2.79	0	7.32	0	8	0	1.75	0	3.39	0.78	3.75	0.16	1.16	0	1.67	0	4.54	ensembl_havana	protein_coding	13	3	-	134074716	134094321	5984
ENSG00000125398	SOX9	7.2595	-4.5215	2.738	1.68129e-11	2.89899e-08	0	2	0	2.97	0	2.85	0	2.63	0	1.87	0	0.87	0	0.98	0	2.08	0	0.45	0	3.6	0	1.69	ensembl_havana	protein_coding	1	17	+	70117161	70122561	3935
ENSG00000116729	WLS	7.2332	-3.8698	3.3634	1.48689e-08	1.64387e-06	0	5.84	0	9.21	0	7.38	0	14.15	0.21	15.46	0	5.54	0	6.83	0.55	5.67	0	1.19	0	3.34	0.49	8.94	ensembl_havana	protein_coding	15	1	-	68564142	68698803	4513
ENSG00000164023	SGMS2	7.2278	-3.4607	3.7671	5.14788e-08	4.17934e-06	0	5.15	0.02	9.18	0	2.55	0	5.55	0.01	7.73	0.04	5.39	0	7.23	0.78	6.7	0	1.09	0	5.48	0	4.87	ensembl_havana	protein_coding	9	4	+	108745719	108836203	7635
ENSG00000105974	CAV1	7.2219	-2.2741	4.9478	1.71191e-07	1.15982e-05	20.29	43.95	0.18	17.16	0.45	10.64	0	30.94	8.44	21.47	0	8.46	0	36.2	0	29.77	0	9	0	8.92	0.86	32.65	ensembl_havana	protein_coding	8	7	+	116164839	116201233	4077
ENSG00000254192	CTC-558O2.2	7.2144	-4.3774	2.8371	3.57102e-09	5.67852e-07	0	8.43	0	17.65	0	22.79	0	35.48	0.13	28.74	0	9.55	0	8.08	0	9.4	0	1.9	0	10.01	0	4.24	havana	antisense	1	5	+	168081518	168094766	810
ENSG00000186522	SEPT10	7.2142	-4.5215	2.6927	1.57625e-10	7.13133e-08	0	7.27	0	10.26	0	2.84	0	10.33	0	12.09	0	3.42	0	6.62	0	6.18	0	0.82	0	2.22	0	12.6	ensembl_havana	protein_coding	16	2	-	110300559	110371783	4162
ENSG00000162512	SDC3	7.1933	-2.5988	4.5946	1.74843e-05	0.000543174	0.07	8.84	0	6.36	0.02	4.59	0.33	11.89	0.24	11.21	0	3.31	0.08	7.04	0.35	7.2	0	1.36	0	0.24	0	2.43	ensembl_havana	protein_coding	4	1	-	31342314	31381608	7067
ENSG00000054598	FOXC1	7.1873	-4.2351	2.9523	9.03027e-11	5.11034e-08	0.03	3.7	0	2.56	0.03	2.24	0	4.74	0	4.88	0	1.59	0	3.53	0	3.22	0	1.01	0	0.55	0	2.15	ensembl_havana	protein_coding	1	6	+	1610681	1614127	3447
ENSG00000102466	FGF14	7.1677	-3.6494	3.5183	4.05001e-06	0.000157745	0	8.48	0	4.65	0	3.46	0	6.19	0	7.39	0	2.23	0	3.77	13.24	12.32	0	0.45	0	0.69	0	1.02	ensembl_havana	protein_coding	3	13	-	102372134	103054124	4448
ENSG00000148344	PTGES	7.158	-4.5215	2.6365	3.28941e-10	1.05486e-07	0	6.18	0	4	0	2.31	0	13.08	0	7.17	0	1.9	0	11.27	0	3.33	0	1.46	0	2.56	0	1.54	ensembl_havana	protein_coding	2	9	-	132500610	132515326	1896
ENSG00000129038	LOXL1	7.1555	-1.5996	5.556	8.29504e-08	6.28365e-06	7.33	135.59	0	98.13	0.83	59.78	0.83	112.79	0.51	121.3	0	33.9	0.61	37.29	3.11	40.57	2.06	20.25	0	101.41	0	97.29	ensembl_havana	protein_coding	5	15	+	74218330	74244478	3637
ENSG00000168938	PPIC	7.1308	-2.9313	4.1995	7.76326e-07	4.04076e-05	0.95	21.61	0	23.3	0	20.81	0.38	48.34	0	33.35	0.21	18.22	0	12.63	0	18.2	0	4.81	0.3	1.57	0.16	13.43	ensembl_havana	protein_coding	2	5	-	122358945	122372436	2098
ENSG00000174099	MSRB3	7.1303	-2.0384	5.0919	9.13797e-07	4.54325e-05	0.51	18.73	0	15.05	0	8.99	0	18.66	0.48	25.8	0.02	4.32	0	26.1	34.15	32.01	0	8.11	0.13	9.97	0.05	10.18	ensembl_havana	protein_coding	11	12	+	65672423	65882024	5791
ENSG00000170961	HAS2	7.1249	-4.3774	2.7475	5.05522e-11	4.1068e-08	0	4.11	0	2.17	0	1.16	0	1.93	0	1.17	0	0.67	0	1.77	0.02	1.11	0	0.63	0	2.06	0	5.45	ensembl_havana	protein_coding	1	8	-	122624356	122653630	4190
ENSG00000166173	LARP6	7.1205	-3.4556	3.6648	1.59449e-07	1.0918e-05	0	21.98	0	11.95	0	13.6	0	33.49	5.33	32.92	0	9.74	0	15.44	3.06	16.77	0	5.11	0	4.91	0	20.16	ensembl_havana	protein_coding	5	15	-	71123863	71146498	3160
ENSG00000117114	LPHN2	7.1007	-3.7547	3.3459	4.49067e-07	2.5323e-05	0	6.11	0	3.69	0	3.39	0	5.26	0.49	4.46	0	1.08	0	4.35	0	5.58	0	0.91	0	0.32	0.04	0.66	ensembl_havana	protein_coding	24	1	+	81771845	82458120	7754
ENSG00000151276	MAGI1	7.0842	-4.2668	2.8174	3.19447e-09	5.43937e-07	0.09	7.11	0	1.13	0	0.73	0	4.55	0	3.49	0	1.48	0	1.52	0	4.46	0	0.48	0	8.27	0	2.59	ensembl_havana	protein_coding	16	3	-	65339200	66024509	11647
ENSG00000152049	KCNE4	7.0561	-4.2351	2.821	5.34649e-08	4.30426e-06	0.12	4.8	0	3.44	0	3.79	0	6.33	0	6.48	0	2.58	0	4.31	0.09	3.24	0	0.28	0	0.45	0	2.59	ensembl_havana	protein_coding	3	2	+	223916532	224063117	4124
ENSG00000102038	SMARCA1	7.0527	-3.7348	3.3179	1.19218e-08	1.40484e-06	0	3.33	0	4.28	0	4.83	0	6.54	0.02	4.18	0.07	2.43	0	2.77	0.04	3.47	0.02	0.95	0	0.33	0	2.96	ensembl_havana	protein_coding	4	X	-	128580480	128657477	4101
ENSG00000138944	KIAA1644	7.0419	-4.3774	2.6645	5.74411e-10	1.56385e-07	0	0.51	0	1.19	0	1.02	0	2.08	0.01	1.98	0	1	0	0.4	0	0.91	0	0.2	0	1.95	0	2.23	ensembl_havana	protein_coding	1	22	-	44639547	44708731	6751
ENSG00000115641	FHL2	7.0226	-1.712	5.3106	5.66317e-09	8.19286e-07	0	41.31	0	38.6	0.26	31.68	0	65.06	0.11	48.61	0.24	17.18	0.87	33.75	0.12	30.7	0	7.95	0.08	23.87	0.19	28.51	ensembl_havana	protein_coding	13	2	-	105974169	106054970	6626
ENSG00000104415	WISP1	7.022	-4.3625	2.6595	9.20948e-07	4.567e-05	0	6.59	0	5.68	0	1.97	0	11.62	0	9	0	1.66	0	1.21	0	2.54	0	0.18	0.02	0.54	0	7.91	ensembl_havana	protein_coding	6	8	+	134203282	134242587	3844
ENSG00000107249	GLIS3	7.008	-4.3104	2.6976	1.67579e-07	1.13936e-05	0	4.45	0	2.57	0	8.23	0	4.31	0	6.03	0	2.69	0	3.69	0.33	4.28	0	0.07	0	2.26	0	5.41	ensembl_havana	protein_coding	17	9	-	3824127	4348392	11558
ENSG00000141338	ABCA8	7.0021	-4.5215	2.4807	5.34554e-05	0.00138804	0	3.44	0	4.98	0	4.75	0	4.83	0	4.38	0	1.66	0	6.64	0	4.13	0	1.95	0	0	0	0.62	ensembl_havana	protein_coding	14	17	-	66863433	66951533	11288
ENSG00000134363	FST	7.0016	-3.9854	3.0163	5.06844e-07	2.7784e-05	0	15.18	0.44	9.97	0	7.93	0	23.98	0	13	0	7.37	0	3.58	0	4.29	0.03	1.52	0.03	0.32	0	12.2	ensembl_havana	protein_coding	5	5	+	52776239	52782964	2969
ENSG00000181495	AC026703.1	7.0004	-3.8131	3.1873	6.87185e-06	0.000245764	0	10.06	0	6.79	0.01	5.15	0	6	0	7.88	0.02	0.48	0	2.54	0.66	2.52	0	0.22	0	9.63	0	4.36	ensembl	protein_coding	1	5	+	32788945	32791819	2875
ENSG00000074527	NTN4	6.9728	-4.3774	2.5955	1.14039e-08	1.36963e-06	0	4.3	0	1.38	0	1.88	0	6.17	0.03	3.4	0	2.57	0	0.98	0	3	0	0.48	0	16.19	0	7.89	ensembl_havana	protein_coding	7	12	-	96051583	96184930	4166
ENSG00000131711	MAP1B	6.9699	1.2616	8.2315	1.22409e-08	1.41034e-06	0.11	77.98	0	43.05	0.02	29.81	0.59	89.93	0.16	77.21	17.18	35.97	0.35	37.34	1.67	65.32	0.29	10.34	0.12	60.67	0.54	71.49	ensembl_havana	protein_coding	6	5	+	71403061	71505395	12628
ENSG00000233901	RP11-65J3.1	6.9493	-4.5215	2.4278	1.29284e-07	9.14613e-06	0	13.58	0	16.69	0	6.76	0	36.52	0	24.79	0	5.13	0	5.75	0	16.03	0	2.19	0	24.37	0	0.61	havana	lincRNA	4	9	+	132094579	132121817	1594
ENSG00000116183	PAPPA2	6.9275	-4.3104	2.6171	1.29527e-07	9.14613e-06	0	5.76	0	2.76	0	0.12	0	2.75	0	2.82	0	1.41	0	2.28	0	1.2	0	0.37	0	6.11	0.01	2.61	ensembl_havana	protein_coding	5	1	+	176432307	176814735	10924
ENSG00000189184	PCDH18	6.9217	-2.5303	4.3915	5.25731e-07	2.84946e-05	2.05	10.99	0	6.78	2.33	10.71	0	8.3	0	11.65	0.35	3.52	0	5.08	0	4.23	0.08	1.29	0	1.61	0	4.36	ensembl_havana	protein_coding	5	4	-	138440072	138453648	5925
ENSG00000182197	EXT1	6.9208	-1.8287	5.092	4.68799e-07	2.60698e-05	0	20.88	0	14.15	1.53	24.43	0.21	26.12	6.31	44.51	0.39	7.05	0	13.18	2.7	9.73	0	3.41	0	18.48	0	23.97	ensembl_havana	protein_coding	3	8	-	118806729	119124092	8325
ENSG00000166681	NGFRAP1	6.9106	-4.0577	2.8528	1.21885e-08	1.41034e-06	0	18.77	0	16.05	0	17.92	0	20.37	0.44	22.37	0	8.49	0	13.89	0	9.97	0	1.73	0	2.23	0.21	15.78	ensembl_havana	protein_coding	5	X	+	102631268	102633005	1362
ENSG00000180801	ARSJ	6.9044	-4.5215	2.3829	1.69537e-08	1.83262e-06	0	3.78	0	2.7	0	1.34	0	4.7	0	3.06	0	1.88	0	0.65	0	1.5	0	0.2	0	21.76	0	2.48	ensembl_havana	protein_coding	4	4	-	114821440	114900883	5024
ENSG00000109099	PMP22	6.8945	-1.5485	5.346	1.50945e-06	6.88232e-05	0	42.83	3.03	34.71	0	28.38	0.28	56.29	0.45	60.12	0	14.26	0	23.29	14.26	24.03	0.59	5.13	0.39	93.62	1.54	15.61	ensembl_havana	protein_coding	8	17	-	15133095	15168643	2920
ENSG00000103888	KIAA1199	6.8884	0.3171	7.2055	3.26641e-08	3.00713e-06	0.72	35.02	0.02	28.25	1.2	22.02	1.27	47.17	2.15	61.98	0.67	24.4	0.93	9.88	1.3	10.91	0.18	4.73	0.09	26.43	0.04	24.52	ensembl_havana	protein_coding	6	15	+	81071684	81244117	7621
ENSG00000115594	IL1R1	6.8774	-2.758	4.1194	7.96124e-09	1.0657e-06	0.5	4.17	0	3.43	0	9.26	0	10.97	0.15	5.15	0	5.88	1.67	7.53	0.84	4.65	0	1.56	0	3.63	0	3.43	ensembl_havana	protein_coding	14	2	+	102681004	102796334	7083
ENSG00000198768	APCDD1L	6.8764	-3.603	3.2734	3.46512e-09	5.67852e-07	0.19	2.99	0	22.3	0	3.03	0	5.4	0	7.2	0	1.67	1.93	4.6	0	5.12	0.02	0.8	0.03	1.13	0	3.51	ensembl_havana	protein_coding	4	20	-	57034157	57090187	3942
ENSG00000130513	GDF15	6.8728	-4.2351	2.6377	6.7808e-10	1.69441e-07	0	16.8	0	4.61	0	5.45	0	12.58	0	16.03	0	4.86	0	3.96	0.07	6.7	0.08	2.26	0	1.38	0	6.96	ensembl_havana	protein_coding	5	19	+	18485541	18499986	2087
ENSG00000120594	PLXDC2	6.8647	-1.5053	5.3595	5.84451e-05	0.00150541	0.05	33.77	0	15.21	0	10.66	7.65	31.97	0.1	23.94	0.04	4.98	0.02	13.61	3.64	31.49	0.02	2.45	0.03	1.3	0.05	3.29	ensembl_havana	protein_coding	3	10	+	20105168	20578785	12567
ENSG00000130147	SH3BP4	6.8635	-2.6985	4.165	3.59187e-07	2.11542e-05	0	4.52	0	5.39	0	6.25	0	7.28	3.1	10.21	0	2.73	0	5.33	0	5.74	0	2.68	0.02	1.91	4.35	14.33	ensembl_havana	protein_coding	11	2	+	235860617	235964358	7129
ENSG00000104313	EYA1	6.8497	-4.5215	2.3282	4.691e-08	3.85828e-06	0	0.92	0	3.8	0	3.34	0	5.04	0	4.79	0	1.74	0	2.5	0	1.18	0	0.11	0	2.11	0	0.59	ensembl_havana	protein_coding	11	8	-	72109668	72274467	5225
ENSG00000154734	ADAMTS1	6.8455	-2.1366	4.7089	2.89645e-06	0.000118613	7.83	9.23	0	3.79	0	5.63	21.34	10.29	0	5.3	0	3	0	4.59	2.34	7.8	0	1.27	0	14.37	0	8.96	ensembl_havana	protein_coding	6	21	-	28208066	28217728	7063
ENSG00000066468	FGFR2	6.8366	-3.5793	3.2573	1.31869e-07	9.22652e-06	0	4.74	0	4.14	0	3.82	0	10.86	0	6.99	0.02	2.04	0	6.57	0	3.91	0	0.68	0.67	2.96	0.07	4.26	ensembl_havana	protein_coding	22	10	-	123237848	123357972	7543
ENSG00000140945	CDH13	6.8362	-3.5389	3.2973	6.62685e-09	9.04306e-07	0	24.61	0	3.32	0.14	1.57	0.4	1.14	0.37	7.74	0.02	5.34	0	7.53	0	2.99	0	7.18	0	3.01	0	6.37	ensembl_havana	protein_coding	15	16	+	82660408	83830204	7146
ENSG00000137507	LRRC32	6.8301	-3.4516	3.3785	0.00160732	0.024761	0	49.47	0	7.01	0	6.31	0.06	23.01	0	48.09	0	12.56	13.77	33.85	0	8	0	4.59	0	0	0.2	5.47	ensembl_havana	protein_coding	5	11	-	76368568	76381791	4459
ENSG00000107796	ACTA2	6.8166	0.5492	7.3658	1.04103e-05	0.000348962	1.18	271.64	2.85	379.52	0.14	104.58	0	720.97	1.39	394.15	0.64	81.91	1.16	153.57	4.17	193.14	12.78	61.51	1.84	15.16	2.94	39.14	ensembl_havana	protein_coding	7	10	-	90694831	90751147	3027
ENSG00000064205	WISP2	6.8165	-3.6217	3.1948	1.7669e-09	3.59932e-07	0	3.72	0	8.14	0	7.57	0	16.99	0	15.17	0.13	6.55	0	3.58	0.18	4.53	0.16	1.97	0	7.66	0	9.41	ensembl_havana	protein_coding	6	20	+	43343485	43357150	4981
ENSG00000155130	MARCKS	6.8151	-1.4889	5.3262	2.92316e-06	0.000119162	0	12.09	0	14.39	0.25	13.94	2.06	23.58	0.57	17.67	0.02	6.79	0.05	8.31	10.75	18.81	0	1.54	0.06	5.21	0	7.96	ensembl_havana	protein_coding	1	6	+	114178541	114184648	4273
ENSG00000132970	WASF3	6.8012	-4.3774	2.4238	3.25912e-07	1.94145e-05	0	5.68	0	2.75	0	3.68	0	2.74	0	5.63	0	0.73	0	4.88	0.02	6.23	0	0.18	0	0.06	0	2.9	ensembl_havana	protein_coding	3	13	+	27131840	27263085	5162
ENSG00000163431	LMOD1	6.7999	-3.3902	3.4097	1.74015e-07	1.17481e-05	0	5.07	0.29	6.4	0	1.66	0.12	13.04	0.11	6.61	0	1.33	0.11	2.18	0	3.41	0	1.13	0	1.26	0	1.13	ensembl_havana	protein_coding	1	1	-	201865580	201915715	3970
ENSG00000182752	PAPPA	6.7881	-2.6228	4.1653	3.46386e-06	0.000136574	0.14	5.04	0	1.7	0	1.53	0	3.73	0.02	3.86	0	2.08	0.26	2.78	0.17	2.13	0.02	0.18	0	0.69	0	1.94	ensembl_havana	protein_coding	4	9	+	118916083	119164601	11573
ENSG00000182326	C1S	6.7831	-0.4639	6.3192	9.70974e-08	7.18558e-06	3	27.46	0.05	57.41	0.77	55.33	0.23	78.58	1.35	92.53	0.18	21.1	1.93	24.17	0.38	23.12	1.12	9	0	26.91	0.42	32.45	ensembl_havana	protein_coding	20	12	+	7096351	7178336	6389
ENSG00000272327	RP11-1002K11.1	6.7721	-4.2668	2.5054	1.14605e-08	1.36963e-06	0	12.99	0	4.01	0	4.2	0	8.66	0.16	6.03	0	3.8	0	3.31	0	3	0	1.32	0	0.82	0	0.68	havana	lincRNA	1	8	+	32623643	32625477	1835
ENSG00000050820	BCAR1	6.7661	-4.2099	2.5562	7.43129e-10	1.83315e-07	0	3.58	0	6.67	0	1.68	0	5.91	0.14	3.48	0	1.28	0	6.33	0	2.81	0	1.12	0	4.01	0	1.49	ensembl_havana	protein_coding	22	16	-	75262928	75301951	8335
ENSG00000128283	CDC42EP1	6.7636	-3.8835	2.8801	6.09494e-06	0.000222529	0	8.13	0.12	9.09	0	2.38	0	11.03	0.04	13.55	0.13	2.96	0	5.65	0	5.63	0	1.16	0	0.1	0	4.62	ensembl_havana	protein_coding	4	22	+	37956454	37965412	2573
ENSG00000082497	SERTAD4	6.7631	-4.5215	2.2417	0.000153649	0.00339031	0	3.6	0	9.6	0	3.99	0	3.07	0	4.92	0	3.51	0	2.34	0	0.7	0	0.41	0	0	0	0.11	ensembl_havana	protein_coding	4	1	+	210406144	210419976	5467
ENSG00000111961	SASH1	6.7572	-3.5908	3.1664	8.02003e-08	6.09934e-06	0	1.7	0	1.37	0	2.05	0.08	1.66	0.06	2.1	0	0.88	0	0.55	0	0.56	0.01	0.16	0.02	1.77	0	4.93	ensembl_havana	protein_coding	3	6	+	148593440	148873186	8598
ENSG00000187079	TEAD1	6.7405	-0.0905	6.65	7.7913e-07	4.04076e-05	0.88	22.62	0	15.58	0.77	10.71	3.94	27.22	0.03	20.87	0	8.09	2.39	19.83	1.34	18.07	0.05	3.19	0.09	9.58	0	8.1	ensembl_havana	protein_coding	8	11	+	12695969	12966298	10816
ENSG00000173482	PTPRM	6.7375	-2.5231	4.2144	6.07943e-05	0.00154933	0	9.3	0	14.57	0.56	10.44	0.35	14.41	0.58	16.02	0	5.7	0	6.68	38.79	48.47	0	1.98	0	1.51	0	6.94	ensembl_havana	protein_coding	16	18	+	7566780	8406859	9906
ENSG00000182636	NDN	6.733	-3.5141	3.2189	2.14868e-05	0.000638004	0	8.45	0	10.77	0	6.01	0	14.14	0.05	11.42	0	3.95	0	8.59	15.76	14.8	0	2.12	0	0.16	0	6.13	ensembl_havana	protein_coding	1	15	-	23930565	23932450	1886
ENSG00000138829	FBN2	6.7301	-3.8151	2.915	1.88305e-08	1.99076e-06	0	0.44	0	0.73	0.18	1	0	1.02	0.03	0.88	0	0.44	0	1.5	0	0.54	0	0.14	0	3.32	0	2.48	ensembl_havana	protein_coding	7	5	-	127593601	127994878	13196
ENSG00000106333	PCOLCE	6.7223	0.1601	6.8824	5.71638e-09	8.19434e-07	0.45	81.14	1.28	156.88	2.68	129.85	2.11	248.01	1.35	223.33	0.97	68.53	8.7	87.3	0.17	78.23	1	21.68	0.97	97.79	3.35	121.59	ensembl_havana	protein_coding	10	7	+	100199800	100205798	3532
ENSG00000169122	FAM110B	6.7121	-4.5215	2.1906	6.1759e-10	1.62128e-07	0	2.69	0	2.53	0	2.6	0	3.19	0	3.55	0	1.4	0	0.84	0	2.22	0	0.16	0	1.93	0	1.26	ensembl_havana	protein_coding	7	8	+	58907068	59116838	4943
ENSG00000090530	LEPREL1	6.7079	-4.5215	2.1864	3.43179e-07	2.03173e-05	0	1.9	0	0.75	0	2.39	0	2.86	0	1.22	0	0.36	0	0.94	0	2.46	0	0.61	0	15.83	0	16.13	ensembl_havana	protein_coding	10	3	-	189674517	189840226	5605
ENSG00000146373	RNF217	6.7071	-3.4972	3.2099	5.95371e-08	4.71421e-06	0	4.75	0	3.41	0	6.48	0	3.29	0.09	4.21	0	2.6	0	6.27	10	13.06	0	0.9	0.15	0.21	0	1.47	ensembl_havana	protein_coding	12	6	+	125283691	125413779	12779
ENSG00000156103	MMP16	6.7007	-3.8784	2.8223	6.83127e-11	4.24001e-08	0	1.84	0	1.5	0	1.16	0	5.78	0	2.88	0.18	1.16	0	3.95	0.01	2.55	0	0.32	0	0.46	0	0.74	ensembl_havana	protein_coding	4	8	-	89044237	89340254	12115
ENSG00000172380	GNG12	6.6947	-1.3635	5.3312	6.03438e-08	4.75851e-06	2.98	15.96	0	9.68	0.7	13.6	0.36	19.4	0.06	15.55	0	8.42	0.32	11.52	0.22	9.63	0	3.06	0.1	3.3	0.14	8.9	ensembl_havana	protein_coding	2	1	-	68167149	68299150	4724
ENSG00000092607	TBX15	6.6908	-3.8847	2.8061	7.98272e-10	1.94425e-07	0	1.98	0	2.98	0	2.6	0	3.48	0.1	4.05	0	0.73	0.46	3.12	0	3.14	0	0.8	0	3.75	0	1.31	ensembl_havana	protein_coding	3	1	-	119425669	119532179	3806
ENSG00000240694	PNMA2	6.6887	-3.9548	2.7339	1.30253e-07	9.14672e-06	0	1.76	0	2.52	0	2.42	0	5.14	0.02	4.96	0	1.71	0.02	1.5	0.01	1.55	0	0.84	0	0.2	0.01	0.52	ensembl_havana	protein_coding	8	8	-	26362202	26371608	5579
ENSG00000218336	TENM3	6.6878	-3.7263	2.9615	1.05043e-06	5.12978e-05	0	6.32	0	3.39	0	2.07	0.03	5.75	2.53	6	0	1.9	0	5.15	0	6.62	0	0.59	0	0.93	0	2.38	ensembl_havana	protein_coding	7	4	+	183065140	183724177	11983
ENSG00000162458	FBLIM1	6.6797	-2.8158	3.8639	1.75261e-08	1.88391e-06	0	8.82	0	8.63	0.07	5.51	0.11	12.87	0.15	14.93	0.19	2.12	0	3.68	0.17	6.29	0.12	2.41	0	3.42	0.14	1.91	ensembl_havana	protein_coding	16	1	+	16083102	16113089	4716
ENSG00000204381	LAYN	6.6546	-3.8325	2.8221	8.72291e-07	4.41655e-05	0	3.84	0	5.7	0	9.7	0	11.27	0.22	10.29	0	3.56	0	2.22	1.44	3.64	0	0.23	0	18.92	0	3.58	ensembl_havana	protein_coding	10	11	+	111411005	111432264	2938
ENSG00000114698	PLSCR4	6.6473	-4.5215	2.1259	1.4622e-05	0.000470015	0	6.05	0	6.01	0	5.9	0	6.32	0	6.91	0	3.38	0	2.79	0	2.84	0	1.52	0	0	0	2.11	ensembl_havana	protein_coding	11	3	-	145910126	145968966	4227
ENSG00000153714	LURAP1L	6.639	-4.5215	2.1175	2.70337e-11	3.00966e-08	0	6.87	0	2.52	0	3.42	0	5.11	0	4.93	0	1.1	0	4.16	0	1.91	0	0.82	0	1.86	0	2.99	ensembl_havana	protein_coding	2	9	+	12775020	12822130	2132
ENSG00000137872	SEMA6D	6.6105	-4.5215	2.0891	3.53939e-05	0.000963244	0	1.58	0	5.71	0	3.38	0	4.69	0	3.07	0	0.95	0	1.61	0	3.21	0	1.41	0	0	0	0.29	ensembl_havana	protein_coding	20	15	+	47476298	48066420	8560
ENSG00000234456	MAGI2-AS3	6.6022	-3.8169	2.7854	5.32291e-09	7.87832e-07	0	11.58	0	10.83	0	4.54	1.62	8.47	0	14.26	0	3.68	0	15.23	0.01	4.56	0	1.74	0	0.93	0	7.46	havana	processed_transcript	12	7	+	79082198	79100524	9849
ENSG00000162627	SNX7	6.5945	-4.0896	2.5048	4.3985e-09	6.56059e-07	0	5.93	0	5.33	0	4.71	2.82	10.43	0	7.34	0	1.84	0	3.07	0	4.09	0	0.74	0	2.89	0	2.48	ensembl_havana	protein_coding	6	1	+	99127236	99226056	2088
ENSG00000137801	THBS1	6.5861	3.5841	10.1702	1.22234e-07	8.77574e-06	21.67	713.17	0.08	419.91	0.63	184.44	13.98	552.93	1.29	989.5	0.04	179.39	72.31	230.34	3.99	193.16	47.29	109.33	61.66	255.8	1.08	117.28	ensembl_havana	protein_coding	9	15	+	39873280	39891667	10870
ENSG00000105971	CAV2	6.5857	-4.5215	2.0642	5.15382e-12	1.73225e-08	0	3.27	0	2.16	0	0.96	0	2.24	0	2.4	0	1.62	0	1.84	0	1.21	0	0.4	0	6.44	0	2.28	ensembl_havana	protein_coding	15	7	+	115927434	116148595	6640
ENSG00000125730	C3	6.5715	-3.339	3.2325	3.90338e-07	2.25541e-05	0.41	2.81	0	35.62	0	26.9	0.56	25.94	0	35.29	0	4.71	0.19	18.53	2	12.78	0.28	7.39	0	2.11	0	5.84	ensembl_havana	protein_coding	18	19	-	6677715	6730573	8328
ENSG00000102452	NALCN	6.5515	-4.5215	2.03	1.74057e-05	0.000541915	0	4.25	0	2.36	0	1.62	0	3.32	0	4.21	0	0.57	0	5.79	0	1.59	0	0.64	0	0	0	0.3	ensembl_havana	protein_coding	6	13	-	101706130	102068843	8949
ENSG00000197496	SLC2A10	6.5458	-4.3104	2.2355	1.55746e-07	1.07025e-05	0	1.52	0	1.37	0	1.39	0	4.86	0	4.5	0	1.29	0	1.01	0	0.65	0	0.37	0	0.07	0.03	2.11	ensembl_havana	protein_coding	2	20	+	45338126	45364965	4822
ENSG00000163531	NFASC	6.5388	-2.7829	3.756	3.93878e-07	2.26904e-05	0	5.68	0	4.61	0	1.3	0	8.9	0.28	8.06	0	2.3	0.61	2.36	0.64	3.54	0.22	0.74	0	3.07	0	5.79	ensembl_havana	protein_coding	32	1	+	204797779	204991950	21318
ENSG00000162576	MXRA8	6.5324	-0.7816	5.7508	1.10802e-07	8.04504e-06	0.24	57.53	0.15	64.9	0	56.38	0.16	82.91	0.44	103.77	0.1	18.28	0.53	40.55	1.61	28.01	0.25	9.71	0.86	76.19	2.2	42.67	ensembl_havana	protein_coding	10	1	-	1288069	1297157	3371
ENSG00000185483	ROR1	6.5309	-2.3902	4.1406	1.73389e-06	7.76296e-05	0	3.47	0	3.48	0	4.01	0	6.04	8.17	8.06	6.58	6.74	0.51	6.69	0	2.19	0	0.9	0	9.15	0	2.98	ensembl_havana	protein_coding	4	1	+	64239693	64647181	6836
ENSG00000164093	PITX2	6.5298	-4.5215	2.0083	2.47107e-05	0.000719302	0	7.36	0	5.46	0	3.42	0	8.94	0	17.69	0	2.55	0	5.03	0	11.8	0	0.87	0	0	0	1.69	ensembl_havana	protein_coding	10	4	-	111538579	111563279	5629
ENSG00000116285	ERRFI1	6.5143	0.289	6.8033	1.26272e-10	6.22975e-08	0.79	45.89	0.06	30.39	0.82	39.89	0.42	67.37	1.09	42.11	0.36	17.39	2.11	63.77	0.19	54.46	3.13	13.6	0.98	98.25	0.17	49.72	ensembl_havana	protein_coding	5	1	-	8064464	8086368	4186
ENSG00000124749	COL21A1	6.5082	-4.5215	1.9868	4.67023e-12	1.73225e-08	0	1.84	0	0.99	0	2.09	0	2.62	0	1.45	0	0.69	0	2.42	0	0.96	0	0.63	0	0.89	0	3.4	ensembl_havana	protein_coding	13	6	-	55921388	56258892	7081
ENSG00000197614	MFAP5	6.4903	-0.6488	5.8416	2.13374e-06	9.12341e-05	0.11	57.13	0.15	78.38	55.22	102.56	0	156.48	12.46	270.05	0.09	81.4	0.15	35.34	0.89	34.33	14.14	20.81	3.11	93.67	0	88.03	ensembl_havana	protein_coding	15	12	-	8789942	8815484	3876
ENSG00000139926	FRMD6	6.4851	-1.5302	4.9549	2.27615e-08	2.30502e-06	0.43	21.48	0.08	17.28	0	10.68	0	15.85	1.13	16.96	0.1	5.93	0.22	10.2	1.5	8.4	0.76	2.93	0	6.67	0.41	11.26	ensembl_havana	protein_coding	18	14	+	51955818	52197445	9416
ENSG00000000003	TSPAN6	6.4744	-4.5215	1.9529	1.01477e-08	1.24364e-06	0	4.7	0	3.37	0	3.01	0	4.28	0	4.5	0	2.16	0	3.74	0	1.1	0	0.29	0	0.74	0	1.21	ensembl_havana	protein_coding	3	X	-	99883667	99894988	2968
ENSG00000163071	SPATA18	6.4741	-4.3104	2.1637	1.44225e-10	6.76837e-08	0	2.06	0	1.42	0	4.88	0	6.04	0.24	4.6	0	1.09	0	0.61	0	1.96	0	0.53	0	0.59	0	0.5	ensembl_havana	protein_coding	10	4	+	52917497	52963458	4941
ENSG00000109472	CPE	6.4703	-4.5215	1.9488	4.23604e-05	0.00112577	0	23.46	0	1.74	0	1.87	0	3.82	0	5.56	0	2.14	0	4.98	0	2.67	0	1.3	0	0	0	0.42	ensembl_havana	protein_coding	5	4	+	166282346	166419472	2958
ENSG00000114251	WNT5A	6.4625	-4.0984	2.364	2.56091e-10	9.11322e-08	0	1.88	0	1.19	0	0.66	0	2.77	0.02	3.12	0	1.05	0	1.96	0.73	1.33	0	0.56	0	0.65	0	2.05	ensembl_havana	protein_coding	6	3	-	55499743	55523973	6660
ENSG00000235531	RP11-383H13.1	6.4595	-3.4753	2.9842	1.1213e-06	5.40725e-05	0	9.95	0	4.12	0	4.22	8.63	5.96	0	7.69	0	2.4	0	6.65	0	5.25	2.48	1.11	0	0.15	0	2.29	ensembl_havana	protein_coding	11	8	+	72740402	73030628	6284
ENSG00000121297	TSHZ3	6.4521	-4.1712	2.2808	7.48676e-07	3.93587e-05	0	1.97	0	1.53	0.02	1.22	0	2.75	0.03	2.02	0	0.98	0	1.36	0	3.16	0	0.6	0	0.03	0	1.44	ensembl_havana	protein_coding	3	19	-	31765851	31840453	5817
ENSG00000156113	KCNMA1	6.4472	-2.1865	4.2607	4.25063e-06	0.00016423	0	10.71	0	3.26	0	2.92	0	8.15	16.45	14.74	1.97	2.91	14.56	11.33	0	9.19	0	0.91	0	10.76	0	8.62	ensembl_havana	protein_coding	23	10	-	78629359	79398353	18808
ENSG00000106366	SERPINE1	6.4425	0.5298	6.9723	8.77827e-07	4.4181e-05	0.53	176.12	0.12	31.21	0.2	7.32	1.32	101.34	0.31	77.11	0.52	25.3	3.66	87.71	0.7	67.82	0.3	31.35	0.16	13.14	0.64	27.24	ensembl_havana	protein_coding	2	7	+	100770370	100782547	3190
ENSG00000236841	AC007750.5	6.4365	-4.5215	1.915	3.85064e-10	1.17603e-07	0	2.45	0	1.79	0	0.63	0	1.85	0	2.18	0	0.76	0	1.27	0	1.87	0	0.2	0	0.42	0	0.76	havana	antisense	2	2	+	163016272	163029426	3850
ENSG00000164761	TNFRSF11B	6.4364	-3.5704	2.866	1.01403e-05	0.000341698	0	23.81	0	1.61	0.41	1.11	0.07	9.78	0	9.59	0	7.12	0	0.52	1.85	3.37	0	0.44	0	5.28	0	11.01	ensembl_havana	protein_coding	3	8	-	119935796	119964439	2827
ENSG00000145362	ANK2	6.415	-3.402	3.013	1.95576e-08	2.03409e-06	0.17	3.25	0	3.29	0	2.39	0	5.25	0.39	4.92	0.66	1.41	0	1.83	0	9.73	0	1.19	0	0.78	0	4.02	ensembl_havana	protein_coding	25	4	+	113739265	114304896	18212
ENSG00000136193	SCRN1	6.4145	-2.1511	4.2634	2.07331e-06	8.92453e-05	0	5.41	0	7.72	0.16	5.6	1.47	7.46	10.6	15.02	0	3.79	0.44	11.28	0	4.13	0	0.82	0	2.69	0.01	6.91	ensembl_havana	protein_coding	10	7	-	29959719	30029905	6046
ENSG00000152894	PTPRK	6.4098	-0.8421	5.5677	2.04753e-05	0.000616038	0	12.65	0	15.33	0.62	10.05	2.76	22.46	0.67	16.72	56.27	67.33	1.23	6.24	0	10.71	13.33	14.15	0	46.84	0	1.99	ensembl_havana	protein_coding	23	6	-	128289924	128841870	9066
ENSG00000176485	PLA2G16	6.3961	-3.852	2.5441	0.000278913	0.00557854	0	19.19	0	19.08	0	8.69	0	21.18	0	30.05	0	7.35	0	13.65	2.27	7.13	0	5.34	0.22	0	0	0.74	ensembl_havana	protein_coding	5	11	-	63340667	63384355	3104
ENSG00000150540	HNMT	6.3811	-3.8214	2.5597	2.04265e-07	1.31516e-05	0	9.43	0.37	5	0	5.33	0	11.19	0	11.08	0	5.01	0	9.81	1.09	15.89	0	1.56	0	0.46	0	1.55	ensembl_havana	protein_coding	8	2	+	138721590	138773930	4752
ENSG00000185630	PBX1	6.3733	-4.0984	2.2749	2.99826e-08	2.81412e-06	0.01	1.8	0	3.59	0	2.89	0.72	4.39	0.01	4.05	0	3.36	0	1.71	0	1.33	0	0.4	0	0.54	0	4.39	ensembl_havana	protein_coding	22	1	+	164524821	164868533	21771
ENSG00000122642	FKBP9	6.3728	0.1917	6.5645	2.47452e-07	1.56619e-05	7.27	102.41	0	72.51	14	44.37	0	85.12	2.08	100.51	0.48	37.52	23.13	71.28	11.28	51.13	0.22	13.65	0.22	83.63	0.06	68.59	ensembl_havana	protein_coding	15	7	+	32997017	33046543	5169
ENSG00000170577	SIX2	6.3705	-4.5215	1.849	7.93553e-06	0.000277614	0	4.72	0	2.97	0	1.96	0	4.63	0	5.42	0	1.35	0	3.59	0	2.1	0	1.09	0	0	0	2.98	ensembl_havana	protein_coding	1	2	-	45232300	45236569	2205
ENSG00000185551	NR2F2	6.3684	-4.5215	1.847	5.10004e-10	1.46463e-07	0	1.81	0	2.32	0	0.72	0	1.29	0	3.4	0	1.02	0	1.71	0	1	0	0.19	0	0.99	0	0.22	ensembl_havana	protein_coding	5	15	+	96869167	96883492	6459
ENSG00000124615	MOCS1	6.3597	-4.5215	1.8383	1.55069e-05	0.000493172	0	2.94	0	2.45	0	1.88	0	2.34	0	3.4	0	1.48	0	0.91	0	0.65	0	0.24	0	0	0	1.42	ensembl_havana	protein_coding	11	6	-	39867354	39902290	5174
ENSG00000174600	CMKLR1	6.3353	-3.8398	2.4956	9.26323e-06	0.000316579	0	8.84	0	1.1	0	1.3	0.03	3.37	0.12	6.71	0	2.06	0	0.21	0.03	1.1	0	0.09	0	6.07	0	2.66	ensembl_havana	protein_coding	7	12	-	108681821	108733118	5690
ENSG00000197594	ENPP1	6.3308	-2.1188	4.2119	0.00273124	0.0387264	0	36.85	1.86	6.71	0	3.52	0	9.38	0.08	9.18	0.02	4.09	0	7.2	0.46	5.96	0	3.34	0.06	0.01	0.3	1.67	ensembl_havana	protein_coding	4	6	+	132129156	132216295	8294
ENSG00000174348	PODN	6.3228	-4.3774	1.9454	6.41355e-05	0.00161734	0	3.51	0	5.57	0	3.61	0	4.53	0.06	9.71	0	2.04	0	2.8	0	0.24	0	0.08	0	0.05	0	3.21	ensembl_havana	protein_coding	6	1	+	53527854	53551174	4770
ENSG00000145147	SLIT2	6.3176	-1.5137	4.8039	0.000475497	0.00881411	0	9.17	0	6.79	0.02	6.02	0.1	17.35	7.08	17.3	53.13	50.64	0	2.67	0.31	3.28	0	1.07	0	0.56	0	2.35	ensembl_havana	protein_coding	11	4	+	20254883	20622184	9700
ENSG00000112378	PERP	6.3163	-4.0205	2.2959	2.60193e-08	2.54131e-06	0	1.81	0	1.64	0	1.01	0.3	3.12	0.02	3.44	0	1.5	0	1.54	0	0.84	0	0.47	0	0.14	0	1.43	ensembl_havana	protein_coding	1	6	-	138409642	138428648	4290
ENSG00000250786	SNHG18	6.3135	-4.5215	1.7921	1.94579e-08	2.03409e-06	0	3.94	0	3.72	0	5.17	0	7.88	0	6.58	0	2.9	0	1.54	0	0.5	0	0.4	0	15.28	0	1.8	havana	lincRNA	2	5	+	9546312	9550721	1951
ENSG00000102595	UGGT2	6.2833	-3.8876	2.3958	3.29055e-05	0.000909608	0	4.68	0	2.76	0	5.07	0.03	5.94	0.67	4.92	0	1.21	0	2.86	0.05	2.87	0	0.15	0	0.05	0	1.2	ensembl_havana	protein_coding	11	13	-	96453834	96705736	8091
ENSG00000221869	CEBPD	6.2777	-2.4359	3.8418	5.43126e-07	2.93547e-05	0	6.88	0.18	10.2	0.05	5.47	0	16.13	0.17	16.01	0	3.27	0	4.69	9.95	16.41	0.04	1.78	0.06	12.66	0.06	4.49	ensembl_havana	protein_coding	1	8	-	48649471	48651648	2178
ENSG00000178033	FAM26E	6.2586	-3.0379	3.2208	1.7934e-06	7.95087e-05	0.01	1.83	0	1.6	0	1.13	0.22	3.27	0.04	2.68	0	0.52	0.02	1.29	0.15	1.89	0	0.22	0	0.39	0	0.18	ensembl_havana	protein_coding	1	6	+	116832809	116845955	9784
ENSG00000240801	AC132217.4	6.2442	-4.3827	1.8615	0.000199414	0.00422255	0	15.63	0	67.51	0	40.64	0	81.09	0.38	56.85	0	18.46	0	59.01	0	58.42	0	11.98	0	0	0	0.41	havana	processed_transcript	1	11	-	2150351	2151194	373
ENSG00000140092	FBLN5	6.2393	-1.268	4.9712	0.000104074	0.00244207	1.96	60.55	0	60.2	12.56	27.08	1.55	43.26	0.84	70.87	0	13.26	1.33	18.5	4.81	27.14	0	3.46	0.03	8.88	0	4.92	ensembl_havana	protein_coding	9	14	-	92335756	92414331	4973
ENSG00000176971	FIBIN	6.2171	-4.5215	1.6956	1.29258e-05	0.000420822	0	1.53	0	4.54	0	2.53	0	4.22	0	1.62	0	0.38	0	3.3	0	1.45	0	0.6	0	0	0	1.98	ensembl_havana	protein_coding	1	11	+	27015628	27018630	3003
ENSG00000105426	PTPRS	6.2045	-1.0652	5.1393	1.88242e-06	8.28825e-05	0.19	4.36	0	7.24	0	6.04	1.05	11.82	6.72	11.52	0.13	2.77	0	3.96	0.02	4.58	0.1	1.37	0	13.5	0.61	4.96	ensembl_havana	protein_coding	13	19	-	5158506	5340814	9460
ENSG00000134590	FAM127A	6.1973	-1.1082	5.0891	1.55656e-06	7.06594e-05	0	46.13	0	44.29	24.23	42.5	0.14	61.07	1.12	47.86	21	34.46	2.82	29.68	12.97	36.16	0	8.8	0	38.56	0	30.13	ensembl_havana	protein_coding	3	X	+	134166333	134167576	1244
ENSG00000198796	ALPK2	6.1948	-2.5256	3.6693	9.74781e-08	7.18611e-06	0.38	3.83	0	3.38	0.08	1	0	8.63	0.01	3.9	0.03	1.55	0.18	2.92	0	3.08	0.4	1.08	0	1.06	0.05	5.73	ensembl_havana	protein_coding	6	18	-	56148479	56296189	9431
ENSG00000071282	LMCD1	6.1914	-2.7389	3.4525	0.000164239	0.00359514	0	26.75	0.07	16.99	0	5.45	2.36	29.15	0.09	21.45	0	5.14	0.58	9.13	1.46	9.59	0.1	2.6	0	0.2	0	5.99	ensembl_havana	protein_coding	8	3	+	8543393	8609805	2578
ENSG00000122691	TWIST1	6.1904	-4.0256	2.1649	2.61997e-10	9.11322e-08	0.24	6.13	0	5.8	0	3.36	0.1	5.43	0	6.88	0	3.22	0	1.71	0	1.91	0	1.23	0	11.37	0.14	13.48	ensembl_havana	protein_coding	3	7	-	19060614	19157295	2033
ENSG00000182985	CADM1	6.1842	-3.7432	2.441	3.09349e-07	1.8836e-05	0	2.59	0	7.99	0	4.24	0	16.21	0.63	13.19	0	4.02	0	4.37	0.39	5.33	0	0.81	0	0.44	0.02	0.82	ensembl_havana	protein_coding	20	11	-	115039938	115375675	11015
ENSG00000198142	SOWAHC	6.1822	-4.2351	1.9471	9.15038e-10	2.09598e-07	0.02	2.23	0	0.44	0	0.37	0.03	1.59	0	1.34	0	0.63	0	1.62	0	1.55	0	0.29	0	1.07	0	0.36	ensembl_havana	protein_coding	1	2	+	110371911	110376563	4653
ENSG00000119681	LTBP2	6.182	1.9779	8.1598	3.76163e-08	3.34772e-06	0.22	94.4	0.03	62.27	2.6	31.92	6.97	59.94	1.12	101.54	3.34	26.87	0.13	43.37	0.32	40.41	0.25	12.38	0.83	7.31	2.16	14.88	ensembl_havana	protein_coding	7	14	-	74964873	75079306	9310
ENSG00000164066	INTU	6.1732	-3.2889	2.8843	8.85671e-10	2.09403e-07	0.01	3.87	0	2.85	0	3.45	0	7.49	0	3.25	0	2.47	0	5.58	0.43	2.59	0.48	1.81	0	0.55	0.01	1.34	ensembl_havana	protein_coding	9	4	+	128544426	128647892	16066
ENSG00000150760	DOCK1	6.1709	-1.4863	4.6846	0.000139695	0.00312542	0	6.11	0	3.17	0	2.99	0	5.05	5.87	6.92	0	1.18	0	3.45	10.24	15	0	1.24	18.23	26.09	0	2.32	ensembl_havana	protein_coding	5	10	+	128593978	129250781	8079
ENSG00000172037	LAMB2	6.148	-0.3539	5.7941	2.15244e-06	9.16265e-05	0	120.86	0	115.26	15.48	75.54	30.39	256.04	0.77	150.53	1.09	34.07	0	89.81	79.13	183.47	10.69	33.89	1.57	80.92	0.24	67.96	ensembl_havana	protein_coding	19	3	-	49158547	49170551	6865
ENSG00000261425	RP11-709B3.2	6.1458	-2.3063	3.8394	3.85453e-07	2.23389e-05	0.04	18.44	0.06	10.25	0.3	5.58	0.45	16.11	0.04	20.02	0.16	6.27	0.15	5.36	0.58	8.55	0	1.3	0.03	3.51	0	3.48	havana	lincRNA	1	15	-	68591128	68593343	2216
ENSG00000153246	PLA2R1	6.1425	-3.5379	2.6045	5.08318e-08	4.1443e-06	0	1.55	0.03	1.02	0	1.65	0	3.1	0	2.97	0	1.29	0	1.01	0.26	1.82	0.05	0.47	0	0.91	0	0.84	ensembl_havana	protein_coding	3	2	-	160788519	160919121	9803
ENSG00000153071	DAB2	6.131	0.6716	6.8026	5.03861e-07	2.77612e-05	3.02	41.74	0.62	34.33	1.41	32.33	4.23	77.1	0.19	55.81	0	21.73	4.23	36.22	19.57	44.27	0.35	5.9	0.34	30.26	0.02	36.79	ensembl_havana	protein_coding	17	5	-	39371780	39462402	7714
ENSG00000170370	EMX2	6.1275	-4.5215	1.606	6.4032e-11	4.1068e-08	0	1.18	0	1.68	0	1.9	0	2.67	0	2.41	0	0.76	0	1.2	0	0.88	0	0.19	0	0.81	0	2.33	ensembl_havana	protein_coding	3	10	+	119301955	119309056	3261
ENSG00000143776	CDC42BPA	6.1266	-0.7135	5.4132	0.000172479	0.00374567	11.88	16.62	0	8.07	0	3.3	12.23	16.96	4.88	12.88	0.05	3.02	0	8.29	0.03	5.63	0.39	1.24	0.13	1.78	0	4.11	ensembl_havana	protein_coding	15	1	-	227177566	227506175	14055
ENSG00000153823	PID1	6.1257	-3.4872	2.6385	1.95457e-05	0.000594047	0	5.03	0	4.29	0	3.06	0	6.81	0.04	6.37	9.02	9.28	0	4.31	0	5.93	0	0.69	0	0.13	0	0.64	ensembl_havana	protein_coding	6	2	-	229715242	230136001	3364
ENSG00000184304	PRKD1	6.1145	-3.625	2.4896	4.22633e-08	3.59818e-06	0	2.39	0	2.78	0	2.05	0.78	3.07	0.74	2.91	0	0.57	0	2.55	0	1.48	0	0.92	0	0.64	0	2.11	ensembl_havana	protein_coding	8	14	-	30045687	30661104	5177
ENSG00000080573	COL5A3	6.1135	-4.5215	1.5921	3.29847e-08	3.02219e-06	0	1.33	0	0.34	0	0.1	0	0.15	0	0.51	0	0.19	0	1.06	0	1.65	0	0.25	0	2.41	0	0.62	ensembl_havana	protein_coding	2	19	-	10070237	10121147	6750
ENSG00000107317	PTGDS	6.1134	-3.4931	2.6203	0.00100426	0.0164451	0	27.55	0	28.91	0	1.99	6.92	23.46	0	61.24	0	9.29	0	24.7	0	29.31	0	8.05	0	0	9.91	42.66	ensembl_havana	protein_coding	11	9	+	139871956	139879887	2378
ENSG00000172403	SYNPO2	6.1092	-2.9293	3.1799	1.09299e-05	0.000364476	0	2.78	0	4.39	0.06	2.64	0	7.35	0	4.66	0.14	0.52	0	1.38	0.82	2.72	0.15	0.25	0	0.16	0	1.22	ensembl_havana	protein_coding	5	4	+	119809996	119982402	11375
ENSG00000183900	AC099522.1	6.1083	-4.1786	1.9297	4.14712e-10	1.24679e-07	0.08	3.36	0	4.47	0	2.18	0	3.09	0	2.47	0	1.09	0	2.04	0	2.12	0	0.4	0	0.69	0.03	1.49	ensembl	pseudogene	1	5	-	72742083	72744352	2269
ENSG00000133083	DCLK1	6.1031	-4.5215	1.5817	3.0965e-08	2.86441e-06	0	0.32	0	1	0	2.12	0	1.22	0	0.71	0	1.11	0	0.26	0	1.01	0	0.21	0	0.14	0	1.84	ensembl_havana	protein_coding	7	13	-	36345478	36705443	11609
ENSG00000156466	GDF6	6.0805	-4.5215	1.559	4.38725e-08	3.68625e-06	0	3.02	0	0.75	0	1.27	0	1.46	0	1.95	0	0.56	0	2.21	0	1.01	0	0.33	0	0.06	0	0.32	ensembl_havana	protein_coding	1	8	-	97154562	97173020	3697
ENSG00000127863	TNFRSF19	6.0788	-2.6613	3.4175	1.14851e-07	8.28062e-06	0	2.34	0.12	4.51	0.07	12.8	0	6.2	0.08	2.98	0.31	2.92	0	1.98	0	1.33	0	1.08	0.05	1.5	0.13	2.01	ensembl_havana	protein_coding	5	13	+	24144509	24250232	5102
ENSG00000237975	FLG-AS1	6.071	-3.4861	2.5849	9.03657e-08	6.7919e-06	0	6.03	0	1.39	0	0.93	0	2.83	0	5.57	0.15	0.68	0	2.1	0.08	2.22	0	0.88	0.32	10.42	0.05	1.48	havana	antisense	5	1	+	152140601	152339163	6570
ENSG00000142552	RCN3	6.069	-0.155	5.914	9.17584e-08	6.84312e-06	14.42	87.17	0	83.45	1.92	81.59	8.97	271.97	2.84	191.33	0.45	50.09	2.24	95.66	4.61	76	1.45	22.03	0.25	86.18	0.29	56.63	ensembl_havana	protein_coding	5	19	+	50030875	50050219	2093
ENSG00000131459	GFPT2	6.0609	-4.1687	1.8922	2.40618e-05	0.00070254	0	3.48	0	4.45	0	3.48	0	7.16	0.4	4.72	0.02	1.52	0	7.45	0	4.84	0	0.98	0	0	0	0.94	ensembl_havana	protein_coding	8	5	-	179727690	179780387	4780
ENSG00000185222	WBP5	6.0607	-3.0949	2.9658	3.37845e-07	2.00632e-05	0	12.77	0	7.75	3.91	13.79	0	22.72	0.11	19.91	0	6.47	0	5.54	0.38	6.58	0	1.04	0	7.34	0.87	10.34	ensembl_havana	protein_coding	2	X	+	102611373	102613397	1096
ENSG00000185565	LSAMP	6.0577	-3.6184	2.4392	4.27377e-05	0.00113423	0	1.37	0	3.53	0	5.94	0	6.21	0	7.86	0	1.89	0	2.07	14.92	15.29	0	0.31	0	6.9	0	6.67	ensembl_havana	protein_coding	7	3	-	115521235	117716095	10367
ENSG00000184349	EFNA5	6.0513	-4.3774	1.6739	2.03616e-05	0.00061407	0	2.61	0	3.03	0	14.98	0	7.63	0	7.13	0	0.46	0	4.06	0.01	8.33	0	0.65	0	0	0	1.69	ensembl_havana	protein_coding	5	5	-	106712590	107006596	5698
ENSG00000176658	MYO1D	6.0009	-1.7504	4.2506	4.65529e-08	3.85828e-06	0.56	6.78	0.07	3.74	0.04	2.83	6.09	6.37	1.14	9.68	0.2	3.33	0.46	5.37	0	2.95	0.48	0.95	0	10.04	0.09	7.05	ensembl_havana	protein_coding	15	17	-	30819540	31204195	7731
ENSG00000188158	NHS	5.9847	-3.1398	2.8449	2.65148e-08	2.56454e-06	0	2.07	0.53	4.63	0	0.63	0	2.35	0	0.92	0.01	0.84	0	2.1	0	0.44	0.08	0.25	0	0.54	0.16	1.53	ensembl_havana	protein_coding	3	X	+	17393543	17754114	9213
ENSG00000074181	NOTCH3	5.9818	-2.0981	3.8837	1.51311e-05	0.000482815	0.08	8.41	0	1.55	0.15	0.6	0.04	3.22	1.31	3.56	0.11	1.4	2.08	4.27	0	5.33	0	0.91	0	0.78	0	1.18	ensembl_havana	protein_coding	6	19	-	15270444	15311792	8799
ENSG00000011028	MRC2	5.9708	0.5523	6.5232	1.13448e-06	5.45714e-05	0	54.99	4.16	38.48	0.4	25.25	0	60.37	0.56	64.62	0.39	12.3	0.1	35.89	9.16	50.38	0.29	11.45	2.83	15.18	3.05	21.55	ensembl_havana	protein_coding	7	17	+	60704762	60770958	6860
ENSG00000105419	MEIS3	5.967	-4.5215	1.4455	8.28025e-07	4.23438e-05	0	7.21	0	5.66	0	4.97	0	6.43	0	6.9	0	0.75	0	1.75	0	4.09	0	0.99	0	0.04	0	0.65	ensembl_havana	protein_coding	14	19	-	47906381	47922780	5122
ENSG00000011347	SYT7	5.9571	-4.1891	1.768	9.4976e-09	1.1944e-06	0.11	3.81	0	0.74	0	0.52	0	1.3	0	0.6	0	0.82	0	1.95	0	0.72	0	0.11	0	0.25	0	1.72	ensembl_havana	protein_coding	10	11	-	61282785	61348620	5953
ENSG00000111186	WNT5B	5.9513	-3.7404	2.2109	2.597e-05	0.00075141	0	9.02	0	4.47	0.05	4.11	0	6	4.04	10.29	0	2.65	0	0.73	0	1.48	0	0.96	0	0.07	0	3.11	ensembl_havana	protein_coding	10	12	+	1639057	1756409	4305
ENSG00000119042	SATB2	5.9389	-2.7985	3.1404	5.96931e-07	3.17281e-05	0	4.37	0.63	4.55	0.02	4.05	0.16	8	0	9.07	0	2.22	0.24	5.27	0.03	3.89	0.14	1.03	0	2.11	0.3	1.6	ensembl_havana	protein_coding	10	2	-	200134223	200335989	10958
ENSG00000123243	ITIH5	5.935	-3.9548	1.9802	0.000238699	0.00490128	0.04	9.25	0	3.28	0	1.65	0	3.22	0.01	2.31	0	1.54	0	2.11	0.01	4.32	0	1.52	0	0	0.03	0.08	ensembl_havana	protein_coding	11	10	-	7601232	7708961	14629
ENSG00000136235	GPNMB	5.932	-2.7832	3.1488	0.00352845	0.0480814	0	5.81	2.05	9.68	0	7.91	0	11.2	0	21.45	0	8.54	0	1.48	1.23	13.43	0.09	0.87	0	0	1.99	8.91	ensembl_havana	protein_coding	16	7	+	23275586	23314727	5956
ENSG00000223953	C1QTNF5	5.9297	-3.7946	2.1351	3.18668e-06	0.000128274	0	3.76	0	8.17	0	4.37	0	7.95	0.1	19.78	0.92	2.34	0	1.37	0	2.69	0	0.77	0.07	66.23	0	7.15	ensembl_havana	protein_coding	3	11	-	119209652	119217383	3917
ENSG00000212747	FAM127C	5.9214	-4.141	1.7804	5.2529e-08	4.24668e-06	0	1.58	0	3.44	0	2.46	0	4.27	0	7.2	0	1.62	0	0.72	0.34	3.84	0	0.25	0	2.02	0	0.82	ensembl_havana	protein_coding	1	X	-	134154543	134156559	2017
ENSG00000110811	LEPREL2	5.8871	-3.3491	2.538	4.98962e-07	2.75877e-05	0	2.36	0	5.89	0	3.3	0	8.99	0.28	4.38	0	1.09	0.44	4.15	1.7	3.74	0	0.73	0	3.06	0	4.08	ensembl_havana	polymorphic_pseudogene	13	12	+	6937572	6949018	4606
ENSG00000151892	GFRA1	5.8859	-4.3104	1.5755	2.39763e-08	2.40275e-06	0	0.85	0	0.38	0	0.63	0	0.34	0.08	0.78	0	0.83	0	0.16	0	0.14	0	0.09	0	1.65	0	0.93	ensembl_havana	protein_coding	6	10	-	117816444	118032979	9832
ENSG00000110427	KIAA1549L	5.885	-2.6816	3.2034	3.58656e-05	0.000969228	0	5.36	0	1.53	0	2.49	0	1.67	0	3.69	0.49	1.56	0	2.91	0.33	1.63	0	0.43	0.99	0.3	0	0.55	ensembl_havana	protein_coding	4	11	+	33563618	33695648	12318
ENSG00000072840	EVC	5.8654	-2.0213	3.8442	2.17375e-06	9.23291e-05	0.03	3.3	0	4.22	2.26	6.67	0	3.68	0.2	4.18	0	1.11	0.29	2.77	0	1.99	0.04	0.45	0.09	5.51	0	1.76	ensembl_havana	protein_coding	6	4	+	5712924	5830772	7923
ENSG00000178860	MSC	5.859	-3.56	2.299	0.00040536	0.00770704	0	10.45	0	2.68	0	3.16	2.97	10.74	0.05	9.71	0	2.1	0	10.78	0.19	4.69	0	0.67	0	0	0	3.53	ensembl_havana	protein_coding	3	8	-	72753784	72756703	2113
ENSG00000104723	TUSC3	5.8395	-3.3255	2.514	2.49252e-07	1.57241e-05	0.05	9.14	0	4.47	1.47	5.63	0.51	10.38	0.26	8.51	0	2.87	0.64	5.68	0	6.76	0	1.26	0	0.45	0	2.52	ensembl_havana	protein_coding	13	8	+	15274724	15624158	5190
ENSG00000165655	ZNF503	5.8317	-2.9911	2.8407	2.09064e-06	8.95904e-05	0	1.87	0	3.93	0	4.26	0	4.24	0	3.14	0	2	0	1.79	0	1.04	0	0.33	1.52	2.85	3.07	5.57	ensembl_havana	protein_coding	2	10	-	77157588	77161664	3347
ENSG00000164484	TMEM200A	5.8216	-1.9684	3.8532	1.75536e-07	1.18094e-05	1.78	14.27	0.04	5.4	0	6.87	0	14.17	0.1	13.27	0.12	3.62	0.92	7.01	0.32	8.39	0.54	2.9	0	3.06	0	3.03	ensembl_havana	protein_coding	3	6	+	130686879	130764208	6131
ENSG00000138448	ITGAV	5.8128	0.4131	6.2259	3.13051e-07	1.89941e-05	2.63	39.61	0.21	18.35	1.73	14.76	0.46	37.2	0.06	36.8	2.71	15.62	0	19.29	1.12	21.68	0.13	5.09	0.08	9.89	0.52	11.02	ensembl_havana	protein_coding	8	2	+	187454792	187545628	8211
ENSG00000198732	SMOC1	5.8087	-3.5553	2.2534	1.13966e-05	0.000378071	0	1.57	0	1.67	0	2.05	0	2.99	0	1.24	10.67	8.7	0	0.11	0	0.82	0	0.42	0	2.3	0	1.99	ensembl_havana	protein_coding	5	14	+	70320848	70499083	4369
ENSG00000130707	ASS1	5.7903	-1.5529	4.2375	2.9053e-05	0.000816072	0	24.22	2.74	18.71	0	19.57	0	48.59	2.97	33.07	0.4	9.95	34.49	29.4	0	18.15	0.42	7.26	0.65	3.91	0.05	5.13	ensembl_havana	protein_coding	10	9	+	133320316	133376661	3050
ENSG00000134013	LOXL2	5.7659	0.9529	6.7188	2.65251e-08	2.56454e-06	4.4	57.07	0.11	29.65	6	17.39	1.16	53.44	4.46	51.37	2.25	13.9	9.85	70.89	0.29	64.73	0.8	17.93	0.65	41.13	2.34	19.63	ensembl_havana	protein_coding	15	8	-	23154702	23282841	5707
ENSG00000100968	NFATC4	5.7641	-2.8889	2.8752	5.28566e-06	0.000196714	0	5.04	0	15.79	0	6.39	0	19.16	0	13.04	56.48	51.76	0	2.33	0	10.16	4	1.93	0	6.07	0	11.67	ensembl_havana	protein_coding	33	14	+	24834879	24848810	8437
ENSG00000198682	PAPSS2	5.7634	-0.7122	5.0513	4.03648e-09	6.16397e-07	0.25	19.01	0.1	11.23	0	5.27	0.08	23.56	0.28	17.16	0.32	7.12	0.14	9.44	1.38	12.35	0.42	3.81	0.16	7.91	0.05	10.54	ensembl_havana	protein_coding	5	10	+	89419370	89507462	4116
ENSG00000160161	CILP2	5.7454	-4.0737	1.6716	0.000401838	0.00765521	0.02	0.98	0	5.23	0	2.24	0	4.96	0	5.25	0	0.72	0	2.7	0.09	1.33	0	0.31	0	0	0	0.02	ensembl_havana	protein_coding	3	19	+	19649057	19657468	4360
ENSG00000165194	PCDH19	5.7435	-4.5215	1.222	4.2036e-05	0.00112024	0	1.38	0	1.46	0	0.36	0	0.24	0	1.18	0	1.05	0	0.6	0	0.41	0	0.02	0	0	0	0.71	ensembl_havana	protein_coding	4	X	-	99546642	99665271	9756
ENSG00000169908	TM4SF1	5.7346	-2.8885	2.8461	1.32203e-05	0.000429681	0.5	3.85	0	3.58	0	6.44	0	7.84	0	4.39	0	2.33	0	3.83	4.05	6.04	0	0.32	0	16.05	0.98	19.96	ensembl_havana	protein_coding	4	3	-	149086809	149095652	3668
ENSG00000172935	MRGPRF	5.7094	-4.5215	1.188	2.63523e-09	4.829e-07	0	0.74	0	0.7	0	1.2	0	2.75	0	3.6	0	0.14	0	0.48	0	1.32	0	1.26	0	1.37	0	1.71	ensembl_havana	protein_coding	3	11	-	68771863	68780877	2746
ENSG00000198832	SELM	5.7073	-1.3829	4.3244	6.97477e-08	5.34668e-06	3.98	51.11	0.45	41.27	4.81	43.5	0.57	76.34	0.74	62.89	0.13	20.4	2.89	37.3	2.31	40.45	0	11.06	0.33	19.29	0	37.25	ensembl_havana	protein_coding	9	22	-	31500758	31516055	3187
ENSG00000145431	PDGFC	5.7068	-2.1131	3.5937	6.36513e-05	0.00160724	0	15.75	0	6.97	0	9.81	0.49	8.77	0	11.66	0	4	0	8.6	0.18	8.97	0	1.99	62.99	121.84	17.83	32.08	ensembl_havana	protein_coding	11	4	-	157681606	157892546	5593
ENSG00000073712	FERMT2	5.7058	-0.1258	5.5801	3.03042e-07	1.85106e-05	0.7	41.36	0.04	29.27	0.66	16.61	3.97	57.68	0.68	43.15	0	10.52	1.02	47.85	0.99	24.91	1.01	6.93	0.41	6.12	3.88	19.2	ensembl_havana	protein_coding	14	14	-	53323986	53419153	8510
ENSG00000074657	ZNF532	5.701	-1.3282	4.3728	3.32969e-06	0.000132096	0	5.82	0.58	8.08	1.26	6.15	3.98	7.97	4.15	10.33	0	13.21	2.26	7.11	0	4.12	0.17	1.84	0	2.82	0.28	3.48	ensembl_havana	protein_coding	26	18	+	56529832	56653712	11951
ENSG00000134138	MEIS2	5.6992	-3.8914	1.8078	1.70389e-09	3.52522e-07	0.23	2.89	0	4.1	0	1.2	0.11	5.96	0	6.26	0	0.47	0	2.98	0.03	6.75	0	1.99	0	3.45	0.02	2.31	ensembl_havana	protein_coding	30	15	-	37181406	37393504	10802
ENSG00000177508	IRX3	5.6959	-3.0289	2.667	3.19774e-07	1.91675e-05	0	5.56	0	4.85	0	6.12	0	7.11	0	6.38	0	3.97	0	7.03	0	6.07	0	1.75	5.94	20.09	7.71	13.2	ensembl_havana	protein_coding	3	16	-	54317216	54320675	2911
ENSG00000066629	EML1	5.6919	-4.1712	1.5207	1.06759e-09	2.38855e-07	0.21	1.3	0	1.87	0	0.92	0	3.61	0.04	4.25	0	3.55	0	3.72	0	2.35	0	0.13	0	10.85	0	0.95	ensembl_havana	protein_coding	20	14	+	100204030	100408397	8899
ENSG00000105880	DLX5	5.6917	-4.5215	1.1702	6.14094e-06	0.000223784	0	3	0	6.5	0	3.29	0	6.16	0	4.13	0	2.29	0	2.92	0	4.94	0	1.07	0	0	0	0.44	ensembl_havana	protein_coding	3	7	-	96649704	96654409	1895
ENSG00000083782	EPYC	5.6733	-4.3774	1.2959	0.000511803	0.00937866	0	26.81	0	11.36	0	10.47	0	3.29	0.14	28.1	0	3.24	0	3.17	0	3.38	0	0.56	0	0	0	0	ensembl_havana	protein_coding	3	12	-	91357456	91398803	1805
ENSG00000121440	PDZRN3	5.6657	-3.1698	2.4958	2.21439e-07	1.40617e-05	0	2.67	1.78	3.92	0	2.26	0.23	5.28	0	2.35	0	0.99	0.44	1.38	0.15	1.81	0	0.59	0	13.43	0	1.65	ensembl_havana	protein_coding	13	3	-	73431584	73674091	6136
ENSG00000196935	SRGAP1	5.658	-1.8978	3.7602	7.83195e-07	4.05093e-05	0	2.6	0	1.35	0.05	1.78	0.09	3.54	0.13	7.31	0.06	0.93	0.08	2.09	0.2	3.6	0	0.38	0.01	3.17	0.1	2.08	ensembl_havana	protein_coding	7	12	+	64238073	64541613	12253
ENSG00000174938	SEZ6L2	5.6565	-3.3842	2.2723	5.20423e-06	0.000194436	0	5.57	0	1.7	0	2.02	0	2.11	0.12	3.51	0	0.48	0	2.08	0.37	3.54	0	0.36	0	4.69	0.28	0.52	ensembl_havana	protein_coding	8	16	-	29882480	29910868	4110
ENSG00000100625	SIX4	5.6489	-3.7617	1.8872	2.54947e-11	3.00966e-08	0	1.35	0	1.5	0	0.59	0.05	1.75	0	2.02	0.01	1.02	0	0.82	0	2.68	0.01	0.29	0.1	1.46	0	1.61	ensembl_havana	protein_coding	3	14	-	61176246	61191066	6658
ENSG00000157214	STEAP2	5.6488	-4.3774	1.2714	1.86498e-07	1.24166e-05	0	0.89	0	0.9	0	1.34	0	2.12	0	1.74	0	1.78	0	0.33	0	0.38	0	0.21	0	0.02	0.01	0.15	ensembl_havana	protein_coding	10	7	+	89796904	89867451	8715
ENSG00000169071	ROR2	5.6419	-3.9079	1.734	0.000288267	0.00574772	0	2	0	3	0.16	1.58	0	3.85	0	3.66	0	0.7	0	2.05	0.02	1.87	0	1.03	0.02	0	0	0.02	ensembl_havana	protein_coding	8	9	-	94325373	94712444	5818
ENSG00000154556	SORBS2	5.6413	-2.9276	2.7137	1.17434e-06	5.59417e-05	0	19.02	0	8.5	0	7.88	0	8.09	0	23.41	2.35	5.28	0	6.71	0	8.11	0	0.7	0.38	4.19	2.94	6.01	ensembl_havana	protein_coding	65	4	-	186506598	186877806	16730
ENSG00000102359	SRPX2	5.6401	-4.3104	1.3297	1.61252e-05	0.000508631	0	2.38	0	2.2	0	0.55	0	5.58	0	4.02	0	2.33	0	2.37	0	3.59	0	0.49	0	0	0.06	1.43	ensembl_havana	protein_coding	2	X	+	99899215	99926296	2368
ENSG00000108239	TBC1D12	5.6374	-3.7749	1.8625	2.38406e-08	2.40166e-06	0	1.63	0	2.15	0	0.71	0.58	2.15	0.03	1.66	0	0.66	0.17	1.26	0	1.46	0	0.19	0	0.29	0	0.44	ensembl_havana	protein_coding	3	10	+	96162261	96295687	6921
ENSG00000105137	SYDE1	5.6325	-3.62	2.0125	2.51566e-07	1.58182e-05	0	3.39	0	3.2	0	0.5	1.21	4.81	0.06	1.92	0	0.69	0	4.76	0.31	1.45	0	0.81	0	0.62	0	1.28	ensembl_havana	protein_coding	5	19	+	15218214	15225799	3965
ENSG00000144369	FAM171B	5.6313	-3.0528	2.5785	2.70429e-06	0.000111182	0.02	1.54	0	1.62	0.05	1.45	0.68	2.87	0	2.18	0	0.92	0	0.98	0.89	1.01	0	0.17	0	0.2	0	2.26	ensembl_havana	protein_coding	1	2	+	187558698	187630685	5819
ENSG00000249669	MIR143HG	5.6249	-3.4883	2.1366	9.81322e-08	7.20672e-06	0.05	1.44	0	1.77	0	0.4	0	1.93	0	1.91	0	0.68	0.03	2.32	0.42	2.46	0.01	0.2	0	1.46	0.01	0.14	havana	lincRNA	9	5	+	148786252	148808241	8866
ENSG00000221866	PLXNA4	5.6183	-3.2277	2.3906	2.09705e-05	0.000627516	0	0.95	0	1.22	0	0.78	0.01	2.33	0	1.01	0	0.25	0.86	2.23	0	0.21	0.4	0.1	0	0.02	0.03	0.36	ensembl_havana	protein_coding	5	7	-	131808091	132333447	16372
ENSG00000100320	RBFOX2	5.6156	0.6345	6.2501	0.000192827	0.00411601	0.19	18.32	0	17.84	0.06	14.44	0	29.89	2.16	25.64	230.14	239.37	2.46	15.02	16.04	26.08	1.87	9.08	0	22.84	0	14.72	ensembl_havana	protein_coding	14	22	-	36134783	36424473	10014
ENSG00000256040	PAPPA-AS1	5.6024	-3.498	2.1044	1.30974e-06	6.08712e-05	0.04	6.55	0	2.48	0	1.02	0	5.3	0	4.25	0.03	2.08	0.37	3.49	0.28	1.88	0	0.17	0	0.52	0	1.83	ensembl	protein_coding	1	9	-	119160439	119162885	2447
ENSG00000073008	PVR	5.6003	-2.4789	3.1214	3.19394e-06	0.000128298	0	5.07	0	4.09	1.53	2.26	0	3.89	0	4.9	0	1.02	0	5.51	7.2	8.06	0	1.88	0.54	1.24	0.05	6.84	ensembl_havana	protein_coding	6	19	+	45147098	45166850	3519
ENSG00000076716	GPC4	5.5994	-1.7596	3.8398	0.000123155	0.00282099	1.96	11.17	0	7.15	0.21	5.83	0.06	12.47	0	13.23	0	5.79	0.13	3.7	0.55	3.26	0.24	1.41	0	0.45	0.03	1.25	ensembl_havana	protein_coding	2	X	-	132434131	132549518	5057
ENSG00000126778	SIX1	5.5933	-4.5215	1.0718	1.57311e-05	0.000499475	0	1.65	0	4.73	0	5.83	0	6.67	0	4.19	0	5.2	0	2.37	0	1.83	0	0.37	0	0	0	5.37	ensembl_havana	protein_coding	5	14	-	61110133	61124977	5430
ENSG00000141448	GATA6	5.592	-3.5491	2.043	2.0161e-07	1.31053e-05	0.05	1.38	0	1.55	0	1.32	0	4.06	0.1	3.72	0	1.15	0	2.67	0	1.65	0	0.73	0.06	0.51	0.07	0.2	ensembl_havana	protein_coding	2	18	+	19749404	19782491	3945
ENSG00000163520	FBLN2	5.5912	-3.2633	2.328	1.51532e-08	1.64724e-06	0	6.27	0.45	2.76	1.07	5.7	0.8	6.66	0.11	8.56	0	3.72	0.09	3.49	0	2.8	0	2.15	0	4.83	0	15.02	ensembl_havana	protein_coding	8	3	+	13573824	13679922	4996
ENSG00000176720	BOK	5.5866	-3.3518	2.2349	1.08728e-07	7.92437e-06	0.11	2.74	0	2.94	0	1.06	0	3.95	0.03	3.24	0	0.46	0.04	2.45	0	1.19	0.13	0.42	0.15	5.83	0	2.99	ensembl_havana	protein_coding	1	2	+	242498136	242513546	2650
ENSG00000158258	CLSTN2	5.5741	-2.2158	3.3584	0.0157904	0.161952	0	7.66	1.93	3.91	0	1.05	0	0.37	0.01	2.19	0	0.74	0	2.27	8.93	9.13	0	0.64	0	0	0.04	0.02	ensembl_havana	protein_coding	2	3	+	139654027	140296239	14596
ENSG00000060656	PTPRU	5.5706	-3.6566	1.914	1.6414e-05	0.000514367	0	3.51	0	2.08	0	1.78	0	3.6	0	4.47	0.05	3.59	0	6.83	0	6.05	0	0.99	0.17	0.05	0.23	1.14	ensembl_havana	protein_coding	13	1	+	29563028	29653325	6700
ENSG00000123689	G0S2	5.5644	-4.2099	1.3545	8.11529e-09	1.07687e-06	0	4.84	0	2.39	0	5.11	0	6.07	0	5.5	0	5.64	0	5.37	0.49	6.93	0	0.92	0	0.48	0	4.44	ensembl_havana	protein_coding	1	1	+	209848765	209849733	866
ENSG00000168461	RAB31	5.5399	-0.7274	4.8124	0.00012049	0.00277645	0	15.2	0.06	23.53	0.13	8.14	6.39	34.15	1.91	20.52	0.03	6.31	1.63	12.63	132.3	102.3	0	6.09	0	4.72	0.05	4.27	ensembl_havana	protein_coding	12	18	+	9708162	9862548	5586
ENSG00000197757	HOXC6	5.5378	-3.3165	2.2212	3.5729e-08	3.22752e-06	0	5.28	0.16	3	0	1.15	0	5.04	0	2.97	0	1.32	0	3.55	0	2.91	0	0.75	1.12	3.51	0.45	2.91	ensembl_havana	protein_coding	4	12	+	54384408	54424607	3540
ENSG00000151491	EPS8	5.5354	-0.9648	4.5706	3.38392e-06	0.000133696	4.47	33.28	8.21	19.94	0	9.03	5.07	24.98	0.21	17.84	0	9.29	0.73	24.86	13.43	27.29	0.19	7.68	0.39	7.95	0.02	8.76	ensembl_havana	protein_coding	17	12	-	15773092	16035263	6200
ENSG00000182168	UNC5C	5.5351	-2.3555	3.1796	5.21216e-05	0.0013626	0	3.75	0	1.44	0	1.6	1.51	3.34	0.03	2.38	0	0.75	1.34	2.6	0.48	2.71	0	0.34	0	0.58	0	0.41	ensembl_havana	protein_coding	4	4	-	96083655	96470357	10684
ENSG00000118508	RAB32	5.5348	-3.5838	1.9511	2.97758e-05	0.000833939	0	11.91	0	5.3	0	3.32	0	16.66	0.16	6.56	0	1.38	0	3.31	9.34	15.76	0	0.74	0	0.19	0	4.05	ensembl_havana	protein_coding	1	6	+	146864829	146876101	1217
ENSG00000169439	SDC2	5.5326	-0.1528	5.3797	0.000221515	0.00461774	2.3	77.24	151.86	147.24	0	22.86	25.32	137.71	0.02	37.83	0	8.68	5.13	50.97	8.86	48.67	0	6.04	0.11	47.58	5.77	52.25	ensembl_havana	protein_coding	8	8	+	97505579	97624000	4528
ENSG00000173156	RHOD	5.525	-4.5215	1.0035	1.1533e-05	0.000381938	0	7.28	0	4.69	0	1.95	0	10.79	0	7.84	0	1.82	0	3.05	0	3.64	0	1.08	0	0	0	0.49	ensembl_havana	protein_coding	3	11	+	66824289	66839484	1265
ENSG00000171016	PYGO1	5.5243	-3.2124	2.3119	5.69583e-05	0.00147501	0	2	0	2.06	0	1.42	0	2.63	6.64	4.01	0	0.99	0	1.43	0.04	1.52	0	0.48	0	0.02	0.01	0.65	ensembl_havana	protein_coding	2	15	-	55831088	55881145	8594
ENSG00000116117	PARD3B	5.5162	-2.7981	2.7181	3.82607e-05	0.00102818	0.19	2.43	0	1.89	0	2	0.04	5.02	0.87	3.26	0	1.29	0	1.84	0.75	3.05	0	0.23	0	0.06	0	0.32	ensembl_havana	protein_coding	11	2	+	205410516	206484886	10382
ENSG00000259716	RP5-977B1.11	5.5048	0.4622	5.967	1.47032e-05	0.000471507	9.28	245.53	0.22	174.49	44.82	101.2	14.05	300.6	2.2	257.68	0	35.39	13	154.77	1.23	122.38	63.24	67.99	0.32	25	0.68	68.84	havana	antisense	1	20	-	35177530	35232932	714
ENSG00000241313	WWTR1-AS1	5.5025	-4.1712	1.3312	1.16181e-05	0.000384098	0	13.36	0	12.11	0	4.6	0	7.25	0.21	11.51	0	4.06	0	3.42	0.05	7.66	0	1.48	0	0	0	4.2	havana	antisense	3	3	+	149374807	149379151	2603
ENSG00000064655	EYA2	5.502	-4.0357	1.4663	0.000312812	0.00614166	0	2.27	0	6.67	0	3.16	0.22	9.79	0.16	8.62	0	1.86	0	0.64	0	1.46	0	0.08	0	0	0	1.5	ensembl_havana	protein_coding	9	20	+	45523263	45817492	3618
ENSG00000167157	PRRX2	5.4945	-4.5215	0.973	1.38372e-08	1.55829e-06	0	3.29	0	1.29	0	1.86	0	5.61	0	4.39	0	0.29	0	2.83	0	2.45	0	1.09	0	0.32	0	3.37	ensembl_havana	protein_coding	1	9	+	132427920	132484875	1233
ENSG00000163637	PRICKLE2	5.4847	-2.7415	2.7432	4.11665e-06	0.000160017	0	1.7	0	0.98	0	0.43	0	1.57	0.01	1.27	0	0.27	0	2.76	0	1.25	0	0.26	1.6	0.4	1.26	1.39	ensembl_havana	protein_coding	4	3	-	64079543	64431152	8726
ENSG00000168398	BDKRB2	5.4833	-4.5215	0.9618	3.81646e-07	2.22523e-05	0	0.23	0	0.61	0	0.41	0	0.65	0	0.67	0	0.09	0	0.09	0	0.23	0	0.31	0	3.7	0	1.96	ensembl_havana	protein_coding	4	14	+	96671016	96710666	7008
ENSG00000050165	DKK3	5.4695	-1.7598	3.7097	1.07722e-06	5.22083e-05	0.12	23.32	0	5.67	0.14	10.91	0	12.45	0.41	16.57	0.36	4.36	0.14	5.35	0.57	4.21	0.17	1.54	0.21	27.68	0.26	19.66	ensembl_havana	protein_coding	17	11	-	11984653	12031316	5059
ENSG00000154529	CNTNAP3B	5.4598	-4.1015	1.3583	1.35603e-05	0.000439248	0	0.83	0	2.28	0	2.22	0	5.42	0.06	5.99	0.47	1.45	0	0.92	0	0.5	0	0.03	0	0.27	0	2.26	ensembl_havana	protein_coding	11	9	+	43684902	43924049	13217
ENSG00000136010	ALDH1L2	5.4597	0.8146	6.2744	3.12166e-06	0.00012645	0.13	16.02	0	13.96	0.23	11.65	0.26	24.97	3.7	29.09	0.46	10.31	13.67	16.56	0.59	11.86	1.15	2.81	0.04	3.16	0.06	6.31	ensembl_havana	protein_coding	6	12	-	105413568	105478355	8501
ENSG00000113578	FGF1	5.4591	-4.5215	0.9376	4.02737e-08	3.44403e-06	0	2.44	0	1.3	0	0.54	0	1.68	0	0.59	0	0.19	0	2	0	3.28	0	1.66	0	0.11	0	0.59	ensembl_havana	protein_coding	12	5	-	141971743	142077617	5051
ENSG00000105696	TMEM59L	5.4514	-4.5215	0.9299	3.19048e-05	0.00088328	0	5.26	0	3.1	0	1.81	0	4.61	0	9.2	0	0.85	0	2.05	0	2.4	0	0.25	0	0	0	0.26	ensembl_havana	protein_coding	5	19	+	18718240	18731849	2626
ENSG00000089472	HEPH	5.4482	-4.5215	0.9267	8.31559e-05	0.00202532	0	2.31	0	2.64	0	1.74	0	5.41	0	2.12	0	2.66	0	0.62	0	0.64	0	0.32	0	0	0	0.25	ensembl_havana	protein_coding	10	X	+	65382391	65488709	7113
ENSG00000213949	ITGA1	5.4446	-3.7155	1.7291	1.2181e-08	1.41034e-06	0.01	2.24	0	0.88	0	0.87	0	1.35	0.06	3.33	0	0.24	0	0.67	0.17	2.9	0	0.47	0	0.18	0	0.26	ensembl_havana	protein_coding	7	5	+	52083730	52255040	18566
ENSG00000173227	SYT12	5.4423	-4.2351	1.2072	0.000391148	0.00747376	0	5.85	0	1.35	0.02	0.65	0	1.23	0	3.64	0	0.42	0	1.34	0	0.81	0.01	0.84	0	0	0	0	ensembl_havana	protein_coding	7	11	+	66774249	66818334	10830
ENSG00000117519	CNN3	5.4391	0.1554	5.5945	7.5984e-06	0.000268751	0.88	62.56	0.1	34.61	1.5	27.32	0.75	70.68	47.96	93.28	0.34	20.9	2.36	30.92	24.38	39.72	14.54	19.09	0	33.21	0	13.98	ensembl_havana	protein_coding	8	1	-	95362507	95392834	2829
ENSG00000078725	BRINP1	5.4303	-4.5215	0.9089	4.53982e-07	2.54667e-05	0	2.82	0	0.57	0	1.09	0	1.08	0	1.46	0	0.18	0	0.55	0	1.36	0	0.26	0	0.02	0	1.32	ensembl_havana	protein_coding	3	9	-	121915736	122131745	3905
ENSG00000182809	CRIP2	5.4203	-2.4268	2.9936	1.14302e-06	5.4845e-05	0.27	21.96	0	7.98	0	10.11	0.72	16.74	0.54	18.05	0	4.34	3.32	2.39	1.91	7.71	0	3.93	0.15	42.73	0.13	22.16	ensembl_havana	protein_coding	11	14	+	105939299	105946499	4829
ENSG00000148411	NACC2	5.4121	-1.7998	3.6124	2.08712e-05	0.000625518	0	4.03	0.06	2.76	0.15	1.82	0.4	3.86	0.93	3.47	0	1.4	0	3.3	1.3	3.23	0	0.57	0.03	0.15	0.03	2.13	ensembl_havana	protein_coding	3	9	-	138898383	138987131	7212
ENSG00000101333	PLCB4	5.4087	-3.1814	2.2273	0.000275475	0.00552702	0	4.43	0.17	2.57	0	0.94	0	3.25	0	6.29	0	0.73	0	2.73	0	2.15	0.15	1.24	0.01	0	0.16	0.69	ensembl_havana	protein_coding	14	20	+	9049410	9461889	6900
ENSG00000119865	CNRIP1	5.4047	-2.6612	2.7435	3.82314e-08	3.34772e-06	0	2.9	0	5.51	0.06	4.9	0.53	6.26	0.44	8.89	0.18	2.35	0	5.57	2.13	5.52	0	1.49	0	2.27	0.13	6.04	ensembl_havana	protein_coding	4	2	-	68511303	68547183	3548
ENSG00000168621	GDNF	5.4041	-4.3104	1.0937	1.39027e-08	1.55829e-06	0	2.16	0	0.73	0	0.19	0	1	0.05	1.4	0	0.13	0	1.27	0	1.14	0	0.3	0	0.9	0	0.35	ensembl_havana	protein_coding	7	5	-	37812779	37839788	4193
ENSG00000133216	EPHB2	5.3984	-4.1295	1.269	7.46912e-05	0.00184721	0	0.72	0	1.94	0	0.93	0.04	1.95	0	1.58	0	0.8	0	2.26	0.06	2.81	0	0.08	0	0	0	0.41	ensembl_havana	protein_coding	7	1	+	23037332	23241818	6341
ENSG00000146477	SLC22A3	5.3976	-3.0628	2.3347	7.79166e-06	0.000273575	0	1.98	0.11	1.43	0	0.69	0.11	3.58	0	2.19	0.11	0.46	0	2.28	0.35	3.08	0	0.74	0	0.58	0	0.05	ensembl_havana	protein_coding	2	6	+	160769300	160876014	5752
ENSG00000130635	COL5A1	5.3814	3.2516	8.6331	2.1503e-06	9.16265e-05	8.81	106.35	2.18	55.64	10.87	41.42	12.65	126.98	3.99	106.56	0.42	30.05	11.39	100.3	5.83	98.34	2.27	20.11	0.06	15.14	0.08	18.03	ensembl_havana	protein_coding	7	9	+	137533620	137736686	11186
ENSG00000008394	MGST1	5.376	-3.7476	1.6284	8.29667e-07	4.23438e-05	0	7.2	0	4.47	0	5.62	0	6.06	0	5.59	0	5.93	0	2.4	19.46	14.81	0	0.98	0	1.79	0	5.36	ensembl_havana	protein_coding	18	12	+	16500076	16762193	6213
ENSG00000249835	VCAN-AS1	5.3584	-3.3496	2.0088	1.26396e-06	5.91722e-05	0	14.98	2.37	30.53	0	12.2	0	35.05	0	30.02	0	7.56	0	24.73	9.54	30.44	1.05	3.58	0	3.25	0	5.14	havana	antisense	2	5	-	82827171	82877139	877
ENSG00000224163	RP11-309L24.6	5.3421	-4.5215	0.8206	5.84457e-06	0.000214201	0	13.81	0	3.51	0	3.1	0	11.07	0	22.98	0	3.77	0	7.72	0	5.89	0	1.72	0	0	0	12.69	ensembl_havana	pseudogene	2	7	-	128552714	128554117	615
ENSG00000224259	LINC01133	5.331	-3.5526	1.7785	2.6657e-08	2.56454e-06	0.14	8.09	0	6.12	0.21	5.47	0	6.06	0.82	5.02	0	1.35	0	2.65	0	2.06	0	1.62	0	1.86	0.2	9.35	havana	lincRNA	2	1	+	159931008	159948851	1266
ENSG00000142627	EPHA2	5.3299	-3.0732	2.2567	2.6579e-07	1.66041e-05	0.31	2.21	0	1.86	0	1.41	0	1.64	0	2.11	0	0.6	0	1.59	2.05	2.2	0	0.52	0	0.44	0.07	0.98	ensembl_havana	protein_coding	4	1	-	16450832	16482582	4159
ENSG00000104332	SFRP1	5.3272	-4.3104	1.0168	0.00120545	0.0192482	0	0.19	0	5.87	0	7.25	0	6.38	0	3	0	1.58	0	0.53	0	0.17	0.04	0.04	0	0	0	0.02	ensembl_havana	protein_coding	2	8	-	41119481	41167016	4757
ENSG00000149131	SERPING1	5.3123	1.0225	6.3348	1.62954e-05	0.000511485	1.6	51.48	1.3	163	71.8	168.58	11.69	193.89	0	190.21	0.83	46.51	3.71	75.88	20.72	70.69	3.54	15.5	0.34	53.35	10.81	29.07	ensembl_havana	protein_coding	12	11	+	57364860	57382326	3603
ENSG00000152527	PLEKHH2	5.3022	-3.5225	1.7797	2.02583e-07	1.31242e-05	0	0.68	0.26	1.76	0	1.68	0	1.44	0	0.88	0	0.87	0.03	0.77	0.12	0.77	0.01	0.08	0.01	1.29	0	0.96	ensembl_havana	protein_coding	8	2	+	43864412	43995126	9835
ENSG00000135046	ANXA1	5.3019	0.8445	6.1464	7.19128e-05	0.00178539	0.24	55.33	18.7	49.34	0.45	51.51	1.71	107.08	23.87	79.31	0	39.22	0	46.45	57.09	105.9	0	10.96	27.86	45.33	13.75	66.62	ensembl_havana	protein_coding	8	9	+	75766673	75785309	4561
ENSG00000107130	NCS1	5.3011	-2.933	2.3681	0.000520976	0.00950152	0.02	2.82	0.42	1.63	0	1.24	0	3.08	0	3.77	0.01	1.04	0	2.24	0.02	1.94	0	1.17	1.26	0	0	0.79	ensembl_havana	protein_coding	3	9	+	132934857	132999583	5128
ENSG00000117152	RGS4	5.2781	-4.5215	0.7567	8.58111e-09	1.1156e-06	0	3.31	0	2.75	0	0.72	0	2.05	0	4.17	0	0.78	0	1.64	0	0.5	0	0.53	0	3.08	0	4.57	ensembl_havana	protein_coding	10	1	+	163038565	163046592	4836
ENSG00000133816	MICAL2	5.2581	1.1331	6.3912	2.59513e-05	0.00075141	0	38.64	14.93	22.36	0.02	7.56	3.01	29.36	5.68	32.72	0.2	10.65	0.52	28.54	2.98	31.97	0.13	10.07	10.48	36.6	14.14	35.93	ensembl_havana	protein_coding	31	11	+	12115543	12285334	15819
ENSG00000165868	HSPA12A	5.2547	-4.3774	0.8774	3.42603e-09	5.67852e-07	0	1.93	0	0.36	0	0.38	0	0.5	0.02	0.2	0	0.15	0	0.25	0	0.33	0	0.06	0	8.91	0	0.46	ensembl_havana	protein_coding	4	10	-	118430703	118502085	6754
ENSG00000151929	BAG3	5.2457	-1.7933	3.4523	1.02627e-07	7.50818e-06	0	7.56	0.81	6.02	0	3.5	0.57	8.51	0.18	12.03	0.11	2.13	0.04	3.89	0.94	8.17	0.46	1.71	0	2.79	0.19	5.52	ensembl_havana	protein_coding	2	10	+	121410882	121437331	2747
ENSG00000162618	ELTD1	5.2422	-4.5215	0.7208	4.7267e-06	0.000178677	0	1.3	0	0.71	0	1.19	0	1.32	0	1.4	0	0.46	0	0.65	0	0.49	0	0	0	0.21	0	0.45	ensembl_havana	protein_coding	2	1	-	79355449	79472403	3527
ENSG00000143196	DPT	5.2319	-4.5215	0.7104	0.00229845	0.0333015	0	2.74	0	7.45	0	5.78	0	11.46	0	16.67	0	7.92	0	0.43	0	0.66	0	0	0	0	0	0	ensembl_havana	protein_coding	1	1	-	168664697	168698502	1786
ENSG00000154188	ANGPT1	5.2306	-1.4298	3.8008	0.000151017	0.0033476	0	3.91	0.79	4.14	0	4.39	0	3.76	0.04	3.21	0	2.31	0	2.77	0.13	1.44	0	1.27	32.81	24.61	5.79	12.69	ensembl_havana	protein_coding	8	8	-	108261721	108510283	7117
ENSG00000173166	RAPH1	5.2254	0.5068	5.7323	6.16881e-07	3.26981e-05	1.09	35.68	0.05	10.98	0.67	4.88	0.53	20.61	0.39	27.3	1	4.97	0.04	23.36	1.64	13.59	0.78	3.59	0.08	17.67	0.22	7.4	ensembl_havana	protein_coding	14	2	-	204259068	204400133	11696
ENSG00000151917	BEND6	5.2175	-4.3774	0.8402	2.06327e-05	0.000619335	0	1.69	0	0.82	0	1.16	0.05	1.79	0	1.92	0	0.82	0	0.32	0	0.64	0	0	0	3.34	0	1.52	ensembl_havana	protein_coding	6	6	+	56819773	56892140	5739
ENSG00000103196	CRISPLD2	5.2157	-2.047	3.1687	3.29503e-05	0.000909608	0.2	2.54	0.26	7.13	0.05	6.39	0	7.35	0.34	3.96	0.03	0.77	0.36	4.59	0	5.41	0.11	0.59	0.33	0.16	0.18	0.6	ensembl_havana	protein_coding	11	16	+	84853590	84954374	7963
ENSG00000115468	EFHD1	5.2096	-4.3774	0.8323	0.000384455	0.0073899	0	8.84	0	5.89	0	0.49	0	5.66	0.06	11.98	0	1.45	0	6.51	0	0.78	0	1.84	0	0	0	0	ensembl_havana	protein_coding	6	2	+	233470767	233547491	3052
ENSG00000247993	RP11-79P5.2	5.2048	-4.1712	1.0335	8.83546e-09	1.14096e-06	0.33	16.4	0	17.38	0	7.06	0	12.54	0.66	11.69	0	6.35	0	8.82	0	7.2	0	0.98	0	3.81	0	5.69	havana	lincRNA	1	5	+	72742184	72742811	424
ENSG00000181458	TMEM45A	5.2001	-3.129	2.0711	3.66629e-07	2.14416e-05	0	7.57	0	2.36	0.07	2.43	0.1	13.2	0	5.37	0	2.23	0	3.31	1.1	6.97	0.05	0.83	0	0.71	0.01	3.2	ensembl_havana	protein_coding	7	3	+	100211463	100296288	6005
ENSG00000003436	TFPI	5.1938	-2.1189	3.0749	2.60426e-06	0.000107992	0.04	5	0	3.08	0.03	3.84	0.08	3.62	0.01	2.38	0.04	2.43	0.03	2.19	14.03	10.4	0.02	0.56	0	3.76	0	4.8	ensembl_havana	protein_coding	13	2	-	188328957	188430487	11714
ENSG00000165633	VSTM4	5.1927	-3.752	1.4406	1.29716e-07	9.14613e-06	0	1.78	0.1	0.88	0.11	0.74	0	0.77	0	1.15	0	0.26	0	0.2	0	0.29	0.01	0.07	0	0.56	0	0.57	ensembl_havana	protein_coding	3	10	-	50222290	50323554	8633
ENSG00000092969	TGFB2	5.1832	-3.4962	1.687	2.93605e-08	2.78289e-06	0	2.88	0	1.4	0	0.55	0.64	1.25	0.36	2.82	0.24	0.87	0	3.2	0.03	1.02	0	0.74	0	2.14	0	1.77	ensembl_havana	protein_coding	4	1	+	218519577	218617961	5151
ENSG00000187720	THSD4	5.176	-3.4911	1.6849	3.62446e-08	3.25468e-06	0.03	1.07	0	0.37	0	0.13	0	0.46	0	0.53	0.09	0.31	0	1.17	0	0.47	0	0.18	0	0.32	0.3	0.84	ensembl_havana	protein_coding	6	15	+	71389291	72075722	15803
ENSG00000164647	STEAP1	5.1665	-4.5215	0.645	1.79983e-09	3.59932e-07	0	0.48	0	3.47	0	1.51	0	2.31	0	1.23	0	0.87	0	0.57	0	3.39	0	0.64	0	2.55	0	4.19	ensembl_havana	protein_coding	3	7	+	89783689	89794143	1625
ENSG00000138738	PRDM5	5.1632	-4.5215	0.6417	1.95097e-06	8.51525e-05	0	1.43	0	1.08	0	1.25	0	1.94	0	2.76	0	1.37	0	0.95	0	0.71	0	0.21	0	0	0	1.35	ensembl_havana	protein_coding	12	4	-	121606074	121844025	9517
ENSG00000250320	CTD-2269F5.1	5.1559	-4.5215	0.6345	9.43437e-09	1.19426e-06	0	8.32	0	7	0	4.04	0	10.71	0	8.16	0	1.31	0	5.06	0	1.93	0	1.08	0	4.97	0	0.92	havana	antisense	5	5	+	83680245	83786583	1370
ENSG00000180806	HOXC9	5.1541	-4.5215	0.6326	3.35074e-10	1.05691e-07	0	2.28	0	2.21	0	2.25	0	3.06	0	1.08	0	0.75	0	1.8	0	0.72	0	0.77	0	2.04	0	0.49	ensembl_havana	protein_coding	3	12	+	54388679	54397121	1679
ENSG00000102287	GABRE	5.1538	-4.0737	1.0801	3.15486e-05	0.000874679	0	1.6	0	2.85	0.54	2.36	0	4.5	0.01	3.04	0	1.13	0	1.91	0	1.96	0	1.24	0	0	0	0.1	ensembl_havana	protein_coding	14	X	-	151121596	151143152	9631
ENSG00000184985	SORCS2	5.1514	-3.5837	1.5676	0.00012312	0.00282099	0	1.01	0	2.35	0	0.93	0	1.27	0.03	1.85	0	0.77	0.03	0.47	0	0.95	0	0.08	0.09	0	0.06	1.69	ensembl_havana	protein_coding	4	4	+	7194265	7744554	6292
ENSG00000177707	PVRL3	5.1502	-3.6316	1.5186	5.79839e-05	0.00149553	0	3.35	0	2.34	0	2.11	0.18	3.5	0.06	4.01	0	0.62	0	3.26	0.46	2.68	0	1.42	0.04	0	0	1.41	ensembl_havana	protein_coding	11	3	+	110788918	110994410	6184
ENSG00000144681	STAC	5.1466	-4.5215	0.6252	3.99372e-07	2.287e-05	0	0.55	0	1.1	0	0.72	0	4.17	0	2.6	0	1.02	0	4.33	0	0.43	0	0.05	0	2.71	0	0.3	ensembl_havana	protein_coding	8	3	+	36421836	36589499	4396
ENSG00000229847	EMX2OS	5.1402	-4.3104	0.8298	4.58132e-07	2.56248e-05	0	1.86	0	3.58	0	3.73	0	9.11	0	9.73	0	3.26	0	1.06	0.08	2.78	0	0.62	0	0.08	0	4.44	havana	antisense	6	10	-	119232726	119304579	3583
ENSG00000134668	SPOCD1	5.1386	-4.5215	0.6172	3.35504e-06	0.000132828	0	1.54	0	1.16	0	0.68	0	2.48	0	0.6	0	1.66	0	1.65	0	0.64	0	0.42	0	0	0	4.94	ensembl_havana	protein_coding	15	1	-	32256023	32281652	7085
ENSG00000134247	PTGFRN	5.1363	-2.7829	2.3534	0.00158098	0.0244139	0	2.58	0	2.82	0	3.36	0	3.73	2.43	5.45	0.09	5.36	0	5.07	0.19	4.87	0.01	1.2	0	0	0	0.13	ensembl_havana	protein_coding	3	1	+	117452679	117532980	6352
ENSG00000147883	CDKN2B	5.1325	-1.1347	3.9978	2.14495e-05	0.000637883	2.79	29.67	0	14.1	1.16	5.79	5.7	17.02	3.42	22.28	0	7.63	10.56	15.49	1.88	10.58	0	3.56	0	6.74	3.57	1.85	ensembl_havana	protein_coding	4	9	-	22002902	22009362	4058
ENSG00000144642	RBMS3	5.1301	-1.8676	3.2625	9.35133e-05	0.00223792	0	13.53	0	8.14	0	4.84	0.35	15.09	5.38	11.29	0	1.44	11.96	16.26	1.38	11.55	0.53	1.78	0	0.22	0	6.35	ensembl_havana	protein_coding	14	3	+	29322473	30051886	10352
ENSG00000072195	SPEG	5.1294	-3.5761	1.5533	7.78701e-06	0.000273575	0	4.23	0	3.68	0	3.61	0	5.19	0.35	1.7	0	0.78	0.21	0.23	0	6.6	0.03	1.01	0	0.12	0.07	1.53	ensembl_havana	protein_coding	25	2	+	220299568	220363009	17910
ENSG00000269190	FBXO17	5.1282	-4.5215	0.6067	3.72818e-06	0.000146098	0	1.25	0	1.49	0	2.15	0	2.48	0	3.65	0	1.28	0	0.14	0	2.77	0	0.53	0	0	0	1.03	ensembl_havana	protein_coding	7	19	-	39432044	39466550	4957
ENSG00000102802	MEDAG	5.1128	-4.1557	0.9571	1.77197e-05	0.000549024	0	0.64	0	1.19	0.37	1.56	0	1.8	0	3.33	0	2.49	0	0.57	0	1.16	0	0.47	0	0	0	2.33	ensembl_havana	protein_coding	2	13	+	31480328	31499709	2374
ENSG00000137831	UACA	5.1061	0.9536	6.0597	1.20346e-05	0.000394477	0	34.79	2.3	33.3	9.34	36.09	2.51	47.53	4.5	95.16	0	41.46	2.78	32.31	7.21	22.02	7.91	7.61	0.27	8.14	0.55	16.98	ensembl_havana	protein_coding	14	15	-	70946893	71055932	11031
ENSG00000182704	TSKU	5.1057	-2.0276	3.0781	5.33855e-05	0.00138804	0	8.25	0	3.45	0	3.01	0.36	6.91	0.08	6.33	0.04	1.59	4.17	8.64	0.78	7.22	0.96	2.37	0	0.19	0	2.83	ensembl_havana	protein_coding	4	11	+	76493295	76509198	4131
ENSG00000162551	ALPL	5.1033	-3.7674	1.3358	0.000871526	0.0146809	0	0.63	0	11.62	0	8.87	0	10.07	0.31	11.12	0	1.43	0	0.21	0	1.95	0	0.18	0.21	0	0.03	6.32	ensembl_havana	protein_coding	8	1	+	21835858	21904905	3014
ENSG00000164920	OSR2	5.1033	-2.9217	2.1817	0.000596379	0.0106446	0	1.54	0.39	5.62	0.14	5.71	0	3.72	0	2.71	36.42	25.87	0	7.88	0	1.53	0.27	1.43	0	160.66	0	0.71	ensembl_havana	protein_coding	10	8	+	99956631	99964332	2930
ENSG00000259498	RP11-244F12.3	5.1033	-3.9031	1.2002	3.8627e-05	0.00103657	0	1.77	0	1.47	0	0.41	0	2.36	0.56	1.55	0	0.7	0	1.79	0	1.94	0.08	0.78	0	0	0	0.74	havana	antisense	2	15	-	63338233	63341586	3354
ENSG00000162745	OLFML2B	5.0811	-2.4242	2.657	0.000233751	0.00481542	0	3.09	0	7.38	0	8.11	0.3	6.06	0.17	7.16	0	2.5	0.21	0.73	2.06	5.04	0.08	0.13	0	6.75	1.28	3.57	ensembl_havana	protein_coding	5	1	-	161952982	161993644	3415
ENSG00000006327	TNFRSF12A	5.0688	-1.5876	3.4813	4.01596e-07	2.29291e-05	0	25.59	0	13.43	0.41	5.68	3.86	22.98	1.52	38.25	0.64	5.53	0.43	16.78	0.63	12.37	3.83	6.09	0.5	18.64	0	10.35	ensembl_havana	protein_coding	7	16	+	3068446	3072384	1848
ENSG00000212719	C17orf51	5.0603	-2.8152	2.245	8.88602e-07	4.44094e-05	0	1.97	0.07	3.63	0	1.22	0	4.25	2.81	5	0.18	2.07	0	3.8	0.38	5.58	0	0.83	0	0.69	0	7.13	ensembl_havana	protein_coding	5	17	-	21428051	21477722	8760
ENSG00000185532	PRKG1	5.0544	-2.9349	2.1194	3.59515e-07	2.11542e-05	0	2.88	0.07	2.29	0	2.36	0	1.88	0.04	3.04	0.12	0.71	0.15	0.33	0	2.07	0	0.3	0.03	0.29	0.01	1.42	ensembl_havana	protein_coding	5	10	+	52750945	54058110	7674
ENSG00000244694	PTCHD4	5.0403	-4.5215	0.5188	3.03965e-05	0.000847621	0	1.36	0	1.42	0	0.68	0	0.78	0	1.66	0	0.49	0	3.87	0	1.11	0	0.19	0	0	0	0.03	ensembl_havana	protein_coding	3	6	-	47845764	48036425	5177
ENSG00000108846	ABCC3	5.035	-2.9796	2.0555	3.97253e-07	2.28166e-05	0	7.53	0.09	1.73	0.05	0.82	0.28	2.98	0.02	4.42	0.08	1.24	0	2.29	0	4.92	0	0.82	0.16	4.59	0	1.8	ensembl_havana	protein_coding	18	17	+	48712138	48769613	9614
ENSG00000198892	SHISA4	5.0321	-4.0533	0.9788	3.85389e-09	5.98006e-07	0	2.47	0	2.41	0	1.04	0	3.87	0.07	2.32	0	0.78	0	3.15	0.42	3.69	0	0.88	0	0.81	0	0.98	ensembl_havana	protein_coding	3	1	+	201857808	201861434	1746
ENSG00000141753	IGFBP4	5.0269	3.3896	8.4165	5.61185e-08	4.46688e-06	32.63	284.72	8.1	242.94	31.87	229.65	6.55	338.63	23.03	368.49	1.41	90.56	11.77	212.85	9.01	143.13	6.96	46.49	0.47	141.81	0.79	65.2	ensembl_havana	protein_coding	2	17	+	38599702	38613983	2211
ENSG00000158008	EXTL1	5.0258	-4.5215	0.5044	0.000108566	0.00253203	0	5.57	0	0.19	0	0.06	0	1.62	0	2.56	0	0.33	0	0.75	0	1.76	0	0.39	0	0	0	0.27	ensembl_havana	protein_coding	4	1	+	26346375	26362955	4537
ENSG00000138685	FGF2	5.0255	-1.2926	3.7329	1.25757e-06	5.9161e-05	0.87	6.74	0.7	2.78	0.53	2.02	0.45	5.3	0.07	4.6	0.07	2.13	0	3.63	0.94	4.03	0	0.84	0.03	1.49	0	2.28	ensembl_havana	protein_coding	2	4	+	123747863	123819391	6775
ENSG00000111058	ACSS3	5.0202	-4.5215	0.4987	2.24743e-06	9.50391e-05	0	0.71	0	0.66	0	0.34	0	0.86	0	0.94	0	0.69	0	0.34	0	0.67	0	0.26	0	0	0	0.49	ensembl_havana	protein_coding	7	12	+	81331594	81650533	6121
ENSG00000116678	LEPR	5.0191	-0.1889	4.8303	2.82286e-05	0.000797531	0	8.39	0.27	13	0.42	18.44	1.31	28.03	0.24	12.6	0.53	6.62	0.27	8.32	1.42	7.71	0.61	1.26	0.09	1.29	0.17	2.08	ensembl_havana	protein_coding	8	1	+	65886248	66107242	11457
ENSG00000102265	TIMP1	5.015	4.2197	9.2347	1.68968e-10	7.2247e-08	101.26	2703.56	42.27	787.61	25.58	816.16	24.47	1769.23	42.98	2205.46	20.17	813.69	128.12	1318.17	49.83	1106.28	83.01	458.05	4.44	470.66	19.51	518.05	ensembl_havana	protein_coding	6	X	+	47441712	47446188	1790
ENSG00000123096	SSPN	5.0083	-3.2074	1.8009	1.78167e-06	7.91712e-05	0.04	4.76	0	8.59	0.09	2.94	2.56	13.61	1.25	11.09	0	1.94	0	7.73	0.16	1.52	0	0.79	0	1.24	0	3.87	ensembl_havana	protein_coding	8	12	+	26274924	26452223	4997
ENSG00000113594	LIFR	5.0072	-1.9239	3.0833	3.39684e-05	0.000932363	1	5.38	0	4.35	0.07	2.38	0.79	3.32	0	2.85	0.01	1.11	1.49	4.02	0.36	3.12	0	0.39	0	0.28	0	1.2	ensembl_havana	protein_coding	9	5	-	38475065	38608456	11864
ENSG00000258425	CTD-2207P18.1	5.0039	-4.5215	0.4824	6.44415e-09	8.85656e-07	0	7.73	0	7.64	0	2.24	0	6.72	0	11.36	0	1.5	0	7.65	0	3.36	0	1.45	0	2.35	0	1.06	havana	lincRNA	1	14	+	75018884	75026751	518
ENSG00000185340	GAS2L1	5.0028	-3.1429	1.8599	4.86553e-06	0.000183564	0	3.84	0.15	5.44	0	0.76	0.09	2.64	0.05	2.7	0	1.15	0.68	14.78	4.81	3.13	0	0.15	0	8.45	0	1.84	ensembl_havana	protein_coding	11	22	+	29702572	29708774	4480
ENSG00000172201	ID4	4.9984	-4.5215	0.4769	6.43049e-07	3.39915e-05	0	1.29	0	1.16	0	1.09	0	2.06	0	1.75	0	0.32	0	1.25	0	0.6	0	0.09	0	0.03	0	0.7	ensembl_havana	protein_coding	1	6	+	19837617	19840915	2344
ENSG00000205403	CFI	4.9982	-3.5103	1.488	4.62128e-07	2.57733e-05	0	0.91	0	1.92	0	2.63	0	5.15	0.08	2.3	0	1.75	0	0.62	0.89	1.16	0.13	0.48	0	4.92	0.03	0.46	ensembl_havana	protein_coding	6	4	-	110661852	110723335	3873
ENSG00000184500	PROS1	4.9936	-3.332	1.6616	1.29633e-06	6.04934e-05	0	0.85	0.08	1.29	0	1.58	0.24	3.87	0	1.63	0	1.16	0.93	0.74	0	1.18	0	0.12	0.04	0.46	0	1.02	ensembl_havana	protein_coding	5	3	-	93591881	93692910	4425
ENSG00000065833	ME1	4.9931	-3.0857	1.9074	4.91697e-06	0.00018478	0	2.52	0.41	1.37	0	0.66	0	5.54	0	2.8	0	1.3	0	3.16	1.12	3.78	0	0.5	0.1	0.21	0.08	2.52	ensembl_havana	protein_coding	3	6	-	83920108	84140797	3378
ENSG00000106688	SLC1A1	4.9852	-4.5215	0.4637	1.81937e-05	0.000558318	0	1.44	0	0.62	0	0.61	0	1.79	0	1.2	0	1.12	0	0.2	0	0.8	0	0.04	0	0	0	0.46	ensembl_havana	protein_coding	3	9	+	4490444	4587469	3998
ENSG00000133687	TMTC1	4.984	-4.5215	0.4625	1.86416e-05	0.000570244	0	0.78	0	1.35	0	0.22	0	1.41	0	1.46	0	0.29	0	0.92	0	0.31	0	0.02	0	0	0	0.09	ensembl_havana	protein_coding	10	12	-	29653773	29937692	14636
ENSG00000099139	PCSK5	4.9757	-3.4912	1.4845	0.000231429	0.00479325	0.02	0.7	0	2.47	0	1.64	0.13	2.18	0.04	3.79	0.07	1.21	0	0.44	0	0.53	0	0.13	0	0	0	0.34	ensembl_havana	protein_coding	5	9	+	78505560	78977255	12705
ENSG00000206195	AP000525.9	4.9695	-4.41	0.5595	2.27749e-05	0.000671075	0	3.18	0	0.43	0	0.87	0	0.49	0.23	0.48	0	0.08	0	2.07	0	2.13	0	0.62	0	0	0	1.35	havana	processed_transcript	6	22	-	16147979	16193004	5545
ENSG00000101335	MYL9	4.9669	1.5863	6.5532	1.87534e-06	8.276e-05	6.09	185.3	1.12	139.39	42.39	79.83	16.08	238.09	1.17	207.99	0.3	24.45	10.41	107.67	0.96	98.88	44.83	53.5	1.23	37.51	0.96	55.88	ensembl_havana	protein_coding	2	20	+	35169887	35178228	1199
ENSG00000154654	NCAM2	4.9573	-3.9079	1.0494	0.000122672	0.00281662	0	3.34	0	3.63	1.59	4.7	0	2.12	0	3.77	0	2.5	0	0.06	0.01	1.33	0	0.94	0	0	0	1.46	ensembl_havana	protein_coding	6	21	+	22370633	22915650	8732
ENSG00000164111	ANXA5	4.9505	2.3164	7.2669	2.62568e-05	0.000756297	0	213.02	51.35	118.43	29.42	83.85	2.12	168.94	24.42	186.46	32.74	101.18	1.57	128.62	1.13	108.67	0	32.48	14.21	47.52	29.83	116.42	ensembl_havana	protein_coding	11	4	-	122589110	122618268	3034
ENSG00000149591	TAGLN	4.9452	2.8497	7.7949	2.33826e-09	4.4545e-07	2.73	330.66	0.55	319.92	4.58	110.66	2.28	609.84	8.17	353.77	3.83	47.85	14.58	249.85	2.77	226.37	4.44	90.31	5.95	220.94	8.96	160.09	ensembl_havana	protein_coding	8	11	+	117070037	117075498	3917
ENSG00000121904	CSMD2	4.9417	-4.0277	0.914	2.84792e-07	1.75165e-05	0.04	0.29	0	0.18	0	0.27	0.14	0.51	0	0.16	0	0.1	0	1.29	0	0.54	0	0.14	0.03	1.71	0	0.6	ensembl_havana	protein_coding	9	1	-	33979609	34631443	18147
ENSG00000165152	TMEM246	4.9403	-4.3774	0.5629	9.69295e-09	1.21105e-06	0	0.67	0	0.49	0	0.66	0	0.74	0.02	0.37	0	0.15	0	0.23	0	0.47	0	0.05	0	0.61	0	0.24	ensembl_havana	protein_coding	4	9	-	104235453	104295819	5568
ENSG00000106538	RARRES2	4.9402	-2.0458	2.8944	0.0113447	0.125241	0.15	17.68	0	61.38	0.19	27.56	0	86.59	0.4	78.9	0.58	7.5	11.99	55.66	0	30.55	0.42	18.33	0	0	0	0.16	ensembl_havana	protein_coding	5	7	-	150035408	150038763	1919
ENSG00000091136	LAMB1	4.9363	1.3761	6.3124	3.6368e-08	3.25468e-06	2.83	38.5	0.27	69.17	3.64	51.23	9.56	68.09	4.99	55.59	4.35	26	15.53	43.76	4.5	34.26	4.21	12.69	6.43	21.22	1.02	44.8	ensembl_havana	protein_coding	13	7	-	107564244	107643700	8140
ENSG00000079156	OSBPL6	4.9202	-4.3774	0.5428	6.3765e-06	0.000230621	0	1.21	0	0.92	0	0.21	0	0.62	0	1.79	0	0.11	0	0.21	0	1.24	0	0.28	0	0	0.03	0.51	ensembl_havana	protein_coding	9	2	+	179059208	179264160	8028
ENSG00000187800	PEAR1	4.9092	-2.7455	2.1638	0.000233063	0.00481542	0.13	1.19	0	3.48	0	3.02	0	3.01	0.28	2.94	0	0.86	0	0.09	1.45	1.75	0.13	0.08	0	0.39	0	6.17	ensembl_havana	protein_coding	7	1	+	156863490	156886226	5530
ENSG00000157985	AGAP1	4.9012	-2.3053	2.5959	0.000435022	0.00815021	0	1.99	0	1.06	0.15	0.96	0	2.48	14.53	10.08	0.07	0.83	0	4.18	3.76	3.51	0	0.07	0	1.64	0	2.4	ensembl_havana	protein_coding	11	2	+	236402733	237040444	13896
ENSG00000105825	TFPI2	4.9004	-4.2099	0.6905	1.1781e-05	0.000388147	0	3.51	0	2.45	0	1.41	0.34	3.53	0	1.43	0	1.38	0	1.43	0	1.43	0	0.3	0	0	0	1.72	ensembl_havana	protein_coding	4	7	-	93514709	93520303	2663
ENSG00000151090	THRB	4.8994	-3.0325	1.8669	9.86734e-09	1.22489e-06	0	0.46	0	2.07	0	1.3	0	1.05	0.01	2.27	0	0.63	0	6.04	0.18	1.67	0.04	0.2	0.02	1.64	0.08	1.9	ensembl_havana	protein_coding	12	3	-	24158651	24536773	8709
ENSG00000162687	KCNT2	4.8972	-4.1557	0.7416	4.69828e-05	0.00123497	0	0.55	0	0.74	0	1.33	0	1.5	0	1.05	0	0.6	0	1.69	0.13	0.42	0	0.09	0	0	0	0.34	ensembl_havana	protein_coding	8	1	-	196194909	196578355	7124
ENSG00000123095	BHLHE41	4.8927	-2.2293	2.6634	0.000605482	0.0107783	0.91	7.57	0	7.2	0.06	2.23	3.77	21.26	1.95	22.56	0	1.54	0	6.83	3.44	12.74	0	0.64	0	0.25	0	0.08	ensembl_havana	protein_coding	3	12	-	26272959	26278060	3948
ENSG00000248429	RP11-597D13.9	4.885	-4.5215	0.3635	7.84424e-06	0.00027492	0	3.27	0	1.98	0	1.39	0	1.34	0	0.81	0	0.2	0	0.61	0	1.4	0	0.39	0	0	0	0.18	havana	antisense	5	4	+	159091904	159124029	5639
ENSG00000128606	LRRC17	4.8674	-3.2927	1.5747	0.000143243	0.00318998	0	3.1	0	3.52	0.27	5.11	0.43	4.05	0.27	3.98	0.04	4.83	0	4.15	0.21	2.26	0	0.96	0	0	0.04	0.48	ensembl_havana	protein_coding	5	7	+	102553438	102585396	2674
ENSG00000106080	FKBP14	4.865	-1.8627	3.0023	0.00095666	0.0157326	0	6.71	0	3.25	0.08	3.01	0	7.37	0.46	5.26	0.7	4.08	0.58	3.74	0.03	2.69	0.65	0.48	0	0.01	0.01	2.03	ensembl_havana	protein_coding	4	7	-	30050203	30066300	5326
ENSG00000224729	PCOLCE-AS1	4.8634	-3.6989	1.1645	1.86418e-06	8.24569e-05	0	2.07	0	12.08	0	8.01	0.28	14.69	0	11.42	0	1.61	1.07	11.71	0	3.64	0	0.65	0	1.28	0.21	7.43	ensembl_havana	antisense	3	7	-	100187025	100201829	3164
ENSG00000196586	MYO6	4.8624	-1.583	3.2794	3.54526e-06	0.000139498	0.33	2.72	0	1.39	0	1.65	0.79	3.21	0.4	2.02	0.1	1.8	0	3.3	0	1.51	0	0.39	0.65	6.64	0.65	2.24	ensembl_havana	protein_coding	6	6	+	76458909	76629254	8785
ENSG00000138119	MYOF	4.8567	1.8311	6.6878	4.22458e-07	2.40489e-05	0.73	38.62	0.48	29.42	36.36	52.14	3.49	58.01	0.13	53.55	0.08	16.3	1.95	17.3	9.31	37.54	5.27	8.05	0.3	15.03	0.09	29.27	ensembl_havana	protein_coding	11	10	-	95066186	95242074	8499
ENSG00000144583	MARCH4	4.8388	-4.3774	0.4615	3.13567e-06	0.000126751	0	1.04	0	0.1	0	0.06	0	0.88	0	1.12	0	0.11	0	1.19	0	0.23	0	0.03	0	0.91	0.02	0.45	ensembl_havana	protein_coding	1	2	-	217122588	217236750	4447
ENSG00000050405	LIMA1	4.827	1.485	6.3121	2.55749e-06	0.000106282	0	32.15	4.56	35.21	1.29	20.65	2.53	46.97	12.49	46.25	5.2	19.84	0	23.45	16.38	37	6.17	17.83	0.77	16.68	1.21	30.94	ensembl_havana	protein_coding	16	12	-	50569571	50677329	6317
ENSG00000172572	PDE3A	4.8196	-4.3104	0.5093	3.17455e-10	1.03528e-07	0.02	0.24	0	0.7	0	0.2	0	0.15	0	0.27	0	0.19	0	0.18	0	0.21	0	0.05	0	0.47	0	0.26	ensembl_havana	protein_coding	3	12	+	20522179	20837315	8398
ENSG00000179241	LDLRAD3	4.8149	-3.464	1.3509	3.15362e-05	0.000874679	0	1.37	0	0.7	0	2.01	0	1.72	5.75	6.68	0.04	0.3	0	1.22	0	1.98	0	0.7	0.04	0.12	0	0.54	ensembl_havana	protein_coding	6	11	+	35965531	36253686	4575
ENSG00000005884	ITGA3	4.8052	-2.2475	2.5578	5.03743e-06	0.00018857	0	9.6	0.74	1.45	0.04	2.03	0.22	1.45	0.26	2.24	0	3.49	0.68	6.22	2.4	2.96	0.23	2.18	0	4.42	0.41	8.84	ensembl_havana	protein_coding	17	17	+	48133332	48167845	9802
ENSG00000155760	FZD7	4.803	-1.622	3.181	2.00855e-07	1.31005e-05	0	2.19	0	5.43	0.06	3.02	0.33	4.98	0.33	4.8	0.05	1.75	0.66	2.36	0.08	3.26	0.13	0.57	0.02	2.1	0.14	1.42	ensembl_havana	protein_coding	1	2	+	202899310	202903160	3851
ENSG00000127990	SGCE	4.7869	-1.7055	3.0813	0.000187992	0.00402354	7.26	8.4	0	18.76	1.16	14.1	2.97	25.02	1.22	25.8	0	18	0.32	1.63	0.08	7.24	0.48	0.73	0	1.11	0.11	10.03	ensembl_havana	protein_coding	11	7	-	94214542	94285521	2547
ENSG00000177045	SIX5	4.7617	-3.2865	1.4752	0.000266821	0.00536458	0	2.8	0	2.47	0.39	3.58	0	3.58	0.63	4.98	0	0.47	0	2.7	0.33	1.69	0	1.03	0	0	0	1.52	ensembl_havana	protein_coding	3	19	-	46268043	46272484	3556
ENSG00000109625	CPZ	4.7555	-3.17	1.5855	0.000589828	0.0105473	0	1.48	0	2.74	0	3.09	4.06	12.59	0	5.05	0	2.33	0	1.67	3.03	4.7	0	1.89	0	0	0.36	0.59	ensembl_havana	protein_coding	10	4	+	8594387	8621488	5562
ENSG00000169515	CCDC8	4.7505	-3.4636	1.287	9.41066e-05	0.00224932	0	1.23	0	1.81	0	0.97	0	2.83	0.09	2.77	0	1.03	0	0.8	0	0.87	0	0.38	0.3	0	0.11	1.34	ensembl_havana	protein_coding	1	19	-	46913629	46916841	3213
ENSG00000197712	FAM114A1	4.7456	0.5162	5.2618	1.30184e-08	1.49099e-06	2.26	20.75	1.27	17.31	0.87	14.3	0.22	39.02	1.29	23.87	0.1	7.31	0.92	12.56	0.39	13.54	1.83	6.28	2.8	12.11	2.95	12.28	ensembl_havana	protein_coding	6	4	+	38869298	38947360	4871
ENSG00000080493	SLC4A4	4.7431	-3.0912	1.6519	2.01563e-06	8.71521e-05	0	1.56	0	0.77	0	0.92	1.38	0.92	0	0.72	0.58	0.57	0	0.23	0	0.57	0.25	0.12	0	0.37	0	0.8	ensembl_havana	protein_coding	6	4	+	72053003	72437804	8361
ENSG00000259279	CTD-2033D15.1	4.7328	-3.2488	1.484	2.93296e-06	0.000119309	0.67	51.17	0	34.49	0	13.97	0	63.32	0	98.6	0	16.79	4.45	13.68	0.47	12.04	2.26	3.04	3.11	20.04	0	7.28	havana	antisense	1	15	-	39885781	39886432	281
ENSG00000180139	ACTA2-AS1	4.7304	0.6017	5.3321	5.97002e-05	0.00152751	1.92	31.51	0.64	47.32	0.13	12.47	0.27	85.87	0.25	53.69	0.79	11.44	3.13	20.42	1.21	25.09	2.53	7.61	0.77	2.69	1.12	5.16	ensembl_havana	antisense	2	10	+	90692400	90700368	2721
ENSG00000144935	TRPC1	4.7278	-4.0533	0.6745	5.86728e-07	3.1359e-05	0	0.72	0	0.93	0	2.03	0	2.64	0.17	3.25	0	0.33	0.55	0.5	0	0.55	0	0.13	0	0.6	0	0.57	ensembl_havana	protein_coding	4	3	+	142442916	142526730	4768
ENSG00000148677	ANKRD1	4.7257	-3.9947	0.731	4.56789e-06	0.000174386	0	6.11	0	0.32	0	0.36	0	1.57	0.14	5.42	0	1.85	0.06	0.47	0	0.14	0.04	0.25	0	1.25	0	0.79	ensembl_havana	protein_coding	1	10	-	92671853	92681033	1979
ENSG00000167772	ANGPTL4	4.7231	-2.2276	2.4955	6.18582e-05	0.00156894	0.12	10.45	0	1.62	0.06	4.89	0.47	4.11	0.21	8.95	0.13	4.38	0.48	16.15	0	10.08	1.36	2.47	0.16	14.63	0.25	0.15	ensembl_havana	protein_coding	12	19	+	8428173	8439257	2482
ENSG00000178882	FAM101A	4.7228	-4.2351	0.4878	3.94798e-05	0.00105651	0	2.46	0.06	0.91	0	0.4	0	1.43	0	3.33	0	1.29	0	3.34	0	1.3	0.04	0.45	0	0	0	0.24	ensembl_havana	protein_coding	6	12	+	124457788	124800570	2969
ENSG00000173706	HEG1	4.718	1.2973	6.0153	1.37793e-06	6.3886e-05	5.16	25	1.22	19.98	1.4	14.04	0.12	35.84	3.58	40.7	0	11.88	0.15	20.04	3.27	19.21	0.6	6.09	0.71	87.32	0.49	12.53	ensembl_havana	protein_coding	6	3	-	124684554	124774802	9925
ENSG00000128641	MYO1B	4.7134	1.3938	6.1072	0.000166085	0.00363141	12.34	30.15	0	11.3	18.31	25.89	12.23	37.71	0.78	16.39	0.1	7.47	16.06	20.99	10.78	23.35	2.79	9.17	0.4	5.53	0	10.33	ensembl_havana	protein_coding	15	2	+	192109911	192290115	9527
ENSG00000115295	CLIP4	4.7129	-2.5268	2.1861	0.00171107	0.0261085	0	4.16	0	2.75	0	2.15	3.96	4.75	6.32	8.03	0.07	3.12	0.08	1.61	0.07	4.15	0	0.64	0	0	0	1.94	ensembl_havana	protein_coding	12	2	+	29320571	29412509	7775
ENSG00000049130	KITLG	4.7127	-4.3104	0.4023	1.49509e-05	0.000477858	0	1.53	0	1.27	0	2.03	0	1.1	0	0.71	0	1.16	0	0.2	0.09	0.74	0	0.35	0	0	0	0.52	ensembl_havana	protein_coding	5	12	-	88886570	88974628	6030
ENSG00000111052	LIN7A	4.7112	-3.5989	1.1124	4.99672e-05	0.00131162	0	1.16	0	2.2	0	2.22	0	5.14	0	1.76	0	0.6	0	3.42	3.09	1.85	0	0.17	0.02	0.02	0	0.62	ensembl_havana	protein_coding	4	12	-	81186299	81331704	6795
ENSG00000172061	LRRC15	4.7094	-1.7794	2.93	0.000552289	0.0100062	0	1.64	0.04	4.11	0.07	1.52	0	4.75	0	6.19	0	0.97	2.33	2.84	0	5.17	0.13	1.07	0.72	0.07	1.22	0.95	ensembl_havana	protein_coding	3	3	-	194075976	194090472	5940
ENSG00000004776	HSPB6	4.6995	-2.6643	2.0352	1.93574e-06	8.50357e-05	0	1	1.31	5.15	0.43	6.08	0.83	12.62	0.07	6.08	0.2	2.6	0	3.72	0	2.28	0	0.6	0.13	1.44	0.4	7.36	ensembl_havana	protein_coding	3	19	-	36245469	36248980	1722
ENSG00000164114	MAP9	4.6995	-2.7399	1.9596	2.92021e-07	1.78942e-05	0	1.74	0	1.49	0	2.2	0.85	3.4	0.14	1.99	0.47	1.65	0	4.64	0	2.1	0	0.78	0.04	0.1	0.05	1.47	ensembl_havana	protein_coding	8	4	-	156263810	156298122	8857
ENSG00000173917	HOXB2	4.6943	-3.6788	1.0155	2.54567e-06	0.00010602	0	2	0	1.69	0.08	1.16	0	1.36	3.16	5.77	0	0.43	0	0.6	0	0.46	0	0.43	0	1.63	0	2.22	ensembl_havana	protein_coding	4	17	-	46618256	46623441	3460
ENSG00000158270	COLEC12	4.6941	-3.3797	1.3144	7.7746e-07	4.04076e-05	0.09	0.48	0	1.75	0	1.61	0	0.94	0.09	0.38	0	0.65	0	0.34	0.08	0.56	0	0.2	0	1.69	0.07	5.16	ensembl_havana	protein_coding	2	18	-	319361	500722	4719
ENSG00000238273	AC012360.6	4.6934	-4.5215	0.1719	5.61814e-08	4.46688e-06	0	1.42	0	1.14	0	0.2	0	2.35	0	1.43	0	0.53	0	0.21	0	1.67	0	0.45	0	1.98	0	1.51	havana	antisense	2	2	+	105979495	105995296	2609
ENSG00000198795	ZNF521	4.6763	-2.4145	2.2618	0.00222393	0.0324417	0	2.62	0	4.94	0	4.19	0	5.53	21.11	17.21	0.02	3.23	0.56	6.69	1.03	4.91	1.23	1.69	0	0	0	2.4	ensembl_havana	protein_coding	14	18	-	22641890	22932154	6223
ENSG00000104447	TRPS1	4.669	-0.5119	4.1571	0.000529628	0.00963191	0.09	6.1	0	3.06	0.1	3.95	0.78	5.98	15.93	15.43	10.46	13.23	1.29	4.95	0	5.26	0.19	0.87	0.09	0.97	0.07	2.68	ensembl_havana	protein_coding	11	8	-	116420724	116821899	11072
ENSG00000137821	LRRC49	4.6598	-4.5215	0.1383	1.95168e-06	8.51525e-05	0	0.6	0	2.37	0	0.86	0	5.07	0	2.07	0	1.69	0	2.88	0	1.15	0	0.32	0	0	0	1.91	ensembl_havana	protein_coding	29	15	+	71145578	71342414	6409
ENSG00000111077	TENC1	4.6583	-0.3463	4.3121	8.0998e-07	4.16706e-05	0.12	15.06	0.92	14.68	1.35	11.39	0.29	18.88	1.08	14.62	1.67	3.72	2.07	15.42	0	7.99	0.85	5.22	2.13	50.28	3.19	7.05	ensembl_havana	protein_coding	21	12	+	53440753	53458156	8093
ENSG00000136026	CKAP4	4.6568	1.6854	6.3422	4.69844e-06	0.000178244	8.33	38.23	0	29.57	4.52	23.01	7.76	67.47	7.94	52.56	4.27	23.65	15.39	35.87	5.45	27.75	1.37	7.92	0.95	19.73	0.15	23.03	ensembl_havana	protein_coding	3	12	-	106631655	106698057	3638
ENSG00000144730	IL17RD	4.6478	-4.0984	0.5494	3.77609e-06	0.000147375	0	0.08	0	1.25	0	0.4	0	1.72	0	0.7	0	0.02	0.05	0.32	0.01	0.74	0	0.05	0	0.16	0	0.1	ensembl_havana	protein_coding	8	3	-	57124010	57204334	9576
ENSG00000128422	KRT17	4.6454	-4.3774	0.2681	0.000136761	0.00307409	0	8.87	0.09	0.72	0	1.27	0	2.19	0	5.83	0	1.57	0	0.11	0	1.03	0	1.77	0	0	0	0.07	ensembl_havana	protein_coding	6	17	-	39775689	39781094	2537
ENSG00000143067	ZNF697	4.64	-3.9947	0.6453	1.73487e-06	7.76296e-05	0	0.67	0	0.37	0.08	0.03	0	0.4	0.05	0.72	0	0.16	0	1.17	0	1.05	0	0.21	0	0.11	0	0.27	ensembl_havana	protein_coding	1	1	-	120162045	120190396	5041
ENSG00000181982	CCDC149	4.6359	-2.6782	1.9577	4.4013e-05	0.00116647	0	1.55	0.81	2.51	0	2.91	0	4.95	0	6.6	0	0.65	0	2.84	0	1.13	0	1.31	2.24	8.15	2.46	4.77	ensembl_havana	protein_coding	8	4	-	24807739	24981826	9584
ENSG00000188783	PRELP	4.6332	-3.7077	0.9255	2.97681e-05	0.000833939	0	0.32	0	0.98	0	0.58	0.06	0.56	0	0.91	0.01	0.3	0.04	0.08	0	0.01	0	0.05	0	1.18	0.03	1.78	ensembl_havana	protein_coding	1	1	+	203444956	203460480	5747
ENSG00000168140	VASN	4.6261	-0.687	3.9391	1.10013e-06	5.31851e-05	0.51	7.4	0.14	7.61	2.27	9.02	0.23	11.06	0.65	16.29	0.1	3.36	0.72	3.84	0.03	4.62	0.43	1.16	0.05	6.96	0.07	4.97	ensembl_havana	protein_coding	1	16	+	4421849	4433529	2806
ENSG00000116016	EPAS1	4.6209	1.8778	6.4987	6.92197e-05	0.00173193	17.86	56.56	1.41	22.34	18.52	36.82	3.47	36.16	1.83	44.98	2.38	15.54	1.46	28.19	32.44	41.13	1.11	5.38	0	21.39	0.06	11.99	ensembl_havana	protein_coding	10	2	+	46520806	46613836	7296
ENSG00000108691	CCL2	4.6158	0.0086	4.6244	2.89739e-05	0.000815039	85.48	69	0	25.62	2.05	32.02	24.45	97.02	0	49	0	22.54	24.11	26.79	1.29	27.44	23.87	32.58	0.31	53.95	1.41	66.56	ensembl_havana	protein_coding	3	17	+	32582304	32584222	1137
ENSG00000176826	FKBP9L	4.6155	-3.7324	0.8832	7.6942e-05	0.001898	0.09	1.46	0	0.31	0.13	2.58	0	4.04	0	1.87	0	0.93	0.05	2.39	0.05	1.93	0	0.28	0	0	0	2.14	ensembl_havana	pseudogene	3	7	-	55748767	55780945	3522
ENSG00000130176	CNN1	4.6138	-4.5215	0.0923	0.000223636	0.00465188	0	1.59	0	4.05	0	0.44	0	9.18	0	1.65	0	0.43	0	4.23	0	5.03	0	1.06	0	0	0	0	ensembl_havana	protein_coding	11	19	+	11649532	11661138	2939
ENSG00000269936	MIR145	4.6113	-4.2668	0.3445	4.66689e-05	0.00122839	0	2.18	0	0.96	0	0.25	0.19	3.46	0	1.24	0	1.25	0	0.56	0	1.69	0	0.08	0	0.03	0	0.04	ensembl_havana	lincRNA	2	5	+	148809849	148812397	2549
ENSG00000259605	AC074212.5	4.6105	-3.2489	1.3616	0.000254829	0.00518076	0	4.54	0	3.21	0.24	3.35	0	5.88	1.75	8.64	0	0.68	0	4.14	0.51	1.92	0	1.63	0.05	0	0	3.37	havana	antisense	2	19	+	46268043	46273064	2600
ENSG00000160200	CBS	4.6099	-1.1304	3.4795	8.06197e-06	0.000281015	1.89	8.22	0.06	4.63	0	2.52	0.5	12.6	8.4	14.1	0.5	2.74	0.24	5.27	0	4.83	1.54	1.86	0.2	6.24	0	4.26	ensembl_havana	protein_coding	19	21	-	44473301	44497053	6833
ENSG00000180155	LYNX1	4.6084	-4.5215	0.0869	0.000128337	0.00291538	0	5.67	0	3.99	0	0.18	0	1.4	0	3.12	0	1.16	0	3.36	0	0.54	0	0	0	0	0	1.38	ensembl_havana	protein_coding	10	8	-	143845752	143859640	6037
ENSG00000183287	CCBE1	4.6056	-2.7541	1.8514	2.02321e-05	0.000611125	0.19	0.35	0	1.44	0	0.93	0	1.35	2.44	5.71	0.01	0.47	0.72	0.14	0.17	1.18	0.05	0.15	0	9.04	0.01	10.25	ensembl_havana	protein_coding	4	18	-	57098172	57364612	6577
ENSG00000261105	RP11-173B14.5	4.5984	-4.1295	0.4689	2.84946e-07	1.75165e-05	0	9.68	0	4.04	0.75	3.72	0	6.38	0	6.47	0	1.18	0	4.9	0.17	2.07	0	0.5	0	8.37	0	1.46	havana	antisense	2	13	-	76178836	76210130	593
ENSG00000074047	GLI2	4.597	-1.4525	3.1445	0.00162522	0.0249967	3.34	4.37	0	0.56	0	0.73	20.04	67.58	0	9.09	0	0.88	2.99	13.17	40.07	21.12	0	0.28	0	1.28	0	1.25	ensembl_havana	protein_coding	14	2	+	121493199	121750229	7341
ENSG00000101680	LAMA1	4.5918	-4.3104	0.2814	1.99782e-06	8.67721e-05	0	0.27	0	0.22	0	0.45	0	0.64	0	0.39	0	0.67	0	0.26	0	0.05	0.04	0.02	0	0.01	0	0.25	ensembl_havana	protein_coding	8	18	-	6941743	7117813	15872
ENSG00000047936	ROS1	4.5899	-4.5215	0.0684	0.000175058	0.00379313	0	2.14	0	0.11	0	0.1	0	0.44	0	0.57	0	0.02	0	1.14	0	0.94	0	0.01	0	0	0	0.13	ensembl_havana	protein_coding	3	6	-	117609463	117747018	7856
ENSG00000147459	DOCK5	4.5896	-0.7188	3.8708	0.0026104	0.0372601	0	1.91	0.24	1.93	0.11	1.54	0.27	3.28	0.02	5.43	0	2.88	0	1.05	22.62	20.2	0	0.62	3.65	6.42	5.96	9.16	ensembl_havana	protein_coding	12	8	+	25042238	25275598	15960
ENSG00000123610	TNFAIP6	4.5882	-4.2099	0.3782	9.61248e-08	7.14107e-06	0	4.26	0	1.29	0	0.94	0	1.97	0	1.91	0	0.55	0	0.93	0.52	1.11	0	0.78	0	0.22	0	0.3	ensembl_havana	protein_coding	2	2	+	152214106	152236560	1577
ENSG00000166402	TUB	4.5813	-3.4499	1.1313	0.000222088	0.00462468	0	1	0	0.51	0.13	0.58	0	1.45	0.26	0.96	0	0.28	0.25	0.89	0	0.52	0	0.11	0	0	0	0.43	ensembl_havana	protein_coding	3	11	+	8040791	8127659	6722
ENSG00000231528	FAM225A	4.5813	-3.8918	0.6895	1.95741e-05	0.000594047	0	0.57	0	0.67	0	0.52	0	0.23	0	0.47	0.04	0.33	0	0.68	0	0.64	0	0.12	0	0	0.08	0.35	ensembl_havana	lincRNA	2	9	+	115875353	115882208	6100
ENSG00000125965	GDF5	4.5771	-4.5215	0.0557	0.000137023	0.00307639	0	0.05	0	0.7	0	3.26	0	1.86	0	0.94	0	1.69	0	0.28	0	0.07	0	0.23	0	0	0	4.76	ensembl_havana	protein_coding	2	20	-	34021145	34042568	2646
ENSG00000143416	SELENBP1	4.577	-4.5215	0.0556	5.13832e-07	2.80871e-05	0	0.55	0	1.73	0	1.45	0	2.72	0	1.13	0	0.17	0	0.59	0	0.79	0	0.1	0	1.44	0	1.19	ensembl_havana	protein_coding	20	1	-	151336778	151345209	3504
ENSG00000114405	C3orf14	4.576	-4.5215	0.0545	1.05481e-08	1.27645e-06	0	2.95	0	2.1	0	2.32	0	3.4	0	1.73	0	0.87	0	3.31	0	3	0	0.21	0	1.15	0	2.2	ensembl_havana	protein_coding	7	3	+	62304648	62321888	4430
ENSG00000143889	HNRNPLL	4.5564	-3.1865	1.3699	5.66609e-06	0.000208853	0	3.23	0	1.56	0.06	1.26	0.39	2.44	0.81	1.78	0	2.35	0.36	4.63	0.2	1.61	0	1.05	0	0.06	0	1.08	ensembl_havana	protein_coding	12	2	-	38789120	38830728	5923
ENSG00000120820	GLT8D2	4.553	-1.1392	3.4138	2.90352e-06	0.000118613	0.15	7.96	0.2	10.69	0.14	19.76	0.7	24.09	0.37	24.13	0.76	7.48	0.44	11.31	0.55	8.15	0.79	1.09	0.7	2.13	0.22	5.14	ensembl_havana	protein_coding	7	12	-	104382762	104457961	3271
ENSG00000271303	SRXN1	4.5478	-2.7864	1.7614	0.000488919	0.00903678	0	3.25	0.1	2.2	0.04	0.85	0	3.54	0.2	2.57	0	1.15	0	1.91	1.81	4.65	0.13	1	0	0	0.03	2.71	ensembl_havana	protein_coding	1	20	-	627259	634014	2698
ENSG00000101938	CHRDL1	4.5333	-0.5336	3.9997	0.0138233	0.14587	0	0.86	0	1.7	0	7.52	0	9.78	16.44	13.98	0	6.63	0	2.65	1.76	1.17	0	0.39	51.58	76.73	16.19	19.57	ensembl_havana	protein_coding	7	X	-	109917084	110039286	4159
ENSG00000112715	VEGFA	4.5313	0.2653	4.7966	0.0001414	0.0031599	2.8	27.11	0.91	19.51	0.04	9.07	0	26.76	4.69	19.58	0.2	5.35	31.26	61.35	3.08	34.06	4.92	7.06	0	1.65	3.01	11.76	ensembl_havana	protein_coding	25	6	+	43737921	43754224	14431
ENSG00000135480	KRT7	4.5264	-4.3104	0.216	5.88351e-05	0.0015094	0	4.28	0	0.32	0	0.1	0	2.07	0	8.54	0	2.4	0	1.95	0	5.04	0.24	0.87	0	0	0	4.87	ensembl_havana	protein_coding	13	12	+	52626304	52645970	4093
ENSG00000155011	DKK2	4.5256	-3.9534	0.5722	0.000562018	0.0101616	0	3.96	0	1.9	0	1.23	0	0.99	0.02	1.63	0	1.22	0	0.79	0.58	0.24	0	0.6	0	0	0	0	ensembl_havana	protein_coding	4	4	-	107842959	108204963	4319
ENSG00000056998	GYG2	4.5223	-3.103	1.4193	0.000416081	0.007872	0	2.74	0	0.86	0	1.36	0	1.68	0	2.04	0	1.77	0.74	3.08	0	0.98	1.81	2.8	0.13	0	0	0.46	ensembl_havana	protein_coding	10	X	+	2746829	2800859	3646
ENSG00000157227	MMP14	4.5217	0.1902	4.7119	0.000389287	0.00744778	4.38	15.65	13.08	47.88	0	13.4	0.1	44.01	2.09	45.23	0.52	8.82	0	12.51	4.39	22.17	0	2.3	16.58	33.07	31.97	44.38	ensembl_havana	protein_coding	6	14	+	23305766	23318236	4464
ENSG00000137285	TUBB2B	4.5172	-4.1214	0.3958	0.000469428	0.00870999	0	1.72	0	1.46	0	0.44	0	4.01	0.08	2.1	0	0.78	0	2.79	0	1.85	0	0	0.07	0	0	2.33	ensembl_havana	protein_coding	2	6	-	3224495	3231964	2194
ENSG00000115107	STEAP3	4.5081	-2.8101	1.698	1.77801e-05	0.000549128	0	2.8	0.13	0.56	0	0.47	0	0.68	0.09	1.75	0.85	0.99	0	1.2	0.81	3.03	0	0.18	0	4.14	0	0.79	ensembl_havana	protein_coding	8	2	+	119981384	120023228	4713
ENSG00000183853	KIRREL	4.4985	0.8934	5.392	2.44737e-05	0.000713483	2.1	11.18	0.62	10.79	0.9	8.01	0.14	15.89	0.75	18.11	0.19	4.62	0.55	6.27	4.4	9.52	1.07	2.64	0	5.16	0.04	4.04	ensembl_havana	protein_coding	6	1	+	157963063	158070052	7872
ENSG00000146242	TPBG	4.4979	-0.1207	4.3771	0.000277553	0.00556291	0	6.27	10.75	15.69	0	6.69	0.57	7.64	0.06	7.49	13.15	14.58	0	8.08	0.29	4.87	0	1.27	1.11	7.2	13.89	20.07	ensembl_havana	protein_coding	3	6	+	83072923	83080545	6904
ENSG00000132321	IQCA1	4.4951	-4.5215	-0.0263	0.000152396	0.00337041	0	1.38	0	1.26	0	0.66	0	1.66	0	1.52	0	1.08	0	1.19	0	0.11	0	0.19	0	0	0	0	ensembl_havana	protein_coding	10	2	-	237232794	237416185	5970
ENSG00000037965	HOXC8	4.4946	-4.5215	-0.0268	2.82686e-05	0.000797531	0	0.64	0	0.69	0	0.15	0	0.73	0	1.03	0	0.31	0	1.32	0	0.85	0	0.02	0	0	0	0.33	ensembl_havana	protein_coding	1	12	+	54402832	54407570	3371
ENSG00000204764	RANBP17	4.4917	-3.9538	0.5379	1.9076e-05	0.000580761	0	1.7	0	3.07	0	1.93	0	2.19	0	1.8	0.01	1.82	0	4.47	0.56	1.55	0	0.59	0	0	0	0.95	ensembl_havana	protein_coding	22	5	+	170288874	170727019	10965
ENSG00000088367	EPB41L1	4.4888	-1.0108	3.478	4.706e-06	0.000178244	0	6.13	0	3.46	0	3.56	0.37	12.47	0	12.67	5.85	6.93	6.9	10.27	1.91	3.12	6.95	19.55	0.03	16.08	0.1	11.38	ensembl_havana	protein_coding	17	20	+	34679426	34820721	7859
ENSG00000149257	SERPINH1	4.4839	2.6777	7.1616	1.35979e-08	1.54814e-06	5.13	101.18	6.11	107.16	7.34	96.96	6.08	334.35	7.98	198.41	10.51	72.44	13.87	100.8	10.08	96.84	3.09	29.05	0.91	63.57	2.25	69.58	ensembl_havana	protein_coding	15	11	+	75273101	75283828	4914
ENSG00000031081	ARHGAP31	4.4833	-0.5003	3.983	0.000577035	0.0103667	0	4.92	0	3.26	0.29	1.8	1.74	8	0.55	2.6	0.04	2.39	0.72	3.98	4.57	15.43	0.14	2.29	0.01	0.1	0.01	0.98	ensembl_havana	protein_coding	2	3	+	119013220	119139561	9384
ENSG00000144476	ACKR3	4.4802	-0.8709	3.6092	3.29998e-05	0.000909669	0.8	24.54	0.85	11.13	3.89	7.73	0	14.89	0	12.99	0	2	0	14.55	10.45	14.8	0.16	3.67	2.28	30.12	4.95	6.57	ensembl_havana	protein_coding	2	2	+	237476430	237491001	2258
ENSG00000182261	NLRP10	4.4785	-4.5215	-0.043	2.6325e-06	0.000108929	0	3.42	0	0.26	0	0.07	0	0.52	0	1.45	0	1.54	0	0.21	0	0.08	0	0.56	0	0.95	0	0.13	ensembl_havana	protein_coding	2	11	-	7980971	7986973	2531
ENSG00000183722	LHFP	4.4773	-0.0426	4.4347	9.02113e-06	0.000310511	0.32	18.53	1.07	12.19	5.93	19	1.65	20.16	0	22.29	0.07	8.18	0	6.73	0.72	7.61	0.62	2.64	1.83	8.76	3.13	12.91	ensembl_havana	protein_coding	2	13	-	39917029	40177665	2327
ENSG00000171812	COL8A2	4.4729	0.0715	4.5444	0.000595471	0.0106383	0.04	21.94	0.23	11.88	0.17	5.68	0.07	11.55	1.96	21.05	0.58	3.54	0.05	7.82	0.07	8.5	0.25	2.92	1.75	0.33	0.23	1.09	ensembl_havana	protein_coding	3	1	-	36560837	36590821	4670
ENSG00000142611	PRDM16	4.4607	-3.9534	0.5073	3.53005e-05	0.000962064	0	1.08	0	0.42	0	0.28	0	0.7	0	0.37	0	0	0.26	0.18	0.28	0.77	0	0.73	0	0.14	0	0.09	ensembl_havana	protein_coding	13	1	+	2985732	3355185	9770
ENSG00000155324	GRAMD3	4.4467	-0.7668	3.68	5.73709e-07	3.08345e-05	0.07	10.58	1.2	10.48	0.07	5.8	0.9	15.52	1.52	22.12	0.7	6.51	0	13.74	1.9	6.69	0.38	3.22	0.11	8.13	1.15	3.7	ensembl_havana	protein_coding	20	5	+	125695824	125832186	5051
ENSG00000099984	GSTT2	4.4442	-3.7843	0.6599	0.000197747	0.00419961	0	8.28	0	0.7	0.37	0.7	0.98	1.59	0	0	0.14	0.33	0	6.73	0	1.67	0	1.33	0	7.45	0	13.47	ensembl_havana	protein_coding	2	22	+	24322339	24326106	1094
ENSG00000175315	CST6	4.4383	-4.3774	0.061	2.899e-06	0.000118613	0	5.89	0	0.53	0	1.44	0	1.99	0	2.8	0.11	1.79	0	0.51	0	1.9	0	0.43	0	20.2	0	0.32	ensembl_havana	protein_coding	1	11	+	65779312	65780976	759
ENSG00000130962	PRRG1	4.4343	-3.8433	0.5911	0.00129708	0.0204734	0	2.57	0	1.72	2.23	2.6	0.31	5.11	0	9.17	0	1.38	0	0.99	0	4.07	0	0	0	0	0	0.65	ensembl_havana	protein_coding	9	X	+	37208528	37316548	6180
ENSG00000149557	FEZ1	4.4333	-1.8714	2.5618	2.60956e-05	0.000753914	0	6	5.5	16.83	0.52	5.98	0.09	14.14	0.42	13.14	0.16	2.66	0.24	2.64	0	5.68	0	1.21	3.39	15.25	2.01	9.55	ensembl_havana	protein_coding	15	11	-	125315646	125366213	5932
ENSG00000186310	NAP1L3	4.4291	-4.5215	-0.0923	9.13503e-07	4.54325e-05	0	1.01	0	0.5	0	0.5	0	0.69	0	0.74	0	0.4	0	0.35	0	0.4	0	0.32	0	0	0	0.44	ensembl_havana	protein_coding	2	X	-	92925929	92928567	2639
ENSG00000104321	TRPA1	4.4278	-3.9146	0.5131	0.000153622	0.00339031	0	6.84	0	1.42	0	2.3	19.11	7.39	0	8.32	0	2.23	0	1.89	0	5.21	0	3.76	0	0	0	3.23	ensembl_havana	protein_coding	6	8	-	72932152	72987852	6377
ENSG00000006468	ETV1	4.4254	-4.5215	-0.0961	1.19462e-05	0.000392918	0	0.97	0	2.39	0	0.82	0	1.9	0	1.7	0	1.74	0	0.48	0	1.14	0	0.09	0	0	0	0.26	ensembl_havana	protein_coding	24	7	-	13930853	14031050	9686
ENSG00000104213	PDGFRL	4.4244	-3.8569	0.5674	0.000176061	0.00381057	0	0.41	0	5.31	0	4.05	1.89	7.99	0.18	3.54	0	1.78	0	0.41	0.28	0.54	0	0.1	0	0.05	0	3.25	ensembl_havana	protein_coding	4	8	+	17433942	17501580	2409
ENSG00000105894	PTN	4.4193	-4.0891	0.3302	0.00122	0.0194321	0	0.11	0	5.67	0	14.61	0	7.82	0.06	4.15	0.18	0.74	0	0.64	0	0.45	0	0.04	0	0	0	1.38	ensembl_havana	protein_coding	2	7	-	136912088	137028611	1713
ENSG00000136378	ADAMTS7	4.4138	-2.4853	1.9286	5.04985e-07	2.77612e-05	0	0.77	0.07	0.77	0	0.45	0	1.56	0.61	1.26	0.34	0.67	0	0.31	0	0.45	0.15	0.78	0	0.67	0.11	0.97	ensembl_havana	protein_coding	5	15	-	79051545	79103773	7730
ENSG00000225210	AL589743.1	4.404	-3.6534	0.7506	0.000182888	0.00393167	0	10.48	0	2.3	0	1.3	0.74	4.73	0.23	2.09	0	0.13	1	3.87	0	7.18	0	2.44	0	0.13	0.08	0.9	ensembl_havana	lincRNA	15	14	+	19650018	19718563	12134
ENSG00000138759	FRAS1	4.398	-3.6014	0.7966	0.00073469	0.0127813	0.15	0.43	0	1.01	0	0.56	0	2.74	0.25	0.83	0	1.07	0	0.07	0	0.29	0	0.06	0	0	0	0.05	ensembl_havana	protein_coding	9	4	+	78978724	79465423	18960
ENSG00000173040	EVC2	4.3967	-3.7004	0.6962	0.00045193	0.00842723	0	0.72	0	0.56	3.15	2.57	0	0.78	0	0.99	0	0.21	0	0.98	0	0.45	0.02	0.07	0	0	0	0.47	ensembl_havana	protein_coding	5	4	-	5544499	5711275	5509
ENSG00000163069	SGCB	4.3936	0.0612	4.4548	6.18901e-05	0.00156894	0.11	12.83	4.4	15.64	1.94	8.39	0.19	17.55	0.16	13.15	0.41	5.26	0.59	7.11	0.05	5.58	0	1.14	0.43	1.73	0.68	5.6	ensembl_havana	protein_coding	4	4	-	52886872	52904648	4541
ENSG00000171451	DSEL	4.3863	-0.2941	4.0923	1.12589e-05	0.000374151	0.28	2.58	0	2.29	0.01	3.14	0	3.09	0.36	2.99	0.18	3.12	1.15	3.33	0.11	1.26	0.08	0.38	0.1	0.5	0.05	1.36	ensembl_havana	protein_coding	1	18	-	65173819	65184217	9531
ENSG00000109089	CDR2L	4.3852	-2.5924	1.7928	3.18528e-06	0.000128274	0.24	1.25	0.04	2	0.06	1.19	0	1.5	0.49	2.04	0	0.27	0	0.39	0.17	1.15	0	0.44	0.13	3.22	0	0.62	ensembl_havana	protein_coding	1	17	+	72983727	73001895	3536
ENSG00000164949	GEM	4.3751	-3.3431	1.0319	2.80686e-05	0.000794216	0	2.35	0	0.92	0	1.56	0	2.97	0.09	3.25	0.13	0.94	0	0.2	0	2.45	0	0.1	0.29	4.29	0.23	2.61	ensembl_havana	protein_coding	5	8	-	95261481	95274578	2648
ENSG00000109738	GLRB	4.3719	-4.5215	-0.1495	4.40019e-07	2.49746e-05	0	1.17	0	0.56	0	0.35	0	1.46	0	1.05	0	0.15	0	0.38	0	0.72	0	0.04	0	4	0	0.3	ensembl_havana	protein_coding	7	4	+	157997209	158093242	3459
ENSG00000144115	THNSL2	4.3624	-4.3774	-0.015	9.33535e-06	0.000318478	0	3.11	0	0.67	0	0.71	0	1.11	0.06	1.03	0	0.28	0	1.06	0	0.62	0	0.23	0	0	0	0.89	ensembl_havana	protein_coding	12	2	+	88469835	88486146	6401
ENSG00000100842	EFS	4.3601	-4.5215	-0.1614	3.54755e-05	0.000964101	0	0.51	0	0.45	0	0.8	0	2.97	0	1.69	0	0.41	0	0.27	0	0.06	0	0.07	0	0	0	0.23	ensembl_havana	protein_coding	3	14	-	23825611	23834961	3237
ENSG00000203950	FAM127B	4.3583	-0.3867	3.9716	0.00156128	0.0241872	0	32.72	0	37.8	40.3	65.12	2.68	48.93	2.14	44.19	39.64	38.38	34.79	40.49	38.97	36.71	0	1.58	0	26.73	0	22.5	ensembl_havana	protein_coding	4	X	-	134184962	134186226	1265
ENSG00000120093	HOXB3	4.3566	-2.4693	1.8873	0.000224818	0.00467141	0	2.81	4.34	6.9	0.03	2.12	0	4.58	0.43	3.56	2.04	3.59	0.05	3.74	0	2.66	0	0.03	0	5.24	0	1.6	ensembl_havana	protein_coding	14	17	-	46626232	46682274	7456
ENSG00000257453	RP11-290L1.3	4.3551	-2.7462	1.609	8.74541e-07	4.41655e-05	0.22	4.24	0.58	7.12	0.24	6.82	0	8.79	1.07	6.02	0.48	5.61	0	6.16	0.16	8.67	0.95	1.11	0	32.28	0.46	24.99	havana	antisense	1	12	+	76424274	76425158	569
ENSG00000132000	PODNL1	4.3548	-0.4448	3.91	0.00014406	0.00320075	1.83	20.81	0	35.34	1.03	19.65	22.08	52.35	1.43	45.15	1.7	11.05	4.71	21.89	2.55	13.18	1.75	5.21	0.54	9.25	0	1.31	ensembl_havana	protein_coding	13	19	-	14042000	14064204	4168
ENSG00000151789	ZNF385D	4.349	-4.3774	-0.0284	1.602e-05	0.000506975	0	1.83	0	0.16	0	1.46	0	0.79	0	0.28	0	1.02	0	0.86	0.02	0.85	0	0.24	0	2.56	0	2.49	ensembl_havana	protein_coding	11	3	-	21459915	22414812	7420
ENSG00000075643	MOCOS	4.3424	-3.6798	0.6627	7.63522e-06	0.000269558	0.01	0.93	0	0.25	0	0.37	0	2.23	0	0.6	0.22	0.24	0	0.7	0	0.85	0.08	0.11	0	0.01	0	3.24	ensembl_havana	protein_coding	2	18	+	33767482	33852120	6281
ENSG00000204103	MAFB	4.3383	-3.3724	0.9659	0.000167068	0.00364049	0	1.09	0	1.43	0	0.9	0	1.1	0.08	1.29	0	0.14	0	0.51	1.03	9.05	0	0.04	0	0.21	0.08	0.65	ensembl_havana	protein_coding	2	20	-	39314488	39317880	3393
ENSG00000187098	MITF	4.3362	-3.625	0.7112	8.73262e-06	0.000301119	0	1.22	0.44	0.79	0	0.88	0	1.96	0	0.53	0.09	0.25	0	0.34	0	4.29	0	0.6	0.07	10.2	0.01	0.1	ensembl_havana	protein_coding	18	3	+	69788586	70017488	7222
ENSG00000214575	CPEB1	4.336	-4.5215	-0.1855	1.72918e-06	7.76296e-05	0	0.28	0	0.48	0	0.44	0	1.34	0	1.09	0	0.35	0	1.09	0	0.3	0	0.29	0	0	0	0.62	ensembl_havana	protein_coding	18	15	-	83211951	83317612	8215
ENSG00000095739	BAMBI	4.3316	-4.0357	0.2958	1.14907e-07	8.28062e-06	0.21	1.71	0	0.62	0.12	0.31	0	1.74	0	0.96	0	0.71	0	0.18	0	0.82	0	0.27	0	1.05	0	0.83	ensembl_havana	protein_coding	2	10	+	28966271	28971868	2314
ENSG00000196876	SCN8A	4.3286	-1.1772	3.1514	2.69358e-06	0.000111182	0.33	1.88	0.89	0.83	0.08	0.84	0	1.23	0.63	1.14	1.73	1.4	0.3	1.12	0	2.79	0.04	0.91	0	4.88	0.03	1.95	ensembl_havana	protein_coding	7	12	+	51984050	52206648	12457
ENSG00000112186	CAP2	4.3255	-1.6686	2.6569	0.000667334	0.0118016	0	3.79	11.81	7.97	0	0.7	0	2.96	0	2.76	0	2.05	0	5.89	0	0.78	0.23	1	19.07	9.07	9.58	14.06	ensembl_havana	protein_coding	7	6	+	17393447	17558023	3637
ENSG00000130600	H19	4.3192	-2.3373	1.9819	1.76686e-06	7.86947e-05	0	4.59	0.3	8.42	0	3.93	0	4.86	0.42	4.51	0.04	0.69	1.03	8.27	0.51	9.48	0.55	2.01	0.19	6.94	0	2.43	ensembl_havana	processed_transcript	14	11	-	2016406	2022700	2812
ENSG00000011201	KAL1	4.3179	-3.9947	0.3232	0.000292515	0.00581433	0	0.18	0	3.19	0	0.65	0	1.52	0.04	2.27	0	0.51	0	2.03	0.05	0.11	0	0.01	0	0	0	0.14	ensembl_havana	protein_coding	3	X	-	8496915	8700227	7131
ENSG00000169083	AR	4.3165	-3.2605	1.056	1.44829e-06	6.66663e-05	0	1.08	0	0.3	0	0.15	0	0.37	0.17	0.28	0	0.12	0	0.43	0.23	0.32	0	0.21	0	1.06	0.13	1.34	ensembl_havana	protein_coding	6	X	+	66764465	66950461	12094
ENSG00000085733	CTTN	4.3155	0.9119	5.2274	6.2227e-06	0.000226334	0.07	22.29	6.44	28.26	0	15.28	0.74	29.07	16.14	39.76	1.1	9.01	2.78	17.52	1.23	16.15	1.8	4.21	2.25	9.12	2.69	15.02	ensembl_havana	protein_coding	16	11	+	70244510	70282690	6949
ENSG00000122863	CHST3	4.3127	-1.142	3.1707	9.99182e-05	0.002372	0.12	4.16	0.42	2.44	0.15	0.91	0.02	2.58	0.78	2.93	0	1.07	0.06	1.94	0.05	1.36	0	0.78	0.04	0.07	0.21	1.51	ensembl_havana	protein_coding	1	10	+	73724123	73773322	6970
ENSG00000267328	AC002398.12	4.3055	-3.881	0.4245	1.26265e-06	5.91722e-05	0	0.65	0	3.65	0	6.13	0.61	9.19	0	4.15	0.26	1.53	0	1.69	0	3.4	0	0.39	0.24	2.25	0	7.02	havana	antisense	1	19	+	36245467	36246391	660
ENSG00000254422	RP11-864G5.3	4.2999	-4.5215	-0.2215	5.56839e-06	0.000206041	0	4.29	0	1.86	0	1.84	0	5.04	0	5.84	0	1.64	0	4.1	0	3.63	0	0.56	0	0	0	0.81	havana	antisense	1	11	-	102100582	102101653	628
ENSG00000237187	NR2F1-AS1	4.2997	-4.5215	-0.2218	2.99459e-05	0.000837484	0	3.24	0	4.71	0	2.14	0	1.06	0	0.99	0	3.2	0	0.23	0	1.58	0	0.23	0	0	0	0.5	ensembl_havana	processed_transcript	14	5	-	92745065	92921354	7720
ENSG00000236886	AC007563.5	4.2955	-4.5215	-0.2259	1.98784e-05	0.000602332	0	4.57	0	3.61	0	3.56	0	2.11	0	4.38	0	4.1	0	0.19	0	1.03	0	0	0	7.15	0	6.76	havana	antisense	2	2	+	217559187	217858802	904
ENSG00000111907	TPD52L1	4.2949	-1.5155	2.7794	1.54128e-05	0.000490991	0.26	13.25	0	9.72	0.8	5.33	0.07	16.77	1.31	8.41	0.44	3.42	0.23	4.53	0.79	6.78	0.16	0.75	0	9.93	0	12.58	ensembl_havana	protein_coding	17	6	+	125440195	125585553	7595
ENSG00000121900	TMEM54	4.294	-2.7398	1.5542	1.45539e-06	6.68335e-05	0.43	8.42	1.74	5.15	0	3.24	0	5.02	0	6.59	0	1.1	0	6.08	0	4.03	3.57	2.39	1.03	6.06	0.15	2.11	ensembl_havana	protein_coding	6	1	-	33360195	33367039	1417
ENSG00000154262	ABCA6	4.2902	-2.8768	1.4133	3.40172e-05	0.000932373	0	1.53	0.98	5.03	0.02	1.86	0.03	2.91	0	5.1	0.01	1.04	0	1.44	0.06	1.26	0.06	0.2	0	0.2	0.1	0.36	ensembl_havana	protein_coding	7	17	-	67074843	67138029	14151
ENSG00000124249	KCNK15	4.2862	-4.2668	0.0194	0.000117251	0.00271158	0	0.47	0	1.75	0	2.33	0	6.35	0	5.99	0	1.72	0.27	0.67	0	1.35	0	0.11	0	0	0	0.33	ensembl_havana	protein_coding	1	20	+	43374421	43379675	1320
ENSG00000203780	FANK1	4.2727	-3.46	0.8127	1.81365e-05	0.000558318	0	1.47	0.57	4.6	0	1.97	0	5.66	0	1.53	1.45	3.07	0	0.7	0	3.52	0	0.33	0.31	6.97	0	0.3	ensembl_havana	protein_coding	12	10	+	127585108	127698161	4178
ENSG00000267257	RP11-1151B14.4	4.2724	-2.6466	1.6258	5.84432e-06	0.000214201	0.19	2.22	0	1.65	0	0.79	0	3.93	0.04	2.87	0	0.38	0.84	0.49	0.24	3.21	0.44	0.57	0	0.61	0.03	2.03	havana	antisense	1	18	+	56202647	56205784	2553
ENSG00000134909	ARHGAP32	4.2707	-0.2012	4.0695	0.0153383	0.158414	0	1.86	0.19	3.34	0.2	1.94	0.26	3.35	35.53	23.29	68.4	63.83	0.02	3.52	0	1.88	0.02	0.51	0	0.18	0.16	0.68	ensembl_havana	protein_coding	8	11	-	128834955	129149219	12841
ENSG00000114115	RBP1	4.2693	-2.6517	1.6177	0.000388161	0.00743884	0.13	7.53	0	24.6	0	21.34	0.52	18.68	0.16	9.23	0.15	2.38	0	11.93	0.05	8.32	0.12	4.43	0.39	0	0.1	10.49	ensembl_havana	protein_coding	5	3	-	139236276	139258671	3905
ENSG00000074964	ARHGEF10L	4.2684	-4.0814	0.1869	2.61697e-05	0.000754919	0	1.08	0	1.21	0	0.38	0	1.78	0	1.03	0	0.31	0	0.24	0.5	2.38	0	0.42	0	0.03	0	0.47	ensembl_havana	protein_coding	13	1	+	17866330	18024369	7847
ENSG00000119280	C1orf198	4.2651	1.363	5.6282	3.47747e-05	0.000950427	3.36	31.02	1.16	17.38	1.54	16.34	0	30.88	5.45	32.36	3.32	11.56	0	13.1	0.02	7.78	2.8	5.58	3.21	10.69	1.59	8.54	ensembl_havana	protein_coding	7	1	-	230972865	231005335	5161
ENSG00000171385	KCND3	4.2563	-1.2644	2.9919	9.20032e-06	0.000315064	0.16	3.48	0.12	2.5	0.01	2.08	0	1.81	0.18	1.79	0.05	1.11	0.01	2.81	0.08	1.56	0.06	0.44	0.03	0.1	0.11	1.12	ensembl_havana	protein_coding	3	1	-	112313284	112531777	7863
ENSG00000118094	TREH	4.2557	-0.9328	3.3228	8.39552e-06	0.00029106	0	9.04	0.28	4.41	0.78	2.92	0.59	5.49	0.4	8.16	0	1.62	0.69	3.48	2.36	4.21	0	1.28	0.39	4.31	0.27	3.33	ensembl_havana	protein_coding	7	11	-	118528026	118550399	3181
ENSG00000180447	GAS1	4.252	-1.5999	2.6521	8.20605e-06	0.00028552	0.64	3.13	0.05	3.98	1.37	7.2	0	3.59	0.23	3.46	0.12	1.35	0	1.41	0	1.52	1.07	0.81	0.48	1.59	0	1.79	ensembl_havana	protein_coding	1	9	-	89559279	89562104	2826
ENSG00000258663	RP11-123M6.2	4.2519	-4.5215	-0.2695	6.94623e-08	5.3461e-06	0	13.31	0	4.3	0	3.89	0	18.28	0	15.84	0	6.24	0	7.03	0	3.43	0	0.96	0	2.17	0	4.82	havana	antisense	1	14	-	101300769	101327363	289
ENSG00000115226	FNDC4	4.2475	-4.5215	-0.274	3.04635e-06	0.00012366	0	1.27	0	1.09	0	0.47	0	2	0	1.04	0	0.62	0	0.63	0	0.55	0	0.17	0	0	0	0.7	ensembl_havana	protein_coding	3	2	-	27714750	27718112	1982
ENSG00000254680	RP11-265D17.2	4.247	-1.8414	2.4055	2.22001e-05	0.000657156	0	29.03	11.67	10.08	0	4.72	0.45	22.98	1.8	28.58	0	7.42	0	29.26	2.13	27.79	0	8.2	8.13	10.42	8.94	21.38	havana	antisense	1	11	-	12282973	12284720	500
ENSG00000092096	SLC22A17	4.2439	-4.1419	0.102	0.000600997	0.0107171	0	1.32	0	1.81	0	1.45	0	2.59	0	2.66	0	1.31	0	2.46	0.41	0.42	0	0	0	0	0	0.3	ensembl_havana	protein_coding	9	14	-	23815515	23822121	4278
ENSG00000165757	KIAA1462	4.2391	1.4655	5.7046	0.000418087	0.00790218	8.43	21.36	0.16	8.45	12.66	12.81	1.32	11.97	1.16	14.84	0.14	3.13	10.57	17.29	8.65	11.18	0.61	0.99	0	6.26	0	6.57	ensembl_havana	protein_coding	3	10	-	30301729	30404423	9515
ENSG00000125675	GRIA3	4.232	-4.2668	-0.0348	8.36964e-05	0.00203591	0	1.1	0	1.2	0	2	0	3.68	0.05	2.91	0	0.62	0	1.59	0	1.25	0	0.06	0	0	0	0.05	ensembl_havana	protein_coding	10	X	+	122318006	122624766	6883
ENSG00000182263	FIGN	4.2261	-3.654	0.5721	0.00271073	0.0385777	0	0.3	26.61	12.16	0	0.52	0	1.74	0	0.45	0	0.22	0	1.78	0	2.77	0	0.06	0	0	0	0.44	ensembl_havana	protein_coding	3	2	-	164449906	164592522	9942
ENSG00000163110	PDLIM5	4.2236	1.1376	5.3612	5.96851e-07	3.17281e-05	0.08	50.82	0.63	37.12	0.68	16.56	1.24	52.7	3.33	29.52	1.55	10.05	1.74	18.06	14.18	21.66	0.69	6.18	1.02	15.97	4.36	34.88	ensembl_havana	protein_coding	23	4	+	95373037	95589377	11115
ENSG00000164932	CTHRC1	4.2193	0.5524	4.7717	0.000101882	0.0024112	5.16	44.34	0.31	50.69	1.5	26.66	6.9	117.3	30.68	84.06	0.35	29.58	1.13	27.26	5.43	25.69	3.48	11.27	0.35	5.15	0.51	13.81	ensembl_havana	protein_coding	4	8	+	104383743	104395225	1776
ENSG00000169744	LDB2	4.2191	-2.0261	2.193	1.17748e-05	0.000388147	0	2.45	3.58	10.8	0	5.69	0	6.91	3.38	7.95	0.03	2.12	0	2.24	0	3.13	5.27	7.35	0.17	12.04	0.47	15.63	ensembl_havana	protein_coding	17	4	-	16503164	16900432	5586
ENSG00000124006	OBSL1	4.216	-2.0216	2.1944	0.000516544	0.00942962	0	3.45	0	4.35	0.34	3.88	0	6.91	0.18	7.58	0.09	3.07	0	2.64	2.9	3.44	0	0.76	0.11	0.03	1.47	4.12	ensembl_havana	protein_coding	17	2	-	220415451	220436581	9731
ENSG00000147642	SYBU	4.2159	-3.0865	1.1294	0.000762222	0.0131651	0	2.23	0	1.71	0.07	1.24	0	3.05	0.22	3	0	0.68	0.13	3.01	3.96	4.49	0	0.33	0	0.04	0	0.23	ensembl_havana	protein_coding	39	8	-	110586207	110704020	7024
ENSG00000253864	AC131025.8	4.2146	-4.5215	-0.3069	1.61986e-05	0.000510012	0	0.34	0	0.35	0	0.1	0	0.68	0	0.6	0	0.23	0	0.14	0	0.42	0	0.11	0	0	0	0.02	havana	lincRNA	1	5	+	148786526	148793660	5131
ENSG00000163710	PCOLCE2	4.2092	-4.5215	-0.3123	8.01272e-05	0.00196398	0	0.34	0	0.86	0	0.69	0	3.27	0	3.67	0	1.15	0	0.38	0	0.3	0	0	0	12.06	0	3.69	ensembl_havana	protein_coding	10	3	-	142534764	142608045	3480
ENSG00000253293	HOXA10	4.2077	-0.823	3.3848	0.00563181	0.0707322	0	2.48	0	3.26	0	3.9	0	6.06	6.12	9.12	0	2.69	0.04	2.05	0.03	2.25	0.11	0.97	49.46	50.13	56.17	46.88	ensembl_havana	protein_coding	5	7	-	27210210	27219880	3707
ENSG00000205213	LGR4	4.2012	-0.9166	3.2846	9.43322e-06	0.00032068	0	3.33	0.07	4.18	0.31	2.45	0.92	5.38	0.51	4.78	1.35	3.74	0	6.47	0.25	2.03	0	0.75	0.4	0.78	0.29	2.54	ensembl_havana	protein_coding	6	11	-	27387508	27494322	6340
ENSG00000189320	FAM180A	4.1994	-4.5215	-0.322	0.000694743	0.0121817	0	1.54	0	1.01	0	0.24	0	3.27	0	3.64	0	0.39	0	0	0	0.09	0	0	0	3.03	0	9.19	ensembl_havana	protein_coding	4	7	-	135413096	135433594	2526
ENSG00000249035	CTB-113P19.1	4.1934	-3.6947	0.4987	7.06609e-06	0.000252243	0	0.6	0	1.13	0	1.11	0	3.53	0.05	2.29	0	0.25	0	0.82	0.77	2.77	1.01	0.14	0	0.23	0	0.9	havana	antisense	2	5	+	151056506	151104343	2191
ENSG00000150051	MKX	4.1895	-4.0561	0.1334	0.00168668	0.0257951	0	0.65	0	3.17	0	1.6	0	3.17	0.31	5.04	0	1.54	0	0	0	0.33	0	0.02	0.03	0	0	0.56	ensembl_havana	protein_coding	4	10	-	27961804	28034989	4106
ENSG00000135111	TBX3	4.1875	-4.5215	-0.3339	5.74067e-06	0.000211197	0	0.32	0	0.48	0	0.39	0	0.11	0	0.45	0	0.24	0	0.6	0	0.41	0	0.03	0	0	0	0.33	ensembl_havana	protein_coding	4	12	-	115108059	115121969	5950
ENSG00000101098	RIMS4	4.1859	-4.3774	-0.1914	0.000792539	0.0135726	0	0.2	0	0.43	0	0.67	0	1.86	0	1.75	0	0.76	0	0.26	0.01	0.02	0	0.04	0	0	0	0	ensembl_havana	protein_coding	2	20	-	43380449	43438979	5206
ENSG00000138675	FGF5	4.1847	-4.233	-0.0483	9.7784e-06	0.000331243	0	0.15	0	1.83	0	0.29	0	1.25	0	3.39	0	0.36	0	0.11	0.02	0.03	0	0.01	0.12	0.16	0	9.84	ensembl_havana	protein_coding	5	4	+	81187753	81257834	5998
ENSG00000075213	SEMA3A	4.181	-3.2979	0.8831	0.000318047	0.00622538	0	2.74	0	1.79	0	1.64	0	1.9	0	2.67	0	0.03	0	0.01	0.06	3.11	0	0.06	1.39	0.62	0.21	1.1	ensembl_havana	protein_coding	7	7	-	83585093	84122040	9371
ENSG00000159335	PTMS	4.1746	0.6383	4.8129	0.000127872	0.00290826	7.41	52.22	4.56	43.74	5.83	28.75	0	61.07	38.15	122.49	0.54	11.41	25.44	65.43	34.84	66.04	3.04	14.88	0.59	36.31	0	50.59	ensembl_havana	protein_coding	6	12	+	6874682	6880116	1473
ENSG00000118200	CAMSAP2	4.1728	-0.1537	4.0191	1.95093e-06	8.51525e-05	0.19	6.04	0.25	4.35	1.74	4.84	0.04	7.7	0.1	7.77	0.12	1.49	5.02	4.68	0.6	6.46	0.08	1.35	0.05	5.38	0.02	3.82	ensembl_havana	protein_coding	6	1	+	200708686	200829832	7777
ENSG00000145623	OSMR	4.1695	1.1629	5.3324	1.3971e-05	0.00045179	28.27	35.3	1.11	17.09	4.18	12.51	5.32	24.13	3.05	14.93	2.32	4.58	5	11.53	2.49	16.49	2.14	3.32	1.88	9.98	1.58	8.41	ensembl_havana	protein_coding	5	5	+	38845960	38945698	7174
ENSG00000070087	PFN2	4.1661	-0.735	3.4312	1.83355e-07	1.22498e-05	3.41	12.69	0.3	14.41	0.21	13.76	1.49	17.22	1.62	12.43	0.33	4.76	3.8	16.32	0.47	9.43	0.68	2.28	0.48	10.57	0.8	10.79	ensembl_havana	protein_coding	17	3	-	149682691	149768575	3440
ENSG00000101134	DOK5	4.1565	-3.4025	0.754	0.000152343	0.00337041	0.61	1.79	0	0.77	0	0.96	3.2	7.88	0	2.4	0	0.81	0	0.39	0	0.41	0	0.1	0	5.51	0.3	1.5	ensembl_havana	protein_coding	4	20	+	53092136	53267710	2604
ENSG00000132031	MATN3	4.1561	-4.5215	-0.3654	4.21602e-05	0.001122	0	0.52	0	0.8	0	0.8	0	3.25	0	0.67	0	0.36	0	0.99	0	0.38	0	0.03	0	0	0	0.08	ensembl_havana	protein_coding	3	2	-	20191872	20212455	3118
ENSG00000158352	SHROOM4	4.1559	-1.8904	2.2655	0.00387597	0.0519704	0	0.48	0	0.12	0	0.3	0	0.74	3.64	4.16	0	0.13	0	1.81	0	0.24	0	0.17	2.44	10.03	2.64	3.22	ensembl_havana	protein_coding	5	X	-	50334647	50557302	10333
ENSG00000146416	AIG1	4.1553	-0.923	3.2323	8.72464e-05	0.00210893	2.13	13.45	0.11	6.44	0.38	6.94	0	12.42	17.87	21	6.15	10.83	0.03	4.36	8.44	11.31	0.47	2.28	0	10.65	0	6.83	ensembl_havana	protein_coding	10	6	+	143381633	143661441	6027
ENSG00000175879	HOXD8	4.154	-4.5215	-0.3675	1.49486e-05	0.000477858	0	2.35	0	1	0	0.77	0	2.08	0	0.9	0	0.41	0	0.73	0	1.13	0	0.12	0	0	0	0.64	ensembl_havana	protein_coding	5	2	+	176994422	176997423	2629
ENSG00000182379	NXPH4	4.1528	-4.0112	0.1416	0.000103112	0.00243057	0	1.62	0.37	0.9	0	0.36	0	2.38	0	1.26	0	0.09	0	1.57	0	2.66	0.1	0.56	0	0	0	1.04	ensembl_havana	protein_coding	3	12	+	57610578	57620232	2150
ENSG00000172348	RCAN2	4.1495	-4.5215	-0.372	0.000125919	0.00288087	0	2.72	0	0.31	0	1.26	0	0.58	0	1.09	0	0.34	0	0	0	0.17	0	0	0	1.45	0	0.47	ensembl_havana	protein_coding	4	6	-	46188475	46459709	3706
ENSG00000072134	EPN2	4.1414	-2.1213	2.0201	4.50106e-07	2.5323e-05	0.66	3.3	0	1.81	1.04	1.97	0.41	4.54	0.94	5.01	0	2.35	1.21	0.83	0.58	2.63	0	0.63	0.06	3.09	0.52	8.78	ensembl_havana	protein_coding	29	17	+	19118928	19240028	9844
ENSG00000159167	STC1	4.1388	-4.5215	-0.3827	0.00107374	0.0174491	0	1.13	0	0.42	0	0	0	2.16	0	0.66	0	0.05	0	2.09	0	3.88	0	0.56	0	0	0	0.06	ensembl_havana	protein_coding	2	8	-	23699428	23712320	4149
ENSG00000173641	HSPB7	4.1306	-3.7876	0.343	2.24498e-05	0.000663528	0	3.01	0.12	1.6	0	0.14	0	5.23	0	2.92	0.08	0.38	0	0.57	0	1.61	0	0.19	0.07	1.3	0	1.05	ensembl_havana	protein_coding	8	1	-	16340523	16346089	3910
ENSG00000105889	STEAP1B	4.1288	-3.8747	0.2541	1.44285e-05	0.000465022	0	2.04	0	1.42	0.19	0.99	0	6.32	0	4.03	0	0.96	0.16	2.13	0.34	2.07	0	0.12	0	0.41	0	0.31	ensembl_havana	protein_coding	5	7	-	22459063	22672544	2316
ENSG00000122176	FMOD	4.1251	-1.8689	2.2563	0.012042	0.131126	0.54	0.59	0.16	4.91	0	5.65	0.05	18.3	3.44	10.84	0.37	5.11	1.91	3.98	0	1.13	0	0.17	0	0	0	0.73	ensembl_havana	protein_coding	3	1	-	203309756	203320617	3310
ENSG00000163625	WDFY3	4.1223	0.8666	4.9888	0.000783198	0.013479	11.14	8.64	0.07	3.89	22.1	18.31	25.82	20.17	0.35	5.97	0.04	4.2	0	6.08	0.35	8.53	0.59	1.94	4.44	8.8	0.15	3.84	ensembl_havana	protein_coding	13	4	-	85590704	85887544	16915
ENSG00000107779	BMPR1A	4.118	-1.1721	2.946	0.00644573	0.0787943	0.05	1.31	0.88	2.3	0	1.92	0.01	1.8	0.23	2.24	0.26	0.8	0	2.65	0.01	0.6	0.62	1.27	0	0	0.02	1.56	ensembl_havana	protein_coding	2	10	+	88516407	88692595	11360
ENSG00000151617	EDNRA	4.1176	-4.5215	-0.4039	1.84669e-05	0.0005658	0	0.45	0	0.29	0	0.34	0	0	0	0.13	0	0.19	0	0.56	0	0.22	0	0.25	0	8.87	0	1.31	ensembl_havana	protein_coding	8	4	+	148402069	148466106	4238
ENSG00000157680	DGKI	4.1148	-3.6489	0.4659	0.0030845	0.0431315	0	0.87	0	0.74	0	0.38	0	0.71	0	3.95	4.23	3.69	0	0.46	0	0.89	0	0.01	0	0	0	0.02	ensembl_havana	protein_coding	12	7	-	137065783	137531838	15547
ENSG00000128656	CHN1	4.1131	-1.9765	2.1366	0.00657842	0.0800603	0.12	6.97	0	7.37	0	5.87	0.16	6.45	0	5.36	0.37	2.19	0.9	9.11	57.06	34.64	0.9	2.07	0	0	0	0.77	ensembl_havana	protein_coding	18	2	-	175664091	175870097	4971
ENSG00000187164	KIAA1598	4.112	-3.6808	0.4312	2.71235e-05	0.000775122	0	1.14	0	0.84	0	0.27	0	1.48	0.13	2.06	0	0.69	0	0.37	3.11	1.94	0	0.32	0	0.25	0	0.85	ensembl_havana	protein_coding	6	10	-	118643742	118886097	5016
ENSG00000116133	DHCR24	4.1067	-0.9402	3.1666	0.00043106	0.00808384	0	1.79	0	1.53	0.1	1.88	0.92	3.2	0.76	4.18	0	2.21	0	3.07	0.49	1.45	0.05	0.26	11.02	11.12	0.82	3.66	ensembl_havana	protein_coding	4	1	-	55315306	55352891	4441
ENSG00000172379	ARNT2	4.106	-1.8501	2.2559	7.85813e-05	0.00193348	2.26	4.27	0.13	3.6	0	0.75	0	4.12	0	2.04	0.01	0.77	0.34	0.56	0.31	0.98	0	0.09	0.44	1.84	1.55	0.86	ensembl_havana	protein_coding	8	15	+	80696692	80890278	7741
ENSG00000126785	RHOJ	4.1055	-4.1419	-0.0364	9.99788e-05	0.002372	0	1.51	0	0.63	0	0.59	0	0.62	0	1.58	0	0.34	0	0.02	0.2	0.95	0	0.17	0	0	0	1.03	ensembl_havana	protein_coding	4	14	+	63670832	63759937	3793
ENSG00000203706	SERTAD4-AS1	4.099	-4.5215	-0.4225	0.00094221	0.0155481	0	7.57	0	10.89	0	6.44	0	6.24	0	9.46	0	1.76	0	2.07	0	1.16	0	0	0	0	0	0	havana	antisense	3	1	-	210404801	210407392	1004
ENSG00000232993	RP11-334A14.5	4.0969	-4.5215	-0.4245	9.23536e-05	0.00221845	0	5.12	0	4.54	0	7.83	0	3.11	0	12.03	0	3.23	0	3.2	0	2.08	0	0	0	0	0	4.91	havana	antisense	1	1	-	53535610	53551174	467
ENSG00000184371	CSF1	4.0926	0.2878	4.3803	4.06388e-05	0.00108451	0.6	9.54	0.6	5.23	0.55	4.24	0.25	11.86	0.5	14.21	1.21	7.68	0.24	5.31	1.07	5.57	3.14	4.98	0	0.67	0.35	3.92	ensembl_havana	protein_coding	10	1	+	110452864	110473614	5418
ENSG00000166450	PRTG	4.0912	-4.3774	-0.2862	3.3443e-05	0.000920568	0	0.28	0	0.04	0	0.44	0	0.71	0	0.07	0	0.12	0	0.25	0.01	0.1	0	0.01	0	0	0	0.02	ensembl_havana	protein_coding	5	15	-	55903744	56035288	14388
ENSG00000080561	MID2	4.0905	-4.0737	0.0168	2.6303e-05	0.000756497	0	1.21	0	1.34	0	0.42	0	6.46	0.73	1.03	0	0.59	0.19	0.35	0	0.37	0	0.47	0	0	0	2.07	ensembl_havana	protein_coding	4	X	+	107068985	107170423	3097
ENSG00000124107	SLPI	4.083	-4.0304	0.0526	0.000513793	0.00940618	0	2.61	0	2.72	0	6.16	0	19.38	0	4.16	0	4.74	0	5.79	3.53	4.44	0	1.64	0	0	0	0	ensembl_havana	protein_coding	1	20	-	43880880	43883205	596
ENSG00000135631	RAB11FIP5	4.0812	-1.823	2.2582	0.00469122	0.0608656	0.27	3.27	0	4.77	0	3.39	1.86	7.4	3.52	7.58	0.22	1.23	0.8	3.69	0	1.61	0	0.81	0.05	0	0	4.38	ensembl_havana	protein_coding	6	2	-	73300510	73383849	5932
ENSG00000185633	NDUFA4L2	4.0801	-1.3706	2.7096	6.0699e-05	0.00154895	0.92	11.03	0	4.07	0.79	2.6	1.67	9.35	1.12	7.31	1.24	2.38	6.8	24.99	0	16.81	0.65	2.45	0.12	22.41	0	5.95	ensembl_havana	protein_coding	7	12	-	57628686	57634498	2806
ENSG00000063660	GPC1	4.0713	0.1737	4.245	9.83216e-06	0.000332479	0.17	8.95	1.12	5.96	0.3	4.33	0.23	13.86	1.92	14.15	0.76	4.31	0.72	9.78	0.02	4.56	0.09	0.83	0.67	2.84	1.23	6.48	ensembl_havana	protein_coding	9	2	+	241375088	241407493	6514
ENSG00000013588	GPRC5A	4.0683	-4.2351	-0.1668	0.00125953	0.0199298	0	0.24	0	0.25	0	0.16	0	1.78	0	0.57	0	0.02	0	0.34	0.01	0.01	0.01	0	0	28.25	0	5.53	ensembl_havana	protein_coding	5	12	+	13043716	13070871	8440
ENSG00000155158	TTC39B	4.0599	-1.4272	2.6326	3.03493e-05	0.000847534	0.2	1.7	0	0.7	0.74	1.3	0.1	5.18	0.96	3.05	0.72	1.77	0.07	3.17	1.34	4.27	0.02	0.38	0	1.4	0	1.92	ensembl_havana	protein_coding	11	9	-	15163620	15307358	12208
ENSG00000105509	HAS1	4.0576	-4.2345	-0.1768	4.65183e-06	0.000177239	0.05	1.22	0	0.64	0	0.11	0	0.93	0	2.25	0.03	0.46	0	0.81	0	0.09	0	0.81	0	1.44	0	0.14	ensembl_havana	protein_coding	5	19	-	52216365	52227247	2241
ENSG00000101871	MID1	4.0562	-0.3553	3.7009	0.000145624	0.00323178	0.27	3.02	0	6.53	0	5.87	6.47	8.6	4.83	8.54	0.85	2.72	2.97	3.64	0.05	1.28	0	0.4	0.47	2.86	0.19	4.19	ensembl_havana	protein_coding	10	X	-	10413350	10851773	7569
ENSG00000144891	AGTR1	4.0462	-4.5215	-0.4752	0.000430066	0.00808095	0	0.59	0	1.63	0	1.52	0	1.74	0	1.38	0	0.88	0	0	0	0.18	0	0	0	0.05	0	0.94	ensembl_havana	protein_coding	10	3	+	148415571	148460795	3478
ENSG00000121898	CPXM2	4.0402	-3.8822	0.158	0.00792154	0.0936807	0	0	0	1.53	0	0.88	0	1.81	0	3.65	1.08	1.15	0	0.39	0	0	0	0	0	1.4	0	2.25	ensembl_havana	protein_coding	3	10	-	125465723	125699783	4689
ENSG00000250742	RP11-834C11.4	4.0344	-3.6945	0.3399	0.000240184	0.00491637	0	2.38	0	1.21	0.17	2.55	0	5.51	0.14	5.18	0	0.7	0	0.84	0.12	1.29	0	0.11	0	0	0.11	1.81	havana	lincRNA	1	12	+	54519882	54526627	1369
ENSG00000169946	ZFPM2	4.025	-3.2284	0.7966	0.00111257	0.0179588	0	0.64	0	1.36	0.67	1.11	0	0.83	0	0.41	0	0.52	0	0.44	9.37	6.74	0	0.02	0	0.16	0	2.07	ensembl_havana	protein_coding	9	8	+	106330920	106816760	6708
ENSG00000091129	NRCAM	4.0239	-4.2351	-0.2112	0.000406813	0.00772705	0	3.56	0	0.4	0	0.47	0	1.08	0.54	1.35	0	0.72	0	1.94	0	0.25	0	0.09	0	0	0	0	ensembl_havana	protein_coding	16	7	-	107788068	108097161	7939
ENSG00000139289	PHLDA1	4.0239	-0.2731	3.7508	1.15057e-06	5.50699e-05	0.03	1.57	0.34	2.11	0.01	1.72	0.08	1.7	0.27	2.33	0.2	2.1	0.09	2.25	0.03	3.93	0.07	0.48	0.2	5.69	0.39	5.51	ensembl_havana	protein_coding	2	12	-	76419227	76427712	8069
ENSG00000081803	CADPS2	4.0227	-4.5215	-0.4987	0.000283294	0.00565441	0	0.24	0	0.83	0	1.1	0	0.88	0	0.33	0	1.15	0	0.62	0	0.14	0	0	0	0	0	0.04	ensembl_havana	protein_coding	7	7	-	121958481	122526813	6364
ENSG00000183840	GPR39	4.02	-3.7851	0.2349	0.000159862	0.00351934	0	1.33	0	0.44	0	1.24	0	2.38	0.05	0.5	0	0.12	0	2.1	0.65	1.72	0.04	0.63	0	0	0	0.2	ensembl_havana	protein_coding	2	2	+	133174147	133404132	3343
ENSG00000099284	H2AFY2	4.0092	-2.4978	1.5114	0.00233632	0.0337739	0	1.18	0	2.61	7.35	8.32	0.34	3.48	0.05	3.71	3.24	3.12	0	1.46	0	2.9	0	0.65	0	0	0.07	1.89	ensembl_havana	protein_coding	2	10	+	71812552	71872036	1980
ENSG00000121552	CSTA	4.0092	-2.654	1.3552	0.00410043	0.0542616	0.15	11.38	0.81	10.28	0	5.1	0	13.61	0	8.93	0	9.31	0	8.74	25.81	31.47	0	2.09	1.01	0	0.21	0.16	ensembl_havana	protein_coding	2	3	+	122044091	122060819	1373
ENSG00000255750	RP11-283G6.5	4.0053	-3.9319	0.0734	9.55772e-07	4.72751e-05	0	5.23	0	8.33	0	1.78	0.28	6.18	0.48	3.76	0	0.61	0	4.74	0.41	2.42	0	0.68	0	1.19	0	3.61	havana	antisense	3	12	-	26383752	26472653	1128
ENSG00000147650	LRP12	4.0035	-2.1286	1.8749	0.000834548	0.0141352	0.02	3.23	0	1.92	0	1.93	0	3.81	0	4.22	2.61	3.54	0	2.09	3.88	11.32	0.02	0.65	0.02	0.02	1.37	1.82	ensembl_havana	protein_coding	7	8	-	105501459	105601252	9777
ENSG00000229807	XIST	4.0014	1.8324	5.8338	0.2006	0.708991	367.39	300.69	120.3	199.47	0	12.72	670.86	271.03	0.3	24.6	403.78	417.97	0	13.86	0.22	29.77	0	3.01	1.71	0	0	0	havana	lincRNA	10	X	-	73040486	73072588	19931
ENSG00000163577	EIF5A2	3.9919	-2.956	1.0359	1.02677e-05	0.000344784	0	2.47	0	1.59	0	1.28	0	4.1	0.77	0.87	0	0.82	0.06	0.69	0	0.86	0	1.13	1.4	0.31	0.17	0.32	ensembl_havana	protein_coding	5	3	-	170606204	170626482	5593
ENSG00000075391	RASAL2	3.9828	0.1719	4.1547	0.000188286	0.00402535	0	5.01	0.19	3.2	2.12	2.84	2.23	3.5	0.04	5.22	0.08	1.99	0.84	6.64	0.34	8.18	0	0.6	0.2	1.65	0.28	1.61	ensembl_havana	protein_coding	6	1	+	178062864	178448644	11818
ENSG00000073756	PTGS2	3.9712	-2.6695	1.3018	0.000177636	0.00384033	0	1.28	1.12	0.56	0	0.45	0	3.51	0	1.09	0	0.42	0	1.85	2.58	7.04	0	0.66	0.52	4.55	0.27	3.08	ensembl_havana	protein_coding	5	1	-	186640923	186649559	5269
ENSG00000244242	IFITM10	3.9699	-0.7204	3.2495	0.0027188	0.0386355	0	7.69	0.07	3.59	0.09	1.51	0.04	8.99	0.05	7.83	4.64	5.13	0.37	2.72	0.15	3.48	0.78	1.99	0	0.04	2.73	3.7	ensembl_havana	protein_coding	4	11	-	1753640	1771821	4784
ENSG00000169594	BNC1	3.9691	-3.4496	0.5195	6.83648e-05	0.001715	0	0.57	0	0.48	0	0.23	0	0.65	0	0.7	0.06	0.33	0	0.7	0	0.68	0	0.4	0.18	0	0.09	0.84	ensembl_havana	protein_coding	2	15	-	83924655	83953466	4795
ENSG00000115363	EVA1A	3.9682	-3.1754	0.7928	1.87886e-05	0.000573829	3.62	4.37	0	2.54	0	1.02	1.5	2.07	0	1.82	0.51	3.14	0	1.48	0	3.69	0	3.24	0	0.13	0.04	0.87	ensembl_havana	protein_coding	11	2	-	75696428	75796848	2744
ENSG00000157766	ACAN	3.9671	-3.5515	0.4156	0.000799964	0.0136576	0	0.16	0.03	0.19	0	0.18	0	1.85	0	0.07	0	0.35	5.26	2.9	0	3.08	0	0	0	3.66	0.03	4.08	ensembl_havana	protein_coding	8	15	+	89346674	89418585	10908
ENSG00000106511	MEOX2	3.9669	-4.5215	-0.5546	1.99573e-05	0.000603772	0	0.07	0	0.81	0	0.97	0	0.3	0	0.22	0	0.2	0	0.97	0	0.39	0	0.11	0	0	0	1.51	ensembl_havana	protein_coding	1	7	-	15650837	15726437	2500
ENSG00000128573	FOXP2	3.9599	-4.5215	-0.5615	3.61284e-05	0.000974959	0	0.17	0	2.45	0	0.46	0	0.41	0	2.41	0	0.62	0	0.39	0	1.58	0	0.33	0	0	0	0.48	ensembl_havana	protein_coding	19	7	+	113726382	114333827	15782
ENSG00000114554	PLXNA1	3.9577	1.0611	5.0188	8.33355e-07	4.24195e-05	0.18	5.02	0.11	4.74	0.07	3	0.14	4.83	1.83	9.66	0.01	2.37	3.54	4.39	0.41	4.95	0.62	1.9	0.18	2.05	0.15	3.26	ensembl_havana	protein_coding	5	3	+	126707437	126756235	10944
ENSG00000110092	CCND1	3.947	1.7944	5.7414	1.21364e-06	5.75165e-05	1.46	27.22	2.47	11.02	0.32	7.4	0.59	19.89	1.73	32.22	0.58	11.43	14.23	23.24	8.8	19.46	0.1	9.64	0.78	15.83	0.37	21.94	ensembl_havana	protein_coding	6	11	+	69455855	69469242	4830
ENSG00000135338	LCA5	3.9459	-2.628	1.3179	1.12174e-05	0.000373416	0	0.49	0	0.55	0	0.4	0	0.83	0.08	1.6	0	0.37	0.17	0.63	0	0.51	0	0.25	1.29	0.48	0.29	0.96	ensembl_havana	protein_coding	3	6	-	80194708	80247175	5964
ENSG00000225746	AL132709.5	3.9457	-4.2351	-0.2893	5.4139e-06	0.000200711	0	2.38	0	0.85	0	2.24	0	4.42	0	1.8	0	1.25	0	2.13	0.2	5.53	0.24	2.14	0	0	0	1.85	havana	lincRNA	9	14	+	101403738	101426536	2986
ENSG00000175984	DENND2C	3.9412	-3.501	0.4403	0.000428449	0.00805905	0.03	0.81	0	1.21	0	1.2	0	2.48	0.17	1.77	0	0.07	0.05	1.9	0	0.65	0	0.18	0	0	0.38	0.8	ensembl_havana	protein_coding	6	1	-	115125469	115213043	7408
ENSG00000259207	ITGB3	3.9362	-2.9783	0.9578	0.000737733	0.0128111	0.02	0.98	0.03	1.74	0.03	0.3	0	3.74	0.14	0.41	0.03	0.24	0	2.29	0	2.07	0.11	0.46	0.06	0	0	1.23	ensembl_havana	protein_coding	4	17	+	45331212	45421658	4913
ENSG00000143320	CRABP2	3.9348	-2.7815	1.1533	0.00184918	0.0280157	1.28	5.46	0	11.85	2.05	7.75	1.73	15.16	0.42	11.77	0.08	3.59	0.25	4.19	0	1.38	0	0.39	0	0	0	1.26	ensembl_havana	protein_coding	3	1	-	156669398	156675608	1100
ENSG00000111057	KRT18	3.9311	-3.1061	0.8251	0.00348707	0.0476187	0	3.96	0	1.16	0	0.32	0	3.4	22.58	18.55	0	1.58	0	2.1	2.26	5.27	0	1.24	0	0	0	0.91	ensembl_havana	protein_coding	7	12	+	53342655	53346685	3218
ENSG00000070778	PTPN21	3.9286	-1.3415	2.587	2.57515e-05	0.000748467	0	2.38	0	2.3	0.36	1.64	0.13	9.21	0.21	3.49	0.87	1.24	0.16	1.64	0.06	2.57	0.01	0.4	0.07	0.23	1.58	0.85	ensembl_havana	protein_coding	9	14	-	88932122	89021077	7396
ENSG00000169432	SCN9A	3.9246	-2.6482	1.2764	0.00202114	0.0299605	0	0.36	0	0.68	0	0.18	1.42	1.28	0.02	0.42	0	0.47	0	0.52	7.29	6.07	0	0.03	0	0.16	0.07	0.76	ensembl_havana	protein_coding	7	2	-	167051695	167232503	10368
ENSG00000100292	HMOX1	3.9208	-2.2114	1.7094	0.000121524	0.00279694	0	0.98	0	2.54	0.55	0.62	0	7.79	0.21	4.46	0.19	2.98	0.32	1.14	2.03	13.19	0.42	0.43	0.04	0.91	0	7.4	ensembl_havana	protein_coding	4	22	+	35776354	35790207	2405
ENSG00000151632	AKR1C2	3.9204	-3.9346	-0.0142	0.000889434	0.0149203	0	0.81	0	2.32	0	0.63	0	3.15	0	0.53	0	1.33	0.97	3	0	2.09	0	0	0.13	0	0	1.35	ensembl_havana	protein_coding	11	10	-	5029967	5060223	6086
ENSG00000122592	HOXA7	3.9191	-1.5281	2.391	0.0234472	0.216025	0	1.49	0	4.45	0	4	0	7.42	3.46	11.3	0	2.06	0	0.97	0	1.91	0	0.04	64.47	46.32	102.14	85.62	ensembl_havana	protein_coding	3	7	-	27193335	27197555	2411
ENSG00000137962	ARHGAP29	3.9184	-1.5965	2.3219	0.00217156	0.0318225	0.79	1.09	0	1.48	0.49	2.71	0.24	2.91	1.33	2.2	0.02	1.34	3.64	6.25	0	0.06	0	0.17	0	0.3	0	2.47	ensembl_havana	protein_coding	5	1	-	94614544	94740624	15524
ENSG00000149633	KIAA1755	3.9168	-4.5215	-0.6046	0.00024673	0.00502895	0	0.89	0	0.43	0	0.91	0	1.17	0	0.61	0	1.84	0	0.03	0	0.46	0	0	0	0	0	0.15	ensembl_havana	protein_coding	6	20	-	36838890	36889174	7947
ENSG00000171914	TLN2	3.9111	-0.3131	3.598	1.60922e-05	0.000508423	0.13	3.1	0.19	6.16	0.36	1.5	0	5.82	1.24	4.21	1.71	1.43	0.11	2.03	0	3.69	0.89	0.33	1.92	3.33	0.75	2.9	ensembl_havana	protein_coding	11	15	+	62682725	63136830	16202
ENSG00000188042	ARL4C	3.9103	0.2613	4.1716	0.000102227	0.00241639	0.22	3.44	0.68	13.92	0.54	8.75	2.96	13.24	2.09	12.82	0.45	5.02	0.69	4.86	0.24	5.01	0.08	0.69	0	5.14	1.38	4.45	ensembl_havana	protein_coding	2	2	-	235401685	235405697	4013
ENSG00000128274	A4GALT	3.9093	-3.6421	0.2673	2.80396e-05	0.000794216	0	0.52	0	0.69	0	0.81	0	2.26	0.05	0.78	0	0.04	0	0.84	2.05	1.12	0.05	0.48	0	2.02	0	0.41	ensembl_havana	protein_coding	5	22	-	43088127	43117304	2943
ENSG00000120262	CCDC170	3.909	-3.8702	0.0388	0.000183127	0.00393167	0	0.36	0	0.83	0	0.11	0	0.8	1.36	1.18	0	0.54	0	0.02	0.01	0.5	0	0.01	0	0.3	0	2.76	ensembl_havana	protein_coding	4	6	+	151815165	151942328	5440
ENSG00000221955	SLC12A8	3.909	-2.738	1.1711	6.54881e-06	0.000235966	0	0.82	0.14	1.37	0	0.27	0	1.87	0.24	2.18	0	1.5	0	1.01	0	1.51	0.14	0.51	1.47	2.16	0.36	1.71	ensembl_havana	protein_coding	18	3	-	124801480	124998021	5728
ENSG00000143473	KCNH1	3.9026	-2.8837	1.019	0.000900614	0.0150297	0	1.55	0	1.68	0.14	0.31	0	1.63	0.06	1.71	0.25	1.23	1.13	3.11	0	1.33	0.06	0.38	0	0	0	0.26	ensembl_havana	protein_coding	2	1	-	210856555	211307457	3208
ENSG00000146950	SHROOM2	3.8877	-4.3774	-0.4897	8.39937e-05	0.00204056	0	1.14	0	0.31	0	0.2	0	0.18	0.01	0.66	0	0.02	0	0.16	0	0.13	0	0.04	0	0	0	0.09	ensembl_havana	protein_coding	4	X	+	9754496	9917483	8253
ENSG00000003989	SLC7A2	3.8841	-4.2332	-0.3491	0.000210393	0.00442422	0	0.16	0	0.44	0	0.37	0	0.11	0	0.11	0	0	0	0.46	0	0.39	0	0.35	0	0	0.03	0.24	ensembl_havana	protein_coding	5	8	+	17354597	17428082	7905
ENSG00000151640	DPYSL4	3.8828	-3.4961	0.3867	0.00143365	0.0223722	0.03	0.81	0	0.76	0.18	0.68	0	1.51	2.63	3.2	0	0.27	0	4.2	0	1.41	0	0.06	0	0	0	0.61	ensembl_havana	protein_coding	6	10	+	134000404	134019280	3176
ENSG00000183715	OPCML	3.8788	-4.5215	-0.6426	6.71679e-05	0.00168938	0	0.63	0	0.47	0	0.16	0	0.47	0	0.48	0	0.01	0	0.14	0	0.01	0	0.07	0	0	0	1.72	ensembl_havana	protein_coding	7	11	-	132284871	133402414	7578
ENSG00000103742	IGDCC4	3.8782	-3.0293	0.8489	0.00191117	0.028684	0	1.28	0	0.8	0	0.47	0	2.66	0.08	1.58	0.12	0.45	0	2.94	0	0.85	0	0.02	0.08	0	0.4	1.1	ensembl_havana	protein_coding	6	15	-	65673802	65715410	7764
ENSG00000099814	CEP170B	3.8747	-2.1828	1.6919	2.76938e-05	0.000787085	0	0.48	0	0.37	0.19	0.14	0	1.39	0.71	1.86	0	1.01	0.28	0.31	0.08	0.33	0.05	1.01	0	0.25	0.28	1.11	ensembl_havana	protein_coding	5	14	+	105331617	105363107	7199
ENSG00000157064	NMNAT2	3.8681	-4.5215	-0.6533	1.02562e-06	5.03415e-05	0	0.14	0	0.08	0	0.01	0	0.28	0	0.1	0	0.34	0	0.24	0	0.38	0	0.04	0	0.15	0	0.29	ensembl_havana	protein_coding	4	1	-	183217372	183387737	7165
ENSG00000196422	PPP1R26	3.8628	-2.5927	1.2701	0.000111118	0.00258527	0	0.67	0	0.3	0.23	0.3	0.74	0.79	0.12	1.27	0.53	0.58	0	0.99	0	0.33	0	0.27	0.04	4.21	0	0.18	ensembl_havana	protein_coding	6	9	+	138370925	138380739	5276
ENSG00000176105	YES1	3.8616	-0.1099	3.7517	0.000695159	0.0121817	1.85	5.64	0	4.4	4.3	5.82	2.07	7.86	0.22	6.16	0	1.6	3.15	4.72	4.82	10.65	1.59	4.37	0	1.58	0	1.85	ensembl_havana	protein_coding	5	18	-	721588	812547	5100
ENSG00000044524	EPHA3	3.8568	-3.7749	0.0819	0.000613808	0.0109152	0	0.5	0	1.14	0	1	0.16	0.68	0	0.9	0.13	0.24	0	0.24	0	0.07	0	0.11	0	0	0	0.04	ensembl_havana	protein_coding	3	3	+	89156674	89531284	6674
ENSG00000254245	PCDHGA3	3.8564	-3.5783	0.2782	0.000194505	0.00414448	0	0.32	0	1.17	0	0.23	0	0.59	0	1.14	0.17	0.11	0	0.85	0.05	0.15	0.06	0.24	0	0	0	0.34	ensembl_havana	protein_coding	1	5	+	140723601	140892546	4605
ENSG00000197879	MYO1C	3.8555	1.4246	5.2802	5.21797e-07	2.84416e-05	1.4	18.67	0.42	8.66	2.27	10.31	17.07	20.34	0.99	21.67	1.66	3.35	0.49	7.38	0.33	57.62	1.78	6.11	0.46	3.98	0.26	7.38	ensembl_havana	protein_coding	21	17	-	1367392	1396106	8152
ENSG00000076356	PLXNA2	3.8534	-1.7613	2.0921	0.00069687	0.0122006	0	0.61	0	0.44	0.15	0.47	0	0.91	6.32	4.66	0.17	0.1	0	0.68	0.57	2.8	0.01	0.07	0.11	0.25	0	0.32	ensembl_havana	protein_coding	6	1	-	208195587	208417665	13781
ENSG00000165626	BEND7	3.8521	-2.9203	0.9318	2.35687e-05	0.000692345	0.23	1.62	0	0.7	0.15	0.75	0.11	0.68	1.87	2.13	0	0.41	0.38	0.9	0	1.16	0	0.25	0.3	4.4	0	0.63	ensembl_havana	protein_coding	11	10	-	13480484	13570974	9815
ENSG00000198053	SIRPA	3.845	1.5491	5.3941	0.000544669	0.00987746	13.38	24.05	3.12	11.08	1.18	6.66	13.73	32.66	0.51	9.01	0.04	4.45	4.93	17.31	9.54	22.8	3.49	10.57	0.07	8.52	0	3.57	ensembl_havana	protein_coding	3	20	+	1875154	1920543	4032
ENSG00000007866	TEAD3	3.8446	-1.9585	1.8861	3.73409e-05	0.00100627	0	2.22	0.45	2.91	0.47	2.12	0	3.42	0.51	2.68	0	0.63	0	1.44	0.28	0.68	0.38	0.3	0.35	2.81	0.13	0.87	ensembl_havana	protein_coding	3	6	-	35441374	35464853	3046
ENSG00000101384	JAG1	3.8444	-1.5351	2.3093	0.000182262	0.00392272	0.24	3.41	0.11	0.6	0.02	0.74	0.79	0.99	0.13	1.04	0.02	0.47	0.18	1.33	0.61	1.57	0	0.06	0	1.82	0.02	1.2	ensembl	protein_coding	2	20	-	10618332	10654694	6292
ENSG00000181195	PENK	3.8386	-2.7117	1.1269	0.0296832	0.257152	0	0.16	0	1.38	0	3.53	1.03	4.36	703.06	362.42	0	3.14	0	0	0	1.5	0	0.71	0.21	7.55	0	14.35	ensembl_havana	protein_coding	9	8	-	57349233	57359293	3455
ENSG00000112320	SOBP	3.8385	-3.1495	0.689	0.00106809	0.0173721	0.05	0.61	0.75	2.11	0	0.92	0	0.96	0.09	1.29	0	0.36	0.08	0.42	0	0.46	0	0.17	0.01	0	0	0.22	ensembl_havana	protein_coding	3	6	+	107811162	107981357	5774
ENSG00000227227	AC017101.10	3.8314	-2.8135	1.0179	2.51253e-06	0.000104867	3.44	9.11	0	6.51	0.24	3.92	0.74	12.44	0.21	10.79	0.48	2.61	0	4.09	1.3	7.06	0	2.05	0	1.75	0.15	2.53	havana	antisense	1	2	-	187506066	187560014	571
ENSG00000162981	FAM84A	3.8273	-4.5215	-0.6942	4.4408e-05	0.00117532	0	0.34	0	0.66	0	0.41	0	0.53	0	0.24	0	0.04	0	0.37	0	0.02	0	0.16	0	0	0	0.22	ensembl_havana	protein_coding	4	2	+	14772810	14790933	8379
ENSG00000157654	PALM2-AKAP2	3.8231	-3.706	0.1171	0.00401993	0.0535648	0	1.37	0	0.14	0	0.08	0	0.32	0	0.82	2.77	0.12	0	0.57	0	0.25	0	0	0	0	0	0.5	havana	protein_coding	3	9	+	112542589	112934792	8203
ENSG00000085276	MECOM	3.8227	-3.4652	0.3575	0.00439397	0.0575915	0	0.21	0	1.39	0	1.8	0.19	2.6	0	1.69	0	1.18	0	0	12.23	12.89	0	0.21	0	0.18	0	0.13	ensembl_havana	protein_coding	19	3	-	168801287	169381406	9103
ENSG00000148143	ZNF462	3.8154	0.0732	3.8886	0.0100817	0.113973	0	3.83	0	8.02	1.31	3.07	1.5	9.97	4.72	9.51	0	3.55	10.96	23.45	12.77	10.43	0.05	2.14	0.35	1.84	0	4.97	ensembl_havana	protein_coding	14	9	+	109625378	109775915	12259
ENSG00000104427	ZC2HC1A	3.8151	-3.3208	0.4943	2.10932e-05	0.000629231	0	1.95	0	3.57	0	2.61	0	3.88	0.55	2.31	0.71	0.99	0	1.08	0	1.06	0.08	0.15	0	0.19	0.02	0.27	ensembl_havana	protein_coding	4	8	+	79578282	79632000	4181
ENSG00000086991	NOX4	3.8128	-4.3774	-0.5646	0.000132991	0.00300338	0	1.7	0	3.15	0	0.52	0	0.84	0	0.83	0	0.49	0	0.25	0	4.91	0.02	0.11	0	0	0	0.02	ensembl_havana	protein_coding	18	11	-	89057524	89322779	6327
ENSG00000253187	HOXA10-AS	3.8096	-1.6792	2.1305	0.0113453	0.125241	0	2.95	0	4.13	0	2.1	0	4.82	9.29	14.57	0	0.84	0	2.11	0	0.82	0	1.43	47.75	68.57	83.7	74.94	havana	antisense	3	7	+	27208238	27211534	1654
ENSG00000166250	CLMP	3.8092	0.4461	4.2554	4.28545e-08	3.63244e-06	0.8	13.36	0.83	11.78	2.03	8.86	0.5	15.05	1.26	27.78	0.24	4.38	0.77	13.85	0.32	18.25	0.3	2.37	2.32	12.07	3.24	11.57	ensembl_havana	protein_coding	4	11	-	122943035	123065989	2635
ENSG00000198680	TUSC1	3.8066	-4.0533	-0.2466	8.11713e-05	0.00198158	0	1.25	0	0.43	0	0.35	0	0.84	0.72	0.79	0	0.1	0	0.61	0	0.36	0	0.31	0	0	0	0.62	ensembl_havana	protein_coding	1	9	-	25676396	25678856	2461
ENSG00000203805	PPAPDC1A	3.8064	-4.5215	-0.7151	7.45821e-05	0.00184689	0	2.23	0	1.33	0	0.83	0	1.01	0	1	0	1.21	0	2.23	0	1.68	0	0.27	0	0	0	0	ensembl_havana	protein_coding	7	10	+	122216466	122349367	2534
ENSG00000171951	SCG2	3.8008	-3.929	-0.1282	0.000413752	0.00783897	0	0.16	0	1.44	0	3.09	0	2.51	0.04	1.4	0	1.11	0	2.41	2.5	0.41	0	0.05	0	0	0	0.39	ensembl_havana	protein_coding	3	2	-	224461658	224467221	2719
ENSG00000164506	STXBP5	3.8005	0.0666	3.8671	0.000127649	0.00290826	0.03	7.02	0.4	4.32	0.05	4.62	2.85	8.47	0.34	7.22	2.87	6.48	0.38	2.48	1.34	6	0	1.37	0.11	1.3	2.23	3.92	ensembl_havana	protein_coding	7	6	+	147525561	147706866	5853
ENSG00000148671	ADIRF	3.7997	-4.3104	-0.5107	0.000383805	0.0073848	0	2.73	0	0.21	0	1.21	0	3.37	0	2.2	0	0.28	0	0.43	0	0	0	0.24	0	21.27	0.23	6.27	ensembl_havana	protein_coding	3	10	+	88727949	88743691	998
ENSG00000177706	FAM20C	3.7994	0.454	4.2533	2.72759e-05	0.000777505	0.76	9.6	2.16	11.24	1.01	8.72	0.42	12.19	1.49	12.45	0	2.21	0.04	13.99	2.22	9.5	2	4	3.2	20.31	1.68	10.78	ensembl_havana	protein_coding	5	7	+	192969	300711	4629
ENSG00000116675	DNAJC6	3.7987	-4.0737	-0.2751	0.00010338	0.00243057	0	0.51	0	0.83	0	1.21	0	0.91	0	1.36	0	0.99	0	0.15	0.61	2.48	0	0.04	0	0	0	0.33	ensembl_havana	protein_coding	8	1	+	65713902	65881552	6907
ENSG00000172638	EFEMP2	3.796	1.6856	5.4816	1.9138e-07	1.26977e-05	7.03	62.71	1.76	81.95	14.72	59.14	13.31	123.36	1.65	119.23	2.95	22.7	4.86	65.31	5.76	40.92	5.6	16.77	1.33	35.1	1.86	60.36	ensembl_havana	protein_coding	20	11	-	65633912	65641063	5397
ENSG00000182195	LDOC1	3.796	-1.3102	2.4859	0.0107118	0.11969	0	6.74	0	7.85	24.93	24.6	0.49	13.13	2.01	13.88	1.23	5.25	4.71	29.61	0	2	13.52	11.94	0	0	0	6.62	ensembl_havana	protein_coding	2	X	-	140269934	140271310	1377
ENSG00000134198	TSPAN2	3.7956	-4.1257	-0.3301	0.000956414	0.0157326	0	7.77	0	1.92	0	0.04	0	0.79	0	3.28	0.02	0.65	0	1.66	0.43	1.33	0	0.98	0	0	0	0	ensembl_havana	protein_coding	5	1	-	115590632	115632121	3410
ENSG00000116761	CTH	3.7919	-2.6664	1.1256	3.0455e-05	0.000848024	0	1.55	0	0.52	0	0.62	0	1.96	0	1.31	0.69	1.8	0	2	3.92	3.13	0	0.5	0.79	3.78	0.21	1.68	ensembl_havana	protein_coding	5	1	+	70876901	70905534	2414
ENSG00000124788	ATXN1	3.7903	0.9808	4.7712	0.00333953	0.046194	0.22	4.87	0.5	2.29	0.41	1.77	0.97	5.89	39.5	19.58	0	2.26	5.97	7.11	13.73	17.85	0	0.48	10.87	19.78	0.33	2.77	ensembl_havana	protein_coding	10	6	-	16299343	16761722	16487
ENSG00000173546	CSPG4	3.7879	-0.2338	3.5541	0.014664	0.152514	0.04	0.64	5.11	12.67	0.03	0.63	0	1.8	0	0.79	0.58	0.85	0	0.57	0.04	0.42	0	0.23	1.45	13.24	12.93	22.79	ensembl_havana	protein_coding	1	15	-	75966663	76005189	8290
ENSG00000177425	PAWR	3.786	-0.1053	3.6806	0.00719154	0.0862672	0.02	10.18	0	10.24	8.15	16.38	9.96	22.55	2.13	14.73	0.01	5.46	0.73	10.79	3.22	14.88	5.99	11.68	0.01	0.02	0	5.22	ensembl_havana	protein_coding	11	12	-	79968759	80084877	11668
ENSG00000164318	EGFLAM	3.7802	-4.3104	-0.5301	0.00029626	0.00587059	0	3.07	0	1.57	0	0.27	0	1.24	0	2.34	0	0.39	0	2.7	0.06	0.58	0	0.06	0	0	0	0	ensembl_havana	protein_coding	11	5	+	38258511	38465123	5724
ENSG00000242193	RP11-568K15.1	3.7787	-4.1655	-0.3868	1.29847e-06	6.04934e-05	0.04	0.58	0	0.56	0	0.26	0	0.85	0	0.5	0	0.57	0	0.41	0	0.27	0	0.09	0.05	0.03	0	0.66	havana	pseudogene	4	1	-	177975271	178007085	5564
ENSG00000196136	SERPINA3	3.777	-4.5215	-0.7444	0.000972946	0.0159867	0	0.44	0	1.55	0	1.41	0	3.32	0	4.46	0	1.29	0	0	0	0.95	0	0.24	0	0	0	0	ensembl_havana	protein_coding	8	14	+	95078714	95090392	4504
ENSG00000204219	TCEA3	3.7766	-3.1952	0.5814	1.6222e-05	0.000510012	0.06	0.47	0	2.67	0.07	1.97	0	4.2	0.75	1.08	0.05	0.6	0.15	0.67	0.25	1.41	0	0.19	0	1.08	0	4.97	ensembl_havana	protein_coding	6	1	-	23707554	23751233	3515
ENSG00000270504	RP11-420L9.5	3.7722	-2.7492	1.023	0.000948027	0.0156307	0.07	2.13	0	1.07	0	1.21	0.24	2.17	0.17	3.17	0	0.71	0	1.9	0.62	0.6	0	0.38	0	0	0.42	0.55	havana	antisense	1	6	+	3751345	3754105	2761
ENSG00000132669	RIN2	3.7711	-2.1062	1.665	0.000372982	0.00719093	0.99	3.52	0	1.57	0.66	0.92	1.09	5.44	0.24	1.73	0	0.24	1.17	3.02	0.02	1.53	0.06	0.11	0	0.2	0	3.31	ensembl_havana	protein_coding	7	20	+	19867165	19983101	5053
ENSG00000162433	AK4	3.7702	1.3842	5.1544	0.000131388	0.00297416	0.3	5.66	0.09	3.42	0.12	2.87	0.22	11.2	13.49	16.09	0.53	3.43	9.11	17.99	1.46	5.68	3.96	3.57	0.09	3.12	0.14	3.21	ensembl_havana	protein_coding	8	1	+	65613232	65697828	7578
ENSG00000263424	CTD-2541J13.2	3.7638	-0.9128	2.851	2.40422e-05	0.00070254	0.49	3.76	0	2.42	0	5.36	0.05	5.02	0.42	5.69	0.21	5.32	1.86	4.3	0.14	1.73	0.16	0.91	0.29	1	0.12	2.16	havana	antisense	2	18	+	65173826	65181267	3305
ENSG00000241111	RP11-129B22.1	3.7585	-3.2572	0.5014	0.000579452	0.0104004	0	0.44	0	0.16	0	0.08	0	1.08	0	0.39	0	0.05	0	0.42	0	0.64	0	0.13	0.41	0.01	0.47	0.87	havana	antisense	1	3	+	64053640	64088807	6505
ENSG00000198467	TPM2	3.7563	4.999	8.7553	3.42182e-09	5.67852e-07	25.96	566.19	7.68	595.38	51.75	226.57	57.9	1000.09	21.07	721.47	9.62	161.63	47.17	399.81	39.07	330.55	13.76	117.4	58.65	341.49	61.32	325.9	ensembl_havana	protein_coding	8	9	-	35681989	35691017	4047
ENSG00000214944	ARHGEF28	3.7549	-4.0357	-0.2808	0.000244887	0.00500198	0	0.68	0	0.52	0	0.03	0	0.65	0.07	0.05	0	0.02	0	1.32	0.02	1	0	0.03	0	2.29	0	3.42	ensembl_havana	protein_coding	15	5	+	72921983	73237818	15617
ENSG00000172594	SMPDL3A	3.7465	-4.2341	-0.4877	2.64466e-05	0.000759492	0	0.64	0	0.73	0	1.77	0	1.39	0.07	3	0	0.29	0	0.63	0	0.15	0	0.09	0	0.05	0.05	0.14	ensembl_havana	protein_coding	3	6	+	123110315	123130865	2228
ENSG00000139211	AMIGO2	3.7447	-1.6984	2.0463	0.000254986	0.00518076	0.13	5.55	0	1.11	0.1	0.81	1.75	1.59	0.03	1.26	0.02	0.83	2.22	4.06	0.26	2.55	0.94	1.14	0	2.08	0	0.18	ensembl_havana	protein_coding	4	12	-	47469490	47473734	3956
ENSG00000158747	NBL1	3.7444	1.3595	5.1039	0.00389593	0.0521653	8.74	29.03	4.01	48.25	0.05	28.82	2.89	70.74	1.33	73.32	0.04	19	2.43	29.93	4.54	25.57	3.35	8.31	1.86	0.45	1.79	6.04	ensembl_havana	protein_coding	9	1	+	19967048	19984945	3461
ENSG00000163393	SLC22A15	3.7417	-3.7343	0.0074	0.000675182	0.0119185	0	1.28	0	0.47	0	0.12	0	0.89	0	1.05	0	0.07	0	1.8	0.74	2.57	0.07	0.03	0	0	0	0.38	ensembl_havana	protein_coding	3	1	+	116519119	116612675	5292
ENSG00000122861	PLAU	3.7381	1.5643	5.3024	9.65348e-07	4.76263e-05	1	16.13	1.19	25.37	1.38	24.44	6.95	33.03	1.16	30.55	0.61	17.08	0.1	26.59	10.39	27.37	4.44	10.39	0.77	5.56	1.78	11.65	ensembl_havana	protein_coding	6	10	+	75668935	75677255	2950
ENSG00000187134	AKR1C1	3.7369	-2.0894	1.6476	9.26822e-05	0.00222079	0	1.27	0.02	1.75	0.18	4.03	1.25	3.52	0	3.49	0	3.85	0.44	0.46	0.84	3.62	0.55	0.34	1.11	4.35	0	1.3	ensembl_havana	protein_coding	6	10	+	4934796	5025475	9423
ENSG00000137267	TUBB2A	3.7363	-0.2578	3.4785	2.40304e-06	0.000100515	0.37	19.47	0.09	5.58	0.94	5.68	0.23	14.79	1.56	12.61	0.19	5.6	0.31	10.56	0.11	3.45	3.99	6.24	2.55	3.62	2.24	10.62	ensembl_havana	protein_coding	2	6	-	3153903	3157760	1727
ENSG00000105855	ITGB8	3.7335	-3.0104	0.7231	5.20974e-05	0.0013626	0.03	0.87	0	0.23	0	0.36	0.36	0.86	0.01	0.61	0	0.13	0	0.25	0.03	0.23	0	0.04	0.06	0.04	0.04	0.3	ensembl_havana	protein_coding	5	7	+	20370325	20455377	15156
ENSG00000132793	LPIN3	3.732	-4.0357	-0.3037	0.000197606	0.00419961	0.02	0.37	0.03	1.05	0	0.24	0	0.27	0	0.77	0	0.07	0	0.82	0.03	0.2	0	0.02	0	0	0	0.3	ensembl_havana	protein_coding	4	20	+	39969560	39989222	4565
ENSG00000244306	CTD-2314B22.3	3.725	-2.0172	1.7078	0.00190119	0.0286234	0	14.47	0.19	2.53	0.06	0.46	0.9	3.91	0.23	3.82	0.04	1.49	0.15	8.55	0.04	6.13	0.17	0.65	0.04	0	0.08	1.64	ensembl_havana	lincRNA	15	14	-	19854098	19925348	11636
ENSG00000142192	APP	3.7238	3.5676	7.2914	0.00551189	0.0697725	7.2	67.56	0	61.92	26.77	55.28	46.68	116.32	45.79	118.22	134.09	124.81	54.93	60.53	131.34	149.32	61.27	81.66	0	39.62	0.27	42.56	ensembl_havana	protein_coding	19	21	-	27252861	27543446	6349
ENSG00000231290	APCDD1L-AS1	3.7171	-4.233	-0.516	0.000143863	0.00320008	0	1.17	0	3.19	0	0.13	0	3.49	0.04	3.34	0	0.43	0	4.61	0	3.19	0	0	0.14	0.67	0	2.18	havana	processed_transcript	8	20	+	57090435	57194944	4940
ENSG00000172020	GAP43	3.717	-4.5215	-0.8045	0.000161746	0.0035446	0	0.85	0	0.21	0	0.49	0	2.14	0	1.01	0	0.55	0	0.2	0	1.45	0	0	0	0	0	0.75	ensembl_havana	protein_coding	2	3	+	115342171	115440337	2087
ENSG00000198353	HOXC4	3.7112	-2.4961	1.2151	0.000166852	0.0036399	0	0.5	0	3.07	0	1.06	0	1.47	0.19	3.66	0.04	0.48	0	2.82	0	2.95	0.79	2.78	8.72	5.29	0.17	0.43	ensembl_havana	protein_coding	3	12	+	54410715	54449813	2724
ENSG00000166908	PIP4K2C	3.7042	-2.5622	1.142	0.00398066	0.0531888	0	1.56	0	0.79	0	0.91	0	1.43	7.35	1.9	4.39	4.13	0	1.44	0	2.12	0.9	1.44	0	0	0	0.51	ensembl_havana	protein_coding	8	12	+	57984957	57997198	3296
ENSG00000203727	SAMD5	3.6995	-4.3047	-0.6052	8.82547e-05	0.00213063	0	0.06	0	0.33	0	0.05	0	0.13	0	0.21	0	0.08	0	0.07	0.03	0.04	0	0.03	0	3.24	0	0.02	ensembl_havana	protein_coding	2	6	+	147830063	148058683	6320
ENSG00000039560	RAI14	3.698	1.5435	5.2415	0.00754268	0.0900302	17.99	52.95	0	8.85	9.3	21.13	40.64	39.36	3.8	17.93	1.24	3.56	7.18	17.45	15.7	32.92	4.29	8.89	0	0.42	0	6.97	ensembl_havana	protein_coding	29	5	+	34656342	34832732	7702
ENSG00000127241	MASP1	3.6943	-4.1223	-0.428	0.000206494	0.00435175	0	0.33	0	0.74	0	0.12	0	0.71	0	1.62	0	0.34	0	0.26	0.01	0.53	0	0.02	0	0	0.03	0.54	ensembl_havana	protein_coding	15	3	-	186935942	187009810	12292
ENSG00000111424	VDR	3.6919	-0.1016	3.5903	7.04499e-05	0.00176042	0.83	5.63	0.27	3.22	0.13	4.75	0.44	6.91	2.42	6.84	0.1	2.3	0.09	9.12	1.02	5.42	0.09	1.81	0.07	0.23	0.21	1.74	ensembl_havana	protein_coding	9	12	-	48235320	48336831	5674
ENSG00000136830	FAM129B	3.6915	1.2617	4.9532	9.26393e-05	0.00222079	7.32	20.77	5.62	20.67	2.67	8.1	1.21	20.25	2.06	17.25	0	3.52	4.12	13.2	3.9	20.35	8.45	9.7	0.66	15.17	1.55	11.34	ensembl_havana	protein_coding	7	9	-	130267618	130341268	4629
ENSG00000001561	ENPP4	3.691	-2.9118	0.7792	0.00296526	0.0416761	0	0.3	0	0.73	0.02	0.52	0.17	1	0.33	1.05	0	0.87	0	0.66	2.42	2.82	0	0.15	0	0	0	0.09	ensembl_havana	protein_coding	1	6	+	46097730	46114436	4651
ENSG00000097096	SYDE2	3.6864	-3.5774	0.1089	0.00035504	0.00689336	0	0.82	0	0.66	0	0.4	0	0.8	0.06	0.82	0	0.1	0	0.24	0.02	0.51	0.05	0.02	0.02	0	0.01	0.11	ensembl_havana	protein_coding	2	1	-	85622556	85666729	6451
ENSG00000142798	HSPG2	3.6834	3.1608	6.8442	1.4032e-06	6.49016e-05	8.78	33.1	3.26	13.95	4.55	9.11	17.01	39.07	0.58	31.93	1.06	7.99	6.61	21.07	25.46	27.59	3.49	5.27	3.37	27.81	0.76	13.3	ensembl_havana	protein_coding	16	1	-	22148738	22263790	17694
ENSG00000180611	MB21D2	3.6795	-4.1295	-0.4499	3.47111e-05	0.000950039	0	0.42	0	0.46	0	0.25	0.05	0.38	0.08	0.46	0	0.29	0	0.27	0	0.36	0	0.04	0	0	0	0.45	ensembl_havana	protein_coding	1	3	-	192514604	192635950	3368
ENSG00000196368	NUDT11	3.6792	-4.1257	-0.4466	0.000114678	0.00265847	0	0.63	0	0.74	0	0.15	0	1.15	0	0.78	0.03	0.38	0	0.32	0	0.63	0.11	0.03	0	0	0	1.24	ensembl_havana	protein_coding	1	X	-	51232863	51239448	2385
ENSG00000196611	MMP1	3.6776	-4.3104	-0.6328	0.000135881	0.00306506	0	0.42	0	0.95	0	0	0	1.42	0	0.96	0	0.51	0	0.73	0	0.05	0	0.18	0.07	1.26	0	0.21	ensembl_havana	protein_coding	1	11	-	102660651	102668891	1970
ENSG00000164342	TLR3	3.6767	-3.1505	0.5262	7.42055e-06	0.000263917	0	1.23	0	0.49	0	0.79	0.37	0.7	0.03	1.06	0	0.53	0	0.19	0.07	2.2	0	0.13	0.03	0.68	0.23	1.33	ensembl_havana	protein_coding	5	4	+	186990306	187009223	6724
ENSG00000124225	PMEPA1	3.672	0.7479	4.4199	0.000195328	0.00415742	0.28	11.88	0.08	8.4	0.14	3.23	1.27	8.99	2.15	13.63	1.65	4.41	2.09	9.66	0.69	8.37	0.17	1.9	0.04	1.04	0.68	1.86	ensembl_havana	protein_coding	8	20	-	56223448	56286592	5619
ENSG00000177694	NAALADL2	3.6706	-3.8422	-0.1717	0.000122307	0.00281159	0	2.11	0	1.51	0	0.32	0	2.11	0.34	1.84	0	0.06	0.98	0.5	0	1.23	0.11	0.01	0	0.16	0	1.73	ensembl_havana	protein_coding	12	3	+	174156363	175523428	8680
ENSG00000270132	WISP1-OT1	3.666	-4.3941	-0.7281	0.0009863	0.0161785	0	1.86	0	3.24	0	1.32	0	7.69	0	2.08	0	2.13	0	0	0	5.47	0	0	0.1	8.28	0	0	havana	sense_intronic	1	8	+	134241299	134241940	642
ENSG00000123388	HOXC11	3.6614	-4.5215	-0.86	2.73491e-05	0.000778437	0	0.26	0	0.44	0	0.03	0	0.15	0	0.55	0	0.16	0	0.17	0	0.22	0	0.07	0	4.34	0	0.91	ensembl_havana	protein_coding	2	12	+	54366910	54371427	3265
ENSG00000123094	RASSF8	3.6558	0.0655	3.7213	0.000461041	0.00857908	12.47	15.38	0.19	5.71	0	4.12	2.87	10.17	0.08	10.72	0	2.07	12.04	8.12	2.54	6.49	11.56	21.88	0.57	13.23	0.09	3.26	ensembl_havana	protein_coding	14	12	+	26111962	26232825	7615
ENSG00000174136	RGMB	3.6536	0.0724	3.726	9.43398e-05	0.0022521	0	3.02	0.22	2.76	2.26	5.56	3.38	4.66	0.51	3.6	0.32	2.19	2.28	2.78	0.18	3.05	0.09	0.38	0.11	3.61	0.04	10.64	ensembl_havana	protein_coding	7	5	+	98104354	98134347	6671
ENSG00000225684	FAM225B	3.6516	-4.5215	-0.8698	0.000926952	0.0153622	0	0.13	0	0.45	0	0	0	0.31	0	0.15	0	0.19	0	0.2	0	0.54	0	0.08	0	0	0	0	ensembl_havana	lincRNA	2	9	-	115865618	115873780	7407
ENSG00000254665	RP11-152H18.3	3.6471	-1.7039	1.9433	0.00125018	0.0198145	1.22	15.42	0.2	13.14	0	6.54	1.05	19.03	0.74	13.34	0.22	4.98	0.35	14.78	2.21	7.79	0.81	6.57	0.31	0	0.22	8.78	havana	antisense	1	11	+	8714904	8718154	744
ENSG00000198185	ZNF334	3.6466	-3.2802	0.3664	0.00192688	0.0288758	0	0.25	0	1.22	0	0.57	0.54	2.1	0	0.68	0	0.51	0.1	0.82	2.93	3.14	0	0.14	0	0	0	0.29	ensembl_havana	protein_coding	4	20	-	45129701	45142198	5286
ENSG00000184557	SOCS3	3.6449	0.9348	4.5798	0.0012791	0.0202063	5.71	15.14	0.05	5.89	0.95	6.57	2.93	29.64	0.24	9.2	0	3.13	25.99	28.6	11.25	19.61	5.29	13.72	0.07	2.35	0.25	3.71	ensembl_havana	protein_coding	2	17	-	76352864	76356158	2729
ENSG00000169851	PCDH7	3.6414	-4.5215	-0.88	0.000428481	0.00805905	0	0.33	0	0.32	0	0.82	0	0.55	0	0.7	0	0.17	0	0.02	0	0.03	0	0	0	0.14	0	0	ensembl_havana	protein_coding	6	4	+	30722037	31148422	10269
ENSG00000242498	C15orf38	3.6368	-3.6269	0.0099	0.00340819	0.0468518	0	1.81	0	1.62	0	1.01	2.55	4.54	0	0.42	0	0.34	0	0.09	0.27	1.19	0	0	0.03	0	0	1.92	ensembl_havana	protein_coding	3	15	-	90443159	90456188	3673
ENSG00000180318	ALX1	3.6303	-4.5215	-0.8911	1.81696e-05	0.000558318	0	0.68	0	0.19	0	1.01	0	1.1	0	0.6	0	0.6	0	1.15	0	0.7	0	0.05	0	0	0	0.37	ensembl_havana	protein_coding	1	12	+	85673885	85695562	1445
ENSG00000170921	TANC2	3.6254	1.2308	4.8562	8.41224e-05	0.00204111	0.06	4	5.7	7.73	2.43	2.92	0.57	12.64	0.68	8.47	0.1	5.84	0.18	7.43	0.94	23.46	0.01	0.57	1.44	2.81	2.85	11.91	ensembl_havana	protein_coding	10	17	+	61086917	61505060	22866
ENSG00000149090	PAMR1	3.6201	-4.5215	-0.9014	0.00180257	0.0273528	0	2.62	0	0.67	0	0.8	0	0.52	0	3.01	0	0.66	0	0.39	0	0	0	0.03	0	0	0	0	ensembl_havana	protein_coding	8	11	-	35453370	35551848	3862
ENSG00000254369	HOXA-AS3	3.6157	-1.4888	2.1269	0.0470888	0.350904	0	0.89	0	1.83	0	1.56	0	1.25	2.26	2.45	0	0.62	0	0.51	0	0.61	0	0	32.52	38.49	43.05	36.89	havana	antisense	5	7	+	27169596	27195542	5962
ENSG00000265263	RP11-135L13.4	3.6133	-4.5215	-0.9082	4.90774e-06	0.00018478	0	0.58	0	0.49	0	0.47	0	0.28	0	0.57	0	0.77	0	0.05	0	0.05	0	0.04	0	1.1	0	0.83	havana	antisense	1	17	-	19237621	19239440	1660
ENSG00000111261	MANSC1	3.6118	-2.3421	1.2697	3.74121e-06	0.00014631	0.55	1.06	0.09	1.17	0	1.44	0.37	1.96	0.23	1.81	0.16	1.13	0	1.47	0.62	1.39	0.26	0.44	0	1.78	0	0.81	ensembl_havana	protein_coding	4	12	-	12482198	12503475	2807
ENSG00000136052	SLC41A2	3.6088	-1.3468	2.2621	0.0016407	0.0252146	0.04	2.73	0.03	2.34	0	1.64	0	9.93	0.59	5.67	0.54	1.13	1.41	1.82	0.73	2.1	1.28	0.4	0	0.02	0.74	1.42	ensembl_havana	protein_coding	10	12	-	105196331	105352522	5151
ENSG00000113721	PDGFRB	3.6079	3.4061	7.014	0.000375638	0.00723489	0.3	52.66	85.63	99.02	1.99	35.73	6.7	59.13	8.05	68.69	3.57	19.28	23.92	65.51	0.57	37.39	67.41	62.77	62.99	149.26	9.67	32.18	ensembl_havana	protein_coding	11	5	-	149493400	149535435	7137
ENSG00000151067	CACNA1C	3.6067	-0.8019	2.8048	0.000278326	0.0055726	1.11	3.38	0	1.72	0	1.44	0.35	3.81	1.34	4.5	2.13	2.04	9.72	1.89	1.29	1.92	0.46	0.44	0	0.99	0.29	0.45	ensembl_havana	protein_coding	30	12	+	2079952	2802108	14095
ENSG00000183775	KCTD16	3.6064	-4.2351	-0.6286	0.000823441	0.0139963	0	0.58	0	0.13	0	0	0	0.17	0	0.21	0	0.49	0.05	0.06	0	0.32	0.01	0.01	0	0	0	0.2	ensembl_havana	protein_coding	2	5	+	143550396	143865249	14294
ENSG00000106853	PTGR1	3.6029	0.1184	3.7213	0.00043091	0.00808384	2.86	11.77	0	8.56	5.32	16.07	9.25	25.27	0.96	16.05	0.51	5.22	7.93	9.29	34.61	31.62	4.75	9.29	0	7.52	0	13.9	ensembl_havana	protein_coding	10	9	-	114312002	114362135	3722
ENSG00000172965	MIR4435-1HG	3.5976	0.0769	3.6744	0.000233201	0.00481542	0	39.22	2.36	32.63	0	15.94	1.25	56.46	5.94	40.37	1.41	25.9	0.66	23.69	99.66	96.05	21.56	43.56	6.13	7.72	0.88	18.04	ensembl_havana	lincRNA	20	2	-	111953927	112252677	8500
ENSG00000227051	C14orf132	3.5958	-1.297	2.2988	0.0259817	0.233714	0	3.08	0	1.22	6.99	8.84	0.12	3.76	2.65	6.33	0.48	0.97	6.31	4.94	0	0.81	0	0.71	0	0	0	2	ensembl_havana	protein_coding	5	14	+	96505661	96560417	7966
ENSG00000006377	DLX6	3.5948	-4.5215	-0.9267	8.5927e-05	0.00208227	0	0.18	0	0.55	0	0.8	0	1.74	0	0.26	0	0.71	0	0.85	0	0.4	0	0.2	0	0	0	0	ensembl_havana	protein_coding	4	7	+	96634860	96640351	3449
ENSG00000178053	MLF1	3.593	-3.827	-0.234	2.70896e-07	1.68139e-05	0	1.24	0	1.32	0	0.43	0.15	1.38	0.09	0.8	0.13	0.6	0	0.44	0.23	0.16	0	1.53	0	1.5	0	0.73	ensembl_havana	protein_coding	15	3	+	158288952	158325041	3569
ENSG00000260027	HOXB7	3.59	-3.4814	0.1086	0.000911647	0.0151608	0.07	1.13	1.92	2.3	0	1.21	0	3.59	0	3.64	0.76	2.17	0	0.84	0	0.96	0	0.11	0	0	0	1.46	ensembl_havana	protein_coding	3	17	-	46684594	46710934	1520
ENSG00000114315	HES1	3.5877	-3.3525	0.2352	0.00414264	0.0547449	0	3.68	0	0.35	0	1.15	0	0.96	0	2.43	0	0	0	3.74	0.41	8.53	0.91	1.79	0	0	0.36	1.3	ensembl_havana	protein_coding	2	3	+	193853934	193856521	2062
ENSG00000155966	AFF2	3.5842	0.8606	4.4448	0.00155953	0.0241796	5.13	6.22	0.99	1.91	10.23	9.21	1.73	3.87	10.38	6.92	0.04	0.66	0.05	2.95	5.63	6.88	0.06	0.41	0	4.41	0.05	1.81	ensembl_havana	protein_coding	5	X	+	147582139	148082193	14006
ENSG00000198483	ANKRD35	3.5834	-4.5215	-0.9381	3.87776e-05	0.00103916	0	0.07	0	0.08	0	0.39	0	0.34	0	1.12	0	0.1	0	0.05	0	0.62	0	0.25	0	0	0	0.15	ensembl_havana	protein_coding	2	1	+	145549230	145568526	3342
ENSG00000105270	CLIP3	3.5831	1.9547	5.5378	3.84569e-07	2.23389e-05	2.45	32.07	0.31	15.44	1.81	10.92	3.88	27.29	4.96	29.25	2	8.39	1.5	21.05	0.24	14.42	1.09	7.79	0.75	5.31	1.1	11.09	ensembl_havana	protein_coding	6	19	-	36505562	36524245	3772
ENSG00000198752	CDC42BPB	3.583	1.0524	4.6354	0.00176255	0.0268089	0	4.49	0.04	3.97	6.95	12.09	3.87	11.18	5.58	8.13	0.04	2.23	0	4.08	3.49	10.88	0.27	0.6	0.89	2.84	0.74	4.24	ensembl_havana	protein_coding	8	14	-	103398716	103523799	7958
ENSG00000168994	PXDC1	3.5775	-0.6761	2.9014	0.00335349	0.0463538	0.84	14.4	0.24	5.96	0.77	3.87	1.83	11.46	0.91	14.91	0	4.25	1.14	9.22	1.85	5.37	0	3.55	0.13	0.05	1.24	3.71	ensembl_havana	protein_coding	4	6	-	3722848	3752260	2474
ENSG00000272695	GAS6-AS2	3.5775	-3.5693	0.0082	0.000940861	0.0155391	0	2.57	0.2	2.29	0	1.06	0	1.91	0.05	1.88	0	0.13	0	0.17	0.04	1.79	0.18	0.07	0	0	0.04	0.59	havana	lincRNA	1	13	+	114567141	114569806	1952
ENSG00000135424	ITGA7	3.575	-1.1007	2.4743	9.99289e-05	0.002372	0.14	3.64	7.12	16.23	0	0.85	1.62	6.83	1.5	4.08	0.04	1.64	0	3.02	1.25	5	0.04	4.12	0.67	2.43	1.85	2.19	ensembl_havana	protein_coding	23	12	-	56078352	56109827	6377
ENSG00000134278	SPIRE1	3.5697	0.1489	3.7185	4.27362e-06	0.000164738	0.74	9.88	0.95	6.83	0.29	3.15	2.35	6.02	0.34	11.07	1.92	6.28	0.06	9.06	0	6.73	0.16	3.48	1.02	1.15	0.36	4.05	ensembl_havana	protein_coding	14	18	-	12446511	12658133	6532
ENSG00000178573	MAF	3.5679	-1.0875	2.4804	0.00090064	0.0150297	0.19	1.07	0.11	1.44	0.02	0.87	1.66	2.44	0.16	1.05	0	0.37	8.07	7.22	0.23	1.69	1.81	1.26	0	1.16	0	0.2	ensembl_havana	protein_coding	3	16	-	79619740	79634611	6976
ENSG00000113209	PCDHB5	3.5671	-4.5215	-0.9544	0.00011885	0.00274197	0	0.47	0	0.63	0	0.59	0	1.07	0	0.29	0	0.08	0	0.46	0	0.09	0	0.02	0	0	0	0.03	ensembl_havana	protein_coding	1	5	+	140514800	140517703	2904
ENSG00000166444	ST5	3.5607	0.3785	3.9392	0.000281043	0.00561531	6.68	17.71	1.75	14.04	0.79	7.29	1.51	13.26	2.46	13.37	1.99	7.62	0.98	12.06	13.33	13.25	5.01	7.48	1.45	0.86	1.33	7.45	ensembl_havana	protein_coding	61	11	-	8714898	8932498	14267
ENSG00000163083	INHBB	3.5591	-3.7405	-0.1814	0.00424673	0.0558901	0	1.78	0	0	0	0.32	0	0.73	0	0.23	0	0.03	0.66	2.29	0	0.41	0	0	0	0.78	0.11	2.07	ensembl_havana	protein_coding	1	2	+	121103719	121109384	3204
ENSG00000253661	ZFHX4-AS1	3.5551	-4.5215	-0.9664	0.000511007	0.009373	0	0.49	0	1.03	0	1.62	0	1.17	0	3.66	0	0.05	0	2.93	0	0.05	0	0	0	6.46	0	0	havana	antisense	5	8	-	77403435	77595513	2251
ENSG00000074219	TEAD2	3.5492	-1.9925	1.5566	0.000199141	0.00422255	0.45	1.92	0	4.37	0.77	1.43	0.54	6.05	0.83	6.16	0.2	0.39	0.08	2.64	0.05	3.04	0.04	0.13	0	0.7	0.05	1.16	ensembl_havana	protein_coding	10	19	-	49843852	49865714	2980
ENSG00000135929	CYP27A1	3.5404	-3.8195	-0.2791	0.000730867	0.0127263	0	0.41	0	0.96	0	0.48	0	1.52	0	1.02	0	0.83	0	0.04	1.19	0.39	0	0.12	0	0	0.03	2.47	ensembl_havana	protein_coding	5	2	+	219646472	219680016	2983
ENSG00000106004	HOXA5	3.536	-2.2467	1.2893	0.00692216	0.083506	0	0.83	0	1.36	0	1.77	0	1.52	2.49	3.31	0	0.67	0	0.42	0	0.49	0	0.35	15.85	50.04	8.13	12.61	ensembl_havana	protein_coding	2	7	-	27180671	27183287	1707
ENSG00000174307	PHLDA3	3.5349	-0.0488	3.486	8.02638e-05	0.00196483	1.37	10.33	4.44	13.21	0.22	4.53	2.46	17.04	0	21.84	0.14	2.4	0	9.45	1.84	7.98	3.24	10.6	1.27	3.61	3.32	7.23	ensembl_havana	protein_coding	4	1	-	201434620	201438365	2029
ENSG00000196196	HRCT1	3.53	-4.5215	-0.9915	0.000166574	0.00363798	0	0.41	0	1.84	0	1.09	0	2.49	0	2.15	0	0.29	0	1.27	0	0.93	0	0	0	0	0	1.56	ensembl_havana	protein_coding	1	9	+	35906189	35907138	950
ENSG00000243444	PALM2	3.5273	-3.2004	0.327	0.000366644	0.00708866	0	1.5	0	1.94	0.06	0.06	0	1.55	0	1.21	1.03	1.46	0.26	1.74	0	0.8	0	0.18	0	0.02	0.01	0.43	ensembl_havana	protein_coding	6	9	+	112403068	112713755	9715
ENSG00000183762	KREMEN1	3.5199	-2.5054	1.0144	0.000305392	0.00601437	0	2.59	0	0.51	0	0.85	0	1.39	0.38	1.15	0	0.28	0.04	0.97	0.48	0.23	0	0.14	0.21	0.04	0.31	1.93	ensembl_havana	protein_coding	7	22	+	29469066	29564321	7977
ENSG00000164743	C8orf48	3.5135	-4.3774	-0.8638	2.10416e-05	0.000628666	0	0.68	0	0.51	0	0.46	0	0.55	0	1.81	0	0.12	0	0.79	0.05	0.96	0	0.15	0	0	0	0.67	ensembl_havana	protein_coding	1	8	+	13424352	13425796	1445
ENSG00000162849	KIF26B	3.5118	0.4845	3.9963	0.000891677	0.0149232	0.01	1.43	0.05	3.52	0.08	1.86	0.05	3.36	0.71	3.1	0.14	1.43	0.01	5.99	2.39	5.45	0.33	0.25	0.07	0.77	0.12	0.37	ensembl_havana	protein_coding	4	1	+	245318287	245872733	14403
ENSG00000180543	TSPYL5	3.5049	-1.3332	2.1718	0.00705981	0.0850048	4.02	3.25	0	1.07	0.05	1.23	0.57	3.33	0.1	2.5	0.06	0.68	0.17	2.19	5.64	4.41	0	0.21	0	0.02	0	1.07	ensembl_havana	protein_coding	1	8	-	98285717	98290176	4460
ENSG00000198363	ASPH	3.5035	2.4603	5.9638	0.000142516	0.00317747	0.12	35.67	14.93	57.71	5.07	33.1	0.38	56.88	2.44	64.51	0.14	22.5	0.26	31.91	59.28	69.37	15.78	22.16	50.23	47.95	22.54	41.25	ensembl_havana	protein_coding	30	8	-	62413116	62627155	13632
ENSG00000164197	RNF180	3.5019	-4.1712	-0.6694	0.000160153	0.00352172	0	0.85	0	0.54	0	0.21	0.2	0.65	0	2.39	0	0.16	0	0.16	0.11	0.32	0	0.06	0	0	0	0.02	ensembl_havana	protein_coding	4	5	+	63461671	63668696	5434
ENSG00000189129	PLAC9	3.5001	-0.3828	3.1173	7.70373e-06	0.000271479	2.16	59.29	0	19.81	1.71	15.07	10	43.01	0.28	55.84	1.8	11.39	7.66	9.85	2.21	24.34	4.56	11.56	2.27	5.97	1.72	12.68	ensembl_havana	protein_coding	4	10	+	81891438	81905115	1240
ENSG00000143387	CTSK	3.4995	0.7863	4.2858	1.201e-06	5.70581e-05	1.57	9.24	0.08	21.27	0.62	21.34	1	26.29	1.45	26.29	1.77	11.95	3.73	11.66	1.62	10.76	2.92	3.36	0.83	6.52	1.8	14.86	ensembl_havana	protein_coding	3	1	-	150768684	150780799	1887
ENSG00000169933	FRMPD4	3.4987	-4.5215	-1.0228	0.000750303	0.0130177	0	0.1	0	0.18	0	0.47	0	0.23	0	0.24	0	0.16	0	0	0	0.05	0	0.03	0	0	0	0	ensembl_havana	protein_coding	1	X	+	12156585	12742642	8465
ENSG00000145536	ADAMTS16	3.4983	-3.8628	-0.3646	0.000352796	0.00685672	0	0.62	0	0.55	0.02	0.24	0	0.44	0.03	1.44	0	0.09	0.1	0.06	0	0.17	0.02	0.15	0	0	0	0.04	ensembl_havana	protein_coding	4	5	+	5140443	5320417	5863
ENSG00000110328	GALNT18	3.498	-4.0984	-0.6004	0.000461481	0.00857908	0	0.37	0	0.49	0	0.32	0	0.97	0	0.89	0	0.43	0	0.03	0.39	1.13	0	0	0	0.62	0	0.04	ensembl_havana	protein_coding	2	11	-	11292423	11643552	3627
ENSG00000112773	FAM46A	3.4977	0.9011	4.3988	0.00103166	0.016865	0	2.18	0.21	4.91	0.06	4.88	0.92	9.54	1.24	9.93	0.06	3.21	0.08	8.54	12	13.24	0.11	1.53	2.74	0.66	2.87	7.67	ensembl_havana	protein_coding	5	6	-	82201156	82462491	6053
ENSG00000111536	IL26	3.496	-4.5215	-1.0255	2.24953e-05	0.000663853	0	1.19	0	0.09	0	1.36	0	0.54	0	1.21	0	1.51	0	0.85	0	0.27	0	0	0	0.3	0	0.83	ensembl_havana	protein_coding	1	12	-	68595131	68619601	1075
ENSG00000240771	ARHGEF25	3.4922	-4.0951	-0.6029	0.00132009	0.0208025	0	2.09	0	0.56	0	0.15	0	2.85	0	1.47	0.44	0.52	0	1.43	0	0.9	0	0	0	0	0	0.24	ensembl_havana	protein_coding	7	12	+	58003963	58013162	3362
ENSG00000067445	TRO	3.4915	-0.9359	2.5555	0.00126988	0.020077	0.28	3.41	0.04	5.14	1.63	6.55	5.16	6.53	0.03	2.83	13.25	12.48	0	1.37	18.58	11.99	0	0.44	0	7.96	0.2	2.92	ensembl_havana	protein_coding	24	X	+	54946895	54957864	6716
ENSG00000118402	ELOVL4	3.489	-4.5215	-1.0325	0.000245393	0.00500701	0	0.32	0	0.43	0	0.32	0	0.89	0	0.39	0	0.53	0	0.03	0	0.2	0	0	0	0	0	0.23	ensembl_havana	protein_coding	1	6	-	80624529	80657297	3042
ENSG00000121068	TBX2	3.4889	-4.3104	-0.8214	0.000256634	0.00520327	0	0.36	0	1	0	0.39	0	0.09	0.05	1.65	0	0.05	0	1.35	0	0.21	0	0.02	0	0	0	0.6	ensembl_havana	protein_coding	4	17	+	59477257	59486827	6029
ENSG00000101298	SNPH	3.4781	-3.2412	0.2369	0.000723159	0.0126035	0	0.21	0	0.32	0	0.29	0.32	1.27	0.11	0.29	0	0.19	0	1.25	0.04	0.26	0.12	0.11	0	0	0	0.32	ensembl_havana	protein_coding	2	20	+	1246960	1289972	5572
ENSG00000197747	S100A10	3.4758	2.7704	6.2462	1.68313e-05	0.000525733	4.65	77.94	125.26	213.09	3.01	160.63	10.93	258.94	12.78	146.3	3.53	80.85	16.78	158.27	58.34	218.11	1.89	27.06	22.5	236.53	64.68	337.25	ensembl_havana	protein_coding	4	1	-	151955391	151966866	1543
ENSG00000233521	RP5-1172A22.1	3.4739	-4.3774	-0.9035	0.000104891	0.00245226	0	3.23	0	2.1	0	2.2	0.32	4.46	0	4.15	0	0.32	0	0.32	0	3.25	0	0.27	0	0	0	0.92	havana	lincRNA	2	22	-	27617310	27620688	975
ENSG00000198948	MFAP3L	3.4728	-3.3036	0.1692	0.00370768	0.0499926	0	3.08	0.09	0.58	0	0.3	1.25	0.98	0.27	0.71	0.13	0.33	0	0.65	0	0.32	0	0.01	0	0	0	0.08	ensembl_havana	protein_coding	11	4	-	170907748	170954182	8741
ENSG00000167693	NXN	3.4715	-0.058	3.4135	0.000824404	0.0140003	0	7.26	0	5.13	0.25	4.68	0	7.92	0.57	9.98	0.63	3.19	8.93	11.33	1.55	5.29	0.55	0.76	3.21	1.3	3.17	5.16	ensembl_havana	protein_coding	13	17	-	702553	883010	5881
ENSG00000141696	LEPREL4	3.4691	-0.0557	3.4133	2.70329e-06	0.000111182	0.58	8.59	1.52	6.28	0	5.89	3.96	12.7	0.46	9.32	0.97	4.78	1.99	3.21	1.85	8.33	0.43	2.58	0.36	2.27	0.46	4.84	ensembl_havana	protein_coding	8	17	-	39958199	39968856	3740
ENSG00000157551	KCNJ15	3.4675	-3.8046	-0.3371	6.02769e-06	0.000220492	0	0.18	0	0.2	0	0.93	0	1.38	0.01	0.94	0	0.86	0	0.24	0.06	0.18	0	0.76	0.17	0.19	0	0.01	ensembl_havana	protein_coding	19	21	+	39529128	39679279	9685
ENSG00000129116	PALLD	3.4665	3.0538	6.5204	7.52822e-06	0.00026676	1.88	31.49	1.86	37.49	1.09	24.95	5.3	56.8	0.2	38.45	4.93	20.2	1.56	25.44	3.49	22.63	4.23	6.94	15.8	53.49	15.53	22.66	ensembl_havana	protein_coding	19	4	+	169418217	169849608	10114
ENSG00000175600	SUGCT	3.4642	-3.187	0.2772	0.000737678	0.0128111	0	6.73	1	0.88	0.28	0.72	0	5.13	0.49	5.76	0.06	2.32	0	4.42	0	1.62	0.41	0.35	0.26	0	0	1.06	ensembl_havana	protein_coding	10	7	+	40174575	40900362	3590
ENSG00000235770	LINC00607	3.4603	-4.3774	-0.9171	6.06667e-05	0.00154895	0	0.69	0	1.08	0	0.15	0	0.3	0	0.36	0	0.74	0	0.2	0.04	0.64	0	0.07	0	0	0	0.08	havana	lincRNA	6	2	-	216476286	216708445	5628
ENSG00000222041	LINC00152	3.458	0.8222	4.2801	0.000573108	0.0103251	21.52	96.65	12.98	56.39	0	19.79	8.93	88.06	19.71	82.46	0.78	25.3	0	41.64	141.3	150.12	9.94	14.52	7.37	41.68	4.39	63.33	havana	lincRNA	12	2	+	87754887	87906324	3125
ENSG00000166825	ANPEP	3.4528	1.7776	5.2303	0.00153681	0.0238659	8.95	12.13	1.5	8.36	0.77	9.72	32.52	25.95	10.27	22.89	0	7.41	2.98	12.06	92.67	94.77	0.79	4.12	0.46	21.4	0.5	17.36	ensembl_havana	protein_coding	9	15	-	90328120	90358633	4871
ENSG00000168306	ACOX2	3.4514	-3.9947	-0.5433	0.000294738	0.00584669	0	0.93	0	1.18	0	0.55	0	1.53	0.33	3.44	0	2.86	0.27	0.12	0.42	4.41	0	0.24	0	0	0	0.6	ensembl_havana	protein_coding	13	3	-	58490863	58523046	3859
ENSG00000087842	PIR	3.4502	-4.0112	-0.561	0.000819732	0.0139579	0	1.75	0.22	2.44	0	1.35	0	0.44	0.96	1.35	0	0.69	0	1.55	0	2.43	0	0	0	0	0	2.54	ensembl_havana	protein_coding	6	X	-	15402921	15511687	2512
ENSG00000196517	SLC6A9	3.4482	0.2976	3.7458	9.17289e-06	0.000315064	1.29	4.62	0	4	0.1	4.74	0.62	6.28	5.45	9.88	0.26	2.14	1.6	6.27	0.21	6.16	1.41	2.36	0.22	17.32	0.24	2.02	ensembl_havana	protein_coding	12	1	-	44457172	44497139	5159
ENSG00000197635	DPP4	3.4472	-0.1216	3.3256	0.0138281	0.14587	1.18	4.58	0.43	1.54	0.84	3.1	17.94	11.19	0.67	10.37	0	3.86	0.48	2.27	37.2	30.13	8.29	6.9	0	0.23	0	1.15	ensembl_havana	protein_coding	10	2	-	162848751	162931052	5009
ENSG00000132688	NES	3.4454	-4.1891	-0.7437	0.000654719	0.0115892	0	0.15	0	0.21	0	0.36	0	0.36	0	0.65	0	0.24	0	0	0.08	0.2	0	0.02	0	0	0	0.11	ensembl_havana	protein_coding	1	1	-	156638555	156647189	5558
ENSG00000111728	ST8SIA1	3.444	-3.5249	-0.0808	1.05187e-05	0.000351982	0	0.15	0	0.48	0.01	0.95	0.03	1.45	0	0.64	0.4	0.47	0	0.02	0.03	0.31	0	0.1	0.2	0.44	0.22	0.77	ensembl_havana	protein_coding	16	12	-	22216707	22589975	14483
ENSG00000167994	RAB3IL1	3.442	-4.2668	-0.8248	0.000509431	0.00936196	0	0.25	0	0.91	0	0.58	0	1.6	0.14	0.44	0	0.12	0	2.43	0	0.63	0	0	0	0	0	0.55	ensembl_havana	protein_coding	6	11	-	61664773	61687741	3006
ENSG00000204186	ZDBF2	3.4383	-1.3778	2.0605	0.00635883	0.077831	0	0.82	0.01	0.69	0.14	0.47	0.06	1.25	0.27	1.11	0.71	0.84	0.16	0.67	0	1.06	0.04	0.16	0.02	0	0	0.4	ensembl_havana	protein_coding	1	2	+	207139387	207179148	10282
ENSG00000162595	DIRAS3	3.434	-4.5215	-1.0875	0.000230712	0.00478355	0	1.37	0	1.06	0	0.29	0	0.63	0	0.53	0	0.42	0	1.7	0	0.11	0	0	0	0	0	0.26	ensembl_havana	protein_coding	2	1	-	68511645	68517314	1973
ENSG00000166448	TMEM130	3.4319	-3.0911	0.3407	0.0024099	0.0347073	0.06	2.48	0	0.94	0	1.56	0	0.68	0	0.26	0	1.25	4.63	5.9	0	1.31	0	0.12	0.23	0	0.06	0.79	ensembl_havana	protein_coding	9	7	-	98444111	98468394	4663
ENSG00000112964	GHR	3.4212	-2.6466	0.7746	0.00301563	0.0422914	1.67	2.23	0	1.07	1.39	1.21	0.07	1.62	0	0.76	0	0.29	0.11	0.4	0	0.41	0	0	0.17	1.88	0.02	0.07	ensembl_havana	protein_coding	7	5	+	42423879	42721979	5871
ENSG00000184867	ARMCX2	3.4202	0.0822	3.5024	7.09747e-05	0.00177124	0.21	10.53	0.1	14.63	1.87	7.16	9.45	18.69	0.86	26.83	1.02	7.76	15.58	37.18	1.43	12.34	0.97	7.62	0.02	8.3	0.26	4.32	ensembl_havana	protein_coding	13	X	-	100910267	100914876	3589
ENSG00000034053	APBA2	3.4176	-4.5215	-1.1038	0.000201376	0.00425788	0	0.71	0	0.24	0	0.13	0	0.91	0	0.18	0	0.07	0	0.53	0	0.22	0	0	0	0	0	0.11	ensembl_havana	protein_coding	12	15	+	29129629	29410518	6869
ENSG00000092068	SLC7A8	3.4092	-1.5961	1.8132	3.58156e-05	0.000969228	0	1.35	0	1.89	0	3.39	0.11	1.72	0.07	0.62	0.44	2.7	2	0.83	1.29	2.35	0.24	0.48	0.05	2.12	0.63	2.01	ensembl_havana	protein_coding	13	14	-	23594504	23652883	5942
ENSG00000166396	SERPINB7	3.4088	-4.5215	-1.1126	0.000774296	0.0133497	0	0	0	1.37	0	0.6	0	4.64	0	2.59	0	0.42	0	0	0	0.25	0	0.22	0	0.04	0	1.72	ensembl_havana	protein_coding	7	18	+	61420169	61472604	2596
ENSG00000141441	GAREM	3.4029	-0.5151	2.8879	7.15848e-05	0.00178184	0	1.55	0	1.85	0.63	1.93	1.75	3.97	1.26	2.49	1.14	3.24	2.04	4.12	1.52	1.81	0.71	2.07	5.35	4.47	0.64	1.8	ensembl_havana	protein_coding	4	18	-	29704840	30050447	7568
ENSG00000198774	RASSF9	3.3998	-4.5215	-1.1217	2.77854e-05	0.000788523	0	0.46	0	0.79	0	0.62	0	0.21	0	0.78	0	0.23	0	0.52	0	0.49	0	0.04	0	0	0	0.11	ensembl_havana	protein_coding	1	12	-	86198331	86230348	1826
ENSG00000258818	RNASE4	3.3996	-3.1653	0.2343	0.0013281	0.0208945	0.15	1.21	0	2.56	0	4.06	0	2.5	0.25	3.29	0.47	0.18	0	1.32	0.11	1.2	0	0.21	0	0	0.65	1.48	ensembl_havana	protein_coding	4	14	+	21152259	21168761	2104
ENSG00000118257	NRP2	3.3978	2.0148	5.4126	5.08217e-05	0.00133223	1.88	20.32	5.61	28.15	1.18	19.73	1.99	36.09	22.37	45.51	0.58	8.63	1.03	18	3.82	23.28	0.04	2.96	5.59	7.74	6.65	27.45	ensembl_havana	protein_coding	20	2	+	206546714	206662857	11380
ENSG00000138639	ARHGAP24	3.3916	-0.164	3.2276	0.00512085	0.0655557	4.65	6.12	0	3.58	37.77	34.38	25.79	10.4	4.83	5.26	0	1.94	2.11	7.24	0	3.7	1.52	1.09	0.1	2.11	0.05	3.38	ensembl_havana	protein_coding	12	4	+	86396267	86923823	7908
ENSG00000242759	LINC00882	3.3845	-3.9558	-0.5712	0.000298839	0.0059156	0	0.72	0	0	0	0.43	0	0.71	0.47	0.85	0	0.54	0	0.4	0	0.1	0.3	0.03	0	1.38	0	1.64	havana	lincRNA	7	3	-	106555658	106959488	3882
ENSG00000072133	RPS6KA6	3.3836	-4.3104	-0.9268	0.000105677	0.00246765	0	0.66	0	0.34	0	0.05	0	0.78	0.07	0.73	0	0.26	0	0.15	0	1.41	0	0.08	0	0	0	0.16	ensembl_havana	protein_coding	4	X	-	83318984	83442933	2890
ENSG00000170962	PDGFD	3.3835	-2.7466	0.6369	0.0106947	0.119638	0	0.21	0.27	2.2	0	2.23	0.24	1.35	5.72	4.37	0.36	0.74	0	0.47	0	0.07	0	0.04	0	0.73	0	0	ensembl_havana	protein_coding	3	11	-	103777914	104035107	4266
ENSG00000171992	SYNPO	3.3779	2.4756	5.8536	0.000102636	0.00242309	0	18.48	0.24	6.95	1.04	4.25	3.31	15.62	1.75	13.53	4.87	5.35	0.31	14.76	0.41	12.88	5.54	7.87	3.18	24.28	4.82	11.69	ensembl_havana	protein_coding	5	5	+	149980642	150038782	10258
ENSG00000198478	SH3BGRL2	3.3766	-4.0256	-0.6489	0.00114111	0.0183304	0	0.28	0	0.48	0	0.45	0	0.49	0	0.58	0	0.36	0	0.28	0	0.06	0.07	0	0	0	0.03	0.04	ensembl_havana	protein_coding	1	6	+	80341000	80413372	4649
ENSG00000158163	DZIP1L	3.3764	-4.1557	-0.7793	0.000411848	0.00781496	0	1.93	0	0.87	0	0.05	0	2.01	0	0.37	0	1.18	0	1.12	0.17	3	0	0.03	0	0	0	0.19	ensembl_havana	protein_coding	9	3	-	137780832	137834660	5045
ENSG00000120156	TEK	3.3759	-4.0896	-0.7137	0.00104646	0.0170491	0	1.3	0	0.31	0	0.06	0	0.59	0	0.7	0	0.28	0	0.09	0.27	0.09	0	0.05	0	0	0	0.07	ensembl_havana	protein_coding	4	9	+	27109139	27230173	4768
ENSG00000180921	FAM83H	3.3756	-3.6818	-0.3062	0.00509274	0.0652393	0	0.65	0	0.19	0	0	0	0.36	0.94	0.56	0	0.06	0	0.31	0.06	0.73	0	0.1	0	1.62	0	0	ensembl_havana	protein_coding	2	8	-	144806103	144815971	5654
ENSG00000138311	ZNF365	3.3746	-4.5215	-1.1469	0.000618355	0.0109859	0	0.42	0	0.23	0	0.31	0	0.56	0	0.45	0	0.25	0	0.69	0	0.1	0	0	0	0	0	0	ensembl_havana	protein_coding	10	10	+	64133951	64431771	9073
ENSG00000100196	KDELR3	3.3736	0.845	4.2186	1.55707e-06	7.06594e-05	0.53	18.2	0.78	21.04	1.57	10.92	2.25	37.79	2.36	23.07	2.78	10.81	3.86	10.71	1.34	10.99	0.86	4.09	1.53	16.3	0.3	11.67	ensembl_havana	protein_coding	3	22	+	38864067	38879452	1929
ENSG00000116096	SPR	3.3736	-3.5425	-0.1689	0.00122409	0.019465	0	3.29	0	0.86	0.52	1.76	0	1.72	0	1.95	0	0.06	0	0.3	0	0.81	0	0.25	0.23	0	0.29	2.89	ensembl_havana	protein_coding	2	2	+	73114489	73119287	1480
ENSG00000172985	SH3RF3	3.3702	0.3739	3.7441	0.00518314	0.066221	11.34	9.15	0.45	5.47	14.7	12.05	0.7	7.2	8.26	10.61	0	1.49	5.93	9.74	1.13	2.56	0.63	2.65	0	2.98	0	0.93	ensembl_havana	protein_coding	3	2	+	109745804	110262207	5801
ENSG00000087303	NID2	3.3603	1.7584	5.1188	6.28219e-06	0.000227638	1.55	13.61	1.84	14.94	0.89	12.65	2.56	22.29	22.22	27.37	4.58	13	2.33	16.27	0.91	12.26	3.77	4.12	0.8	8.52	2.35	8.35	ensembl_havana	protein_coding	8	14	-	52471521	52535712	6158
ENSG00000106571	GLI3	3.3597	0.1835	3.5432	0.00196801	0.0293995	0.24	2.23	0.17	3.6	4.03	11.15	6.39	9.94	4.54	6.68	0.86	1.45	0.46	4.85	0.13	3.35	0.17	0.45	0	0.76	0	3.51	ensembl_havana	protein_coding	6	7	-	42000548	42277469	9239
ENSG00000118785	SPP1	3.3597	-2.0823	1.2774	0.0597204	0.400935	0.29	7.54	0	1.05	0	1.6	10.3	75.04	0.08	0.66	0.16	0.27	1.06	6.69	7.68	329.39	0.16	1.42	0	0	0	0	ensembl_havana	protein_coding	10	4	+	88896819	88904562	2288
ENSG00000104368	PLAT	3.3562	-0.8477	2.5085	0.000141597	0.00316064	0.25	6.36	0.05	3.92	0.2	3.7	0.12	6.21	0.4	6.92	0.31	4.06	2.61	2.13	0.59	4.87	0.99	0.93	0.1	0.22	0	1.15	ensembl_havana	protein_coding	13	8	-	42032236	42065242	7133
ENSG00000134780	DAGLA	3.3553	-3.2581	0.0972	0.00707791	0.0851695	0.02	0.83	0	0.41	0.18	0.26	0.88	0.46	0	0.32	0	0	0	0.06	0.05	0.7	0	0	0	1	0	0.47	ensembl_havana	protein_coding	2	11	+	61447905	61514473	5757
ENSG00000173918	C1QTNF1	3.355	-4.2351	-0.8801	7.95553e-05	0.00195245	0	0.35	0	0.37	0	0.24	0	1.08	0.04	0.62	0	0.09	0	1.22	0	0.25	0.06	0.24	0	0	0	0.1	ensembl_havana	protein_coding	12	17	+	77018896	77045870	4854
ENSG00000163191	S100A11	3.3529	4.227	7.5799	1.64286e-06	7.42025e-05	4.48	353.92	194.72	579.99	21.45	296.57	15.79	608.12	10.04	559.91	110.46	301.37	5.37	436.56	199.36	680.97	118.39	240.43	66.17	485.42	112.27	378.02	ensembl_havana	protein_coding	2	1	-	152004982	152020383	680
ENSG00000119986	AVPI1	3.3511	-1.6034	1.7478	4.99061e-06	0.000187182	0.14	1.84	0.09	1.7	0.23	3.46	0	4.05	0.07	4.64	1.31	3.13	0.08	0.9	0.16	2.22	1.06	0.75	0.65	3.33	0.15	9.11	ensembl_havana	protein_coding	1	10	-	99437181	99447080	1457
ENSG00000176842	IRX5	3.3487	-2.6793	0.6693	0.00211006	0.031087	0	1.71	0.58	0.52	0	1.59	0	4.07	0	2.41	0	1.09	0	1.87	0	0.61	0.17	0.56	1.08	0	1.81	1.57	ensembl_havana	protein_coding	4	16	+	54964774	54968397	2845
ENSG00000129538	RNASE1	3.348	-3.6557	-0.3077	0.0069223	0.083506	0.37	7.3	0	1.44	0	2.34	0	8.28	0	0.5	0	0	0	1.71	1.72	33.13	0	3.2	0	0	0.1	0.19	ensembl_havana	protein_coding	5	14	-	21269387	21271437	1506
ENSG00000120658	ENOX1	3.3368	-4.1229	-0.7861	0.00248371	0.0356635	0	0.33	0	0.54	0	0.35	0	1.91	0	0.6	0.18	0.28	0	1.56	0.03	0.91	0	0	0	0	0	0	ensembl_havana	protein_coding	4	13	-	43787654	44361044	3518
ENSG00000136826	KLF4	3.336	-0.5826	2.7534	0.00548853	0.0695225	0.44	3.89	0	1.14	0	1.24	5.68	17.11	0.56	4.92	0.18	2.45	0	2.94	3.53	5.96	0.13	0.09	0.54	21.71	0.61	7.04	ensembl_havana	protein_coding	5	9	-	110247133	110252763	3539
ENSG00000167617	CDC42EP5	3.3294	-3.944	-0.6147	6.14206e-05	0.00156115	0.64	0.77	0	1.48	0	1.76	0	1.4	0	4.92	0	0.87	0.15	0.88	0	1.45	0	0.56	1.69	0	0	1.08	ensembl_havana	protein_coding	2	19	-	54976210	54984411	903
ENSG00000215808	LINC01139	3.3256	-2.0174	1.3083	0.00930902	0.106616	0	1.34	0	1.72	0	1.77	0	0.72	0	2.25	0	0.89	0	0.91	50.06	31.9	0	0.19	6.86	4.79	2.28	3.6	havana	lincRNA	1	1	-	238643684	238649323	1537
ENSG00000188643	S100A16	3.3248	2.1893	5.5142	0.0155412	0.160165	317.71	291.42	4.89	23.42	123.51	100.43	52.35	121.52	0.66	51.65	0	11.86	1.12	28.12	251.82	155.35	0	7.76	8.14	40.51	10.17	26.94	ensembl_havana	protein_coding	5	1	-	153579362	153585621	1701
ENSG00000233682	RP11-13P5.2	3.3241	-4.5215	-1.1973	0.00120421	0.0192479	0	7.11	0	8.02	0	5.74	0	6.15	0	7.46	0	0.75	0	1.48	0	1.05	0	0	0	0	0	0	havana	antisense	2	6	-	159586941	159591039	812
ENSG00000101255	TRIB3	3.3234	1.6637	4.9871	7.87118e-05	0.00193422	7.97	24.42	2.99	14.77	0.82	7.26	0	32.28	2.13	27.38	0.67	7.9	17.4	23.41	1.45	20.2	7.43	8.95	0.41	4.57	0.44	9.09	ensembl_havana	protein_coding	4	20	+	361261	378203	2948
ENSG00000163638	ADAMTS9	3.3233	-4.5215	-1.1981	0.000515641	0.00942208	0	0.23	0	0.22	0	0.77	0	0.75	0	0.68	0	0.25	0	0	0	0.36	0	0.19	0	0	0	0	ensembl_havana	protein_coding	10	3	-	64501333	64673676	10693
ENSG00000106809	OGN	3.3196	-1.2155	2.1041	0.00193812	0.028998	1.2	0.97	0.33	6.18	0	9.36	1.25	13.58	1.42	3.6	0.17	6.08	0	1.82	0.13	2.34	0.55	0.21	0.02	0.3	0.31	2.52	ensembl_havana	protein_coding	4	9	-	95146249	95166978	3321
ENSG00000139112	GABARAPL1	3.3182	0.3992	3.7175	9.42586e-06	0.00032068	0.21	7.4	1.87	8.19	0.39	8.68	0.1	9.61	1.43	13.14	0.09	4.16	7.4	13.6	5.85	8.82	0.23	4.51	1.97	7.72	1.87	2.92	ensembl_havana	protein_coding	18	12	+	10365057	10375727	4084
ENSG00000214050	FBXO16	3.3169	-4.5215	-1.2046	0.00119359	0.0191222	0	1.91	0	1.02	0	3.59	0	4.71	0	0.83	0	3.89	0	0.28	0	4.72	0	0	0	0	0	0	ensembl_havana	protein_coding	11	8	-	28205804	28347835	3972
ENSG00000134775	FHOD3	3.3153	-1.0134	2.3019	1.46322e-05	0.000470015	0.11	2.58	0.03	1.37	0	1.49	0.2	3.1	0.8	2.62	1.13	1.67	0.13	0.76	0.58	1.83	0.21	0.83	0.7	26.5	0.54	1.01	ensembl_havana	protein_coding	10	18	+	33877677	34360018	7965
ENSG00000131981	LGALS3	3.3134	0.0368	3.3501	1.42955e-05	0.000461509	1.65	15.5	1.56	7.93	0.29	9.26	0.68	19.56	0.35	14.65	0.94	7	3.17	7.96	1.94	13	0.73	2.19	0.68	17.06	0.28	21.65	ensembl_havana	protein_coding	7	14	+	55590828	55612126	2392
ENSG00000106819	ASPN	3.3096	-1.7548	1.5548	0.00399928	0.0533635	1.1	0.55	0.58	24.94	0.05	13.7	2.72	22.01	0.21	9.59	0.03	2.12	0	0.4	0.17	0.42	0.42	0.19	0.06	0.63	0.09	2.92	ensembl_havana	protein_coding	4	9	-	95218487	95244788	2487
ENSG00000090539	CHRD	3.3088	-4.5215	-1.2126	0.000420186	0.00792628	0	0.3	0	2.63	0	1.24	0	0.06	0	0.24	0	0.06	0	0.76	0	0	0	0.07	0	0	0	0.04	ensembl_havana	protein_coding	19	3	+	184097861	184108524	6620
ENSG00000108950	FAM20A	3.3022	0.597	3.8992	0.00036694	0.00708866	0.91	17.02	0	28.39	0.35	24.76	0.48	27.28	1.24	26.38	1.25	11.02	2.8	18.59	0.04	18.15	0.44	4.84	0.33	2.81	1.09	3.05	ensembl_havana	protein_coding	6	17	-	66531254	66597530	6203
ENSG00000163113	OTUD7B	3.3022	0.577	3.8793	0.000128904	0.00292481	0.75	2.73	0	1.51	1.46	2.83	2.43	3.94	0.26	2.4	0.11	0.77	1.08	1.05	0.41	1.84	1.02	1.2	0.01	2.15	0.01	1.65	ensembl_havana	protein_coding	3	1	-	149909705	149982625	12184
ENSG00000183087	GAS6	3.3001	2.5004	5.8005	2.39541e-06	0.000100414	4.79	64.74	0.52	32.38	2.29	26.81	7.89	50.65	0.82	47.08	1.51	11.2	6.44	33.97	9.52	28.1	9.19	13.04	1.2	7.69	1.7	23.55	ensembl_havana	protein_coding	9	13	-	114523522	114567046	6130
ENSG00000054356	PTPRN	3.2994	-3.6058	-0.3063	0.0035199	0.0480295	0	0.6	0	0.77	0	1.16	0.17	2.39	0	0.78	0.37	0.17	0.43	5.67	0	3.76	0	2.06	0	0	0	0	ensembl_havana	protein_coding	19	2	-	220154345	220174370	8261
ENSG00000175928	LRRN1	3.2988	-3.1141	0.1846	0.00553731	0.0699562	1.02	0.53	0	1.28	0	0.99	0.08	1.31	0.21	3.19	0.07	0.69	0.09	0.33	0	0.81	0	0.02	0	0	0	0.03	ensembl_havana	protein_coding	3	3	+	3841121	3889387	4264
ENSG00000131507	NDFIP1	3.2987	-0.0449	3.2539	0.000680724	0.0119943	2.09	4.37	0	2.44	0.46	3.51	0.21	3.88	5.75	7.41	0.26	1.98	1.85	3	5.4	13.19	0	0.46	0.05	11.28	0.03	1.09	ensembl_havana	protein_coding	4	5	+	141488070	141534005	6021
ENSG00000183578	TNFAIP8L3	3.2983	-4.2351	-0.9368	0.00109375	0.0177145	0.04	0.23	0	1.01	0.05	0.21	0	3.87	0	0.58	0	0.62	0	0	0	0.63	0	0.09	0	0	0	0.09	ensembl_havana	protein_coding	1	15	-	51348795	51397473	2262
ENSG00000198108	CHSY3	3.2957	-4.0984	-0.8028	0.000839745	0.0141982	0	0.47	0	0.78	0.21	0.54	0.17	0.17	0	0.45	0	0.25	0	0.68	0	0.2	0	0	0	0.04	0	0	ensembl_havana	protein_coding	2	5	+	129240165	129522327	3938
ENSG00000101439	CST3	3.2917	2.4774	5.7692	1.59729e-06	7.23138e-05	6.32	79.07	8.76	86.22	20.42	82.77	8.8	138.12	0.52	108.26	10.17	50.23	4	88.73	81.1	152.48	16.9	28.49	3.55	41.95	5.5	76.53	ensembl_havana	protein_coding	3	20	-	23608534	23619110	2504
ENSG00000079691	LRRC16A	3.2801	-1.0475	2.2326	0.00611825	0.0755592	0.07	1.91	0.02	1.63	0.45	0.71	0.84	3.02	17.5	10.84	0.24	1.44	1.94	4.13	1.15	2.23	0	0.15	0	0.34	0	2.55	ensembl_havana	protein_coding	5	6	+	25279306	25620758	6881
ENSG00000180672	AC007362.1	3.2687	-0.6794	2.5893	0.00293882	0.041365	0.98	4.81	0.21	9.06	0.23	6.77	0.71	9.85	9.54	11.12	0.04	2.44	0	3.39	0.45	5.25	0	0.42	1.22	0.2	1.23	6.68	ensembl	pseudogene	1	2	+	206642540	206644433	1886
ENSG00000125841	NRSN2	3.267	0.5354	3.8024	8.69979e-05	0.00210557	2.84	9.91	9.47	10.71	0.53	12.95	0	26.53	1.38	20.24	3.15	6.35	0	16.27	5.35	23.44	1.33	3.79	2.7	27.1	4.61	12.55	ensembl_havana	protein_coding	9	20	+	327426	340304	2928
ENSG00000227733	RP4-565E6.1	3.2616	-4.3774	-1.1158	5.72501e-05	0.00148058	0.04	0.5	0	1.07	0	0.29	0	0.51	0	1.7	0	0.03	0	0.59	0	1.34	0	0	0	2.34	0	0.33	havana	sense_intronic	12	1	-	146093234	146159103	5303
ENSG00000223749	MIR503HG	3.2587	-3.7308	-0.4721	0.00020231	0.00426825	0.55	4.25	0	1.56	0	1.37	0	2.27	0	5.05	0	1.52	2.03	1.21	0.42	4.2	0	1.58	0	0	0	0.47	ensembl_havana	lincRNA	6	X	-	133677367	133680741	1757
ENSG00000187186	RP11-195F19.5	3.2575	-3.7051	-0.4476	0.000241747	0.0049431	0	6.81	0.09	4.46	0	0.85	0	6.78	0	7.63	0	3.19	0	8.19	0	6.61	0	3.42	0.21	0	0.76	6.4	havana	protein_coding	5	9	-	34664160	34666109	1833
ENSG00000148926	ADM	3.2559	-1.1105	2.1454	4.56666e-05	0.00120366	1.34	3.43	0	0.94	0.12	3.86	2.01	10.14	0.29	4.25	0	3.68	2.44	4.16	0.19	2.18	0.44	0.8	0.36	3.33	0.52	1.44	ensembl_havana	protein_coding	8	11	+	10326227	10328944	2718
ENSG00000111199	TRPV4	3.2445	-4.5215	-1.277	0.000239039	0.00490128	0	0.09	0	0.26	0	0.17	0	0.43	0	0.69	0	0	0	0.51	0	0.09	0	0	0	0.4	0	0.17	ensembl_havana	protein_coding	10	12	-	110220890	110271212	3765
ENSG00000104341	LAPTM4B	3.2439	1.3427	4.5866	0.0107099	0.11969	4.84	9.04	0	4.73	16.85	20.78	30.31	30.51	10.03	10.6	0.08	2.75	0	6.05	36.3	31.11	0	1.58	1.38	3.9	0.83	7.51	ensembl_havana	protein_coding	3	8	+	98787285	98865241	3197
ENSG00000019144	PHLDB1	3.2418	1.1912	4.433	2.70358e-05	0.0007741	0.09	21.38	0.39	10.47	1.62	5.73	1.26	12.52	1.53	16.35	0.36	3.81	2.44	10.86	5.46	11.58	0.23	7.39	2.41	4.85	1.22	5.4	ensembl_havana	protein_coding	27	11	+	118477155	118528741	21988
ENSG00000029559	IBSP	3.2393	-4.1079	-0.8686	0.00913545	0.105083	0	0.68	0	2.32	0	2.41	0	8.89	0	10.82	0	3.95	0	0.09	0	0	1.1	0.15	0	0	0	0	ensembl_havana	protein_coding	1	4	+	88720733	88733074	1033
ENSG00000249992	TMEM158	3.2359	-3.4973	-0.2615	1.2144e-05	0.000397384	0.16	0.39	0	1.14	0	0.59	0	0.52	0	0.26	0	0.23	1.14	0.52	0	0.5	0	0.28	0.18	0.58	0	0.75	havana	protein_coding	1	3	-	45265958	45267770	1813
ENSG00000215861	WI2-1896O14.1	3.2342	-2.5438	0.6904	0.00190879	0.028684	4.11	26.23	0	6.49	0.36	2.65	0	26.56	0	12.41	1.42	6.17	0	32.33	1.3	13.12	0.14	2.46	0.68	0	4.01	11.91	ensembl_havana	pseudogene	1	1	-	144676874	144679969	377
ENSG00000064989	CALCRL	3.2337	-3.6348	-0.4012	0.00175301	0.0266849	0	1.1	0	1.38	0.17	0.4	0	1.36	0	2.62	0	0.32	0.18	0.16	1.25	2.87	0	0.01	0	0.08	0	0	ensembl_havana	protein_coding	9	2	-	188207856	188313187	6144
ENSG00000129596	CDO1	3.2305	-3.8575	-0.627	0.0012384	0.0196601	0	0.64	0	1.3	0	1.91	1.01	0.92	0.22	0.66	0	0.59	0	0	0	0.39	0.1	0.46	0	0	0	0.22	ensembl_havana	protein_coding	4	5	-	115140430	115152651	2189
ENSG00000143845	ETNK2	3.2302	-3.6584	-0.4283	0.000678394	0.0119642	0.17	0.33	0	1.48	0	0.74	0	0.47	0	1.99	0.6	1.25	0	0.94	0	0.11	0	0.5	0	0	0.1	0.07	ensembl_havana	protein_coding	13	1	-	204100190	204121307	4648
ENSG00000198947	DMD	3.2289	-0.7752	2.4536	0.00188376	0.0284279	0.02	5.77	0	2.31	0.03	1.85	0.79	2.6	0.54	7.48	0.16	3.03	1.36	2.29	7.18	7.37	0.24	0.71	0.38	0.28	0	0.06	ensembl_havana	protein_coding	28	X	-	31115794	33357558	18178
ENSG00000187479	C11orf96	3.2285	-1.9971	1.2314	0.000179942	0.00388582	0	1.23	0.07	2.4	0.12	1.07	0	4.08	0.31	2.79	0.2	1.15	0	2.75	1.09	3.74	0.05	0.86	0.4	0.08	0.31	0.97	ensembl_havana	protein_coding	2	11	+	43946892	43965888	2373
ENSG00000108947	EFNB3	3.2254	-4.0112	-0.7858	0.000576385	0.0103647	0	0.05	0	0.43	0	0.37	0	0.82	0.14	0.65	0	0.18	0.07	0.38	0	0.54	0	0.02	0	0	0	0.12	ensembl_havana	protein_coding	1	17	+	7608520	7614696	3222
ENSG00000169213	RAB3B	3.2252	0.7389	3.9641	0.00882272	0.102511	0.52	5.88	0	1.06	0.09	0.37	0.4	2.23	0.01	2.07	0.16	0.95	11.07	10.13	0.03	0.99	2.61	1.6	0.03	0.08	0.05	0.53	ensembl_havana	protein_coding	1	1	-	52373628	52456436	12844
ENSG00000176788	BASP1	3.2194	2.2847	5.5041	0.000883103	0.014827	0.21	17.9	10.89	49.5	0.94	24.92	6.79	44.85	29.06	61.22	0.19	17.54	1.9	22.49	13.99	22.31	0.09	4.18	17.62	42.11	20.88	45.6	ensembl_havana	protein_coding	2	5	+	17065707	17276943	2133
ENSG00000171160	MORN4	3.2164	-2.6938	0.5226	0.00875773	0.102188	0.04	1.66	0	1.25	0	1.75	0.15	2.05	0.29	5.23	0.38	2.31	9.18	0.91	0.42	2.56	0	0	0	0	0	2.51	ensembl_havana	protein_coding	4	10	-	99374310	99393344	2599
ENSG00000121989	ACVR2A	3.2155	1.8591	5.0745	0.000192955	0.00411601	2.7	27.36	0.16	21.61	5.7	27.28	7.09	39.43	7.37	30.63	1.41	8.85	0.54	20.99	7.01	32.45	0.97	4.81	0.58	9.17	0.35	3.26	ensembl_havana	protein_coding	7	2	+	148602086	148688393	6768
ENSG00000005073	HOXA11	3.2152	-4.231	-1.0159	0.000932409	0.015438	0	0.96	0	0.15	0	0.35	0	2.08	0	1.18	0	0.35	0	0	0	0.17	0	0.07	0.12	0	0	0.43	ensembl_havana	protein_coding	2	7	-	27221129	27224842	2307
ENSG00000100285	NEFH	3.2142	-3.0441	0.1701	0.000220258	0.0046015	0.12	0.16	0	0.18	0.03	0.81	0.13	0.59	0	0.26	0.05	0.15	0	0.67	0	0.48	0	0.04	0.38	1.17	0	0.16	ensembl_havana	protein_coding	1	22	+	29876219	29887379	3783
ENSG00000254042	CTC-558O2.1	3.2142	-4.5215	-1.3072	6.23435e-05	0.00157836	0	0.31	0	0.32	0	0.03	0	0.56	0	0.16	0	0.09	0	0.17	0	0.17	0	0.02	0	0	0	0.17	havana	antisense	2	5	+	168133572	168147889	3478
ENSG00000196878	LAMB3	3.2119	-4.5215	-1.3096	0.00025931	0.00522449	0	0.23	0	0.4	0	0.13	0	0.59	0	0.07	0	0.16	0	0	0	0.28	0	0.11	0	0	0	0.94	ensembl_havana	protein_coding	5	1	-	209788215	209825811	4688
ENSG00000113212	PCDHB7	3.2112	-4.5215	-1.3103	0.000211436	0.00444131	0	0.23	0	0.21	0	0.3	0	0.38	0	0.36	0	0.09	0	0.15	0	0	0	0.02	0	0	0	0.24	ensembl_havana	protein_coding	1	5	+	140552243	140555957	3715
ENSG00000157570	TSPAN18	3.2107	-0.2994	2.9112	0.0181922	0.180617	0.53	6.43	0	8.34	0.12	2.53	1.22	19.68	1.24	8.67	0.23	0.98	0.91	4.58	0.48	3.61	0.08	1.6	1.05	0	0.25	4.93	ensembl_havana	protein_coding	13	11	+	44748015	44953972	5871
ENSG00000143367	TUFT1	3.2056	-2.221	0.9846	0.00440011	0.0576327	0	4.32	0	0.83	1.62	1.1	0	3.05	0.03	3.59	0.31	0.53	5.97	1.73	0.56	3.16	0	0.48	0	0	0.08	1.09	ensembl_havana	protein_coding	8	1	+	151512781	151556059	4017
ENSG00000154229	PRKCA	3.2031	2.1815	5.3845	0.0040559	0.0537462	13.03	8.62	0.01	4.43	4.28	5.89	5.23	12.46	0.07	7.43	0.65	2.69	3.84	7.9	18.56	26.27	6.73	8.12	0	2.99	0.08	3.27	ensembl_havana	protein_coding	5	17	+	64298754	64806861	11152
ENSG00000244486	SCARF2	3.2027	-1.1513	2.0514	0.00765779	0.0907847	0.08	4.19	0.04	2.32	0.25	1.54	0.56	5.26	0.21	5.57	0.26	1.26	0.13	3.03	0.11	1.45	0.32	0.2	0	0	0.18	1.97	ensembl_havana	protein_coding	3	22	-	20778874	20792146	3602
ENSG00000139116	KIF21A	3.1943	-2.4377	0.7566	0.00525477	0.0669708	0.63	2.26	0	1.59	0	0.85	0.63	1.78	0.14	1.99	2.23	2.47	0	1.87	0.04	2.4	0	0.11	0	0	0	0.84	ensembl_havana	protein_coding	15	12	-	39687030	39837192	10144
ENSG00000215142	RP11-292B8.1	3.1864	-4.5215	-1.3351	0.0015672	0.02424	0	0.76	0	0	0	0.98	0	0.42	0	4.52	0	0	0	0.55	0	0.17	0	0	0	0.19	0	1.71	havana	pseudogene	1	9	-	40491622	40633282	1477
ENSG00000182013	PNMAL1	3.1832	-1.5278	1.6554	0.0194138	0.189135	0	1.48	0	0.7	0.03	0.48	0	0.9	4.91	3.48	0	0.05	0	1.13	0	1.04	0	0.7	13.72	1.03	15.32	13.19	ensembl_havana	protein_coding	3	19	-	46969748	46974820	3696
ENSG00000148541	FAM13C	3.1824	-4.3104	-1.128	0.000187287	0.00401291	0	1.02	0	0.99	0	0.21	0	2.73	0	0.2	0.29	1.69	0	0.08	0	0.14	0	0	0	6.3	0	0.24	ensembl_havana	protein_coding	20	10	-	61005890	61122939	6750
ENSG00000185904	LINC00839	3.179	-3.7172	-0.5383	0.00474119	0.0614312	0	0.21	0.12	1.41	0	1.19	0	2.93	0	2.61	0.09	1.14	0.1	0.3	0	0.12	0.04	0	0	0	0	0.09	ensembl_havana	lincRNA	2	10	+	42970991	42990784	2337
ENSG00000141469	SLC14A1	3.1781	-0.5886	2.5895	0.0110713	0.123028	0	2.56	0.59	3.05	0.04	10.29	0.8	5.9	0.97	5.18	4.55	8.03	0	0.77	0.23	3.3	0.03	0.19	1.3	20.29	5.09	13.12	ensembl_havana	protein_coding	20	18	+	43304092	43332485	6376
ENSG00000229628	AC073115.7	3.1748	-4.0984	-0.9236	0.00130419	0.0205687	0	11.23	0.32	1.89	0	0.29	0	3.52	0	6.36	0	1.23	0	3.89	0	1.3	0.84	1.57	0	0	0	0	havana	lincRNA	1	7	+	46030504	46040497	532
ENSG00000169992	NLGN2	3.1734	0.172	3.3454	0.000117835	0.0027218	0.4	3.41	0.36	2.14	0	1.15	0.27	4.16	0.02	4.17	0.86	2.65	2.93	3.38	0.02	1.42	1.8	1.37	0.34	3.65	0.35	0.79	ensembl_havana	protein_coding	4	17	+	7308193	7323179	5550
ENSG00000110900	TSPAN11	3.1733	-2.2491	0.9242	0.00232447	0.033628	0.54	0.62	0.02	1.1	0.11	1.27	0.17	6.56	0	0.98	0.02	0.36	0.06	0.37	0.08	0.48	0.11	0.2	0	0	0	1.81	ensembl_havana	protein_coding	5	12	+	31079362	31149534	7113
ENSG00000100739	BDKRB1	3.1724	-4.1837	-1.0113	0.00343482	0.0471057	0	0.46	0	0.37	0	0.57	0	0.56	0	1.02	0	0	0	0.5	0	2.05	0	0	0	0	0.25	4.99	ensembl_havana	protein_coding	3	14	+	96722161	96735304	2755
ENSG00000196569	LAMA2	3.1723	-0.8803	2.292	0.00213848	0.0314575	0.07	0.68	0.13	1.61	0	1.16	0	2.21	0.45	3.04	0.54	0.89	0.74	0.11	0	0.34	0.22	0.29	0.12	0.72	0.13	0.42	ensembl_havana	protein_coding	4	6	+	129204342	129837714	10032
ENSG00000069702	TGFBR3	3.1627	-2.0427	1.12	0.000563441	0.01017	0.27	0.93	0.31	2.13	0	1.59	1.09	2.39	0.86	1.55	0.03	0.44	0	0.38	0	1.11	0	0.21	0.05	0.03	0.03	0.68	ensembl_havana	protein_coding	11	1	-	92145902	92371892	8654
ENSG00000215386	LINC00478	3.159	-3.6224	-0.4634	0.00121689	0.0193986	0	2.66	0	3.66	0	5.06	0	3.48	0	3.15	0.18	2.52	0	0	0.73	1.7	1.19	0.02	0	0.35	0	3.07	ensembl_havana	lincRNA	19	21	+	17442842	17999716	5502
ENSG00000156140	ADAMTS3	3.1458	-4.3104	-1.1646	0.00244491	0.0351686	0	0.05	0	0.11	0	0.69	0	0.93	0	0	0	0.22	0	0	0.03	0.34	0	0	0	7.12	0	1.86	ensembl_havana	protein_coding	3	4	-	73146686	73434516	6585
ENSG00000178498	DTX3	3.1447	-3.4926	-0.3479	0.00688002	0.0831524	0	0.48	0	0.68	0	1.46	0	2.3	0.25	1.44	3.23	3.72	0	0.64	0	0	0	0.29	0	0	0	0.23	ensembl_havana	protein_coding	9	12	+	57998405	58003587	4087
ENSG00000213853	EMP2	3.1401	0.8806	4.0207	0.0167294	0.169123	34.75	25.18	0	9.63	29.91	34.95	11.11	11.78	13.98	12.86	0.85	2.43	1.11	11.91	20.04	17.99	0.53	1.95	0	0.35	0	6.09	ensembl_havana	protein_coding	4	16	-	10622279	10674555	8718
ENSG00000157833	GAREML	3.1381	-2.0646	1.0736	0.00309323	0.0431908	0.02	0.85	0	1.11	0.74	0.33	0.03	0.89	0.71	5.03	0.13	0.71	0	2.45	0.55	1.41	0.75	5.22	0.02	0	0	0.74	ensembl_havana	protein_coding	3	2	+	26395960	26412532	5939
ENSG00000115828	QPCT	3.1339	-3.0013	0.1326	0.00144018	0.0224558	0.69	2.55	0.22	1.39	0.4	0.99	0	2.12	0	0.5	0	0.05	0	0.23	3.07	4.46	0.1	0.55	0	0.85	0	0.78	ensembl_havana	protein_coding	7	2	+	37571717	37600465	2599
ENSG00000077264	PAK3	3.1297	-3.4595	-0.3299	0.000788427	0.0135327	0.01	1.25	0	0.43	0	0.28	0	1.04	0	0.79	0	0.18	0	0.91	2.11	0.04	0.01	0.01	0	0.55	0.03	0.51	ensembl_havana	protein_coding	12	X	+	110187513	110470589	10312
ENSG00000067141	NEO1	3.1292	1.5551	4.6843	0.000638024	0.0113145	2.78	6.63	0.06	6.64	9.22	13.16	16.71	11.54	2.25	6.18	0.19	2.52	10.14	11.87	0.09	3.29	1.8	1.75	0.18	9.05	0.46	4.98	ensembl_havana	protein_coding	11	15	+	73344051	73597547	8117
ENSG00000135842	FAM129A	3.1283	2.6986	5.8269	0.00468579	0.0608362	16.45	19.95	0.33	5.89	14.09	12.43	16.2	28.26	1.03	11.48	0	3.78	24.22	17.65	25.92	30.25	0.64	1.22	1.93	7.29	0.31	8.54	ensembl_havana	protein_coding	5	1	-	184759858	184943682	8372
ENSG00000125864	BFSP1	3.1274	-4.2351	-1.1077	0.00057527	0.0103543	0	1.25	0	0.47	0	0.23	0	0.45	0.39	0.27	0	0.2	0	0.21	0	0.61	0	0	0	0	0	0.7	ensembl_havana	protein_coding	6	20	-	17474550	17549865	3361
ENSG00000128805	ARHGAP22	3.1269	-0.8827	2.2442	0.00769523	0.0911724	0.05	10.04	0	6.47	3.99	4.9	0	7.26	0.25	13.91	0	1.51	0	4.14	6.03	11.11	5.53	4.04	1.42	0.15	0.96	5.28	ensembl_havana	protein_coding	15	10	-	49654077	49864310	6783
ENSG00000143995	MEIS1	3.1257	-0.1897	2.9359	0.126863	0.599403	0	3.22	74.64	79.43	0	1.93	0	3.07	32.44	29.79	0	2.13	0	1.67	0	7.18	0	0.13	164.53	134.49	204.59	209.51	ensembl_havana	protein_coding	19	2	+	66660584	66801001	10934
ENSG00000214274	ANG	3.1241	-3.3423	-0.2183	0.00587399	0.073153	0	0.84	0	1.77	1.26	4.88	0.52	5.14	0.6	2.32	0	2.23	0.69	7.04	0	1.24	0	0	0	0	0	2.12	ensembl_havana	protein_coding	3	14	+	21152336	21167130	1430
ENSG00000147889	CDKN2A	3.1215	-0.0313	3.0902	0.0239131	0.2193	0	15.76	0	8.88	0.66	11.87	117.21	85.81	18.96	47.59	0.13	10.94	50.78	53.5	12.47	19.05	0	2.36	0.69	0.26	37.93	46.84	ensembl_havana	protein_coding	17	9	-	21967751	21995300	4400
ENSG00000171723	GPHN	3.1102	-2.8941	0.2161	4.45253e-05	0.0011768	0	1.42	0	1.29	0.13	2.74	0.62	1.95	0.06	1.96	0.33	0.38	0.03	4.3	0.86	0.78	0.23	0.3	0	0.77	0	0.4	ensembl_havana	protein_coding	17	14	+	66974125	67648520	6007
ENSG00000154380	ENAH	3.1093	3.1449	6.2542	0.000324694	0.00634258	16.48	30.11	1.11	23.5	7.64	26.18	19.64	57.14	0.36	41.55	2.08	11.42	10.73	30.12	35.97	44.69	24.16	20.48	0.44	13.43	0.15	14.41	ensembl_havana	protein_coding	9	1	-	225674537	225840844	15032
ENSG00000088280	ASAP3	3.1091	-0.2318	2.8774	8.12571e-05	0.00198158	1.15	3.78	0.27	5.33	0.69	4.89	2.07	7.45	1.32	8.96	0.72	2.4	2.19	5.99	0	1.39	0.48	1.22	1.42	1.77	0.3	3.2	ensembl_havana	protein_coding	11	1	-	23755056	23811061	4988
ENSG00000149050	ZNF214	3.1042	-4.3104	-1.2062	0.00075479	0.0130719	0	0.39	0	0.75	0	0.36	0	0.72	0	0.47	0	0	0.09	3.63	0	0.2	0	0.16	0	0	0	0.32	ensembl_havana	protein_coding	4	11	-	7020549	7041599	2949
ENSG00000246430	LINC00968	3.102	-2.1953	0.9067	0.00016876	0.00366906	0.08	1.55	0	2.21	2.44	4.14	0	6.37	1.64	3.64	0	3.11	0.51	2.78	0	0.52	0.04	1.13	0.19	0.16	0.29	3.01	havana	lincRNA	7	8	-	57408805	57472382	2840
ENSG00000134901	KDELC1	3.1014	-2.3218	0.7796	0.00485698	0.0627252	0.71	2.01	0.23	4.37	0	3.79	0	2.61	3.04	2.28	0.13	1.45	0	0.74	0.89	1.09	0	0.48	0	0	0.72	1.05	ensembl_havana	protein_coding	4	13	-	103436631	103451357	2367
ENSG00000163017	ACTG2	3.0949	-4.3774	-1.2825	0.00913691	0.105083	0	0	0	7.2	0	2.99	0	2.95	0	3.46	0	0.12	0	1.18	0	1.58	0	0	0.05	0	0	0	ensembl_havana	protein_coding	9	2	+	74119441	74146992	3811
ENSG00000163347	CLDN1	3.0949	-4.5215	-1.4265	0.000860503	0.0145236	0	0.96	0	0.22	0	0.33	0	0.13	0	0.29	0	0.12	0	0	0	0	0	0	0	0.1	0	0.43	ensembl_havana	protein_coding	2	3	-	190023490	190040264	3663
ENSG00000174332	GLIS1	3.0938	-4.3774	-1.2836	0.00122222	0.0194514	0	0.47	0	0.87	0	0.43	0.06	0.73	0	0.72	0	0	0	0.03	0	0.19	0	0.05	0	0	0	0.07	ensembl_havana	protein_coding	1	1	-	53971910	54199877	2812
ENSG00000135269	TES	3.0935	0.924	4.0175	0.00337467	0.0465796	0	6.29	14.56	18.19	1.36	6.73	2.13	12.98	10.09	14.12	1.82	6.34	1.39	7.15	0	6.03	0	2.79	15.16	4.83	10.19	7.55	ensembl_havana	protein_coding	12	7	+	115850547	115898837	4280
ENSG00000132429	POPDC3	3.0904	-3.7756	-0.6852	0.000452187	0.00842723	0	1.48	0	0.49	0.26	0.56	0	1.19	0	1.18	0	0.71	0	2.35	0	0.85	0	0.15	0.39	0	0.07	2.19	ensembl_havana	protein_coding	4	6	-	105606155	105627870	1881
ENSG00000118113	MMP8	3.0879	-3.7482	-0.6603	0.00196153	0.0293254	0.09	0.41	0.05	0.91	0	0.5	0	0.42	0	2.39	0	0.9	0	0.06	1.24	0.51	0	0.27	0	0	0	0	ensembl_havana	protein_coding	6	11	-	102582526	102597781	3438
ENSG00000175426	PCSK1	3.0854	-2.7907	0.2947	0.000792871	0.0135726	0.15	0.11	0	0.12	0.04	0.72	0	1.17	0.08	0.78	0	0.46	0.13	4.13	0.13	1.25	0.05	0.07	0	0.01	0	1.36	ensembl_havana	protein_coding	4	5	-	95726119	95769847	5307
ENSG00000021826	CPS1	3.0824	-2.0431	1.0392	0.00673503	0.081605	0.1	0.82	0.05	1.58	0	0.47	0.64	2.05	0	1.47	0	0.74	0.05	1.38	0.94	1.5	0.16	0.41	0	0	0.04	0.4	ensembl_havana	protein_coding	11	2	+	211342406	211543831	10444
ENSG00000129757	CDKN1C	3.0819	-2.9281	0.1539	0.00214096	0.0314699	0.08	1.01	0	1.79	0.19	1.03	0	2.6	0.37	2.82	1.8	3.76	0.93	1.72	0	1.74	0	0.31	0	0	0	0.45	ensembl_havana	protein_coding	6	11	-	2904443	2907111	2586
ENSG00000171631	P2RY6	3.0793	-2.7578	0.3215	0.00883739	0.102619	0.28	2.63	0	0.56	0.16	2.98	0.12	6.97	0.04	1.33	0	0.15	0	4.89	3.44	6.52	0	0	0.03	0.33	0.3	1.83	ensembl_havana	protein_coding	11	11	+	72975550	73009662	3976
ENSG00000128342	LIF	3.0766	-2.0732	1.0034	0.00582334	0.0726149	0.8	3	0.27	0.17	0	0.11	0	1.65	0.09	1.31	0	0.3	0.14	0.8	0.43	1.22	1.78	1.37	0	0.24	0	0.03	ensembl_havana	protein_coding	2	22	-	30636436	30642840	3969
ENSG00000162409	PRKAA2	3.0717	-4.0946	-1.0229	0.000100788	0.00238825	0	0.09	0	0.24	0	0.09	0	0.19	0	0.18	0.01	0.03	0	0.03	0	0.01	0	0.01	0	0.02	0.01	0.02	ensembl_havana	protein_coding	1	1	+	57110995	57181008	9347
ENSG00000157483	MYO1E	3.0697	1.4659	4.5356	6.85722e-06	0.000245698	2.66	12.02	1.11	18.4	2.31	13.04	3.98	28.84	2.7	31.34	0.33	8.08	4.81	11.8	6.28	20.92	3.21	3.04	0.72	28.22	0.93	16.95	ensembl_havana	protein_coding	10	15	-	59427113	59665099	6626
ENSG00000246695	RASSF8-AS1	3.067	-2.4036	0.6634	0.000792445	0.0135726	2.14	1.52	0	1.31	0.04	1.9	0.7	3.03	0	3.92	0	1.53	0.56	0.4	0.09	0.73	4.17	5.35	0	0.19	0	0.46	havana	antisense	9	12	-	26092262	26112698	3981
ENSG00000176697	BDNF	3.0658	-1.6195	1.4463	0.00320545	0.0444994	0	1.82	0.07	0.49	0.07	0.63	0	0.38	0.17	1.02	0.18	0.49	0	0.62	0	0.99	0.02	0.03	2.99	3.01	0.84	2.21	ensembl_havana	protein_coding	19	11	-	27676440	27743605	7740
ENSG00000151612	ZNF827	3.0609	1.5646	4.6255	0.0132225	0.141218	0	3.65	0	4.83	0.65	1.28	26.57	25.99	11.69	14.12	26.09	10.38	41.63	14.71	16.94	24.23	5.64	10.11	0	20.07	1.66	2.26	ensembl_havana	protein_coding	10	4	-	146678779	146859787	8433
ENSG00000128965	CHAC1	3.0596	-0.1856	2.874	0.0353708	0.291839	6.79	12.29	1.38	5.11	0.96	3.24	0.73	23.84	1.87	8.87	0.65	3.31	26.58	14.94	0	11.56	7.46	5.34	0	0	0	4.7	ensembl_havana	protein_coding	3	15	+	41245160	41248710	2051
ENSG00000197249	SERPINA1	3.0592	-3.0329	0.0262	0.0100202	0.113411	0	1.06	3.25	0.06	0	0	0	0.46	0	1.35	0.46	1.36	0	1.28	3.08	8.12	0	0.49	0	4.71	0.3	0.82	ensembl_havana	protein_coding	19	14	-	94843084	94857030	4902
ENSG00000125378	BMP4	3.0589	-3.0037	0.0552	0.00513112	0.0656435	1.1	1.49	0	2.01	0	1.44	0	0.99	2.93	3.07	0	1.39	1.6	0.3	0	0.75	0	0.39	0	0	0	0.38	ensembl_havana	protein_coding	9	14	-	54416454	54425479	3082
ENSG00000258484	SPESP1	3.0544	-4.0263	-0.9719	0.000669964	0.0118373	0	1.29	0	0.19	0	1.23	0	1.13	1.62	3.83	0	0.48	0	0.73	0	0.49	0	0.43	0	0	0	0.15	ensembl_havana	protein_coding	3	15	+	69110560	69239150	1588
ENSG00000185585	OLFML2A	3.0499	-0.9319	2.118	0.0020495	0.0303109	0.11	0.67	0	0.78	0.45	1.63	2.21	4.09	0.07	0.72	0	0.19	0.02	1.05	5.33	3.73	0.4	0.35	0.01	1.34	0.03	0.69	ensembl_havana	protein_coding	3	9	+	127539437	127577164	6746
ENSG00000120341	SEC16B	3.0452	-4.2594	-1.2141	0.000157674	0.00347516	0.12	0.18	0	0.87	0	0.14	0	0.11	0	1.12	0	0.06	0	0.06	0	0.5	0	0.08	0	0	0	0.76	ensembl_havana	protein_coding	8	1	-	177893091	177953438	7377
ENSG00000230630	DNM3OS	3.0447	-4.5215	-1.4768	0.000935068	0.0154567	0	0.66	0	5.79	0	2.37	0	3.39	0	3.02	0	1.13	0	0	0	2.17	0	0.48	0	0	0	0	havana	antisense	1	1	-	172109461	172113934	568
ENSG00000138080	EMILIN1	3.04	1.8459	4.886	0.000830211	0.0140741	0.38	14.62	5.25	20.04	11.2	17.72	0.6	26.37	0.35	21.24	0.83	6.28	3.56	65.31	9.15	17.29	0.38	3.71	2.63	2.91	4.91	10.93	ensembl_havana	protein_coding	2	2	+	27301435	27309271	3953
ENSG00000184785	SMIM10	3.0392	-2.6934	0.3458	0.00599217	0.0741926	0	0.36	0	2.02	0.15	1.18	0	1.29	0	1.44	8.15	4.3	0	1.82	1.32	1.68	0	0.28	0.13	0	0	2.36	ensembl	protein_coding	1	X	+	134124968	134126501	1534
ENSG00000151176	PLBD2	3.0369	1.5543	4.5911	2.67476e-05	0.00076699	1.17	15.14	3.95	10.8	0.65	6.38	2.36	22.64	6.27	27.99	0.88	5.29	2.38	16.05	11.96	21.74	6.34	6.8	1.01	13.05	0.81	8.81	ensembl_havana	protein_coding	4	12	+	113796371	113827203	3033
ENSG00000095752	IL11	3.0357	-4.0277	-0.992	0.00091122	0.0151608	0	3.11	0	0.26	0	0.08	0	0.07	0	1.11	0	0.04	0.35	2.43	0	0.43	0	0.18	0.03	0.03	0	0.18	ensembl_havana	protein_coding	4	19	-	55875757	55881831	2671
ENSG00000099994	SUSD2	3.0325	-2.5033	0.5292	0.000642534	0.011384	0.06	4.98	0	0.13	0	0.64	0.33	0.35	0.12	1.13	0.18	0.07	0	0.6	0	0.38	0.05	0.12	0.09	0.45	0.03	0.18	ensembl_havana	protein_coding	2	22	+	24577227	24585078	5279
ENSG00000223930	RP11-33A14.1	3.0305	-4.5215	-1.491	0.00111666	0.0180098	0	0.45	0	0	0	2.3	0	0.39	0	0.82	0	0.28	0	0.04	0	1.23	0	0.94	0	0	0	0	havana	lincRNA	5	3	-	177919838	178103205	2784
ENSG00000187068	C3orf70	3.0235	-3.058	-0.0345	0.00146771	0.022848	0.28	0.21	0	0.43	0.02	0.09	0	0.24	0	0.37	0	0.19	0.17	0.34	0.02	0.45	0.06	0.06	0	0	0	0.38	ensembl_havana	protein_coding	1	3	-	184795838	184870802	5901
ENSG00000267473	AC005789.11	3.0234	-3.35	-0.3267	0.000503368	0.00927712	0	1.09	0	0.21	0.07	0.07	0	1.01	0.96	1.34	0	0.4	0	0.2	0.14	1.82	0	0.97	0.2	0.09	0	1.05	havana	lincRNA	1	19	+	38888821	38890521	1701
ENSG00000188483	IER5L	3.0219	-0.8917	2.1302	0.000168339	0.00366404	0.21	2.41	0.14	3.32	0.44	2.15	0.97	4.54	0.2	2.35	0.13	1.45	0	2.18	1.53	2.04	0.89	1.51	0.05	0.19	0.05	0.71	ensembl_havana	protein_coding	1	9	-	131937835	131940540	2706
ENSG00000182218	HHIPL1	3.0193	-2.4837	0.5356	0.00672965	0.0815912	0	0.57	0	0.61	0.14	0.62	0.04	0.59	0.59	1.33	0.36	0.48	0	0.42	0	0.1	0	0.05	0	0	0.04	0.22	ensembl_havana	protein_coding	2	14	+	100111447	100146906	7836
ENSG00000196632	WNK3	3.0141	-2.9494	0.0647	0.00176479	0.0268217	0	0.25	0	1.98	0.05	0.24	0	1.3	0.08	0.59	0.04	0.09	0	0.19	0.02	0.45	0	0	0.02	0.08	0	0.15	ensembl_havana	protein_coding	4	X	-	54219256	54385075	11443
ENSG00000179954	SSC5D	3.0134	-0.1155	2.8979	0.0247369	0.224935	0.15	7.63	3.07	4.33	0.14	2.19	0.46	3.73	0.31	5.2	0	0.97	13.64	11.38	0.61	2.77	1.5	0.58	0.58	0	0.19	2.97	ensembl_havana	protein_coding	5	19	+	55999771	56030465	7314
ENSG00000196730	DAPK1	3.0081	0.8335	3.8416	0.0535025	0.378067	54.91	38.61	0	3.43	15.73	14.47	48.73	31.61	5.33	15.18	0	0.85	0.08	1.53	101.13	85.63	14.85	8.01	0	0.88	0	3.75	ensembl_havana	protein_coding	18	9	+	90112143	90323548	8982
ENSG00000137691	C11orf70	3.0056	-4.5215	-1.5158	0.00110458	0.0178598	0	1.37	0	1.01	0	0.84	0	1.53	0	1.91	0	1.81	0	0	0	0	0	0.03	0	0	0	0.52	ensembl_havana	protein_coding	5	11	+	101918174	101955291	2647
ENSG00000189001	SBSN	3.0031	-4.3774	-1.3743	0.00305415	0.0428004	0	2.07	0	0	0	2.51	0	0	0	0.21	0.04	0.45	0	1.05	0	1.48	0	0.08	0	0	0	3.07	ensembl_havana	protein_coding	3	19	-	36014269	36019253	1986
ENSG00000242265	PEG10	3.0029	-0.7756	2.2274	0.0143842	0.150172	12.7	6.09	0	2.66	1.96	4.12	0.44	2.93	0.78	2.02	0.11	0.71	0.95	1.8	0.12	0.71	0.04	0.03	0	1.13	0.01	2.11	havana	protein_coding	4	7	+	94285637	94299007	6629
ENSG00000169583	CLIC3	3.0006	-3.2959	-0.2953	0.00033394	0.00650339	0	2.06	0	2.1	0	0.57	0	2.62	0.76	2.4	0	0.13	0	1.45	0.43	2.15	0.13	0.1	0.1	1.52	0.5	2.77	ensembl_havana	protein_coding	3	9	-	139889087	139891255	1177
ENSG00000105559	PLEKHA4	2.999	-1.5606	1.4384	0.000361275	0.00700029	0.52	1.23	0.18	2.73	0.19	1.65	2.52	3.26	0.17	2.32	1.34	3.59	1.46	2.6	0.8	0.88	0	0.8	0	10.16	2.28	5.22	ensembl_havana	protein_coding	11	19	-	49340354	49371889	3851
ENSG00000066382	MPPED2	2.9982	-2.7707	0.2274	0.0294626	0.255471	0	0.95	0	2.13	0	1.93	0	1.85	25.66	16.41	0	0.24	0.02	0.38	7.15	9.32	0	0.1	0	0	0	0.97	ensembl_havana	protein_coding	8	11	-	30406040	30608419	8198
ENSG00000137941	TTLL7	2.9961	-3.0245	-0.0284	0.00164787	0.0252844	0	0.58	0	1.27	0.33	0.56	0.14	1.79	0.02	3.55	0	0.2	0	0	2.77	1.16	0.01	0.02	0.01	0.15	0.01	0.18	ensembl_havana	protein_coding	13	1	-	84330711	84464833	10543
ENSG00000169184	MN1	2.9954	0.912	3.9074	0.00205862	0.0304009	0.04	2.12	2.01	6.21	0.03	1.59	0.06	2.29	0.18	12.2	0.04	0.66	0	2.08	17.77	14.02	0.48	4.58	2.91	4.19	9.92	5.89	ensembl_havana	protein_coding	3	22	-	28144265	28197486	7693
ENSG00000134531	EMP1	2.9936	2.5639	5.5575	0.000706751	0.0123399	21.93	46.83	2.99	13.71	2.43	17.99	4	38.2	2.64	24.62	0	9.16	10.96	33.78	23.06	44.36	13.47	19.1	2.54	9	3.73	20.19	ensembl_havana	protein_coding	12	12	+	13349650	13369708	4673
ENSG00000180891	CUEDC1	2.9895	-1.6015	1.388	7.21665e-05	0.00178938	2.48	3.5	0	3.98	0.31	1.16	0.4	2.73	0.52	0.66	0	2.61	0	0.75	0.55	4.03	0.98	0.75	1.41	22.26	0.39	2.83	ensembl_havana	protein_coding	13	17	-	55938604	56032684	5577
ENSG00000069011	PITX1	2.9868	-3.6276	-0.6407	0.00135225	0.0211877	0	0.48	0	0.84	0	0.42	0.9	1.43	0.29	1.27	0.11	0.67	0	0.7	0	0.07	0	0.06	0.21	0	0	1.84	ensembl_havana	protein_coding	6	5	-	134363425	134370503	3511
ENSG00000105088	OLFM2	2.9866	-2.2903	0.6963	0.00022079	0.00460762	0.61	2.12	0	1.67	0	0.36	0.2	2.11	1.17	1.3	0.24	0.2	0.24	5.89	0.62	3.17	0	1	0.08	0.5	1.35	0.57	ensembl_havana	protein_coding	5	19	-	9964394	10047228	2500
ENSG00000171680	PLEKHG5	2.9862	-2.8656	0.1206	0.00365548	0.0493233	0	0.82	0	1.68	0	0.8	0.49	1.34	0	2.6	0.37	0.18	0.17	0.28	0	0.28	0	0.08	0.14	0	0.04	0.57	ensembl_havana	protein_coding	14	1	-	6526152	6580121	6954
ENSG00000127954	STEAP4	2.9846	-3.5066	-0.5219	0.0108038	0.120508	0.17	0.03	0	0.37	0	0.86	0	0.18	0	0.75	0.05	0.21	0.05	0	0	0.08	0	0	0.09	3.13	0	1.65	ensembl_havana	protein_coding	3	7	-	87905744	87936206	5708
ENSG00000166770	ZNF667-AS1	2.9815	0.0802	3.0616	0.0366689	0.29827	0	9.83	0	18.62	35.81	44.21	35.29	38.13	52.22	64.11	9.87	17.49	52.55	62.33	0.14	4.27	14.36	9.93	0	0.41	0	10.25	ensembl_havana	lincRNA	10	19	+	56988619	57012035	3623
ENSG00000197077	KIAA1671	2.9813	-0.2322	2.7491	0.0104663	0.117477	4.05	2.19	0.02	0.73	4.41	3.42	0.44	1.27	2.06	2.91	0	0.26	0	0.64	0.74	1.29	0.55	0.39	0.01	0.54	0	0.99	ensembl_havana	protein_coding	5	22	+	25348697	25593415	15818
ENSG00000177575	CD163	2.9794	-2.9725	0.0069	0.0217862	0.205082	0	0.39	0	0.97	0	4.64	0.03	0.8	0	0.25	0	0.5	0.15	0.33	2.89	30.49	0	0	0.26	0	0	3.5	ensembl_havana	protein_coding	11	12	-	7623409	7656489	5813
ENSG00000125868	DSTN	2.9776	3.5391	6.5167	1.45601e-07	1.00774e-05	3.4	93.79	4.4	71.75	2.06	52.68	8.1	127.76	8.49	112.65	21.5	57.6	9.91	54.47	8.6	40.6	10.1	22.36	3.14	25.24	4.52	53.15	ensembl_havana	protein_coding	3	20	+	17550508	17590564	3851
ENSG00000148053	NTRK2	2.9746	-3.3192	-0.3446	0.0130978	0.140633	0.86	1.15	0	0.42	0.25	0.38	0.12	1.25	0	1.09	0	0.06	0	0.19	0	0.2	0	0.08	0	0	0	0	ensembl_havana	protein_coding	9	9	+	87283466	87638505	16968
ENSG00000075420	FNDC3B	2.9674	3.5616	6.529	0.000138468	0.00310158	6.67	58.78	0.29	56.24	7.28	38.76	3.81	99.23	26.22	111.51	1.78	43.97	8.92	67.67	102.7	158.34	6.57	18.35	86.86	310.49	34.43	63.12	ensembl_havana	protein_coding	13	3	+	171757418	172119455	13299
ENSG00000137819	PAQR5	2.9567	-4.1203	-1.1636	0.00138403	0.021668	0	0.22	0	0.41	0	0.07	0	0.56	0.02	0	0	0.16	0	0.19	0	0.94	0	0.03	0.08	0	0	0.04	ensembl_havana	protein_coding	6	15	+	69591286	69700119	6209
ENSG00000101463	SYNDIG1	2.9447	-3.5171	-0.5724	0.0160019	0.163685	0	0.94	0	0.24	0	0.3	0	0.91	0	1.03	0	0.03	0.09	1.46	7.17	3.69	0	0.14	0	0	0	0	ensembl_havana	protein_coding	2	20	+	24449835	24647252	2847
ENSG00000072682	P4HA2	2.9417	2.7873	5.729	0.000581536	0.0104281	16.29	49.27	0.82	26.95	97.1	90	6.52	70.53	3.69	49.29	3.68	23.11	47.81	82.38	1.14	45.89	15.74	30.02	0.34	3.4	1.02	17.94	ensembl_havana	protein_coding	21	5	-	131527531	131631008	8502
ENSG00000233706	RP5-1087E8.3	2.9331	-3.3437	-0.4106	0.00363314	0.0491252	6.56	8.32	0	5.49	0	2.86	3.23	10.42	3.74	4.26	0	1.09	0	6.46	0	3.12	0	0.46	0	0	0	2.35	havana	antisense	1	1	+	227179841	227180907	440
ENSG00000162426	SLC45A1	2.9321	-4.5215	-1.5894	0.000896545	0.0149873	0	0.55	0	0	0	0.03	0	1.12	0	0.66	0	0.1	0	0.28	0	1.21	0	0.26	0	0	0	0.06	ensembl_havana	protein_coding	5	1	+	8377886	8404227	2888
ENSG00000131016	AKAP12	2.9282	3.8764	6.8047	0.0391948	0.310988	86.31	62.6	0	13.94	48.4	46.98	5.92	10.83	129	104.51	8.48	13.05	37.89	39.5	4.13	5.66	12.44	7.62	0.03	11.86	0	33.68	ensembl_havana	protein_coding	5	6	+	151561134	151679692	8741
ENSG00000150551	LYPD1	2.922	-3.5201	-0.5981	0.00297171	0.0417363	0	0.91	0	0.71	0	0.37	0	2.92	0.05	0.93	0	0.04	0	0.77	0.89	1.1	0.05	0.08	0	0	0.15	0.77	ensembl_havana	protein_coding	3	2	-	133402426	133429152	2412
ENSG00000162493	PDPN	2.9188	-1.4383	1.4805	0.0227065	0.210959	0	3.27	2.3	2.89	0	1.36	0	4.48	1.45	3.11	36.29	24.89	4.98	0.74	0	0.4	0.03	0.05	0	1.69	1.2	6.39	ensembl_havana	protein_coding	10	1	+	13909960	13944452	3707
ENSG00000235426	RP11-342M3.5	2.9181	-1.8097	1.1084	0.00254911	0.0365207	1.76	9.43	0.67	12.45	4.7	9	0.86	13.69	1.49	19.2	0.19	6.32	0.29	11.05	0.75	7.99	1.77	3.51	0	0	0.53	5.11	havana	antisense	1	10	+	81142084	81169030	511
ENSG00000272780	RP11-822E23.8	2.9176	-3.929	-1.0114	0.0082743	0.0973141	0	0.11	0.49	0	0.09	0.38	0	1.73	0	2.03	0	0.2	0	0.46	0	0.41	0	0	0	0.01	0	1.71	havana	processed_transcript	2	17	-	21435738	21477781	2994
ENSG00000167034	NKX3-1	2.9155	-2.2926	0.6229	0.00407857	0.0540094	0.32	1.06	0	0.42	0.19	1.22	0	0.48	0.92	0.48	0	0.07	0.81	0.43	0	1.94	0.03	0.1	0.12	10.47	0	0.21	ensembl_havana	protein_coding	2	8	-	23536206	23540440	3271
ENSG00000169783	LINGO1	2.9104	-4.3104	-1.3999	0.00255204	0.0365355	0	1.82	0	0.07	0	0.55	0	1.76	0	0.1	0	0	0	0.27	0.16	0.91	0	0.38	0	0	0	0	ensembl_havana	protein_coding	14	15	-	77905369	78113242	4902
ENSG00000146938	NLGN4X	2.9094	-1.4373	1.4721	0.118765	0.582503	72.48	44.98	0	1.3	0.17	1.38	0.69	0.67	0	1.12	0.04	0.25	21.48	34.1	0	0.56	0.25	0.07	0	0	0	0	ensembl_havana	protein_coding	8	X	-	5758678	6146904	7313
ENSG00000159445	THEM4	2.9094	-2.0877	0.8218	0.0116812	0.127914	0	1.98	0	1.7	0.12	1.54	2.28	1.35	1.63	1.74	0.14	0.93	0.5	2.18	7.81	11.27	0	0.18	0	0	0.04	1.09	ensembl_havana	protein_coding	5	1	-	151846060	151882284	4390
ENSG00000196963	PCDHB16	2.909	-4.5215	-1.6125	0.000851254	0.0143801	0	0.27	0	0.41	0	0.06	0	0.12	0	0.27	0	0.02	0	0	0	0.28	0	0.01	0	0	0	0.06	ensembl_havana	protein_coding	1	5	+	140560980	140565793	4814
ENSG00000226445	XXyac-YX65C7_A.2	2.9077	-4.0131	-1.1053	0.0034244	0.0470299	0	2.85	0	1.38	0.37	1.18	0	2.32	0	0.83	0.24	0.93	0	0.85	0	1.3	0	0	0	0	0	0	havana	antisense	1	6	+	169613349	169639660	980
ENSG00000163491	NEK10	2.9069	-1.9302	0.9766	0.000180387	0.00389106	0	1.4	0.65	0.77	0.46	0.41	2.83	2.46	0.72	1.48	0.47	0.62	0	1.24	0.06	0.92	0.15	1.27	0	0.22	0.63	1.74	ensembl_havana	protein_coding	14	3	-	27151576	27410951	9590
ENSG00000106823	ECM2	2.9068	0.5979	3.5047	0.00029475	0.00584669	2.55	5.54	0.25	15.44	2.23	13.69	5.7	15.34	0.41	12.37	0.68	2.94	0.51	4.34	0.09	3.77	5.7	2.81	0.16	1.15	0.86	2.42	ensembl_havana	protein_coding	4	9	-	95256365	95298937	4350
ENSG00000058085	LAMC2	2.9036	-4.5215	-1.6178	0.00168326	0.0257659	0	0.25	0	0.34	0	0.03	0	0.11	0	0.05	0	0	0	0	0	0.53	0	0	0	0.29	0	0.08	ensembl_havana	protein_coding	4	1	+	183155373	183214035	6543
ENSG00000138771	SHROOM3	2.9027	-0.3159	2.5868	0.0225965	0.210545	1.43	2.42	0.03	0.31	0.28	0.28	0	0.24	1.16	3.49	5.22	3.45	0	1.2	0	0.28	0	0.24	3.17	12.16	14.2	13.03	ensembl_havana	protein_coding	10	4	+	77356253	77704406	13159
ENSG00000166289	PLEKHF1	2.8994	-0.1977	2.7018	0.000138078	0.00309645	0.46	4.03	1.39	5.04	0.26	2.67	0	5.5	0.63	9.18	0.48	1.71	0.77	1.66	1.43	3.26	0.08	1.05	0.69	16	0.73	1.44	ensembl_havana	protein_coding	4	19	+	30155963	30166364	2681
ENSG00000138623	SEMA7A	2.8913	1.2712	4.1626	0.000103458	0.00243057	3	11.25	0.56	3.16	0.66	4.39	0.4	6.7	1.21	10.87	0.06	1.79	5.03	10.31	1.48	8.53	8.24	10.7	0.14	8.01	0.63	4	ensembl_havana	protein_coding	5	15	-	74701630	74726808	4309
ENSG00000079215	SLC1A3	2.8852	-0.1056	2.7796	0.00387467	0.0519704	2.96	3.01	7.51	14.57	0.72	3.03	3.46	3.9	0.19	5.03	0	2.14	0	3.22	8.4	7.48	0.27	0.47	1.42	1.22	0.24	2.6	ensembl_havana	protein_coding	14	5	+	36606457	36688436	6265
ENSG00000133131	MORC4	2.8851	-0.2102	2.6749	0.000949097	0.0156349	0.1	1.88	1.55	3.5	2.61	3.76	0.68	3.99	0.09	4.13	0.07	0.64	2.28	2.8	0.04	1.35	0.04	0.27	1.62	2.17	0.41	1.49	ensembl_havana	protein_coding	5	X	-	106057101	106243474	6198
ENSG00000165259	HDX	2.8822	-2.9474	-0.0652	0.0189995	0.185927	0	1.17	0	0.42	0.02	0.02	1.54	1.6	0.74	0.54	0	0.25	0	4.56	5.45	3.39	0	0	0	1.26	0	0.14	ensembl_havana	protein_coding	5	X	-	83572882	83757487	6895
ENSG00000180875	GREM2	2.8816	-3.8638	-0.9822	0.00600587	0.0743145	0	0.34	0	0.27	0	0.28	0.12	0.77	0	0.91	0.02	0.04	0	0.02	0	0	0	0.03	0	0	0.05	1.07	ensembl_havana	protein_coding	1	1	-	240652873	240775449	4170
ENSG00000144366	GULP1	2.8769	-4.3774	-1.5005	0.000926915	0.0153622	0.06	0.2	0	2.19	0	1.63	0	1.29	0	1.07	0	0.18	0	0.68	0	0.27	0	0	0	0	0	1.01	ensembl_havana	protein_coding	18	2	+	189156396	189460653	11974
ENSG00000013297	CLDN11	2.8763	-2.5574	0.3189	0.00353281	0.0480943	0.86	0.22	0	0.77	0.44	0.29	0	0.22	0.19	1.12	0.41	0.41	0	0.5	0.14	0.63	0.16	0.32	0.11	25.06	0	9.11	ensembl_havana	protein_coding	10	3	+	170136653	170578169	6032
ENSG00000163879	DNALI1	2.8743	-2.3011	0.5732	0.00681449	0.082464	0	0.68	0	3.01	0.4	1.29	0	1.99	0.89	5	0	2.06	0.31	3.18	0.51	1.13	0.1	0.13	0.55	0	0	2.94	ensembl_havana	protein_coding	6	1	+	38022520	38032458	4456
ENSG00000134769	DTNA	2.8737	-3.0202	-0.1465	0.0166659	0.168664	0	1.03	1.14	1.49	0	1.42	0	3.77	0.17	1.09	0	0.99	0.39	0.26	0	0	0	0	6.34	1.78	0	1.16	ensembl_havana	protein_coding	38	18	+	32073254	32471808	12646
ENSG00000078399	HOXA9	2.8716	-1.6011	1.2705	0.0679234	0.433225	0	0.89	0	2.85	0	1.06	0	4.04	9.94	9.16	0	1.1	0	0.46	0	0.98	0	0.71	60.48	82.48	79.79	70.84	ensembl_havana	protein_coding	5	7	-	27202054	27210117	2550
ENSG00000136274	NACAD	2.8712	-2.8675	0.0036	0.00387139	0.0519704	0.02	0.31	0	0.38	0.13	0.26	0.07	0.71	0	0.45	0.01	0.1	2.04	0.48	0	0.38	0	0.07	0	0	0.03	0.57	ensembl_havana	protein_coding	2	7	-	45120037	45128513	4917
ENSG00000185567	AHNAK2	2.8687	1.6217	4.4904	0.000449703	0.00840887	0.76	4.1	0.1	2.31	0.43	3.93	0.49	11.52	0.38	10.26	9.8	17.74	0.21	1.78	0.97	3.24	2.61	2.81	0.01	1.19	0.53	10.76	ensembl_havana	protein_coding	4	14	-	105403581	105444694	18771
ENSG00000170485	NPAS2	2.8682	0.1434	3.0116	0.000692056	0.0121717	0.46	5.75	1.12	4.45	0	1.81	0.34	8.08	0	2.86	0.06	2.26	1.44	5.93	0.15	4.77	0.5	1.77	5.87	3.3	0.46	1.16	ensembl_havana	protein_coding	13	2	+	101436614	101613291	12491
ENSG00000156218	ADAMTSL3	2.8612	-3.6701	-0.8089	0.00292837	0.041248	0	0.05	0	0.59	0	0.15	0.07	0.43	0.02	0.37	0	0.19	0.05	0.28	0.03	0.07	0	0	0.03	0	0.03	0.08	ensembl_havana	protein_coding	8	15	+	84322838	84708594	9754
ENSG00000187372	PCDHB13	2.8602	-3.6347	-0.7745	0.00168786	0.0257951	0	0.05	0	0.5	0	0.36	0	0.61	0	0.42	0.16	0.05	0.25	0.68	0	0.25	0	0.07	0	0	0.02	0.2	ensembl_havana	protein_coding	1	5	+	140593509	140596993	3485
ENSG00000235884	LINC00941	2.858	-4.1257	-1.2678	0.00220939	0.032254	0	0.31	0	2.83	0	0	0	1.05	0	1.52	0.12	0.73	0.21	1.19	0	1.7	0	0.04	0	0	0	1	ensembl_havana	lincRNA	4	12	+	30947977	30955645	2856
ENSG00000197415	VEPH1	2.8563	-2.0964	0.7599	0.000288926	0.0057549	0.02	1.04	0	0.98	0	1.41	0.37	12.77	0.02	11.23	0.17	1.05	0.5	3.7	0.43	2.52	0.11	0.73	0.12	0.85	0.24	2.22	ensembl_havana	protein_coding	20	3	-	156977531	157251408	6554
ENSG00000079931	MOXD1	2.8561	-1.6556	1.2005	0.0163283	0.166405	0	0.19	0.09	1.48	0.22	1.74	0.11	2.8	20.92	9.35	0.19	0.76	0.38	1.05	0.03	0.04	0	0.09	0.17	1.38	0	2.93	ensembl_havana	protein_coding	4	6	-	132617194	132722684	5293
ENSG00000170276	HSPB2	2.8483	-4.5215	-1.6731	0.00346857	0.0474475	0	0.32	0	0.9	0	0.14	0	1.81	0	0.15	0	0	0	0	0	0.14	0	0	0	4.7	0	1.13	ensembl_havana	protein_coding	2	11	+	111782966	111789574	1508
ENSG00000196141	SPATS2L	2.8476	3.2206	6.0682	0.023063	0.213549	128.72	100.29	0	13.78	38.86	61.16	54.56	65.3	42.92	61.59	0.32	9.46	46.81	84.14	45.13	51.22	40.72	61.22	0.31	5.45	1.41	11.42	ensembl_havana	protein_coding	27	2	+	201170604	201346986	10437
ENSG00000234840	RP11-399D6.2	2.8471	-4.5215	-1.6743	0.000585983	0.010498	0	0.47	0	0.34	0	0.1	0	0.46	0	0.04	0	0.11	0	0.75	0	0.45	0	0.03	0	0	0	0	havana	lincRNA	2	9	+	22646199	22824212	2568
ENSG00000082397	EPB41L3	2.8469	-2.4105	0.4363	0.0383911	0.306126	0	0.83	0	1.76	0	0.25	0	0.68	0	0.23	36.44	33.87	0	1.16	0.14	1.82	0	0	0.39	0.25	0.37	3.27	ensembl_havana	protein_coding	38	18	-	5392383	5630699	10975
ENSG00000104611	SH2D4A	2.8457	-0.8318	2.0139	0.0226676	0.210781	0.78	3.88	0.15	8.84	0.54	2.43	0.24	5.72	2.95	7.47	0	0.81	0.41	2.48	3.01	7.84	1.08	1.25	0	0	0	1.46	ensembl_havana	protein_coding	6	8	+	19171128	19253729	4148
ENSG00000135472	FAIM2	2.8438	-4.5215	-1.6777	0.00415346	0.0548502	0	0.85	0	0.29	0	1.41	0	0.4	0	2	0	0.8	0	0	0	0	0	0	0	4.12	0	0	ensembl_havana	protein_coding	7	12	-	50260679	50298000	6057
ENSG00000105928	DFNA5	2.8425	0.0678	2.9103	0.0276209	0.24401	5.53	9.07	0.07	3.27	28.15	25.32	0	3.17	13.35	13.85	0.29	2.37	0.34	6.36	0.62	2.05	6.16	11.76	0.03	0.07	0	2.66	ensembl_havana	protein_coding	15	7	-	24737972	24809244	9537
ENSG00000102471	NDFIP2	2.8385	-1.4933	1.3452	0.00108604	0.0176342	0	0.97	0.1	0.96	0.25	1.42	0.03	2.75	5.7	4.4	0.12	1.3	0.98	1.41	0.52	1.36	0.47	0.16	0	1.34	0.01	0.57	ensembl_havana	protein_coding	4	13	+	80055287	80130210	4806
ENSG00000186832	KRT16	2.837	-4.5215	-1.6845	0.00623002	0.0764976	0	1.28	0	0.28	0	0	0	2.15	0	2.3	0	0.27	0	0	0	0	0	0.66	0	0	0	0.64	ensembl_havana	protein_coding	4	17	-	39766030	39772151	2475
ENSG00000132694	ARHGEF11	2.8291	1.3544	4.1836	0.00147262	0.0229059	15.71	15.98	0.97	4.26	1.04	2.4	0.35	9.28	10.77	14.41	2.17	3.05	13.32	9.41	0.28	7.33	3.13	1.22	0.02	19.26	0.98	2.87	ensembl_havana	protein_coding	8	1	-	156904632	157015162	9392
ENSG00000143153	ATP1B1	2.8258	0.4322	3.2579	0.00960617	0.109563	0.4	8.78	1.35	8.86	0.21	5.02	0.44	15.85	0.35	22.03	0.4	5.45	0.5	5.21	2.91	7.69	0.7	1.63	0.42	0.06	0.53	1.2	ensembl_havana	protein_coding	5	1	+	169074935	169101960	3068
ENSG00000132837	DMGDH	2.8244	-3.7331	-0.9087	0.00229155	0.0332517	0	0.55	0	1.69	0	0.28	0	3.33	0	0.13	0.17	1.59	1.26	0.71	0	1.92	0.31	0.49	0	0	0	0	ensembl_havana	protein_coding	12	5	-	78293438	78531861	5245
ENSG00000135097	MSI1	2.8223	-4.3104	-1.4881	0.00579118	0.072309	0	0.44	0	0.34	0	0.25	0	0.2	0	0	0	0.05	0	5.64	0	0.44	0	0.02	0	0	0.05	0	ensembl_havana	protein_coding	3	12	-	120779133	120806983	3090
ENSG00000149380	P4HA3	2.8177	-1.6564	1.1613	0.00404426	0.053703	0.37	2.07	0.44	2.67	1.55	3.07	0.77	5.57	1.04	3.22	0.36	1.69	1.4	1.19	0.03	1.96	1.5	0.9	0.02	0	0.03	0.45	ensembl_havana	protein_coding	7	11	-	73946846	74022702	4009
ENSG00000071967	CYBRD1	2.8145	2.9166	5.7311	9.55143e-05	0.00227731	5.58	27.53	3.29	26.24	9.23	30.55	7.26	34.21	0.05	32.18	1.21	11.55	0.97	15.43	9.9	23.55	2.81	4.72	5.52	15.71	5.01	23.55	ensembl_havana	protein_coding	7	2	+	172378757	172414643	5176
ENSG00000157368	IL34	2.8142	-4.2351	-1.4208	0.00071026	0.0123899	0.11	0.67	0	0.23	0	0.11	0	0.29	0.16	0.89	0	0.79	0	0	0	1.51	0	0.14	0	0	0	0.86	ensembl_havana	protein_coding	6	16	+	70613798	70694585	2233
ENSG00000088899	LZTS3	2.8021	-2.3399	0.4622	0.000876228	0.0147373	0.09	0.18	0	0.23	0	0.1	0.2	0.37	0.49	0.96	0.02	0.14	0.6	0.48	0	0.42	0.15	0.52	0.02	1.58	0	0.27	ensembl_havana	protein_coding	3	20	-	3143263	3154192	5349
ENSG00000138207	RBP4	2.8003	-4.3104	-1.5101	0.0190728	0.186189	0	0	0	0	0	1.48	0	3.9	0	6.33	0	1.98	0	0	0	0	0	0	0	6.22	0.14	2.77	ensembl_havana	protein_coding	3	10	-	95351444	95361501	1449
ENSG00000115896	PLCL1	2.7983	-3.6459	-0.8476	0.00456309	0.0594036	0.06	0.03	0	0.86	0	0.35	0	0.41	0.15	0.9	0	0.59	0	0.16	0	0.1	0	0	0.02	0.05	0.03	0	ensembl_havana	protein_coding	5	2	+	198669426	199437305	7925
ENSG00000158560	DYNC1I1	2.7979	-3.7195	-0.9216	0.00352215	0.0480295	0	0.45	0	1.06	0	0.34	0	0.7	0.37	0.67	0.15	1.9	0	0.38	0	0.13	0.11	0.13	0	0	0	0	ensembl_havana	protein_coding	11	7	+	95401866	95739634	4520
ENSG00000001617	SEMA3F	2.7952	-0.349	2.4462	0.00329852	0.0456925	1.15	1.72	0.2	1.38	1.64	1.79	1.67	1.54	0.68	1.67	0.06	0.89	1.99	10.23	0	1.13	0.31	0.54	0.42	23.29	0.07	2.3	ensembl_havana	protein_coding	9	3	+	50192478	50226508	4826
ENSG00000112837	TBX18	2.7899	-2.8625	-0.0726	0.0142212	0.149142	0	0.21	0	0.17	0	0.44	0	0.44	0	0.19	2.84	3.78	0	0.13	0	0.16	0	0.01	0.03	0	0.44	0.87	ensembl_havana	protein_coding	7	6	-	85397069	85474237	8469
ENSG00000255642	PABPC1P4	2.7886	-2.8613	-0.0727	0.000126444	0.00288944	0	1.87	0	0.92	0.12	0.6	0	0.54	0.05	1.72	0.08	0.58	0.18	0.41	0.16	0.91	0	0.15	0.11	0.08	0.11	0.22	havana	pseudogene	1	12	+	64215801	64217675	1875
ENSG00000101460	MAP1LC3A	2.7881	-3.0635	-0.2754	0.00466084	0.060594	0.26	2.28	0.22	4.54	0	2.46	0.11	2.56	0	6.43	0.33	0.11	0	0.78	0	3.6	0	0.19	1.04	0	0.14	2.21	ensembl_havana	protein_coding	4	20	+	33134658	33148149	1762
ENSG00000138166	DUSP5	2.7844	-1.3848	1.3997	0.0254517	0.229806	0.07	1.34	0	0.03	0.04	0.68	0.96	3.9	0.04	0.18	0.08	0.74	2.33	6	3.09	10.58	3.05	7.54	0	0.12	0	0.99	ensembl_havana	protein_coding	2	10	+	112257596	112271302	2615
ENSG00000171408	PDE7B	2.7835	-0.5642	2.2194	0.000529578	0.00963191	0	1.02	0.14	1.07	0	1.58	0	1.08	0.2	1.25	0.68	1.23	0.57	3.2	0.9	1.74	0.78	0.3	0.33	0.77	0.44	1.22	ensembl_havana	protein_coding	2	6	+	136172834	136516712	5708
ENSG00000181649	PHLDA2	2.7804	-3.374	-0.5936	0.0055436	0.0699897	0	3.41	0.3	1.42	0	0.54	0	1.77	1.2	2.77	0	0.87	1.83	0.19	0	1.75	0	0	0.08	0.09	0	3.71	ensembl_havana	protein_coding	1	11	-	2949503	2950685	955
ENSG00000130158	DOCK6	2.7793	-1.7485	1.0308	0.0087235	0.10185	3.04	1.29	0	0.2	0.77	1.82	0.97	5.97	6.12	10.4	0	3.04	0.67	6.95	0.96	7.95	0	0.32	0.45	0.02	0.04	1.19	ensembl_havana	protein_coding	17	19	-	11309971	11373157	12435
ENSG00000155970	MICU3	2.7751	-3.5629	-0.7878	0.000515021	0.00941969	0	0.4	0	0.59	0.03	0.92	0	0.77	0.09	0.54	0	0.29	0.06	1.55	0.93	0.31	0.02	0	0	0.24	0	0.34	ensembl_havana	protein_coding	6	8	+	16884747	16980153	4606
ENSG00000106714	CNTNAP3	2.7735	-4.1712	-1.3978	0.000327658	0.0063882	0	0.11	0	0.21	0	0.82	0	0.98	0.05	1.1	0	0.09	0	0.13	0	0.4	0.3	0.27	0	0.06	0	0.19	ensembl_havana	protein_coding	13	9	-	39072764	39288312	9525
ENSG00000169715	MT1E	2.7674	0.1446	2.9121	0.0055834	0.0703538	3.1	8.39	97.11	63.1	0.53	4.85	1.7	13.7	11.45	15.83	5.06	7.6	0	6.8	4.34	5.38	25.6	52.19	0.33	62.85	0.35	14.07	ensembl_havana	protein_coding	3	16	+	56659387	56661024	1052
ENSG00000112210	RAB23	2.7657	0.9756	3.7413	0.00013205	0.00298564	2.34	10.17	2.18	7.89	1.1	3.6	2.88	9	0.46	6.86	1.83	2.36	0	5.78	0.18	5.96	1.82	1.78	1.07	3.15	0.43	6.31	ensembl_havana	protein_coding	2	6	-	57053607	57087078	3075
ENSG00000204055	RP11-247A12.2	2.7649	-2.544	0.2209	0.00338619	0.0466537	0	0.89	0.13	1.48	0	0.66	0.08	2.26	0.46	1.01	0.1	0.2	0.06	0.99	0.56	1.09	0.47	0.76	0	0	0	0.51	ensembl_havana	antisense	2	9	+	131939050	131972827	2288
ENSG00000136153	LMO7	2.7623	3.8984	6.6606	5.50583e-07	2.96744e-05	18.98	188.28	13.15	87.85	4.47	42.08	10.85	121.16	4.6	128.58	29.33	81.17	20.72	95.59	10.95	88.81	13.23	33.34	5.44	57.57	9.16	52.19	ensembl_havana	protein_coding	27	13	+	76194570	76434004	13143
ENSG00000253953	PCDHGB4	2.7609	0.2817	3.0427	0.000217642	0.00456172	0.27	2.44	0	0.84	0.06	1.31	2.18	1.45	0.24	1.14	3.19	2.88	0.39	1.82	0.44	3.26	0.19	0.66	0.04	4.73	0.57	3.33	havana	protein_coding	1	5	+	140767452	140892546	4578
ENSG00000144036	EXOC6B	2.7591	0.518	3.2771	0.00260101	0.0371813	0.4	1.63	0	2.22	4.16	4.12	0.61	3.19	1.82	2.3	2.24	4.25	1.97	3.6	0.55	1.47	1.11	1.13	0	2.56	0.02	0.83	ensembl_havana	protein_coding	8	2	-	72403113	73053170	10185
ENSG00000273186	RP11-339B21.10	2.7533	-3.3369	-0.5836	0.000699424	0.0122342	0.35	2.39	0.46	10.08	0	6.61	0	3.24	0	2.21	0.26	1.53	0	0.9	0	2.85	0.61	7.77	1.86	0	0.25	3.01	havana	sense_intronic	1	9	+	131193877	131194285	409
ENSG00000111981	ULBP1	2.7529	-2.2384	0.5145	0.00331356	0.0458678	0	0.75	0.08	0.75	0	0.31	0	0.57	0.67	2.83	0	0.13	2.69	0.37	0	0.78	0.27	0.24	0.18	0.07	0.02	1.25	ensembl_havana	protein_coding	1	6	+	150285143	150294846	3142
ENSG00000181019	NQO1	2.7526	0.6905	3.443	0.000303384	0.00598096	1.42	9.82	2.27	2.85	0.85	4.55	1.23	8.38	0.69	5.61	1.9	8.14	0	19.15	5.01	8.68	1.95	6.1	2.92	47.61	0.96	39.98	ensembl_havana	protein_coding	7	16	-	69740899	69760854	3254
ENSG00000083444	PLOD1	2.7507	3.3761	6.1267	3.16817e-07	1.90496e-05	4.73	34.59	17.11	38.84	3.8	25.79	1.35	58.45	5.75	55.01	1.15	14.31	8.8	46.35	4.4	36.79	5.26	14.31	12	54.93	6.08	23.6	ensembl_havana	protein_coding	10	1	+	11994262	12035595	5320
ENSG00000135069	PSAT1	2.7491	2.7661	5.5152	4.53783e-05	0.0011977	12.65	41.14	11.05	26.4	1.75	20.11	1.82	35.81	10.96	35.24	8.33	20.95	21.85	29.43	0.34	23.55	7.99	13.04	1.64	8.29	0.51	15.34	ensembl_havana	protein_coding	2	9	+	80912059	80945009	2188
ENSG00000110693	SOX6	2.7488	-2.5799	0.169	0.00245993	0.0353484	0.01	1.88	0.28	1.31	0.24	0.91	0	0.72	0.21	1.19	0.16	0.03	0.26	4.62	0.32	1.86	0.38	0.21	0.43	0	0.76	0.59	ensembl_havana	protein_coding	18	11	-	15987995	16761138	19632
ENSG00000125968	ID1	2.7481	-2.9596	-0.2115	0.0143995	0.15025	0	1.14	0	0	0.72	0.39	0	0.89	0.21	1.69	0	0.89	0	3.72	0.26	19.62	0	0.94	0.74	0	0.31	8.15	ensembl_havana	protein_coding	2	20	+	30193086	30194318	1233
ENSG00000107281	NPDC1	2.7449	0.9464	3.6913	0.0206997	0.197855	18.25	18.59	0	11.68	0.68	10.06	31.82	22.91	33.43	33.84	0.05	2.7	11.99	38.48	97.54	54.33	5.64	4.72	0	2.42	0.19	6.35	ensembl_havana	protein_coding	6	9	-	139933922	139940655	2737
ENSG00000170160	CCDC144A	2.7423	-0.5416	2.2007	0.022197	0.207831	0.47	1.25	0.06	0.98	0.03	0.44	4.83	3.8	1.27	2.12	0	1.18	0.04	0.74	1.07	1.36	0.16	0.22	0.15	0	0.14	0.83	ensembl_havana	protein_coding	14	17	+	16592851	16707767	19301
ENSG00000075651	PLD1	2.7421	0.0504	2.7925	0.11389	0.570222	0	1.09	0	2.19	0	5.26	0	3.78	20.42	9.37	0.07	1.74	0	0.94	9.64	7.83	0	0.45	247.68	250.53	102.88	128.36	ensembl_havana	protein_coding	17	3	-	171318195	171528740	9953
ENSG00000120327	PCDHB14	2.7388	-3.1775	-0.4387	0.00482671	0.0624131	0	0.34	0	0.77	0	0.88	0	0.74	0	0.74	0.32	0.09	0	0.35	0.62	0.42	0.25	0.06	0	0	0	0.42	ensembl_havana	protein_coding	2	5	+	140602931	140605858	2928
ENSG00000110002	VWA5A	2.7291	-2.4753	0.2538	0.00710579	0.0854515	0.03	0.58	0.07	1.83	0	0.99	0.96	1.47	0.24	1.5	0	0.44	0	0.15	0.4	1.64	0	0.15	0.5	0	0.04	0.83	ensembl_havana	protein_coding	7	11	+	123986069	124018428	6403
ENSG00000165424	ZCCHC24	2.7249	1.3337	4.0586	0.00618266	0.0761591	1.66	6.55	0.46	6.43	2.46	7.37	0.64	9.03	0.47	9.24	0.53	2.31	1	4.76	0.49	4.91	0.79	2.11	0.13	0.36	0.21	3.78	ensembl_havana	protein_coding	2	10	-	81142081	81205383	5051
ENSG00000144824	PHLDB2	2.7248	1.5053	4.2301	0.00562465	0.0707322	0.05	11.64	2.09	6.53	2.26	12.2	4.66	11.79	1.01	7.42	13.75	15.41	2.84	14.44	0.16	6.04	6.59	6.18	0.12	0.26	1.68	4.26	ensembl_havana	protein_coding	15	3	+	111451344	111695364	12109
ENSG00000112562	SMOC2	2.7235	-4.1419	-1.4184	0.0487073	0.357721	0	0	0	2.81	0	2.78	0	3.48	0.26	2.58	0	0.18	0	0.03	0	0	0	0	0	0	0	0	ensembl_havana	protein_coding	5	6	+	168841831	169073984	4032
ENSG00000106484	MEST	2.7207	3.3086	6.0293	7.98338e-06	0.000278781	1.57	15.54	13.96	45.22	3.74	59.87	3.73	111.77	14.36	81.86	1.58	38.38	9.88	23.11	10.78	27.13	12.83	16.68	7.78	64.31	12.92	26.32	ensembl_havana	protein_coding	18	7	+	130126012	130146133	4624
ENSG00000054793	ATP9A	2.7191	2.168	4.8871	0.0158026	0.161991	1.1	4.57	3.56	6	0.14	2.24	1.99	5.99	0.02	4.5	0	1.45	1.18	2.06	17.52	11.93	0.12	0.85	4.41	4.67	11.44	17.32	ensembl_havana	protein_coding	4	20	-	50213053	50385173	8317
ENSG00000120318	ARAP3	2.7181	-3.3188	-0.6007	0.0114572	0.126042	0.23	1.19	0	0.55	0.16	0.69	0	0.4	0	0.58	0	0.02	0.03	0.34	0.2	1.04	0	0.11	0	0	0	0	ensembl_havana	protein_coding	6	5	-	141032968	141061788	6186
ENSG00000117298	ECE1	2.7115	0.0326	2.7441	0.00467416	0.0607262	1.07	5.35	1.91	5.12	0.29	2.06	6.4	4.69	3.01	10.47	0	1.31	0.7	9.11	6.54	8.39	0.56	0.81	0.12	4.84	0.05	1.73	ensembl_havana	protein_coding	13	1	-	21543740	21671997	7265
ENSG00000205730	ITPRIPL2	2.7079	3.4127	6.1205	0.0223239	0.208816	7.2	19.65	5.17	10.62	5.38	9.7	3.33	14.57	6.13	15.51	0	4.97	3.8	11.58	11.75	18.78	0	1.96	10.12	11.1	13.43	16.63	ensembl_havana	protein_coding	2	16	+	19125254	19132946	7693
ENSG00000181634	TNFSF15	2.7076	-3.1074	-0.3998	0.015089	0.156174	0.04	0.12	0	0.13	0	0.29	0.61	0.98	0	0.01	0	0.01	0.03	0.24	0.28	0.23	0	0	0	0.35	0	0.69	ensembl_havana	protein_coding	2	9	-	117546915	117568406	7889
ENSG00000136848	DAB2IP	2.7061	-1.5224	1.1837	0.0243316	0.222512	0.96	1.01	0.41	0.67	1.14	0.98	0.06	1.01	0.4	1.6	0	0.34	0.06	0.62	1.59	2.96	0	0.69	0	0	0	0.66	ensembl_havana	protein_coding	10	9	+	124329336	124547809	8408
ENSG00000106006	HOXA6	2.7049	-1.8616	0.8433	0.0611348	0.40646	0	2.58	0	1.54	0	0.97	0	0.64	8.09	6.32	0	0.74	0	0.12	0	1.42	0	1.15	46.93	73.32	37.67	35.59	ensembl_havana	protein_coding	2	7	-	27185015	27190222	1285
ENSG00000138316	ADAMTS14	2.703	-3.2395	-0.5365	0.0201908	0.194635	0	0.56	0	0.24	0	0.02	0	0.7	0.02	0.38	0	0.11	0	0.08	0.71	1.22	0.45	0.29	0	0	0	0	ensembl_havana	protein_coding	2	10	+	72432559	72522197	5269
ENSG00000152078	TMEM56	2.7025	-4.1654	-1.463	0.0021782	0.0318471	0	0.34	0	0.19	0	0.29	0	0.78	0.1	0.44	0	0.08	0	0.04	0	0.36	0	0	0	0	0	0.84	ensembl_havana	protein_coding	4	1	+	95582894	95663163	7402
ENSG00000109576	AADAT	2.7011	-3.7613	-1.0602	0.0072562	0.0868262	0	1.32	0	0.68	0	1.15	0	0.8	0.97	1.51	0	0.07	0	0.16	0.42	0.47	0	0	0	0	0	0.27	ensembl_havana	protein_coding	8	4	-	170981373	171012850	2981
ENSG00000112414	GPR126	2.6992	-3.3703	-0.6711	0.084373	0.487392	0	1.01	0	0.42	0	0.04	0	0.07	0	0.57	43.57	38.71	0	0	0	0.05	0	0	0	0.49	0	1.64	ensembl_havana	protein_coding	14	6	+	142622991	142767403	8473
ENSG00000138162	TACC2	2.6988	-0.4321	2.2666	0.0478065	0.354259	0	3.37	4.2	6.76	0	2.12	0.08	2.27	0	1.7	0.03	0.91	0.06	0.38	15.99	9.2	0.09	0.21	9.57	18.66	37.26	33.4	ensembl_havana	protein_coding	29	10	+	123748689	124014060	18835
ENSG00000122644	ARL4A	2.6961	-1.0582	1.638	0.00612929	0.075647	0	2.19	4.93	8.28	0.88	2.09	0	4.65	1.05	5.6	0	0.13	1.07	4.92	0.77	4.12	0.08	1.22	8.38	9.59	0.38	0.55	ensembl_havana	protein_coding	6	7	+	12726481	12730559	3561
ENSG00000170537	TMC7	2.6937	-4.3774	-1.6836	0.00070553	0.0123298	0	0.11	0	0.48	0	0.12	0	0.4	0	0.48	0	0.02	0	0.02	0	0.02	0.02	0.14	0	0	0	0.03	ensembl_havana	protein_coding	5	16	+	18995256	19075264	5638
ENSG00000014914	MTMR11	2.6924	-2.7573	-0.0649	0.0102744	0.115743	0.05	0.6	1.37	1.53	0	0.89	0.61	0.78	0	0.59	0	0.67	0	0	0.83	5.14	0	0.04	0.02	0.82	0.07	0.46	ensembl_havana	protein_coding	12	1	-	149900543	149908791	4591
ENSG00000115884	SDC1	2.6902	-1.3407	1.3495	0.0087941	0.102417	0.12	1.71	0	1.47	0.82	0.69	0	0.98	0.56	1.78	0.15	0.95	0.95	2.82	0.22	3.97	2.42	1.42	0.13	0	0	0.7	ensembl_havana	protein_coding	6	2	-	20400558	20425194	3595
ENSG00000001036	FUCA2	2.6883	0.9054	3.5937	0.00309051	0.043184	0.28	5.25	1.3	7.21	0.32	5.2	0	10.19	5.01	8.88	7.97	10.57	0.05	5.8	5.56	8.58	0.04	2.51	3.07	0.76	3.86	10.72	ensembl_havana	protein_coding	4	6	-	143815948	143832827	3119
ENSG00000057019	DCBLD2	2.6876	2.2334	4.921	0.000301684	0.00595966	2.38	20.6	8.14	36.65	10.65	25.14	4.36	25.56	0.31	16.06	3.52	6.78	0	20.44	1.33	16.05	3.02	5	8.35	9.57	14.85	22.03	ensembl_havana	protein_coding	10	3	-	98514785	98620533	11274
ENSG00000261054	RP11-6O2.4	2.6843	-0.3617	2.3226	0.00501223	0.0644223	1.3	2.06	0	1.95	3.17	2.59	0	1.96	5.52	6.11	0.08	1.09	7.46	6.02	0	0.69	0.51	1.9	1.01	2.72	0.03	0.79	havana	antisense	1	15	-	99669037	99672011	2562
ENSG00000129270	MMP28	2.6826	-0.6763	2.0063	0.0175252	0.17581	4.3	9.06	0	0.96	37.71	37.2	1.14	3.53	1.65	8.77	0	1.72	0.73	4.65	5.66	4.54	1.47	1.02	0.42	8.18	0	0.71	ensembl_havana	protein_coding	8	17	-	34083268	34122711	3181
ENSG00000172346	CSDC2	2.6755	-3.0066	-0.3311	0.000780987	0.013453	0.16	0.82	1.92	2.02	0.88	0.71	0	2.09	0.72	2.6	0	0.27	0.37	0.58	0	0.89	0.28	0.58	0	1.54	0	1.09	ensembl_havana	protein_coding	2	22	+	41956767	41973745	3250
ENSG00000128655	PDE11A	2.6751	-3.742	-1.0669	0.00449158	0.0586312	0.03	0.33	0	0.14	0	0.69	0	0.19	0	0.62	0.01	0.14	0	0.02	0.06	0	0.12	0.12	0	0.01	0	0	ensembl_havana	protein_coding	14	2	-	178487980	178973066	12498
ENSG00000136634	IL10	2.6713	-2.7815	-0.1103	0.0190073	0.185927	0.82	2.07	0	0	0	0.44	0	0.82	0	0.68	1.74	3.55	0.61	6.21	0.1	2.13	0.54	4.86	0	1.88	0	0	ensembl_havana	protein_coding	3	1	-	206940947	206945839	1978
ENSG00000125821	DTD1	2.6674	0.9864	3.6538	0.00198134	0.0295069	0.07	10.9	9.22	15.62	3.04	14.94	1.05	16.85	1.71	10.58	2.7	3.97	0.34	16.05	0.43	8.4	0.2	1.22	12.91	13.13	11.18	24	ensembl_havana	protein_coding	2	20	+	18568537	18744561	3185
ENSG00000168615	ADAM9	2.6641	2.6723	5.3364	8.01388e-07	4.13392e-05	8.6	18.67	2.31	12.54	3.62	12.52	2.1	23.4	0.41	15.72	2.81	9.61	5.43	8.78	6.9	27.39	4.2	4.34	2.23	14.77	0.72	14.89	ensembl_havana	protein_coding	9	8	+	38854388	38962663	6913
ENSG00000243701	LINC00883	2.6614	-2.6692	-0.0078	0.00477321	0.0618045	0	0.45	0.43	0.83	0	0.3	0.42	1.4	0	0.93	0.17	0.7	0.04	0.6	0.18	0.26	1.16	0.89	0	0	0	3.58	havana	lincRNA	5	3	+	106959539	107045811	4206
ENSG00000138411	HECW2	2.6582	-1.1899	1.4682	8.92252e-05	0.00214866	0.08	0.24	0.04	0.7	0.02	0.47	0	0.29	0.61	0.73	0.12	0.76	0.11	1.41	0.02	1.08	0.01	0.07	0.66	3.63	1.98	5.56	ensembl_havana	protein_coding	6	2	-	197059094	197458416	12692
ENSG00000150556	LYPD6B	2.6575	-4.3104	-1.6529	0.0132095	0.141218	0	6.16	0	0.48	0	0	0	0.35	0.17	2.66	0	0.63	0	2	0	0.32	0	0	0	0	0	0	ensembl_havana	protein_coding	11	2	+	149894621	150071776	3771
ENSG00000102271	KLHL4	2.6567	-4.3774	-1.7207	0.00263761	0.0375927	0	0.27	0	0.13	0	0.09	0	0.43	0.02	0.58	0	0.03	0	0.04	0	0.12	0	0	0	0	0	0	ensembl_havana	protein_coding	2	X	+	86772752	86925050	5818
ENSG00000154553	PDLIM3	2.6545	-4.0984	-1.4439	0.00181242	0.0274805	0	0.74	0	0.25	0	0.65	0	0.66	0.03	1.65	0	0.59	0.04	0.21	0	0.49	0.03	0	0	0	0	0.13	ensembl_havana	protein_coding	11	4	-	186422851	186456766	8080
ENSG00000102362	SYTL4	2.6542	-1.9375	0.7167	0.00273582	0.0387628	0.27	1.24	0.32	1.49	0.11	0.32	0	0.41	0.08	1.96	0	0.86	0	0.89	0.06	0.9	0	0.08	1.16	5.44	1.36	4.9	ensembl_havana	protein_coding	8	X	-	99929488	99987110	7518
ENSG00000182253	SYNM	2.6533	1.1772	3.8305	0.00897608	0.103916	1.99	3.98	0	2.93	3.87	4.22	0	2.27	7.21	8.46	0.22	0.68	6.38	6.62	0.13	1.18	1.02	1.96	1.46	1.94	0.01	0.72	ensembl_havana	protein_coding	6	15	+	99638420	99675798	7818
ENSG00000250033	SLC7A11-AS1	2.6533	-3.5358	-0.8825	0.00363159	0.0491252	0.02	0.82	0	0.53	0.19	0.56	0	0.99	0.67	0.55	0	0	0	2.55	0.29	2.33	0	0.11	0	2.07	0	0.31	havana	processed_transcript	5	4	+	138978618	139099331	6161
ENSG00000161647	MPP3	2.6487	-3.1205	-0.4718	0.00857992	0.100356	0.36	0.47	0.48	1.77	0	0.11	0	1.48	0	0.56	0	0.08	2.24	0.39	0.4	3.07	0	0	0.05	0.48	0	0.42	ensembl_havana	protein_coding	9	17	-	41878167	41910538	4491
ENSG00000159899	NPR2	2.648	-0.011	2.637	5.92372e-05	0.00151769	2.06	7.6	0.22	8.85	3.18	4.25	3.86	10.16	1.84	11.96	2.95	4.57	2.34	1.16	0.85	5.57	0.21	1.44	0.47	8.54	0.14	3.31	ensembl_havana	protein_coding	6	9	+	35792151	35809729	3865
ENSG00000081041	CXCL2	2.6476	-4.0205	-1.3729	0.00161995	0.0249356	0	0.28	0	0.69	0	0.47	0	1.33	0	0.16	0	0.58	0	1.83	2.7	2.47	0	0.12	0	0	0	0.18	ensembl_havana	protein_coding	3	4	-	74962752	74965010	1500
ENSG00000116141	MARK1	2.6476	-3.904	-1.2565	0.00191097	0.028684	0	0.1	0	0.12	0	0.14	0	0.49	0.06	0.96	0	0.22	0	0.52	0	0.12	0	0.07	0.07	0	0.02	0	ensembl_havana	protein_coding	4	1	+	220701568	220837803	5371
ENSG00000198300	PEG3	2.6467	-3.0311	-0.3844	0.0509207	0.366404	0	0.07	0	0.05	0	0.25	0	0.74	0	0.07	0	0.02	0	0.39	0.76	1.36	4.04	5.57	0	0	0	0	ensembl_havana	protein_coding	11	19	-	57321445	57352096	9284
ENSG00000114923	SLC4A3	2.6454	-4.2332	-1.5878	0.00592563	0.0735581	0	0.24	0	0.02	0	0.14	0	0.26	0	1.45	0	0.02	0	0.26	0	0.23	0	0	0	0	0.15	0.22	ensembl_havana	protein_coding	10	2	+	220492049	220506702	5091
ENSG00000162909	CAPN2	2.6435	3.4134	6.0569	1.75026e-05	0.000543174	10.9	34.3	1.95	25.47	10.01	27.8	4.23	38.06	7.97	38.28	4.94	18.77	8.17	24.86	7.82	28.66	1.93	5.99	1.89	5.46	1.14	21.6	ensembl_havana	protein_coding	12	1	+	223889295	223963720	8792
ENSG00000116106	EPHA4	2.6395	-0.9262	1.7133	0.0393829	0.31171	2.69	1.11	0	1.4	0.11	3.13	0	2.91	0.46	2.43	0	1.18	5.81	3.31	0.68	2.34	29.2	6.79	0.32	0	0	1.96	ensembl_havana	protein_coding	15	2	-	222282747	222438922	7554
ENSG00000184139	RPL7AP28	2.6385	-4.1295	-1.4909	0.0108526	0.120982	0	0.92	0	0.57	0	0	0	4.71	2.12	6.39	0	1.49	0	4.01	0	4.9	0	0	0	0	0	0.69	havana	pseudogene	1	4	-	132778498	132779068	571
ENSG00000108641	B9D1	2.6376	-1.9402	0.6974	0.000104412	0.00244402	0	5.01	0	0.97	0.99	3.11	0.24	2.69	0.78	3.62	0.59	1.35	0	4.72	0.84	4.13	1.6	1.7	0.48	1.46	0.3	0.89	ensembl_havana	protein_coding	15	17	-	19240867	19281495	3522
ENSG00000240747	KRBOX1	2.6346	-4.0472	-1.4126	0.00607285	0.0750467	0	3.01	0	0.53	0	1.05	0	4.26	1.02	3.78	0.18	1.67	0	0.62	0	4.48	0	0	0	0	0	0	ensembl_havana	protein_coding	4	3	+	42850975	42984284	2943
ENSG00000107984	DKK1	2.6336	-3.0312	-0.3977	0.0164189	0.166887	0	2.78	3.95	1.22	0	0.36	2.06	5.83	0.11	1.17	0	0.65	0	1.05	0	0	0	0	0.15	0.37	0.2	2.46	ensembl_havana	protein_coding	4	10	+	54074056	54077802	2206
ENSG00000102554	KLF5	2.6302	-1.6798	0.9503	2.40257e-05	0.00070254	0.47	1.35	0.39	2.67	0.33	1.22	0.37	3.51	0.14	2.22	0.11	1.25	0	0.56	0.76	1.12	0.45	0.59	0.34	1.75	0.46	1.48	ensembl_havana	protein_coding	5	13	+	73629114	73651676	3889
ENSG00000070159	PTPN3	2.6279	-0.8879	1.74	0.0232921	0.215257	0.01	0.75	0.99	1.38	0.16	0.81	0	0.98	0	1.58	0.07	0.45	0	0.71	0.4	0.79	2.19	7.98	0.53	0	1.18	1.34	ensembl_havana	protein_coding	7	9	-	112137746	112260590	10071
ENSG00000186493	C5orf38	2.6248	-2.4852	0.1396	0.0413908	0.323083	0	2.96	0	1.58	61.26	46.34	0	0.29	0	3.08	14.28	14.16	3.34	2.07	0	1.16	0	0.74	0	1.18	0	0.55	ensembl_havana	protein_coding	7	5	+	2752245	2755508	1922
ENSG00000205763	RP9P	2.6236	-1.4419	1.1818	0.0201783	0.194612	7.77	6.82	0	4.8	4.98	5.74	0	3.03	3.21	6.46	0.1	1.13	0.74	6.17	2.15	2.8	0.36	1.35	0	0	0	2.96	ensembl_havana	pseudogene	3	7	-	32956427	32982788	1433
ENSG00000171017	LRRC8E	2.6212	-2.8502	-0.229	0.00219718	0.0321002	0	0.52	0	0.26	0.25	0.33	0.38	0.64	0.12	0.43	0.64	0.21	0.22	1.46	0.17	1.14	0.07	0.21	0	0	0.02	0.25	ensembl_havana	protein_coding	5	19	+	7953390	7966901	4324
ENSG00000126458	RRAS	2.62	1.0097	3.6297	3.58448e-05	0.000969228	1.51	17	1.5	14.73	6.01	10.5	0.17	24.93	2.16	34.66	0.3	6.33	8.48	12.53	6.42	17.42	2.54	6.49	4.81	10.91	3.1	18.18	ensembl_havana	protein_coding	2	19	-	50138549	50143458	1160
ENSG00000148468	FAM171A1	2.6157	-0.185	2.4307	0.00649288	0.0792197	0.45	2.57	0.19	1.13	0.03	2.24	1.05	3.99	1.28	4.08	2.48	1.78	6.67	3.52	0.21	1.15	0.3	0.38	0	0.33	0	1.59	ensembl_havana	protein_coding	3	10	-	15253642	15413061	3955
ENSG00000173369	C1QB	2.6144	-4.5215	-1.907	0.00545318	0.0691659	0	0.98	0	1.49	0	0.33	0	2.63	0	0	0	1.04	0	0.09	0	3.06	0	0	0	0	0	0	ensembl_havana	protein_coding	4	1	+	22979255	22988031	1601
ENSG00000018408	WWTR1	2.6115	2.764	5.3754	2.40078e-09	4.52877e-07	3.06	30.06	3.64	36.51	3.94	23.78	4.57	25.47	3.77	22.57	3.61	16.24	1.75	16.95	2.88	20.79	3.4	11.66	3.65	18.55	4.11	14.12	ensembl_havana	protein_coding	12	3	-	149235022	149454501	8413
ENSG00000141040	ZNF287	2.6106	-1.4626	1.148	0.00422282	0.0556135	0.3	0.89	0	1.4	2.09	3.35	1.37	4.81	1.49	2.87	4.44	4.88	0.35	0.46	0	0.5	2.99	2.66	0	2.08	0	1.22	ensembl_havana	protein_coding	6	17	-	16454701	16472520	3566
ENSG00000128512	DOCK4	2.6056	-0.0331	2.5725	0.00104517	0.0170424	0.93	2.4	6.58	3.13	1.24	1.47	0	2.64	0.23	2.11	0.16	2.7	0.88	3.11	0.05	3.05	1.57	0.76	1.16	21.79	0.19	0.53	ensembl_havana	protein_coding	17	7	-	111366166	111846466	11351
ENSG00000154065	ANKRD29	2.6023	-2.1697	0.4326	0.00387574	0.0519704	0.18	1.12	0.25	2.5	0	0.73	0	2.57	0.29	1.63	0.41	1.33	0	0	0.19	1.44	0.15	0.23	0.3	0.67	0.92	1.84	ensembl_havana	protein_coding	9	18	-	21178890	21242849	6412
ENSG00000136960	ENPP2	2.6001	2.0496	4.6497	0.0114859	0.126142	7.38	16.56	1.25	7.48	7.81	12.19	27.45	34.51	3.87	14.5	0	4.63	8.24	14.22	45.29	33.91	5.3	3.87	1.06	5.25	0.05	12.29	ensembl_havana	protein_coding	9	8	-	120569326	120685693	6729
ENSG00000166503	HDGFRP3	2.6001	0.1696	2.7697	0.0333795	0.279484	1.24	8.9	1.85	11.3	26.26	27.15	0	12.75	0.58	9.66	30.28	14.74	1.03	2.98	0	5.53	0	1.81	4.9	1.1	9.62	10.85	ensembl_havana	protein_coding	6	15	-	83784320	83876770	3112
ENSG00000270641	TSIX	2.5993	2.2859	4.8852	0.219279	0.729451	17.93	13.97	5.87	8.62	0.01	0.57	26.18	14.65	0.03	1.35	14.98	18.18	0.01	0.73	0.01	1.06	0.02	0.12	0.01	0	0.01	0	havana	lincRNA	1	X	+	73012040	73049066	37027
ENSG00000196914	ARHGEF12	2.5904	3.4725	6.0629	0.0089552	0.103737	6.23	15.14	0.09	7.71	0.68	7.11	3.81	15.19	98.54	56	20.05	19.57	0.23	13.15	1	8.91	0.01	1.92	2.12	3.32	2.47	14.38	ensembl_havana	protein_coding	13	11	+	120207787	120360645	23687
ENSG00000158246	FAM46B	2.5873	-3.6495	-1.0622	0.0111595	0.123686	0.2	0	0.06	0.41	0	0.39	0	0.65	0	0	0.03	0.35	0	0.39	0	1.27	0.15	0.53	0	0	0	1.08	ensembl_havana	protein_coding	1	1	-	27331511	27339327	2368
ENSG00000134202	GSTM3	2.5857	-0.3031	2.2826	0.000258561	0.005222	0.7	8.46	0	4.42	0.03	2.18	2.32	11.61	0.15	5.53	0.1	0.58	1.13	7.59	2.38	3.9	4.16	5.5	1.19	4.74	0.14	2.45	ensembl_havana	protein_coding	6	1	-	110276554	110284384	4837
ENSG00000112379	KIAA1244	2.5829	-4.0194	-1.4366	0.00440424	0.0576476	0.01	0.05	0	0	0	0.01	0	0.14	0	0.01	0.03	0.01	0	0.17	0	0.05	0	0	0	0.03	0	0.11	ensembl_havana	protein_coding	1	6	+	138483058	138665800	14877
ENSG00000147036	LANCL3	2.582	-3.7432	-1.1612	0.0023611	0.0340809	0	0.3	0	0.11	0	0.02	0.02	0.05	0.06	0.18	0	0.11	0	0.12	0.01	0.04	0	0.02	0	0	0.03	0.03	ensembl_havana	protein_coding	2	X	+	37430822	37543716	10298
ENSG00000136114	THSD1	2.5764	-1.2935	1.2829	5.46432e-05	0.00141697	0.07	1.79	0.15	1.94	0.09	1.79	0.12	1.18	0.16	3.8	0.52	0.59	0.08	1.04	0.26	1.66	0.43	0.22	0.06	0.23	0.25	1.2	ensembl_havana	protein_coding	3	13	-	52951305	52980629	3345
ENSG00000139567	ACVRL1	2.5724	-3.4255	-0.8531	0.0265338	0.236688	0	1.09	0.55	6.16	0	0.68	0.5	6.38	0	2.32	0	1.28	0	0	0.6	4.88	0	0.27	0	0	0	1.66	ensembl_havana	protein_coding	8	12	+	52300692	52317145	5040
ENSG00000127083	OMD	2.571	-1.7651	0.8059	0.000115507	0.00267445	0.35	0.47	0	1.15	0.09	1.35	1.41	0.93	0.15	1.06	0.03	0.5	0.28	0.61	0.15	1.37	0.21	0.43	0	0.45	0.14	0.58	ensembl_havana	protein_coding	1	9	-	95176527	95186743	2449
ENSG00000138131	LOXL4	2.5693	0.9681	3.5375	5.73651e-05	0.00148156	1.41	9.71	0	2.17	0.76	1.29	0.22	3.85	0.27	3.59	1.4	3.4	0.97	3.52	0.77	4.24	0.68	2.02	0.47	3.03	1.31	3.8	ensembl_havana	protein_coding	1	10	-	100007447	100028007	3653
ENSG00000033627	ATP6V0A1	2.566	1.0057	3.5717	0.00190771	0.028684	3.75	16.5	0.89	11	2.71	6.8	7.96	32.13	8.4	24.05	0.6	8.98	3.87	12.39	20.18	24.39	2.28	4.26	0	8.66	3.26	12.64	ensembl_havana	protein_coding	26	17	+	40610862	40674629	10968
ENSG00000204183	GDF5OS	2.565	-4.207	-1.642	0.00165166	0.0253223	0	0.03	0	0.21	0	1.06	0	0.81	0	0.11	0.21	0.68	0	0.1	0	0	0	0.08	0	0.04	0	0.79	ensembl_havana	protein_coding	1	20	+	34020827	34023248	1734
ENSG00000241720	RP4-735C1.4	2.5607	-3.4165	-0.8558	0.000322327	0.00630275	0.55	0.92	0	0.5	0	0.25	0	1.73	0.27	1.69	0	0.35	0	1.19	0.42	0.5	0.74	0.8	0	2.17	0	0.44	havana	antisense	1	1	+	110268442	110317874	808
ENSG00000112319	EYA4	2.5538	-1.1616	1.3922	0.00497682	0.0640958	1.92	1.85	0.06	1.24	0	0.56	3.17	3.63	0.25	0.94	1.37	1.76	0	0.25	0	0.48	0.26	0.51	0.3	2.13	3.92	5.57	ensembl_havana	protein_coding	14	6	+	133561736	133853258	8968
ENSG00000272825	LL21NC02-1C16.2	2.5529	-2.4164	0.1365	0.020425	0.195812	1.08	14.45	0.48	2.74	0	1.2	1.86	20.64	3.01	4.39	0.4	2.18	1.87	8.27	0.27	4.94	0	0.4	0	0	0	0.19	havana	antisense	1	21	+	46356218	46356869	652
ENSG00000253305	PCDHGB6	2.5527	-0.9816	1.5711	0.000385354	0.00739791	0.31	0.38	0.11	0.84	0.03	0.82	0.05	1.58	0.3	1.65	0.64	0.81	0.42	0.51	0.09	0.27	0.03	0.24	0	0.49	0.19	1.27	havana	protein_coding	1	5	+	140787770	140892546	4599
ENSG00000073910	FRY	2.5509	2.1066	4.6575	0.00952541	0.108771	0	3.97	11.46	8.73	0.06	1.27	0.16	3.38	11.92	8.79	2.51	4.38	0.3	3.24	5.38	5.21	1.16	1.62	0.93	2.79	0.33	1	ensembl_havana	protein_coding	7	13	+	32605437	32870794	16059
ENSG00000119862	LGALSL	2.55	-2.4365	0.1135	0.000525406	0.00957323	0.57	1.78	0	0.16	0.08	1.5	0.15	1.18	0.22	1.24	0.63	0.42	0	0.12	0.49	0.63	0.84	0.89	0	1.03	0	0.12	ensembl_havana	protein_coding	5	2	+	64681103	64688515	4003
ENSG00000179277	MEIS3P1	2.5499	-4.5215	-1.9715	0.0034696	0.0474475	0	1.28	0	0.48	0	0.07	0	2.5	0	0.74	0	0	0	1.26	0	0.94	0	0.08	0	0	0	0	havana	pseudogene	1	17	+	15689932	15690889	958
ENSG00000165323	FAT3	2.5492	-1.9666	0.5826	0.183795	0.688955	0	0.12	0	0.16	0	0.01	0	0.04	0	0.19	0	0	0	0.09	0	0.25	0	0.01	69.51	69.86	18.1	30.29	ensembl_havana	protein_coding	8	11	+	92085262	92629618	19420
ENSG00000153721	CNKSR3	2.5434	-1.1129	1.4305	0.0187352	0.18442	1.42	2.31	0	0.12	0.3	1.17	0.01	1.57	0	0.69	0	0.62	0.64	0.99	1.61	1.98	0.01	0.02	0	0.02	0	0.61	ensembl_havana	protein_coding	5	6	-	154708638	154831793	21564
ENSG00000149294	NCAM1	2.5429	-3.9062	-1.3633	0.00667997	0.0811422	0	0.41	0	0.89	0	0.19	0	0.61	0	0.11	0	0.06	0	0.23	3.45	0.55	0	0	0	0	0	0.53	ensembl_havana	protein_coding	30	11	+	112831997	113149158	12768
ENSG00000159208	C1orf51	2.542	-2.2501	0.2919	0.00577236	0.0722146	0.87	1.53	0.6	3.1	0	0.59	0.45	4.86	0.05	0.56	0.68	0.23	13.46	3.36	0	1.32	0.31	0.32	0	1.75	0	3.63	ensembl_havana	protein_coding	7	1	+	150254953	150259505	2696
ENSG00000159189	C1QC	2.5317	-4.1182	-1.5866	0.0299104	0.258654	0	0.99	0	1.05	0	2.28	0	4.85	0	0	0	0	0	0	0.76	6.83	0	0	0	0	0	0.66	ensembl_havana	protein_coding	3	1	+	22970123	22974603	1335
ENSG00000125740	FOSB	2.5242	4.4525	6.9767	0.0116318	0.127526	4.13	22.25	0.93	3.94	0	7.91	70.04	112.89	19.49	84.53	17.56	81.61	13.3	43.52	11.29	66.09	33.21	61.5	22.87	185.73	23.48	103.93	ensembl_havana	protein_coding	12	19	+	45971253	45978437	5553
ENSG00000152217	SETBP1	2.5228	2.5403	5.063	0.0419467	0.325326	17.34	22.53	0.03	6.1	17.59	20.5	14.84	26.78	21.65	27.57	0.19	2.89	8.65	23.65	0.91	4.55	0.29	0.73	0.2	0.17	0.55	1.17	ensembl_havana	protein_coding	3	18	+	42260138	42648475	11151
ENSG00000177791	MYOZ1	2.5187	-3.8847	-1.366	0.0130652	0.140362	0	1.85	0	0.71	0	0	0	1.44	0	1.12	0	0	0	0.11	0.1	0.18	0.23	0.71	0.04	0	0	1.24	ensembl_havana	protein_coding	1	10	-	75391412	75401515	1541
ENSG00000186301	MST1P2	2.5175	-2.964	-0.4465	0.00672961	0.0815912	0.06	0.36	0.23	0.47	0.39	0.74	0.1	1.28	0.18	0.42	0	0.39	0	1.96	0	0.17	0	0.03	0.16	0	0	0.8	ensembl_havana	pseudogene	3	1	+	16972069	16976914	2686
ENSG00000163485	ADORA1	2.5173	-4.0745	-1.5572	0.00693226	0.0835737	0	0.08	0	0.15	0	0.88	0	0.08	0	0.25	1.19	0.09	0	0	0	0.06	0	0	0	0.51	0	0.85	ensembl_havana	protein_coding	7	1	+	203059782	203136533	4191
ENSG00000261759	RP11-626G11.3	2.5162	2.2479	4.7641	0.013974	0.14723	23.07	44.7	12.65	25.56	14.28	30.55	8	44.04	16.44	34.95	0	11.22	8.11	35.14	23.72	42.7	0	6.14	32.07	27.82	22.58	40.22	havana	antisense	1	16	-	19131298	19132951	1137
ENSG00000188338	SLC38A3	2.5149	-4.5215	-2.0065	0.0172534	0.173444	0	1.51	0	0.87	0	0	0	0.81	0	1.58	0	0	0	0.21	0	2.42	0	0	0	0	0	0	ensembl_havana	processed_transcript	10	3	+	50242679	50258411	3461
ENSG00000038945	MSR1	2.5147	-1.7737	0.741	0.0811457	0.477481	0	0.7	0	0.47	6.56	4.84	0	5.09	0.06	0.08	0	0.15	13.56	9.76	4.38	19.55	13.07	12.35	0	0.16	0	0	ensembl_havana	protein_coding	15	8	-	15965387	16424999	7812
ENSG00000115183	TANC1	2.5135	1.0426	3.5561	0.000267304	0.00536867	0.33	1.97	0.22	1.22	0.1	0.83	1.68	2.86	0.16	2.56	0.16	0.98	0.54	3.26	3.17	4.65	0.08	0.8	0.16	8.12	0.45	1.29	ensembl_havana	protein_coding	6	2	+	159825146	160089170	14921
ENSG00000110318	KIAA1377	2.5128	-1.4303	1.0826	0.0124963	0.135082	0	1.53	0.03	1.57	0.25	0.38	0.04	0.82	0.59	0.52	1.56	1.07	0.2	0.69	0.02	0.42	0	1.4	0.02	0	0.04	0.33	ensembl_havana	protein_coding	4	11	+	101785746	101871789	8191
ENSG00000004866	ST7	2.5127	-0.4608	2.0519	0.000467893	0.00868989	2.96	5.31	4.17	5.76	0.15	8.06	0	1.53	1.68	2.13	1.15	4.61	0.75	2.06	0.04	1.57	0.09	0.97	1.94	5.33	0.48	2.3	ensembl_havana	protein_coding	29	7	+	116593292	116870157	6742
ENSG00000169169	CPT1C	2.5122	-2.8719	-0.3596	0.0154317	0.159207	3.17	0.78	0	1.79	0	0.56	26.62	26.96	0	1.42	0	0.44	0.46	0.73	0	1.08	0	0.71	0.34	0.02	0	1.6	ensembl_havana	protein_coding	25	19	+	50194155	50216988	5864
ENSG00000173432	SAA1	2.5119	-4.5215	-2.0095	0.0143262	0.14981	0	5.18	0	0.85	0	0	0	2.93	0	14.31	0	2.34	0	0	0	0	0	0.15	0	0	0	0.21	ensembl_havana	protein_coding	3	11	+	18287721	18291524	765
ENSG00000256309	AC009469.1	2.5117	2.0256	4.5373	0.000437908	0.00819629	9.23	34.48	0.13	14.45	14.92	16.81	11.19	33.5	2.25	30.98	0.74	4.63	3.82	36.07	8.83	24.24	1.78	6.11	1.24	11.67	8.34	18.64	ensembl	pseudogene	1	2	-	218664514	218665979	1464
ENSG00000198729	PPP1R14C	2.5101	-3.1689	-0.6588	0.0357185	0.293701	0.45	1.09	0.37	0.04	0	0	0	0.82	4.52	3.57	0	0.62	0	0.47	0	0.5	0	0.49	0	0	0	1.01	ensembl_havana	protein_coding	1	6	+	150464212	150571493	2152
ENSG00000251260	WDFY3-AS1	2.4998	-2.7661	-0.2663	0.013109	0.140675	1.85	5.86	0	3.04	10.17	16.87	10.01	8.64	0	5.1	0	1.15	0	1.6	0	0.72	0	0.19	2.29	0.97	0	1.13	havana	antisense	1	4	+	85724411	85731544	493
ENSG00000271811	RP1-79C4.4	2.4994	-4.2668	-1.7674	0.00597467	0.0740235	0	0.75	0	0.96	0	0.66	0	0.68	0	0.23	0.1	0.04	0	0	0	0.17	0	0	0	0	0	0.1	havana	lincRNA	1	1	+	170636522	170638566	2045
ENSG00000092621	PHGDH	2.4983	3.2284	5.7266	0.00961629	0.109613	44.15	49.49	43.51	50.46	3.23	18.65	0	30.98	49.42	46.56	26.01	26.07	0	21.6	3.13	21.49	58.08	89.92	2.82	21.84	3.81	16.75	ensembl_havana	protein_coding	7	1	+	120202421	120286838	5622
ENSG00000262576	PCDHGA4	2.4983	-1.8404	0.6579	0.0168804	0.169961	0.23	1.42	0	1.73	0	0.25	0	0.65	0	0.68	0.36	0.6	0.06	0.08	0.3	0.81	0.27	0.24	0	0	0.32	0.38	havana	protein_coding	1	5	+	140734768	140892546	4602
ENSG00000258947	TUBB3	2.4937	1.0902	3.5839	0.0214701	0.2031	7.98	7.65	0.03	3.34	0.32	5.55	0	6.42	7.09	11.35	7.11	8.18	53.57	50.32	1.54	2.43	31.55	11.26	0	1.93	0.29	12.57	ensembl_havana	protein_coding	15	16	+	89987800	90005169	6138
ENSG00000100097	LGALS1	2.4916	5.9602	8.4518	0.0124446	0.134747	26.04	519.06	2837.49	2862.26	3.55	470.19	114.35	1281.26	172.94	858.37	32.96	268.67	16.51	471.17	434.61	849.4	88.95	296.24	2311.31	2193.65	2838.55	2927.43	ensembl_havana	protein_coding	7	22	+	38071615	38075813	1099
ENSG00000036672	USP2	2.4913	-2.1913	0.3	0.0013333	0.0209249	1.01	1.15	0.08	0.75	0.46	0.95	0	1.51	0.11	1.6	0.05	0.22	0	0.46	0.46	0.82	0.25	0.33	0	3.26	0.04	0.12	ensembl_havana	protein_coding	7	11	-	119225925	119252436	4538
ENSG00000250091	DNAH10OS	2.4899	-1.8897	0.6002	0.00499729	0.0642826	0.5	1.06	0	0.08	0.29	0.12	0	0.19	0.71	0.55	0.4	0.27	0.11	0.27	0	0.39	0.05	0.16	0	0.63	0	0.47	havana	protein_coding	1	12	-	124410971	124419531	5040
ENSG00000163697	APBB2	2.4884	3.1482	5.6366	0.0087799	0.102384	1.07	39.04	44.04	43.28	0.25	12.18	1.06	33.47	36.02	44.98	0.01	15.14	4.13	24.76	0.96	17.64	4.43	4.23	122.21	98.91	14.42	22.48	ensembl_havana	protein_coding	30	4	-	40812044	41218731	12956
ENSG00000143819	EPHX1	2.4877	0.4625	2.9502	0.000398428	0.00759777	2.96	9.32	0.87	10.97	2.68	18.04	1.02	11.08	2.41	10.11	0.21	3.92	2.76	3.69	6.65	12.61	1.34	2.71	4.36	83.71	0.6	8.82	ensembl_havana	protein_coding	5	1	+	225997794	226033260	2504
ENSG00000205181	LINC00654	2.4871	-1.1861	1.301	0.0134052	0.142739	0	0.09	0.17	0.4	0	0.16	0	0.45	0	0.65	0	0.15	2.43	0.42	0.92	1.79	0.55	1.34	0.15	1.61	0.69	1.32	havana	lincRNA	2	20	-	5476713	5485259	6294
ENSG00000188004	C1orf204	2.4869	-3.9024	-1.4154	0.011673	0.127905	0	0.6	0	0.53	0	0.71	0	0.78	0.36	0.47	0	0.1	0	0	0.23	3.19	0	0.11	0	0	0	0	ensembl_havana	protein_coding	2	1	-	159804264	159825137	2501
ENSG00000247134	RP11-11N9.4	2.4852	-2.9625	-0.4773	0.0072272	0.0866409	0	3.54	0.21	2.31	0	0.97	0.82	2.78	1.42	1.97	0	1.65	0	0.27	0.97	1.91	2.44	3.73	0	0	0	0.69	havana	lincRNA	2	8	+	32853696	32902373	765
ENSG00000164850	GPER1	2.4851	-1.2913	1.1938	0.000977824	0.0160532	0.19	0.54	0.28	0.24	0.54	1.05	0	1.24	0.03	0.67	1.33	1.61	0.91	3.53	0.06	0.43	0.56	1.56	0.41	3.99	0	0.99	ensembl_havana	protein_coding	5	7	+	1121844	1133451	3149
ENSG00000170458	CD14	2.484	-2.2438	0.2402	0.0707185	0.442071	0.42	2.52	0.25	1.21	0	2.32	5.99	11.07	0.1	1.91	0	0.11	0	0.32	6.22	34.85	0.19	0.2	0	0	0	0.19	ensembl_havana	protein_coding	5	5	-	140011313	140013286	1886
ENSG00000224818	RP11-134G8.8	2.4821	-2.8653	-0.3832	0.0181458	0.180281	0.61	3.72	0.27	6.31	0	2.94	0	9.81	0	3.76	0	0.52	0	0	1.53	3.87	2.5	4.3	0	0	1.43	1.3	havana	lincRNA	1	1	-	201433511	201434274	598
ENSG00000144647	POMGNT2	2.4815	-0.8091	1.6725	0.0326976	0.275816	2.36	2.83	0	1.21	0.21	1.91	0.91	3.89	0.4	1.82	1.19	2.83	3.74	2.28	0.03	1.45	1.44	3.45	0	0	0	0.6	ensembl_havana	protein_coding	2	3	-	43120724	43147568	2668
ENSG00000109501	WFS1	2.4794	0.9624	3.4418	0.0189574	0.185654	10.82	9.27	0.49	5.64	3.44	3.95	7.33	4.97	1.02	7.12	1.43	3.79	13.04	15.35	0.15	2.23	0.18	1.89	0	0.5	0.04	0.49	ensembl_havana	protein_coding	6	4	+	6271576	6304992	4513
ENSG00000101000	PROCR	2.4782	-0.6185	1.8597	0.00300848	0.0422218	0.15	0.96	1.84	4.66	1.95	3.77	0.52	12.05	0.15	2.38	0	1.48	0.18	2.1	6.16	8.44	1.29	1.15	0.61	9.92	0.81	1.28	ensembl_havana	protein_coding	1	20	+	33759876	33765165	1348
ENSG00000100626	GALNT16	2.4765	-3.6398	-1.1633	0.0244697	0.22335	0.09	0.98	0	1	0	0.24	0	0.65	0.03	1.23	0.07	0.68	0.28	0	0	0	0	0	0	0	0	0.85	ensembl_havana	protein_coding	10	14	+	69725994	69821183	8235
ENSG00000171345	KRT19	2.4748	-4.5215	-2.0467	0.0138024	0.145759	0	0	0	0.46	0	1.49	0	2.19	0	1.05	0	0.81	0	0	0	0	0	0	0	0	0	0.64	ensembl_havana	protein_coding	7	17	-	39679869	39684560	2336
ENSG00000232679	RP11-400N13.3	2.4738	-4.3774	-1.9036	0.00624055	0.0765781	0	2.83	0	0.2	0.24	0	0	2.23	0	3.26	0	1.71	0	0.95	0	4.21	0	0.16	0	0	0	0	havana	lincRNA	1	1	-	222215047	222238105	562
ENSG00000146197	SCUBE3	2.4716	2.8076	5.2792	0.000136576	0.00307351	1.48	3.45	0.46	19.33	1.32	6.43	2.5	15.72	1.19	18.84	1.39	5.65	0.7	3.14	2.42	3.31	0.76	1.36	0.55	4.54	1.2	6.08	ensembl_havana	protein_coding	2	6	+	35182190	35220856	7410
ENSG00000228748	RP13-39P12.3	2.4714	1.0954	3.5668	0.00209466	0.0308838	4.02	16.79	2.17	8.51	15.21	28.34	0	18.45	9.17	18.52	0.97	3.99	14.82	19.62	3.55	14.03	4.69	7.14	0.96	5.74	0.11	4.19	havana	antisense	3	10	+	79542624	79552934	3532
ENSG00000170365	SMAD1	2.464	1.5316	3.9956	0.0575912	0.392274	16.99	15.66	0	5.85	61.67	60.3	18.75	13.56	0.12	3.54	10.66	12.26	107.19	40.78	64.03	40	8.98	12.01	0	19.06	0	2.1	ensembl_havana	protein_coding	16	4	+	146402346	146479231	6058
ENSG00000153707	PTPRD	2.4631	-0.1837	2.2795	0.163924	0.663303	0.42	0.95	0	1.17	0	4.9	0	7.44	5.69	9.47	4.05	3.02	1.25	1.76	43.05	52.78	3.37	4.84	0	0	0	0	ensembl_havana	protein_coding	16	9	-	8314246	10612723	11081
ENSG00000178187	ZNF454	2.4605	-3.6177	-1.1572	0.00568219	0.0712718	0.33	0.11	0	0.37	0.1	0.65	0	2.79	0.09	1.25	0.03	0.15	0	1.3	0	0.25	0	0.03	0	0	0	0.04	ensembl_havana	protein_coding	3	5	+	178368192	178393434	2662
ENSG00000197859	ADAMTSL2	2.4605	-1.9041	0.5564	0.0431105	0.331398	3.16	3.41	0	0.65	0	0.33	0.09	0.58	0	0.42	0.18	0.37	0.03	2.15	0.56	1.17	0.32	1.03	0.02	0	0	0	ensembl_havana	protein_coding	3	9	+	136397286	136440641	4677
ENSG00000267013	CTD-2171N6.1	2.459	-4.5215	-2.0625	0.00273948	0.0387861	0	0.27	0	0.57	0	0	0	1.06	0	0.21	0	0.08	0	1.21	0	0.86	0	0.8	0	0	0	0	havana	lincRNA	2	18	-	52773135	52791537	3170
ENSG00000165533	TTC8	2.4586	-1.101	1.3576	0.000174911	0.00379313	0.95	5.52	0.27	2.51	3.58	1.52	0.91	5.77	0.6	3.47	2.57	4.52	0.54	3.57	0.86	1.69	0.48	1.26	0.37	1.03	0	2.1	ensembl_havana	protein_coding	15	14	+	89290497	89344335	3170
ENSG00000185761	ADAMTSL5	2.458	-3.4542	-0.9962	0.00402714	0.0536237	0	0.44	0	0.25	0	0.36	0.44	0.71	0	1.75	0.68	0.91	0	0.03	0	1.54	0.46	0.19	0.09	0	0	0.63	ensembl_havana	protein_coding	13	19	-	1505017	1513603	3867
ENSG00000162772	ATF3	2.4563	0.6894	3.1457	0.00439298	0.0575915	1.81	4.27	1.62	3.03	0	1.29	0.31	10.91	1.5	3.1	0.38	0.9	8.4	6.19	1.87	10.37	4	19.38	0.97	15.34	1.54	7.39	ensembl_havana	protein_coding	9	1	+	212738676	212794119	4003
ENSG00000221852	KRTAP1-5	2.456	-4.5215	-2.0655	0.00810071	0.0955645	0	1.07	0	0.08	0	0.16	0	2.43	0	1.68	0	0.38	0	0	0	0	0	0	0	0	0	1.31	ensembl_havana	protein_coding	1	17	-	39182278	39183454	1177
ENSG00000109436	TBC1D9	2.4537	0.9441	3.3977	0.0234666	0.216038	3.13	4.1	0.02	1.99	4.67	5.27	7	14.79	3.1	3.36	0.17	0.81	1.52	1.84	1.02	2.35	1.39	3.52	0.01	0.22	0	0.76	ensembl_havana	protein_coding	3	4	-	141541919	141677274	5603
ENSG00000178662	CSRNP3	2.4537	-4.2351	-1.7813	0.00339615	0.046742	0	0.1	0	0.32	0	0.04	0	0.04	0	0.49	0	0	0	0.01	0.02	0.02	0	0.01	0	0	0	0.12	ensembl_havana	protein_coding	6	2	+	166326157	166545917	12565
ENSG00000143147	GPR161	2.4481	-2.7025	-0.2544	0.00535519	0.0681026	0	0.86	0.6	0.7	0.07	1.42	0	0.47	0.06	0.66	0.2	0.37	0.79	0.48	0.09	0.58	0	0.22	0	0	0.04	0.36	ensembl_havana	protein_coding	11	1	-	168053997	168106821	5902
ENSG00000204271	SPIN3	2.448	-3.505	-1.057	0.00562871	0.0707322	0	0.25	0	1.33	0.64	1.15	0	1.15	0.55	2.15	0	0.57	0.8	0.17	0	0.16	0	0.16	0	0	0	0.71	ensembl_havana	protein_coding	3	X	-	57002803	57021970	2222
ENSG00000237357	RP11-475I24.3	2.4465	-3.0469	-0.6004	0.00088178	0.0148178	0.18	2.63	0	0.16	0.25	0.59	0	0.57	0.51	1.95	0	2.61	0	4.12	0	0.56	0	0.25	0.1	0.23	0.04	0.75	havana	lincRNA	3	9	+	44401766	44404440	2579
ENSG00000164188	RANBP3L	2.446	-1.1137	1.3323	0.0471327	0.35096	0	8.19	35.42	31.93	0	0.91	0.29	1.62	1.25	3.92	0	2.12	0.04	4.96	0.98	6.4	1.33	1.43	0.22	0	0.98	0.23	ensembl_havana	protein_coding	4	5	-	36248536	36302216	3363
ENSG00000135862	LAMC1	2.4435	5.7457	8.1892	8.64302e-10	2.07876e-07	19.75	85.28	12.22	46.52	11.88	40.9	5.63	104.87	6.43	132.56	5	50.36	52.15	77.93	22.92	75.72	11.86	33.41	16.37	46.36	9.05	61.62	ensembl_havana	protein_coding	6	1	+	182992595	183114727	8406
ENSG00000164106	SCRG1	2.4419	1.1882	3.6301	9.62409e-06	0.000326591	0.69	6.82	0.17	2.6	0.48	2.85	2.13	6.2	0.45	2.83	0.45	1.33	1.14	3.68	0.53	5.3	0.27	1.31	0.48	9.08	0.7	4.75	ensembl_havana	protein_coding	2	4	-	174305852	174327531	5396
ENSG00000231991	ANXA2P2	2.4351	-3.097	-0.6619	0.000114533	0.00265831	0	0.79	0.15	1.19	0	0.33	0.18	0.78	0.23	1.26	0	0.28	0.26	0.28	0.12	0.79	0	0.55	0.36	0.67	0.08	1.32	ensembl_havana	pseudogene	2	9	+	33624223	33625532	1310
ENSG00000138650	PCDH10	2.4327	-4.1651	-1.7324	0.00557041	0.0702361	0	0.66	0	0.16	0	0.01	0	0.03	0	0.43	0.06	0.11	0	0.01	0	0.05	0	0.02	0	0	0	0	ensembl_havana	protein_coding	2	4	+	134070470	134129356	8549
ENSG00000140022	STON2	2.4319	-1.906	0.5259	0.0972221	0.523024	0	0.2	0	1.28	0	0.94	5.81	4.91	1.47	6.36	0	1.91	0	0.2	27.76	15.12	1.94	0.41	0	0	0	0.07	ensembl_havana	protein_coding	8	14	-	81727000	81902809	6675
ENSG00000176463	SLCO3A1	2.4306	-0.8588	1.5719	0.0245273	0.223557	0.63	4.76	3.79	2.02	2.07	2.17	0.48	3.08	1.23	4.88	1.06	0.95	0.12	3.48	3.26	7.12	0.13	0.81	0	0	0	1.25	ensembl_havana	protein_coding	13	15	+	92396925	92715665	9435
ENSG00000132561	MATN2	2.4258	-0.6938	1.732	0.000369625	0.00713335	0.06	1.37	0.1	1.63	0.91	2.74	0.91	11.93	0.68	1.87	0.77	1.81	1.64	1.78	1.65	2.88	0.23	0.35	0.14	3.17	0.64	5.3	ensembl_havana	protein_coding	18	8	+	98881068	99048944	6938
ENSG00000261801	LOXL1-AS1	2.4255	-0.1578	2.2677	0.0154998	0.159824	10.27	8.44	0	4.52	2.49	4.58	4.75	9.06	2.23	6.9	0.71	0.59	4.18	6.72	4.98	4.07	2.83	3.92	0	0.78	0	1.33	havana	antisense	13	15	-	74200424	74220589	4081
ENSG00000143382	ADAMTSL4	2.4232	-0.4121	2.0111	0.0278868	0.245458	0.24	1.14	0.37	3.37	0.18	4.56	0.88	11.91	0.45	7.89	0.24	2.51	0.06	2.12	9.26	3.82	0.3	1.02	0.04	0	0.24	3.91	ensembl_havana	protein_coding	6	1	+	150521884	150533413	6393
ENSG00000070669	ASNS	2.4185	2.807	5.2255	0.000199485	0.00422255	6.82	36.38	2.96	22.9	2.49	20.68	7.07	51.61	15.54	45.34	14.47	27.79	4.58	28.3	0.83	29.77	19.96	19.13	1.64	3.77	5.09	24.7	ensembl_havana	protein_coding	17	7	-	97481430	97501854	4455
ENSG00000250722	SEPP1	2.4183	-0.2844	2.134	0.0355244	0.292605	0.18	5.1	0.29	3.87	13.17	19.81	9.07	11.91	0.71	6.48	5.38	4.31	4.12	2.47	4.78	2.17	0.19	0.56	0	0.17	0.04	0.71	havana	protein_coding	15	5	-	42799982	42887494	5688
ENSG00000120913	PDLIM2	2.4169	2.1942	4.611	5.31758e-05	0.00138451	9.31	33.98	0.84	29.54	15.79	27.72	19.42	52.43	3.67	45.95	7.84	13.79	22.22	16.18	5.38	14.89	4.86	17.98	1.76	15.43	1.14	16.55	ensembl_havana	protein_coding	17	8	+	22435792	22455538	7671
ENSG00000013619	MAMLD1	2.4154	1.1299	3.5453	0.0273181	0.241779	6.67	8.85	0	1.91	6.25	5.52	4.43	4.97	0.9	5.24	0.06	0.45	11.28	6.42	4.33	4.99	1.86	2.77	0.12	2.49	0	2.75	ensembl_havana	protein_coding	8	X	+	149529689	149682448	5958
ENSG00000141526	SLC16A3	2.4137	1.0232	3.4369	0.000909345	0.0151487	0.41	10.04	0	4.85	3.52	3.51	1.15	18.68	0.76	21.06	1.13	2.6	19.27	28.86	8.39	26.22	3.79	11.94	1.37	28.58	2.94	8.54	ensembl_havana	protein_coding	20	17	+	80186273	80219005	8995
ENSG00000152284	TCF7L1	2.4089	-0.3872	2.0217	0.00038564	0.00739791	0.61	1.73	0.04	2.17	0.36	1.52	0.55	3.85	0.28	4.01	0.49	0.25	0.98	0.89	0.43	2.58	0.32	0.42	0.06	4.65	0.16	1.46	ensembl_havana	protein_coding	4	2	+	85360533	85537511	4414
ENSG00000203724	C1orf53	2.4086	-2.4417	-0.033	0.000554051	0.0100287	0	2.28	1.1	2.95	0.46	2.38	0.36	0.49	0.48	4.04	0.92	1.25	0	0.36	0.16	2.07	2.32	4.86	0.28	7.2	0.29	2.88	ensembl_havana	protein_coding	3	1	+	197871777	197876497	611
ENSG00000221971	TTC4P1	2.4045	-3.8385	-1.434	0.0110745	0.123028	0	3.11	0	0.82	0.76	0.05	0	0.64	0.17	1.45	0	0.08	0.1	1.4	0	0.58	0	0.33	0	0	0	0	havana	pseudogene	1	7	-	46039220	46040377	1158
ENSG00000197915	HRNR	2.4044	-3.6769	-1.2725	0.025364	0.229229	0	0.1	0	0	0	0.01	0	0.04	0	0.19	0.19	0.19	0	0.24	0.01	0.3	0	0	0.01	0	0	0.23	ensembl_havana	protein_coding	1	1	-	152184558	152196669	9623
ENSG00000255737	AGAP2-AS1	2.4037	-0.4701	1.9335	0.00164517	0.0252632	1.66	4.49	0.09	7	0.15	1.98	0.46	4.98	0.58	5.91	6.89	4.23	0.94	3.49	0.37	5.89	0.48	0.68	0.58	0.36	0.05	2.13	havana	protein_coding	1	12	+	58120054	58122139	1500
ENSG00000237807	RP11-400K9.4	2.403	-2.2667	0.1363	0.00925834	0.106162	0	0.07	0	0.74	0	1.43	0	0.99	0.27	0.43	0	0.14	1.89	0.84	0	0.19	0.36	0.85	0.81	1.84	0.17	0.17	havana	lincRNA	1	8	-	54427731	54436491	2387
ENSG00000121005	CRISPLD1	2.4028	0.0505	2.4533	0.0542411	0.381452	0	2.76	7.01	9.7	0	4.51	0	3.4	1.93	5.18	5.64	4.58	0	1.06	6.48	5.7	0	0.03	6.25	3.62	6.93	4.7	ensembl_havana	protein_coding	5	8	+	75896750	75946793	4543
ENSG00000152409	JMY	2.4018	1.5806	3.9824	0.0149981	0.155484	0.32	1.59	0	1.4	0.2	1.39	2.74	4.62	1.79	3.65	3.84	3.04	3.96	3.74	0.63	1.57	2.3	1.61	0	0.66	0.07	0.91	ensembl_havana	protein_coding	2	5	+	78532012	78623038	9042
ENSG00000158966	CACHD1	2.4002	-1.3273	1.0729	0.0417744	0.324367	0	0.47	0	0.34	0	0.31	0	0.71	2.2	3.06	1.98	1.05	0	0.15	0	0.11	0	0.05	2.83	0.55	1.61	2.9	ensembl_havana	protein_coding	5	1	+	64936428	65158741	6392
ENSG00000272620	AFAP1-AS1	2.3994	-4.2668	-1.8674	0.00925303	0.106162	0	0.12	0	0.24	0	0	0	0.06	0.04	0.2	0	0.14	0	0.22	0	0.01	0	0.01	0	0	0	0	havana	antisense	1	4	+	7755817	7780655	6795
ENSG00000188580	NKAIN2	2.3921	-4.3104	-1.9183	0.00764224	0.0907446	0	3.07	0	0.06	0	0.04	0	0.17	0	1.37	0	0.33	0	0.03	0.05	1.83	0	0.02	0	0	0	0	ensembl_havana	protein_coding	5	6	+	124125286	125146803	4076
ENSG00000166750	SLFN5	2.3892	3.8907	6.2799	0.000259121	0.00522449	2.73	15.18	19.65	26.47	0.53	10.16	8.06	25.27	5.92	19.68	5.8	12.12	0.95	17.33	0.46	15.71	5.34	5.42	0.79	1.42	5.29	15.11	ensembl_havana	protein_coding	3	17	+	33570055	33600674	10709
ENSG00000240764	PCDHGC5	2.3843	-0.8636	1.5207	0.0269409	0.239653	0.37	0.98	0.44	1.92	0	0.04	0.96	0.69	0	0.33	0.38	0.2	0.5	0.65	0	0.63	0	0.26	0.56	5.26	0.68	4.17	ensembl_havana	protein_coding	1	5	+	140868808	140892546	4641
ENSG00000155792	DEPTOR	2.3837	0.0728	2.4565	0.0386778	0.30803	0.97	5.97	0.1	4.57	1.21	4.77	0.74	11.24	0.07	15.38	1.37	4.49	0.41	2.97	7.74	5.22	0.07	1.77	0.97	0	1.05	1.25	ensembl_havana	protein_coding	3	8	+	120885957	121063152	2622
ENSG00000236824	BCYRN1	2.3831	-0.7122	1.6709	0.000758626	0.0131265	0.03	0.19	0.02	0.22	0.03	0.09	0.07	0.43	0.02	0.53	0.01	0.18	0.06	0.33	1.17	1.15	0.07	0.09	0.02	0.18	0.02	0.17	havana	lincRNA	1	2	+	47558199	47571656	13458
ENSG00000156414	TDRD9	2.3815	-4.2351	-1.8536	0.0143054	0.149674	0	0.67	0	0.16	0	0	0	0.2	0	1.57	0	0	0	2.65	0.35	1.35	0	0.33	0	0	0	0	ensembl_havana	protein_coding	8	14	+	104394799	104519004	5480
ENSG00000136869	TLR4	2.3812	-0.2146	2.1665	0.00156719	0.02424	0.15	1.67	0	1.67	0.05	0.88	0.33	2.75	0.07	1.48	0.56	0.9	1.95	0.49	1.68	4.99	0.55	0.95	0.05	0.22	2.01	1.3	ensembl_havana	protein_coding	4	9	+	120466610	120479149	5256
ENSG00000182175	RGMA	2.3786	-2.7992	-0.4205	0.0446724	0.339338	0.4	1.9	0	0.46	0	1.13	3.72	3.79	1	2.57	0	0.44	0.04	1.99	0	0	0	0.35	0	0	0.08	0.73	ensembl_havana	protein_coding	14	15	-	93586636	93632433	5719
ENSG00000143127	ITGA10	2.3781	-0.8555	1.5226	0.00628964	0.0770331	0.57	0.79	0.02	1.35	0.89	0.66	0	2.44	0.91	2.35	0.17	0.75	7.16	0.1	0.11	0.58	2.05	0.85	0.02	0.19	0	2.28	ensembl_havana	protein_coding	5	1	+	145524891	145543868	6320
ENSG00000239268	RP11-384F7.2	2.3751	-3.9947	-1.6197	0.0206787	0.197753	0	0.14	0	1.97	0	3.4	0	4.55	0	7.21	0	1.17	0	0	5.24	1.43	0	0	0	0	0	1.44	havana	lincRNA	1	3	-	117391001	117716439	554
ENSG00000151240	DIP2C	2.3739	1.88	4.2538	0.0198688	0.192398	4.28	5.23	0.02	1.56	1.46	2.73	5.73	7.5	23.59	17.26	3.33	4.15	1.18	4.36	0.87	1.18	0.87	0.79	0.01	1.7	0.01	1.69	ensembl_havana	protein_coding	6	10	-	320130	735683	10003
ENSG00000177363	LRRN4CL	2.3678	-4.233	-1.8653	0.011342	0.125241	0.04	0.85	0	0.24	0	0.47	0	0.24	0	0.29	0	0	0	0	0	0.07	0	0	0.02	0	0	0.83	ensembl_havana	protein_coding	1	11	-	62453874	62457371	2585
ENSG00000105290	APLP1	2.367	-4.0357	-1.6688	0.00947981	0.108314	0.58	1.4	0	1.61	0.09	0	0	4.12	0.29	1.58	0	0.3	0	3.25	0	1.47	0	0.17	0	0	0	0	ensembl_havana	protein_coding	11	19	+	36358801	36370693	3656
ENSG00000170390	DCLK2	2.3654	-1.1242	1.2413	0.0549449	0.383412	0	1.36	0.15	1.61	0	0.27	0	1.86	0.78	2.19	6.47	7.09	0	0.6	1.03	1.29	0.11	1	0.03	0	0.56	0.45	ensembl_havana	protein_coding	5	4	+	150999426	151178609	4593
ENSG00000162878	PKDCC	2.3612	-3.2438	-0.8827	0.00620855	0.0763848	0.07	0.36	0	0.13	0	1.2	0	0.43	1.6	1.36	0	0.63	0.08	1.92	0.06	0.07	0.29	1.68	0	0	0	0.47	ensembl_havana	protein_coding	9	2	+	42275160	42285668	3925
ENSG00000122778	KIAA1549	2.3574	0.7554	3.1128	7.17367e-05	0.00178332	0.56	2.91	0.08	0.65	0.12	0.78	0.15	1.05	0.13	1.28	0.59	0.74	0.51	2.86	0.06	0.96	0.3	0.52	0.29	0.66	0.05	0.47	ensembl_havana	protein_coding	3	7	-	138516126	138666064	12464
ENSG00000241472	PTPRG-AS1	2.3561	-3.562	-1.2059	0.00485737	0.0627252	0	1.44	0	0.1	0	0.76	1.08	0.54	0	3.01	0	1.39	1.31	0.27	0.17	5.36	0.2	0	0	0.35	0	1.08	havana	processed_transcript	10	3	-	62246540	62355005	4496
ENSG00000145730	PAM	2.3547	3.2882	5.6429	0.00404761	0.0537089	0.14	20.33	15.03	30.88	3.71	24.24	16.16	31.2	8.17	35.04	3.41	13.07	21.35	38.43	10.94	26.31	0.32	8.37	62.37	262.66	13.39	33.39	ensembl_havana	protein_coding	29	5	+	102089685	102366809	8851
ENSG00000099250	NRP1	2.3513	2.8694	5.2207	0.0198941	0.192547	14.61	13.84	0.47	4.36	0.71	6.02	15.4	15.11	3.82	8.68	0	3.09	3.84	11.35	17.14	27.85	1.23	1.57	1.73	14.51	4.72	8.06	ensembl_havana	protein_coding	14	10	-	33466420	33625190	11517
ENSG00000267765	CTD-3193K9.3	2.3454	-3.0417	-0.6963	0.0133665	0.142405	0	0.87	0	0.71	0.18	0.67	0	2.12	0.62	3.74	0.23	0.14	0	0	0	0.58	0	0.81	0.43	13.82	2.37	5.09	havana	antisense	1	17	-	40835205	40851484	719
ENSG00000186976	EFCAB6	2.3445	-3.6175	-1.273	0.00217153	0.0318225	0	0.42	0	0.5	0	0.2	0	0.08	0.57	0.52	0.74	1.95	0	0.49	0	0.37	0	0.21	0.06	0	0	0.07	ensembl_havana	protein_coding	11	22	-	43924624	44208217	8562
ENSG00000121361	KCNJ8	2.3438	-4.5215	-2.1777	0.00780586	0.0924261	0	1.24	0	0.04	0	0.51	0	0.13	0	0.16	0	0	0	0.63	0	0	0	0.06	0	0	0	0	ensembl_havana	protein_coding	2	12	-	21917889	21928515	2484
ENSG00000250510	GPR162	2.3391	-2.5758	-0.2367	0.0680989	0.433727	0.17	1.03	0	0.54	2.06	3.91	0	1.23	4.54	5.67	0	0.49	0	2.6	10.42	12.26	0	0	0	0	0	0.38	ensembl_havana	protein_coding	7	12	+	6930711	6939136	3295
ENSG00000103647	CORO2B	2.3384	0.3289	2.6673	0.0811737	0.477481	6.85	9.72	0	3.63	4.83	3.06	3.13	9.01	1.6	5.96	0.6	2.66	1.14	1.6	1.04	2.64	0.64	1.31	0	0	0	1.21	ensembl_havana	protein_coding	4	15	+	68871308	69020145	3998
ENSG00000163364	LINC01116	2.3366	-2.9659	-0.6294	0.0035344	0.0480943	0.26	2.81	0	0.9	0	0.64	0.23	1.48	0.38	0.23	0.1	0.49	0	0.58	0	1.25	0.82	0.47	0.09	0	0.37	0.42	ensembl_havana	lincRNA	2	2	-	177494317	177502659	1783
ENSG00000081853	PCDHGA2	2.3315	-2.8246	-0.4931	0.019623	0.190594	0.04	0.99	0	0.63	0	0.53	0	0.63	0	1.04	0.42	0.31	0.73	0.8	0.18	0.51	0	0	0	0	0.06	0.25	ensembl_havana	protein_coding	2	5	+	140718539	140892546	4653
ENSG00000076706	MCAM	2.3308	-0.7368	1.594	0.00103346	0.0168801	0.22	0.9	0.23	1.82	0	0.48	0	1.34	0.3	1.98	1.84	2.89	0.6	1.15	0	0.75	0.56	2.68	0.38	7.82	0.27	1.82	ensembl_havana	protein_coding	18	11	-	119179241	119192231	7420
ENSG00000102683	SGCG	2.3304	-3.9983	-1.6679	0.0085226	0.0997763	0	0.7	0	0.91	0	0.13	0	0.34	0	0.82	0	0.18	0.42	0	0	1.21	0	0.36	0.1	0	0	0	ensembl_havana	protein_coding	3	13	+	23755091	23899304	1804
ENSG00000225177	RP11-390P2.4	2.3302	-0.7393	1.5909	0.001476	0.0229399	4.9	3.79	3.29	4.33	1.02	2.57	0	13.85	1.61	2.01	5.1	4.75	1.14	8.85	0	4.96	0.74	1.03	0.88	16.42	1.04	8.62	havana	antisense	4	6	+	139013685	139018425	1220
ENSG00000174807	CD248	2.324	4.2355	6.5595	1.58388e-05	0.000502067	22.7	48.3	5.32	32.85	24.44	51.63	23.33	91.03	1.66	75.24	10.45	30.22	18.42	43.38	1.09	24.42	8.27	17.78	6.22	23.81	9.66	37.66	ensembl_havana	protein_coding	1	11	-	66081958	66084515	2558
ENSG00000250280	RP11-305O6.3	2.3205	-2.8233	-0.5028	0.0511567	0.367141	0	0.08	0	0.37	0	0.1	0	0.72	0.39	0.18	0.04	0	0	0.38	4.55	5.09	0	0.02	0.04	1.94	0	0.06	havana	sense_intronic	1	12	+	65675437	65680508	3457
ENSG00000197935	ZNF311	2.3203	-2.366	-0.0457	0.0082324	0.0968805	0	0.42	0	0.26	0.04	0.16	0.3	1.08	0.7	0.79	0	0.06	0.64	1.03	0	1.32	0.17	0.3	0.35	0.11	0	0.22	ensembl_havana	protein_coding	2	6	-	28962562	28973093	3176
ENSG00000148219	ASTN2	2.3201	-2.3118	0.0082	0.00197708	0.0294666	0.93	0.46	0.08	3.91	0.21	0.91	1.27	0.52	0	0.7	0	0.28	0	0.59	0.06	1.12	0.06	0.31	0.78	0.26	0.12	0.2	ensembl_havana	protein_coding	9	9	-	119187504	120177348	8290
ENSG00000269955	LUC7L2	2.3188	-3.3034	-0.9847	0.125584	0.596635	0	1.6	0	2.29	0	0	0	0	0	1.07	0	0	3.51	4.65	3.22	3.24	0	0	0	15.84	0	0	havana	protein_coding	1	7	+	139026106	139107345	1661
ENSG00000139220	PPFIA2	2.3145	-4.5215	-2.2069	0.00578397	0.072309	0	0	0	2.06	0	0.04	0	2.78	0	1.61	0	0.03	0	0	0	0.05	0	0.19	0	0	0	0.07	ensembl_havana	protein_coding	28	12	-	81652045	82153332	8300
ENSG00000253873	PCDHGA11	2.313	-0.5833	1.7297	0.0018576	0.0280991	0	1.34	1.24	1.42	0	0.7	0.23	1.42	0.09	0.86	0.49	0.98	1.45	0.35	0.38	0.26	0.58	1.1	0.63	2.09	0.21	1.78	ensembl_havana	protein_coding	2	5	+	140800762	140891835	3936
ENSG00000121653	MAPK8IP1	2.3125	-1.7879	0.5247	0.000761309	0.0131611	0.03	0.92	0.43	0.68	0.27	0.14	0	0.64	0.33	0.48	0.1	0.33	0.07	0.14	0.12	0.8	0.03	0.18	0.15	2.07	0.02	0.89	ensembl_havana	protein_coding	3	11	+	45907202	45928016	3498
ENSG00000077943	ITGA8	2.3093	-0.0536	2.2557	0.0568053	0.389519	0.89	2.51	0	1.11	10.34	9.39	0	1.94	3.75	3.97	0	0.94	7.08	0.59	0.59	1	0.06	0.28	0.29	0.01	0.23	0.62	ensembl_havana	protein_coding	3	10	-	15555948	15762124	7528
ENSG00000176887	SOX11	2.309	-2.7774	-0.4684	0.0757089	0.459242	0.01	0.06	0	0.19	0	0.13	0	0.16	0.01	0.09	5.56	4.01	0.2	0.07	0	0.04	0	0	0	0	0	0.26	ensembl_havana	protein_coding	1	2	+	5832799	5841516	8718
ENSG00000177697	CD151	2.306	4.0048	6.3108	6.82415e-06	0.000244969	11.84	66.65	23.41	68.95	2.08	49.88	3.64	115.54	25.08	121.52	5.77	31.87	19.92	59.84	14.67	76.37	15.51	23.91	31.1	34.39	20.22	79.92	ensembl_havana	protein_coding	21	11	+	832843	839831	3938
ENSG00000187240	DYNC2H1	2.3048	2.4511	4.7559	0.00262948	0.0375046	1.48	3.9	0.06	2.57	0.13	3.28	5.47	4.58	2.83	4.66	0.84	2.83	3.58	4.54	1.15	2.53	0.25	0.82	1.28	7.7	1.61	4.34	ensembl_havana	protein_coding	9	11	+	102980160	103350591	14284
ENSG00000117791	2019-03-02	2.3046	-2.7764	-0.4717	0.00503825	0.0647136	0	1.59	1.48	1.21	0	0.21	0	2.26	0.53	1.21	0	0.16	0	0.69	0	1.18	0.59	0.51	0.7	0.15	0.92	0.94	ensembl_havana	protein_coding	6	1	+	220921567	220958150	2590
ENSG00000138449	SLC40A1	2.3045	-2.3309	-0.0264	0.0174307	0.175043	0	0.56	0	3.29	0	2.71	0.47	0.69	0.05	0.91	0	0.24	0.16	0.17	0.36	0.13	0	0.16	0.2	0	0.88	0.43	ensembl_havana	protein_coding	7	2	-	190425305	190448484	4330
ENSG00000072832	CRMP1	2.2999	0.3072	2.6071	0.0609929	0.405937	7.31	8.09	0.11	1.69	2.63	2.87	0	2.5	3.5	5.11	0	0.46	24.13	30.89	0	1.63	0.07	0.39	4.78	6.29	0.74	0.78	ensembl_havana	protein_coding	6	4	-	5749811	5894785	5823
ENSG00000110237	ARHGEF17	2.2983	1.2641	3.5625	0.0271616	0.241171	0.21	1.42	0	3.09	11.57	8.42	9.16	7.64	2.86	2.33	0.16	1.65	6.89	5.36	7.94	5.76	0.35	1.47	0.16	0.17	0.07	1.45	ensembl_havana	protein_coding	6	11	+	73019334	73080136	9539
ENSG00000198865	CCDC152	2.2982	-0.3649	1.9333	0.0475525	0.353266	0	1.81	1.09	2.14	4.67	7.58	2.3	3.91	0.08	1.84	5.1	6.19	0.1	0.67	0.8	1.14	0	0.16	0.04	0.25	0.1	0.27	ensembl_havana	protein_coding	2	5	+	42756903	42802462	3431
ENSG00000189223	PAX8-AS1	2.2947	-0.2031	2.0915	0.0595749	0.400413	0	3.31	0	0.45	0.02	1.19	0.44	1.73	1.08	1.35	15.64	10.67	0	1.09	18.03	9.26	0.72	0.3	0	0.61	10.47	8.68	ensembl_havana	processed_transcript	13	2	+	113969099	114034158	15695
ENSG00000227825	SLC9A7P1	2.2913	-3.7568	-1.4655	0.0195052	0.189928	0	1.09	0	0.24	0	0.16	0	0.67	0.13	0.47	0	0.03	0.15	0.42	0.14	0.21	0	0	0	0	0	0	ensembl_havana	pseudogene	3	12	-	98847613	98850923	3311
ENSG00000132386	SERPINF1	2.2907	3.7842	6.0749	0.000872109	0.0146809	26.15	63.55	18.96	273.59	27.82	246.38	21.76	380.4	11.45	354.27	35.78	123.08	11.29	52.79	58.1	92.46	30.54	43.01	15.93	12.22	15.62	36.47	ensembl_havana	protein_coding	12	17	+	1665253	1680868	3069
ENSG00000158859	ADAMTS4	2.2904	-2.7724	-0.482	0.00889798	0.103261	0	0.26	0	0.22	0	0.14	0.02	0.34	0.02	0.15	0	0.09	0.57	0.06	0.01	0.03	0.01	0.11	0.02	0.01	0.02	0.01	ensembl_havana	protein_coding	3	1	-	161154098	161168846	10334
ENSG00000187243	MAGED4B	2.288	1.5207	3.8087	0.00335962	0.0464052	2.47	20.48	3.85	17.35	6.68	10.67	1.43	29.19	3.07	33.43	0.18	2.86	5.2	14.25	30.32	17.18	3.31	3.63	8.53	59.16	7.62	16.61	ensembl_havana	protein_coding	13	X	-	51804923	51812368	4971
ENSG00000185909	KLHDC8B	2.284	-1.8251	0.4589	0.0244003	0.222928	0.05	1.38	0	1.44	1.67	3.74	1.55	8.13	0.5	3.75	0	2.16	0	0.58	0.74	2.15	0	0.3	1.6	0	1.16	2.22	ensembl_havana	protein_coding	5	3	+	49209044	49213917	2156
ENSG00000186567	CEACAM19	2.2837	-3.2908	-1.0071	0.0269368	0.239653	0	0	0	1.33	0.66	0.33	0	1.08	0	0.73	0	0.21	0	0.39	1.64	1.18	0.08	0.22	0	0	0	1.64	ensembl_havana	protein_coding	9	19	+	45165545	45187631	5202
ENSG00000136859	ANGPTL2	2.2811	1.5734	3.8545	0.00454949	0.0592666	8.66	7.98	3.47	10.48	0.55	6.3	0	6.25	5.51	7.54	0.49	2.42	0.2	2.62	0.09	1.14	1.56	2.97	4.76	7.38	3.75	10.76	ensembl_havana	protein_coding	4	9	-	129849611	129885162	3889
ENSG00000168758	SEMA4C	2.2789	-0.8471	1.4319	0.00110853	0.0179086	0.22	0.43	1.99	0.97	0	0.73	0.05	2.33	1.1	3.4	0.83	1.22	0.3	1.47	0.11	0.35	0.13	0.38	0.07	2.14	0.08	1.12	ensembl_havana	protein_coding	6	2	-	97525453	97536494	6157
ENSG00000174705	SH3PXD2B	2.2775	2.931	5.2085	5.24765e-05	0.00137001	0.38	8.02	1.7	6.11	1.02	6.49	0.16	16.33	1.68	10.82	0.76	5.17	1.35	7.18	4.66	11.98	1.27	3.62	3	1.55	5.12	17.61	ensembl_havana	protein_coding	4	5	-	171752185	171881527	7977
ENSG00000257298	RP3-405J10.3	2.2775	-2.9381	-0.6605	0.00141019	0.0220419	0	0.14	0.03	0.16	0	0.1	0	0.28	0.17	0.19	0.11	0.19	0.05	0.24	0.05	0.45	0	0.04	0.03	0.03	0	0.04	havana	sense_intronic	1	12	-	50579363	50585146	4713
ENSG00000167695	FAM57A	2.2768	0.4666	2.7434	2.14491e-05	0.000637883	0.58	2.42	2.36	4.09	1.33	3.26	0.75	6.94	0.79	3.32	0.53	3.19	0.29	9.43	0.55	2.49	0.66	1.44	2.08	4.22	0.86	3.82	ensembl_havana	protein_coding	7	17	+	635652	646206	2734
ENSG00000123643	SLC36A1	2.2762	1.1986	3.4747	0.000389401	0.00744778	0.02	5.6	3.44	5.63	0.34	1.93	1.67	4.43	0.82	2.55	3.84	3.1	1.51	2.87	1.06	2.64	1.69	3.21	0.63	1.63	0.21	2.5	ensembl_havana	protein_coding	10	5	+	150816607	150871942	6980
ENSG00000168955	TM4SF20	2.2736	-2.5594	-0.2858	0.0272053	0.241225	0	6.15	0	0.23	0.43	0.2	0	0.63	0.41	1.32	0.54	0.79	0.1	1.68	0	0.23	0.04	0.03	0.23	0	0	0.31	ensembl_havana	protein_coding	2	2	-	228226872	228246711	2757
ENSG00000164171	ITGA2	2.2717	-0.1869	2.0848	0.02159	0.204134	1.38	1.98	0	0.16	0.23	0.41	0	0.93	0.01	0.45	0.13	0.35	0.29	1.7	2.17	4.34	0.57	0.78	0.02	0.31	0.07	0.14	ensembl_havana	protein_coding	6	5	+	52285156	52390609	7910
ENSG00000136160	EDNRB	2.2714	-3.5949	-1.3235	0.0235303	0.216418	0	0.14	0	0.96	0	0.47	0	0.45	0	0.24	0	0	0	0.24	0.21	0.11	0.21	0	0.05	0	0	0.12	ensembl_havana	protein_coding	4	13	-	78469616	78493903	5035
ENSG00000131724	IL13RA1	2.2682	2.4152	4.6834	0.0010377	0.0169351	4.64	8.82	1.85	8.3	6.07	9.48	8.92	34.43	1.93	7.35	0.46	4.15	3.86	6.75	10.76	17.56	0.96	2.24	0.75	5.36	0.8	5.52	ensembl_havana	protein_coding	4	X	+	117861535	117928502	5387
ENSG00000225511	LINC00475	2.2678	-4.0612	-1.7933	0.0068277	0.0825719	0	3.75	0	3.45	0	1.79	0	0.92	0	2.24	0	0.52	0	0	0	0.81	0.26	1.31	0	0	1.04	0	havana	processed_transcript	8	9	+	94903580	94922396	3858
ENSG00000164465	DCBLD1	2.2638	0.3136	2.5774	0.011447	0.126002	2.46	5.65	1.65	3.37	0.22	3.36	0.66	5.56	0.82	3.04	0.32	2.01	0.5	1.67	1.48	4.02	0.13	2.79	0.3	0.04	0.3	2.7	ensembl_havana	protein_coding	13	6	+	117774980	117891021	6819
ENSG00000128595	CALU	2.2616	5.781	8.0425	3.55822e-09	5.67852e-07	25.52	141.87	37.32	106.31	11.3	77.25	10.46	181.32	13.33	157.25	24.15	78.38	16.88	98.55	9.43	81.38	19.47	53.92	25.91	57.13	26.91	66.48	ensembl_havana	protein_coding	8	7	+	128379346	128411861	4537
ENSG00000135052	GOLM1	2.261	4.1497	6.4107	1.79893e-08	1.92295e-06	7.87	31.12	5.28	37.2	3.92	45.73	8.7	105.07	5.04	47.15	6.21	26.63	10.44	30.52	6.45	33.23	6.21	12.47	6.48	17.47	9.07	40.24	ensembl_havana	protein_coding	8	9	-	88641061	88715088	4233
ENSG00000154265	ABCA5	2.2608	-1.9641	0.2967	0.0387501	0.30835	0	0.66	1.86	3.91	0	1.33	1.23	1.85	1.08	3.02	0.53	0.81	1.32	5.2	0.14	0.2	0	0.4	0	0	0	0.34	ensembl_havana	protein_coding	15	17	-	67240452	67323385	13161
ENSG00000151150	ANK3	2.2529	-2.1052	0.1477	0.043184	0.331698	0	0.43	0	2.82	0.24	0.58	1.49	1.33	6.93	2.74	0.35	1.6	1.1	1.23	0	0.36	0.06	0.3	0	0	0	0.01	ensembl_havana	protein_coding	23	10	-	61786056	62493248	24624
ENSG00000137501	SYTL2	2.249	1.9596	4.2086	0.0245116	0.22354	0	3.78	0.51	7.45	0.83	10.83	3.67	13.03	20.77	20.98	58.42	71.83	1.88	5.83	5.34	5.79	0.31	1.12	2.15	8.55	12.34	11.73	ensembl_havana	protein_coding	30	11	-	85405267	85522184	11248
ENSG00000149289	ZC3H12C	2.2479	1.1395	3.3874	0.107499	0.555718	0.64	2.16	22.3	20.94	0.04	0.9	0	0.81	0	0.71	0.3	0.38	0	0.51	8.09	6.21	0.12	0.38	15.99	15.35	18.61	24.5	ensembl_havana	protein_coding	3	11	+	109964087	110042566	9719
ENSG00000182718	ANXA2	2.2469	6.6032	8.8502	7.7971e-05	0.00192092	95.72	493.59	358.96	495.16	34.47	257.32	7.94	593.18	115.7	454.56	135.52	246.43	21.54	293.52	42.02	339.22	54.43	144.02	280.12	375.07	210.65	513.35	ensembl_havana	protein_coding	38	15	-	60639333	60695082	8822
ENSG00000140682	TGFB1I1	2.2466	1.6917	3.9383	0.000309244	0.00608401	0.6	10.88	2.28	12.58	12.17	15.13	4.25	20.21	1.15	16.1	0.86	5.97	2.54	17.27	1.47	10.76	0.99	3.81	1.39	1.25	2.06	12.01	ensembl_havana	protein_coding	17	16	+	31482906	31489281	5403
ENSG00000156345	CDK20	2.2461	-3.771	-1.5249	0.022817	0.211781	0	0.62	0	1.23	0	0.13	0	0.29	0	1.07	0	0.96	0	0	0.25	0.05	0	0	0.37	0	0	0.33	ensembl_havana	protein_coding	10	9	-	90581356	90589668	5727
ENSG00000148948	LRRC4C	2.2457	-4.5215	-2.2758	0.0286327	0.25048	0	0	0	0.43	0	0.51	0	1	0	0.7	0	0.31	0	0	0	0	0	0	0	0	0	0	ensembl_havana	protein_coding	6	11	-	40135753	41481323	5347
ENSG00000115041	KCNIP3	2.2433	-4.3104	-2.0671	0.00974158	0.110844	0	1.26	0	0.1	0	0.17	0	0.44	0.43	1.36	0	0	0	0.7	0	0.73	0	0	0	0	0	0	ensembl_havana	protein_coding	7	2	+	95963052	96051825	7864
ENSG00000132122	SPATA6	2.2416	-1.5408	0.7008	0.020054	0.19365	0	1.5	2.31	4.65	0.04	1.66	1.16	1.32	0.13	1.18	0.14	0.67	0	0.77	0	1.55	0	0.06	3.07	3.63	5.46	2.38	ensembl_havana	protein_coding	11	1	-	48761044	48937845	5904
ENSG00000187244	BCAM	2.2371	-2.9899	-0.7528	0.0218762	0.205327	0.59	2.71	0	1.39	0.28	0.42	0	0.62	1.76	1.04	0	0.09	0	1.38	1.74	2.14	0	0.36	0	0	0	0.36	ensembl_havana	protein_coding	10	19	+	45312328	45324673	5008
ENSG00000175899	A2M	2.2324	1.4563	3.6886	0.0278415	0.245284	4.33	6.74	0.05	5.72	3.39	9.46	24.22	68.98	0.51	4.35	3.28	4.29	8.07	20.24	10.02	36.05	10.21	2.81	0.56	19.55	0.44	2.12	ensembl_havana	protein_coding	13	12	-	9220260	9268825	6384
ENSG00000115604	IL18R1	2.2302	-2.1642	0.066	0.0197086	0.19104	0.62	1.78	0	1.1	0.24	1.28	2.01	0.54	0.11	1.25	0	1.32	0.13	1.49	1.24	0.42	0.02	0.57	0	0	0	0.54	ensembl_havana	protein_coding	5	2	+	102927989	103015218	4336
ENSG00000173372	C1QA	2.2246	-4.5215	-2.2969	0.0245138	0.22354	0	0.8	0	0.49	0	1.72	0	2.76	0	0	0	0	0	0	0	4.91	0	0	0	0	0	0	ensembl_havana	protein_coding	3	1	+	22962999	22966101	1272
ENSG00000134121	CHL1	2.2243	-3.0558	-0.8315	0.0483672	0.356522	0	0.53	0	0.93	0.37	1.29	0.28	0.61	0.67	0.8	0.02	0.08	0.75	1.6	0	0	0	0	0	0.86	0	0	ensembl_havana	protein_coding	15	3	+	238279	451090	11845
ENSG00000079308	TNS1	2.2226	4.1785	6.4012	0.00125467	0.0198692	13.59	34.88	0.95	10.5	9.85	13.18	3.11	21.13	1.45	20.36	0.31	5.99	9.48	18.79	7.03	24.04	4.27	12.89	0.62	1.81	16.66	25.39	ensembl_havana	protein_coding	19	2	-	218664512	218867718	15595
ENSG00000248632	RP11-366M4.11	2.2225	-3.3151	-1.0926	0.0184313	0.18213	0.14	0.27	0	0.3	0	0.43	0	1.4	0.55	1.21	0	0	0	2.05	1.05	0.21	0.08	0.89	0	0	0	0.53	havana	pseudogene	1	4	-	165889739	165891154	1416
ENSG00000270953	RP11-2E11.9	2.2203	-1.9213	0.299	0.000405274	0.00770704	0.19	0.94	1.28	2.74	0.64	3.48	2.3	4.5	0.19	4.65	0.42	1.82	0.66	1.32	0	3.84	0.51	0.7	0.64	3.27	0.95	6.96	havana	antisense	1	7	+	130147501	130148123	623
ENSG00000124942	AHNAK	2.2176	7.6279	9.8455	0.00356175	0.0483298	2.94	49.69	38.06	88.65	10.74	37.66	17.81	91.59	43.56	85.84	0.79	20.11	8.8	43.41	42.8	105.92	6.68	13.64	16.63	76.76	58	138.52	ensembl_havana	protein_coding	8	11	-	62201016	62323707	19463
ENSG00000166446	CDYL2	2.2176	-0.0275	2.1902	0.0841285	0.486608	0	0.57	0.54	3.56	0	0.18	0.02	0.3	4.63	4.83	0.34	0.17	0	1.05	5.93	6.08	0	0.04	5.35	2.26	1.73	2.6	ensembl_havana	protein_coding	7	16	-	80631803	80838226	8557
ENSG00000159784	FAM131B	2.2151	-3.8626	-1.6476	0.0185779	0.18303	0.13	0.26	0.22	0.62	0	0.15	0	0.23	0	0.09	0	0	0	1.5	0	0	0	0.07	0	0	0	0.05	ensembl_havana	protein_coding	9	7	-	143050493	143059863	6430
ENSG00000163040	CCDC74A	2.2121	-1.263	0.949	0.0506296	0.365266	0.08	1.79	2.24	2.76	0.42	1.41	0	2.13	0.08	1.78	1.4	1.37	0	0.14	0	0.37	0	0.85	9.17	12.5	14.58	16.18	ensembl_havana	protein_coding	8	2	+	132285248	132291239	4261
ENSG00000127920	GNG11	2.2033	-0.4463	1.757	0.0175822	0.176106	1.48	2.53	0	1.42	0.32	0.93	0.96	1.01	0.18	1.41	0	0.32	2.33	0.95	1	0.49	0	0.29	0.65	9.39	0.67	2.01	ensembl_havana	protein_coding	1	7	+	93551011	93557922	3055
ENSG00000152580	IGSF10	2.2029	-1.979	0.2239	0.0601503	0.402558	0	0.12	0.1	0.21	0.01	0.27	0	0.24	0	0.07	0.08	0.3	0	0.12	0.03	0.16	0	0.01	0.03	0	2.38	4.45	ensembl_havana	protein_coding	5	3	-	151143172	151176497	11727
ENSG00000145555	MYO10	2.202	2.4701	4.6721	0.041669	0.324094	14.52	10.85	0	5.43	0.13	8.87	3.97	15.3	14.93	12.25	24.67	29.84	14.96	5.52	5.99	14.42	0	1.67	18.52	56.95	13.33	24.36	ensembl_havana	protein_coding	13	5	-	16665395	16936372	10537
ENSG00000168785	TSPAN5	2.2008	-0.0928	2.108	0.0309034	0.264743	1.65	3.67	0	3.04	5.15	7.8	5.7	2.25	0.2	1.41	0.3	1.25	5.04	3.12	2.34	2.91	0.41	2.12	0	0.11	0.14	0.96	ensembl_havana	protein_coding	10	4	-	99391518	99579780	7430
ENSG00000219438	FAM19A5	2.2008	-3.6918	-1.4909	0.0272289	0.241322	0	0	0	0.55	0	0.09	0	0.26	0.13	0.39	2.04	2.23	0	0	0	0.12	0	0.24	0	1.17	0	0.27	ensembl_havana	protein_coding	5	22	+	48885272	49246724	3173
ENSG00000174080	CTSF	2.2004	1.3031	3.5036	0.0028182	0.0398127	0.68	7.42	0	10.81	1.28	8.01	3.66	9.4	1.78	18.09	4.32	4.82	1.3	6.83	3.46	2.91	0.22	1.04	3.03	12.5	7.21	8.54	ensembl_havana	protein_coding	9	11	-	66330934	66336312	2896
ENSG00000139209	SLC38A4	2.1982	-2.1173	0.0809	0.0214681	0.2031	0.3	0.29	0	0.74	0	1.4	1.15	0.7	0.69	0.75	0	0.25	1.81	1.26	0.13	0.71	0.28	0	0.03	0.42	0	0.41	ensembl_havana	protein_coding	5	12	-	47158546	47226191	4143
ENSG00000160746	ANO10	2.197	0.639	2.836	0.00307022	0.042963	2.72	5.05	0.33	5.62	0.89	1.89	3.56	7.25	0.44	3.95	1.9	1.81	2.9	3.36	5.53	9.48	2.13	3.35	0	1.23	0.46	2.17	ensembl_havana	protein_coding	17	3	-	43396351	43733086	5287
ENSG00000083290	ULK2	2.1965	0.0672	2.2637	0.0342958	0.285912	0	0.83	0.29	4.9	1.9	2.57	0	1.54	4.35	3.29	1.5	4.6	0.05	1.03	1.04	0.7	0	0.94	8.47	8.84	3.41	4.61	ensembl_havana	protein_coding	11	17	-	19674142	19771249	9843
ENSG00000124785	NRN1	2.1935	0.3569	2.5504	0.0469249	0.35009	29.32	24.31	2.44	2.96	0.55	1.26	4.82	23.69	0.06	2.36	0.04	2.09	16.49	18.84	0	5.85	0.11	2.64	3.5	0.8	2.93	3.51	ensembl_havana	protein_coding	2	6	-	5998232	6007200	1762
ENSG00000267414	RP11-456K23.1	2.1923	-3.1435	-0.9512	0.0486474	0.357721	0.8	0.85	0	0.52	0.37	1.05	0.08	1.35	0.96	1.5	0	0.64	0	0.16	0	0.39	0	0	0	0	0	0	havana	lincRNA	1	18	-	42256892	42259682	2065
ENSG00000237714	P4HA2-AS1	2.1919	0.0631	2.255	0.0162185	0.165461	6.54	8.87	1.06	3.9	30.94	28.96	0.68	13.23	1.41	10.06	0.97	4.17	12.65	20.94	0.61	10.33	3.75	5.27	0.09	0.3	0.19	4.34	havana	antisense	1	5	+	131520569	131528501	839
ENSG00000126243	LRFN3	2.1904	-1.7767	0.4137	0.0549191	0.383412	1.43	1.47	0	1.07	1.11	1.19	1.24	3.66	1.26	1.11	0.19	0.35	0	0.53	0	1.47	0	0.06	0	0	0.05	0.38	ensembl_havana	protein_coding	4	19	+	36426260	36436669	4044
ENSG00000006453	BAIAP2L1	2.1892	0.1413	2.3305	0.00473807	0.0614312	0.9	3.5	0.07	3.06	2.09	2	2.41	5.04	2.36	6.03	1.99	3.45	0.43	1.85	0	5.67	0.43	0.55	0.36	0.1	1.15	5.08	ensembl_havana	protein_coding	5	7	-	97920963	98030380	4798
ENSG00000084764	MAPRE3	2.1884	-2.5895	-0.401	0.0297679	0.257653	0.26	2.62	0	2.5	0.8	0.41	0	0.89	0.53	1.63	0	0	0	1.05	0	1.53	0.44	0.18	0.29	0	1.09	0.75	ensembl_havana	protein_coding	9	2	+	27193480	27250064	3459
ENSG00000112559	MDFI	2.1872	-0.8399	1.3473	0.0731481	0.451413	0	10.98	1.54	14.32	44.52	31.21	0	17.73	0.45	9.58	0.34	5.07	3.58	2.13	2.25	8.83	0	2.38	5.92	0	8.58	0.94	ensembl_havana	protein_coding	9	6	+	41604620	41621984	2523
ENSG00000162545	CAMK2N1	2.1828	-1.6249	0.5578	0.0179032	0.178855	0.12	0.82	0.23	2.07	0.14	0.55	1.13	1.35	0.88	1.39	0.03	0	0.79	3.24	0	0.76	0	0.6	0.19	1.66	0.29	0.26	ensembl_havana	protein_coding	2	1	-	20808884	20812713	2615
ENSG00000250588	IQCJ-SCHIP1	2.1825	-1.4426	0.7399	0.0163633	0.166586	0.26	8.55	0	1.22	11.24	8.01	5.17	0.56	0.5	1.05	0.31	1.19	0.17	0.19	0.16	3.92	0.66	2.03	0	0.35	0.03	0.49	ensembl_havana	protein_coding	14	3	+	158680024	159615155	4409
ENSG00000204959	ARHGEF34P	2.1817	-0.9931	1.1886	0.0536007	0.378396	1.39	0.98	0	0.28	0.79	0.95	5.54	1.48	0	0.49	0.54	0.79	1.56	0.21	0.26	0.16	0	0.05	0	1.97	0	0.21	ensembl_havana	pseudogene	2	7	-	143969538	143991256	5118
ENSG00000077782	FGFR1	2.1797	3.6081	5.7878	0.0230349	0.213392	15.8	24.45	0.24	15.33	14.84	18.41	5.55	29.6	118.22	122.88	4.88	8.91	20.53	20.18	21.22	22.97	7.93	7.83	0.39	4.11	0.23	8.09	ensembl_havana	protein_coding	40	8	-	38268656	38326352	12698
ENSG00000113790	EHHADH	2.1782	-1.8357	0.3425	0.0193465	0.18867	0	0.51	0.1	1	0	0.13	0.04	0.62	0.57	0.33	0.03	0.77	0	0.79	3.78	3.08	0	0.21	0.15	0.02	0.91	1.39	ensembl_havana	protein_coding	6	3	-	184908412	184999778	4700
ENSG00000154721	JAM2	2.1735	0.3088	2.4823	0.0465716	0.348807	0.39	5.26	0.23	7.71	0.44	4.46	0.04	9.28	1.19	10.31	3.72	4.39	3.13	4.6	0.89	2.11	0.8	0.69	0.06	0	1	1.85	ensembl_havana	protein_coding	8	21	+	27011584	27089874	5937
ENSG00000183696	UPP1	2.1718	-0.0424	2.1294	0.125172	0.595703	26.14	26.96	0	0.78	1.09	2.67	4.27	17.15	1.56	10.02	0.12	4.09	20.23	28.87	6.9	17.47	19.76	27.43	0	0	0	2.68	ensembl_havana	protein_coding	14	7	+	48128225	48148330	4577
ENSG00000204131	NHSL2	2.1701	-2.6609	-0.4908	0.0303003	0.261004	0.47	0.23	0	0.6	0	0.28	0.05	0.56	0.02	1	0	0.11	0	0.3	0.26	0.6	0	0	0.15	0	0.05	0.59	ensembl_havana	protein_coding	4	X	+	71130938	71363424	5001
ENSG00000124191	TOX2	2.1686	-0.6172	1.5514	0.00850019	0.0996055	0.32	1.77	0	0.88	0	0.71	0.28	0.5	0.59	2.15	1.36	2.08	4.99	10.26	0	2.53	4.78	5.28	1.57	5.35	2.01	2.66	ensembl_havana	protein_coding	6	20	+	42543504	42698256	3223
ENSG00000181264	TMEM136	2.1666	0.2427	2.4093	0.0666047	0.428589	1.38	1.17	0	0.73	0	1.27	1.98	3.77	35	22.08	13.1	12.08	0	0.66	0.25	1.59	0.02	0.48	0.95	9.45	0.52	1.54	ensembl_havana	protein_coding	5	11	+	120195838	120204391	4468
ENSG00000173421	CCDC36	2.1663	-2.5312	-0.3649	0.0132723	0.141559	0.62	0.74	0	0.04	0	0.49	0.12	0.69	0.59	0.69	0.12	0.41	0.1	0	0	0.47	0.04	0.35	0.33	1.64	0	0.39	ensembl_havana	protein_coding	6	3	+	49235861	49295537	4356
ENSG00000138135	CH25H	2.1646	-1.5744	0.5902	0.141203	0.625604	1.1	1.56	0	0.87	0	0.89	4.91	16.82	0	0.63	0	0	29.48	19.81	0.4	1.69	18.14	5.78	0	0	0	3.13	ensembl_havana	protein_coding	1	10	-	90965694	90967071	1378
ENSG00000167123	CERCAM	2.159	3.466	5.625	1.19884e-05	0.000393633	2.66	26.96	6.02	24.79	3.4	16.37	4.76	51.01	1.3	39.77	8.89	13.89	3.85	22.16	2.05	20.42	6.99	10.95	11.37	8.52	10.52	17.8	ensembl_havana	protein_coding	12	9	+	131174030	131199626	6054
ENSG00000254122	PCDHGB7	2.1542	1.6027	3.757	5.87867e-05	0.0015094	0.57	2.22	0.45	4.45	0.09	2.32	3.14	4.25	0.38	3.3	0.69	2.7	3.43	5.49	1.05	4.08	1.54	0.98	0.24	3.51	0.7	3.45	ensembl_havana	protein_coding	1	5	+	140797427	140892546	4596
ENSG00000138395	CDK15	2.1518	-3.7554	-1.6036	0.0262085	0.234857	0	0.1	0.04	0.26	0	0.12	0	0.2	0	0.95	0	0	0	0.04	1.81	0.02	0	0	0	0.32	0	0.48	ensembl_havana	protein_coding	10	2	+	202655184	202760273	6141
ENSG00000105997	HOXA3	2.1517	-1.76	0.3917	0.130144	0.605001	0	0.21	0	0.37	0	1.26	0	1.24	3.58	2.24	0	0.22	0	0.1	0	0.17	0.05	0.31	16.06	187.85	14.44	15.18	ensembl_havana	protein_coding	7	7	-	27145803	27192200	4306
ENSG00000111275	ALDH2	2.1509	1.153	3.3039	0.0103879	0.116748	1.03	3.97	0	5.12	1.8	4.95	2.98	12.07	4.49	6.8	1.41	3.87	4.13	2.94	14.84	13.85	0.19	0.69	1.07	12.84	1.59	9.85	ensembl_havana	protein_coding	4	12	+	112204691	112247782	2169
ENSG00000258588	TRIM6-TRIM34	2.1475	-2.967	-0.8195	0.110704	0.562464	0	0.4	0	0.11	0.52	3.58	0	0.96	0	0	0	0	0	0	2.98	0.46	0	0.17	0.21	12.14	0	0	ensembl_havana	protein_coding	2	11	+	5617955	5665628	3391
ENSG00000121039	RDH10	2.1444	1.3579	3.5023	0.00310399	0.0432468	2.46	19.66	1.52	4.54	0.71	0.94	0.63	3.88	1.82	4.82	0.33	2.57	0.39	9.74	0.69	8.74	0.58	3.7	2.4	2.29	0.26	1.06	ensembl_havana	protein_coding	5	8	+	74206847	74237516	5321
ENSG00000197122	SRC	2.1418	1.8433	3.9851	0.0126969	0.137017	3.77	4.43	0.08	5.8	7.44	12.14	2.32	8.04	1.08	4.04	2.82	3.86	11.98	9.64	1.49	5.9	8.38	13.77	0	0.84	0.75	6.29	ensembl_havana	protein_coding	13	20	+	35973088	36034453	6531
ENSG00000072110	ACTN1	2.1392	5.2997	7.4388	0.00023673	0.0048704	26.94	116.17	15.35	72.68	65.72	77.34	27.55	137.63	17.32	95.64	1.82	17.7	35.75	93.21	72.79	114.84	17.55	40.31	7.66	49.16	3.59	30.54	ensembl_havana	protein_coding	21	14	-	69340860	69446157	10626
ENSG00000227827	RP11-958N24.2	2.1388	0.0548	2.1936	0.018282	0.181228	0	0.32	0	0.22	0.38	0.38	0.63	0.51	0.55	0.5	0.88	0.66	0.25	0.52	0.21	0.99	0.04	0.21	0.77	1.79	0	0.23	havana	pseudogene	1	16	+	16450081	16471364	9932
ENSG00000160539	PPAPDC3	2.1375	-0.3353	1.8022	0.0166726	0.168664	0	2.6	0	1.14	2.72	4.56	0	1.95	1.38	2.01	1.33	1.56	0.33	1.57	0	1.7	1.37	1.59	5.8	0.39	2.81	3.83	ensembl_havana	protein_coding	2	9	+	134165081	134184649	2430
ENSG00000115648	MLPH	2.1373	-3.9148	-1.7775	0.0161521	0.165096	0	3.91	0	0.45	0	0	0	0.14	0	0.52	0	0	0	1.44	0.17	1.54	0	0.2	0.95	0.14	0	0.51	ensembl_havana	protein_coding	24	2	+	238394071	238463961	7514
ENSG00000135218	CD36	2.1368	-1.342	0.7949	0.12576	0.596878	0	0.58	0.02	0.57	0	1.09	18.6	32.82	0.27	0.08	0	1.04	0.3	2.25	2.03	9.25	6.46	6.7	0	0	0.16	0.79	ensembl_havana	protein_coding	23	7	+	79998891	80308593	9988
ENSG00000100600	LGMN	2.1339	2.9367	5.0705	0.00620892	0.0763848	13.21	25.53	2.45	11.58	29.42	41.22	28.6	70.93	10.44	18.75	0.38	7.12	9.69	15.61	37.04	104.5	10.87	35.25	0.81	8.49	1.72	17.27	ensembl_havana	protein_coding	19	14	-	93170152	93215047	3899
ENSG00000165029	ABCA1	2.1326	1.8563	3.9889	0.0230209	0.213365	0	1.04	0.01	2.54	2.34	2.37	1.17	4.6	0.28	2.48	0.07	0.75	0.77	1.4	0.68	2.77	0.4	0.3	4.79	3.77	3.31	5.59	ensembl_havana	protein_coding	4	9	-	107543283	107690518	11350
ENSG00000129295	LRRC6	2.1323	-1.8857	0.2466	0.0218528	0.205239	0	0.86	1.15	2.05	0	2.5	0.2	5.32	0	3.19	0.76	0.96	0	2.88	1.42	2.71	0.06	0.92	2.99	0	0.98	2.06	ensembl_havana	protein_coding	11	8	-	133584320	133687838	2622
ENSG00000253302	STAU2-AS1	2.1261	-3.5625	-1.4364	0.0277973	0.245118	0.14	0.03	0	0	0	0.03	0	0.04	0	0.05	0	0.44	0.05	0.73	0.07	0.82	0.34	0.24	0	4.73	0	0.3	havana	lincRNA	2	8	+	74332239	74353761	2279
ENSG00000187123	LYPD6	2.126	-4.5215	-2.3955	0.0098562	0.111686	0	0.29	0	0.39	0	0.05	0	0.08	0	0.59	0	0.02	0	0	0	0	0	0	0	0.19	0	0	ensembl_havana	protein_coding	5	2	+	150186499	150330662	5033
ENSG00000108001	EBF3	2.1242	0.7357	2.8598	0.0020166	0.0299394	0.74	2.01	2.65	5.52	0.02	3.02	3.36	4.18	1.36	4.88	0.34	1.75	1.25	1.1	0.15	2.1	0.08	0.45	0.16	1.49	0.76	1.23	ensembl_havana	protein_coding	3	10	-	131633547	131762105	4623
ENSG00000113552	GNPDA1	2.1236	-0.3939	1.7297	0.0211735	0.200887	0.22	2.09	0.3	2.46	1.39	2.21	0.69	3.74	1.09	3.5	0.1	1.42	4.66	2.15	10.16	11.01	0.27	0.27	0.13	0.07	0.13	2.04	ensembl_havana	protein_coding	15	5	-	141371314	141392606	3961
ENSG00000047634	SCML1	2.1233	-1.0534	1.0699	0.0560091	0.387038	2.06	2.98	0	0.84	3.02	2.4	0.58	1.47	0.28	2.03	1.13	1.21	0.51	1.17	0	0.38	1.09	0.57	0	0	0	0.99	ensembl_havana	protein_coding	7	X	+	17755588	17773105	5475
ENSG00000250644	RP11-295K3.1	2.1217	-3.0296	-0.9079	0.0364458	0.29752	0	0.25	0	0.2	0	0.7	0.23	0.69	0	2.97	0	0	0	2.38	2.66	1.06	0	1.65	0.15	0	1.22	1.78	havana	protein_coding	1	11	-	1768897	1780281	1136
ENSG00000135636	DYSF	2.1158	0.1269	2.2427	0.0245554	0.223707	0.28	1.55	4.88	4.7	0	0.53	0	1.07	0.51	2.04	0.26	2.32	0	12.28	0.95	1.24	0.63	0.21	3.53	18.54	0.62	0.25	ensembl_havana	protein_coding	19	2	+	71680852	71913898	8386
ENSG00000144063	MALL	2.1117	-3.2985	-1.1868	0.0358254	0.294203	0	0.11	0	0.37	0	0.5	0	0.47	0.12	0.33	0	0.19	0.73	0.99	0.49	0.57	0	0	0	0	0	0.23	ensembl_havana	protein_coding	3	2	-	110841447	110874143	3167
ENSG00000105520	DKFZP761J1410	2.1115	0.191	2.3025	0.00313831	0.0436302	0.68	3.13	0.15	2.24	0.76	2.08	4.35	3.05	2.2	5.39	0.32	1.54	1.73	3.17	0.84	12.6	0.48	0.19	1.27	0.7	0.19	2.42	ensembl_havana	protein_coding	8	19	+	11466062	11476374	3273
ENSG00000150764	DIXDC1	2.1065	0.3693	2.4757	0.000772447	0.0133297	0.86	1.96	1.24	2.4	0.04	0.54	0.05	2.08	0.19	2.52	0.44	0.84	0.06	0.91	0.42	1.03	1.37	1.21	1.31	1.99	1.04	3.94	ensembl_havana	protein_coding	12	11	+	111797868	111893308	8509
ENSG00000149292	TTC12	2.0989	-2.7183	-0.6194	0.0820744	0.480156	0	1.97	0.51	5.53	5.28	4.91	0	2.51	0.65	4.66	0	0	1.35	1.81	0	0.45	0.15	0	0	0	0.52	1.08	ensembl_havana	protein_coding	22	11	+	113185251	113254266	5302
ENSG00000159714	ZDHHC1	2.0953	-1.9324	0.1629	0.0218562	0.205239	0	1.09	1.07	0.97	0.4	0.94	9.64	1.92	0.25	1.23	0.29	2.62	0.11	4.33	0	0.43	0.11	0.21	0.25	0	0.07	0.61	ensembl_havana	protein_coding	6	16	-	67428322	67450736	3261
ENSG00000196139	AKR1C3	2.0909	0.6856	2.7765	0.0183725	0.181712	0.93	3.58	0.66	4.87	3.14	7.74	3.62	9.41	1.52	5.08	0	5.13	16.69	4.37	50.15	40.1	2.05	2.24	0.11	8.07	4.47	10.66	ensembl_havana	protein_coding	11	10	+	5077546	5149878	4532
ENSG00000148516	ZEB1	2.0895	3.8329	5.9223	0.0779509	0.467827	24.59	19.12	0	11.33	17.86	29.08	40.41	29.34	57.46	44.35	19.11	20.91	60.85	35.95	42.59	43.79	60.68	33.82	0.05	6.81	0.07	10.02	ensembl_havana	protein_coding	26	10	+	31607424	31818742	8561
ENSG00000225968	ELFN1	2.0868	-1.573	0.5138	0.144545	0.631784	1.04	0.5	0.03	0.64	0	0.12	0.2	0.52	0.05	0.12	0	0.11	8.41	8.03	0.03	0.14	12.31	20.18	0	0	0	0.4	ensembl_havana	protein_coding	3	7	+	1727755	1787590	3845
ENSG00000254221	PCDHGB1	2.0861	-0.9524	1.1336	0.0182724	0.181226	0.04	0.21	0	0.27	0.06	0.63	0	0.25	0.22	0.49	0.86	3.05	0.74	0.99	1.91	1.22	0.16	0.34	0	0.63	0.12	0.08	havana	protein_coding	1	5	+	140729828	140892546	4590
ENSG00000177034	MTX3	2.0841	0.2614	2.3455	0.0197025	0.19104	0.17	2	0	2.69	0.37	2.03	11.52	4.62	4.77	5.91	5.39	4.56	1.14	2.91	1.88	4.05	0.1	0.13	0.07	6.01	0.12	1.49	ensembl_havana	protein_coding	3	5	-	79275584	79287082	4883
ENSG00000050327	ARHGEF5	2.084	-0.5213	1.5627	0.0925227	0.510299	5.02	2.37	0	0.74	1.64	1.1	0.78	3.46	0.78	3.01	1.26	2.33	1.29	2.31	0.22	1.81	0.09	0.29	0	0	0	0.34	ensembl_havana	protein_coding	4	7	+	144052381	144077725	5818
ENSG00000109944	C11orf63	2.0822	-0.9061	1.1761	0.0855995	0.489165	0.69	2.04	0	1.7	0.11	1.1	0	2.53	1.78	2.78	0.32	0.49	3.9	3.79	4.63	3.74	0.5	0.07	0	0	0	1.8	ensembl_havana	protein_coding	4	11	+	122753391	122830506	4525
ENSG00000257956	RP11-359M6.3	2.0799	-3.2124	-1.1325	0.0224768	0.209939	0	0.48	0.51	0.34	0	0.71	0.67	3	2.72	0.35	0	0.68	0.44	1.34	1.13	4.22	1.35	6.02	0	58.72	0	1.25	havana	pseudogene	1	12	+	79952562	79952946	385
ENSG00000142279	WTIP	2.0782	-0.4575	1.6207	0.0309822	0.265183	0.17	1.46	0	1.08	0.31	0.94	0.41	2.46	0.17	2.5	0.15	0.71	0.53	1.46	0.24	1.73	0.16	0.32	0.25	0	0.03	0.92	ensembl_havana	protein_coding	3	19	+	34971874	34997258	8262
ENSG00000228960	OR2A9P	2.0749	-0.6903	1.3846	0.0826696	0.482281	4.05	4.73	0	0.43	3.21	3.43	4.93	3.1	0.45	1.24	1.62	1.86	1.51	2.34	0.03	1.12	0.03	0.05	0	5.55	0	0.29	ensembl_havana	pseudogene	4	7	+	143991573	143998027	3337
ENSG00000243649	CFB	2.0731	0.54	2.6131	0.000933133	0.015438	2.01	4.38	1.46	14.23	2.52	17.65	3.3	16.57	6.17	16.33	4.5	5.2	22.98	5.22	1.86	4.56	1.98	5.19	1.32	2.54	1.67	10.21	ensembl_havana	protein_coding	15	6	+	31895475	31919861	6622
ENSG00000100065	CARD10	2.0709	-3.3954	-1.3245	0.0311658	0.266279	0	0.28	0	0.58	0	0.53	0	0.35	1.9	2.58	0.04	0.4	0	0	0.07	0.07	0.05	0.07	0	0	0	0.33	ensembl_havana	protein_coding	10	22	-	37886400	37915549	5652
ENSG00000197646	PDCD1LG2	2.0691	-1.3538	0.7153	0.000907359	0.0151287	0.13	0.9	0.06	0.64	0.1	0.35	0.23	1.29	1	0.48	0.36	0.79	0.16	0.43	0	0.86	0.08	0.85	0.36	0.45	0.48	3.67	ensembl_havana	protein_coding	2	9	+	5510545	5571282	2418
ENSG00000081377	CDC14B	2.0676	0.8782	2.9458	0.000226721	0.00470587	0.47	3.38	0.44	1.72	0.35	2.86	0.45	3.1	0.91	4.76	0.33	2.06	0.4	1.74	0.03	1.95	0.46	0.72	0.99	0.42	1.01	1.71	ensembl_havana	protein_coding	15	9	-	99252523	99382112	10457
ENSG00000149256	TENM4	2.066	2.1411	4.207	0.298503	0.796835	26.13	16.51	0	12.74	3.55	11.09	4	8.72	158.16	114.32	70.39	57.66	68.39	40.22	0	1.18	6.98	8.04	0	0	0.04	0.24	ensembl_havana	protein_coding	11	11	-	78363876	79151992	16330
ENSG00000247498	RP11-392P7.6	2.0652	-2.8756	-0.8103	0.0187382	0.18442	0.24	1.1	0	2.11	0	0	0	1.23	2.33	2.47	0.33	0.21	0	0.25	0	1.06	0.05	1	1.18	0.32	0	2.19	havana	antisense	9	12	+	13080660	13137579	3416
ENSG00000130881	LRP3	2.065	-2.4621	-0.397	0.0277043	0.244523	0.28	1.32	0.72	0.68	0	0.54	0	0.8	0.35	0.57	0	0	0.25	0.55	0	0.29	0.11	0.21	0.14	0.1	0	0.04	ensembl_havana	protein_coding	4	19	+	33668509	33698694	4016
ENSG00000152268	SPON1	2.0631	0.2785	2.3415	0.0134402	0.143017	0.19	0.8	0.05	1.56	0.48	2.45	0.91	3.8	2.58	2.79	0.01	1.16	11.77	3.33	0.16	2.05	1.4	0.62	0.13	0.07	0.21	2.16	ensembl_havana	processed_transcript	3	11	+	13983914	14289646	5639
ENSG00000179431	FJX1	2.0624	-0.5542	1.5081	0.0188457	0.185099	0.37	8.82	0	1.39	0	1.09	0	2.53	7.53	3.86	1.66	2.83	5.11	4.69	0	2.03	0.8	0.68	2.08	1.28	4.68	3.05	ensembl_havana	protein_coding	2	11	+	35639735	35642419	2685
ENSG00000128165	ADM2	2.0612	1.2375	3.2988	0.0511236	0.367141	0.72	3.99	0.36	3.07	0.67	1.95	0.34	5.88	3.52	6.38	1.73	3.06	10.92	12.29	0.36	2.35	2	2.59	0	0.03	0.36	2.24	ensembl_havana	protein_coding	3	22	+	50919985	50924869	4276
ENSG00000183801	OLFML1	2.0585	-1.0413	1.0172	0.00702596	0.0846502	0.08	1.05	0.05	1.41	2.39	3.09	0.48	2.94	0.26	1.96	0.07	1.69	0.17	1.76	0.28	0.19	0.22	0.21	0.71	0.08	0.15	2.57	ensembl_havana	protein_coding	5	11	+	7506619	7532608	3436
ENSG00000071242	RPS6KA2	2.055	3.678	5.733	0.000505775	0.00930364	9.91	11.74	2.06	11.39	4.37	7.15	18.19	21.07	8.92	20.12	0.29	4.02	8.01	14.99	2.4	8.7	5.81	5.25	0.65	6.24	1.88	7.8	ensembl_havana	protein_coding	14	6	-	166822852	167319939	8243
ENSG00000135744	AGT	2.0523	-4.5215	-2.4692	0.0203726	0.195556	0	0.53	0	0	0	0.03	0	0.6	0	0.37	0	0	0	0	0	0.62	0	0	0	0	0	0.27	ensembl_havana	protein_coding	1	1	-	230838269	230850043	2291
ENSG00000167383	ZNF229	2.0503	-2.6242	-0.5739	0.0988058	0.528355	0	0.69	0	0.21	0.05	0.24	0	0.26	2.08	2.99	0.22	2.41	0.58	1.86	0.36	0	0	0	0	0	0	0.53	ensembl_havana	protein_coding	5	19	-	44921685	44952766	5508
ENSG00000169085	C8orf46	2.0499	-2.6064	-0.5565	0.0183684	0.181712	0.09	0.18	0	0.5	0	0.09	0	0.07	0.47	0.78	1.02	0.05	0	0.2	0	0.42	0.48	0.02	0.06	12.83	0.05	2.56	ensembl_havana	protein_coding	15	8	+	67372238	67430759	5808
ENSG00000159263	SIM2	2.0496	-1.5821	0.4675	0.00589031	0.0732141	0.27	0.24	0.03	0.23	0.1	0.52	0.04	0.7	0.4	0.84	0.23	0.39	0.22	0.31	0	0.06	0.29	0.11	0.03	0.76	0	0.76	ensembl_havana	protein_coding	6	21	+	38071433	38122218	7652
ENSG00000259884	RP11-1100L3.8	2.0477	2.8554	4.9031	0.0662096	0.427066	1.51	36.74	11.9	6.64	0	11.02	16.67	54.97	0.33	31.47	91.23	208.48	238.37	147.44	4.63	45.85	120.62	96.02	101.76	337.48	42.84	138.33	havana	lincRNA	2	12	-	52452243	52453287	915
ENSG00000168386	FILIP1L	2.0442	2.4584	4.5026	0.00437347	0.0574402	6.18	7.76	1.48	16.78	0.91	8.53	4.01	20.09	4.81	23.28	5.7	9.64	0.37	10.39	1.69	8.81	24.2	9.4	1.24	1.14	2.27	3.12	ensembl_havana	protein_coding	10	3	-	99548985	99833357	5897
ENSG00000137460	FHDC1	2.0399	-2.4509	-0.411	0.0251232	0.227741	0.11	0.1	0	0.12	0.19	0.1	0	0.15	0.22	0.14	0.01	0.08	0	0.22	0.39	0.55	0.01	0.08	0	0	0	0.36	ensembl_havana	protein_coding	2	4	+	153857504	153900848	6593
ENSG00000026559	KCNG1	2.0376	-1.2474	0.7902	0.0506162	0.365266	0.3	1.81	1.7	1.63	0.29	0.27	0	1.22	5.55	5.15	0	0.1	4.41	1.05	0	3.61	0	1.05	0.12	0.07	0.6	0.8	ensembl_havana	protein_coding	7	20	-	49620193	49639666	6320
ENSG00000203747	FCGR3A	2.0349	-3.0936	-1.0587	0.048177	0.355648	0.2	1.57	0.13	0.32	0	0.25	0.42	0.91	0.51	0.14	0	0.54	0	0.77	0.31	8.9	0	0.03	0	0	0	0	ensembl_havana	protein_coding	8	1	-	161511549	161600917	2977
ENSG00000170421	KRT8	2.0343	-1.9193	0.1151	0.0306809	0.263188	0	4.84	0.08	2.32	0.06	0.6	0.27	2.17	9.64	12.67	0.18	1.26	0.7	10.28	3.1	11.76	0.15	1.73	0.17	0	0.25	1.24	ensembl_havana	protein_coding	18	12	-	53290977	53343738	5005
ENSG00000170356	OR2A20P	2.0297	-1.363	0.6667	0.143691	0.630646	11.26	3.73	0	1.49	2.14	3.97	1.24	1.86	0.45	1.9	1.62	0.62	0	0.91	0.03	0	0.03	0.05	0	5.55	0	0.03	havana	pseudogene	2	7	-	143947138	143950050	2913
ENSG00000132613	MTSS1L	2.0181	2.4544	4.4725	0.00765512	0.0907847	6.12	28.6	16.59	27.47	0.04	24.49	0	32.19	8.1	36.5	37.49	30.92	8.23	10.18	9.27	23.56	6.1	10.63	14.54	101.2	24.87	37.44	ensembl_havana	protein_coding	3	16	-	70695107	70719969	4992
ENSG00000123358	NR4A1	2.0177	4.3018	6.3195	0.0563744	0.3885	0.63	16.59	2.57	4.15	0.38	5.74	13.8	43.53	0.22	17.91	51.98	85.77	110.99	75.39	4.53	30.64	62.97	59.43	47.72	183.47	26	90.22	ensembl_havana	protein_coding	22	12	+	52416616	52453291	7290
ENSG00000230427	RP11-313A24.1	2.015	-3.1609	-1.1459	0.0239234	0.2193	0	0.06	0	1.3	0	0.29	2.62	0.53	0.74	0.36	0	1.23	0	0	0.22	0.53	0.6	0.7	0	2.18	0	0.71	havana	antisense	1	1	+	95527152	95533101	1096
ENSG00000268927	FLJ00418	2.0133	-0.0811	1.9322	0.0115341	0.126527	0.62	1.04	0.61	1.44	0	0.49	0.04	1.71	0.41	1.5	0.77	1.38	0	0.8	0.16	0.85	0.16	0.11	0.92	1.06	1.43	3.05	ensembl	protein_coding	1	16	+	70695570	70699739	4170
ENSG00000272734	ADIRF-AS1	2.0075	-1.4296	0.5779	0.0114782	0.126129	0	0.42	0.66	0.48	0	0.29	0.08	1.58	0.53	0.85	0.18	1.76	1.47	0.04	0.58	0.81	0.36	0.75	0.67	2	0.03	2.46	havana	processed_transcript	4	10	-	88725102	88731068	5748
ENSG00000196562	SULF2	2.0066	3.6835	5.6901	0.00646071	0.0789273	13.88	25.61	0.84	44.99	16.59	47.33	9.41	50.95	44.05	61.27	2.95	20.72	87	94.72	14.54	23.77	9.03	11	3.84	16.68	3.73	11.76	ensembl_havana	protein_coding	13	20	-	46285092	46415360	6657
ENSG00000130821	SLC6A8	2.0043	1.466	3.4703	0.00226185	0.0328952	4.39	4.98	0.61	3.64	3.33	2.22	0	5.44	0.93	8.05	0.86	2.3	2.14	4.38	0.3	3.76	3.01	1.4	0.44	5.23	1.2	3.34	ensembl_havana	protein_coding	10	X	+	152953554	152962048	5498
ENSG00000261553	RP11-29G8.3	2.0007	-1.0628	0.9379	0.00213715	0.0314575	2.5	1.15	0.74	0.06	0.15	0.74	0.23	0.58	0.17	0.95	0.16	1.44	0.12	0.9	0.24	0.5	0.34	0.49	0.02	0.83	0.02	1.09	havana	processed_transcript	2	13	+	76123909	76381256	4178
ENSG00000182580	EPHB3	1.9999	-0.4278	1.5721	0.0141507	0.148702	0.29	0.63	0.3	2.08	0	0.31	0.53	2.14	0.02	0.94	0.03	0.24	0.21	0.44	1.59	1.22	0.02	0.18	0.53	1.18	1.76	1.85	ensembl_havana	protein_coding	3	3	+	184279572	184300197	4532
ENSG00000205133	TRIQK	1.9967	0.6513	2.648	0.0344633	0.286564	0	4.92	3.76	5.58	0.45	3.62	1.26	6.1	0.08	3.42	8.06	7.47	0.25	2.9	5.13	7.68	0	0.44	5.59	2.45	5.61	7.73	ensembl_havana	protein_coding	23	8	-	93895758	94029901	6724
ENSG00000139971	C14orf37	1.9947	-0.9238	1.0709	0.0219251	0.205586	0.16	2.03	0	1.08	0.27	2.22	0.83	2.9	0.28	2.19	0.36	0.7	0.27	2.08	0.18	1.17	0	0.04	0.1	0.26	0.37	1.67	ensembl_havana	protein_coding	6	14	-	58466453	58764857	7565
ENSG00000260910	LINC00565	1.9942	-2.819	-0.8248	0.042089	0.326152	0	0.57	0.06	0.57	0	0.12	0.42	0.43	2.32	1.48	0	0.04	0.39	0.61	0	0.53	0.22	0.18	0	0	0	0.18	havana	lincRNA	1	13	-	114629487	114631817	2331
ENSG00000144821	MYH15	1.9907	-2.338	-0.3473	0.0482527	0.355926	0.04	0.21	0.02	0.23	0	0.5	0	1.07	0.36	0.48	0.06	0.65	0.02	0.08	0.18	0.34	0.02	0.04	0.02	0	0	0	ensembl_havana	protein_coding	3	3	-	108099216	108248169	7694
ENSG00000142733	MAP3K6	1.9893	-0.3984	1.5909	0.00495609	0.0639142	2.95	2.66	5.98	6.25	0.68	2.37	0.38	5.61	0.82	8.29	0	0.98	2.11	0.95	4.57	4.96	1.36	2.42	0.85	2.14	0.6	1.4	ensembl_havana	protein_coding	8	1	-	27681675	27693383	4951
ENSG00000088387	DOCK9	1.9892	1.7337	3.723	0.0749531	0.456507	11.23	8.63	1.14	3.16	6.19	8.12	12.14	8.64	2.46	5.74	5.33	7.43	20.66	15.88	1.62	5.58	7.32	2.51	0	0.74	0	1.72	ensembl_havana	protein_coding	16	13	-	99445741	99738879	10061
ENSG00000111816	FRK	1.989	-3.1524	-1.1634	0.0219163	0.205586	0.01	0.18	0	0.18	0.02	0.06	0.01	0.04	0.01	0.07	0	0.01	0	0.08	0.01	0.25	0.01	0	0	0	0	0.02	ensembl_havana	protein_coding	2	6	-	116252312	116381921	13318
ENSG00000185339	TCN2	1.9887	-2.4923	-0.5036	0.071569	0.444786	0.61	0.41	0	1.13	1.14	1.49	0.36	1.63	0	0.81	0	0.18	0.22	0	3.14	1.71	0	0.41	0	0	0	0.61	ensembl_havana	protein_coding	7	22	+	31002825	31023265	3122
ENSG00000256013	RP11-27M24.1	1.9866	-1.5589	0.4277	0.0462921	0.347796	10.63	12.22	0	3.99	12	15.95	0.41	9.23	5.61	6.12	1.23	0.41	0	3.06	8.17	3.88	0.42	1.04	0	0.52	0	2.79	havana	antisense	1	16	+	10623297	10625939	533
ENSG00000185437	SH3BGR	1.9858	-1.9124	0.0734	0.00539975	0.0685334	0.72	2.44	0.83	0.39	2.06	1.59	0	3.72	0.73	1.24	0.67	1.03	1.44	1.83	0.31	0.91	0	5.09	0.19	22.85	1.09	2.97	ensembl_havana	protein_coding	9	21	+	40817781	40887433	1495
ENSG00000182742	HOXB4	1.9853	-2.6633	-0.678	0.0672251	0.430872	0	0.15	2.39	1.65	0	0.44	0.56	0.57	0.19	0.41	0.53	0.15	0	0.02	0	0.05	0	0.18	0	0	0	0.21	ensembl_havana	protein_coding	1	17	-	46652875	46657473	3757
ENSG00000109452	INPP4B	1.9845	0.2512	2.2357	0.20859	0.719908	7.71	6.5	0.07	0.39	1.02	1.81	3.81	2.38	5.36	4.72	0.07	1.6	5.8	4.07	33.03	28.89	0	0.26	0	0	0	1.7	ensembl_havana	protein_coding	23	4	-	142944313	143768585	14153
ENSG00000130208	APOC1	1.9811	-2.4383	-0.4572	0.0679793	0.433225	0	1.08	2.02	3.28	0	3.93	0.58	15.43	0	0.8	0	2.36	0	6.5	5.84	55.84	4.66	3.87	0.53	0	1.76	0	ensembl_havana	protein_coding	10	19	+	45417504	45422606	1231
ENSG00000183086	GATSL1	1.9782	-3.3549	-1.3767	0.0320436	0.272328	0	0.6	0	1.33	0	1.11	0	0	0.6	0	0.55	0.37	0	0.65	0	0.89	0	1.27	1.01	2.43	0	0	ensembl_havana	protein_coding	1	7	+	74379083	74438803	990
ENSG00000090097	PCBP4	1.9771	0.7218	2.6989	0.0132246	0.141218	1.46	3.95	0.32	1.32	5.35	7.03	2.88	3.47	3.62	5.84	2.03	3.32	9	5.15	0.28	2.12	3.42	4.21	0	8.69	0.32	0.89	ensembl_havana	protein_coding	19	3	-	51991470	52002426	3686
ENSG00000124813	RUNX2	1.9769	3.6964	5.6734	0.0824102	0.481238	0.29	10.45	6.36	21.41	0.7	12.2	2.43	16.19	1.64	19.33	0.15	6.82	2.3	21.12	48.71	65.92	6.71	3.96	79.62	222.02	200.24	224.69	ensembl_havana	protein_coding	12	6	+	45295894	45632086	8191
ENSG00000162944	RFTN2	1.9732	0.8053	2.7785	0.00108863	0.0176465	1.03	3.01	0.07	6.55	0.41	4.55	6.65	4.75	1.01	7.97	0.24	2.42	1.71	5.69	0.23	4.73	0.22	0.17	0.32	35.32	0.97	3.78	ensembl_havana	protein_coding	4	2	-	198432948	198540769	6007
ENSG00000233523	PHBP5	1.9726	-3.6653	-1.6927	0.0480276	0.355013	0	1.16	0	0	0	2.21	0	0.53	1.58	0	0	0	0	0.65	1.97	1.02	0	2.7	0	3.07	0	0	havana	pseudogene	1	7	-	72602009	72602776	768
ENSG00000189058	APOD	1.9697	-3.6901	-1.7204	0.0291217	0.253005	0	1.89	0	1.04	0.13	0	0	0.13	0	1.96	0	0.29	0.11	4.19	0.26	0.62	0.51	0.15	0	0	0	0.46	ensembl_havana	protein_coding	5	3	-	195295573	195311076	2197
ENSG00000179869	ABCA13	1.9663	-3.7389	-1.7726	0.0278544	0.245284	0.03	0.11	0	0.03	0	0.11	0	0.34	0.01	0.03	0	0.02	0	0.1	0.72	0.15	0	0	0	0	0	0.03	ensembl_havana	protein_coding	7	7	+	48211055	48687092	18580
ENSG00000273038	RP11-479G22.8	1.9655	-1.1964	0.7691	0.0113598	0.125329	0.52	1.92	0	0.61	0.11	0.29	0.49	2.03	0.6	1.05	0.83	0.53	1.5	1.28	0	2.57	0.86	0.38	0	0.48	0.41	1.01	havana	lincRNA	1	10	-	33176189	33178239	2051
ENSG00000198046	ZNF667	1.9634	0.0047	1.9681	0.122044	0.591498	0	0.54	0	1.61	4.36	5.83	7.16	5.88	6.9	6.74	0.68	1.31	25.49	7.79	1.85	0.18	2.99	2.5	0	0.37	0	0.08	ensembl_havana	protein_coding	8	19	-	56950694	56989434	9129
ENSG00000138615	CILP	1.9629	-2.943	-0.98	0.0371361	0.299973	0	0.43	0	0.06	0.07	0	0	0.18	0.1	0.57	0.05	0.07	0.07	0.57	0	0.56	0	0.03	0	0.1	0.3	0.02	ensembl_havana	protein_coding	1	15	-	65488337	65503826	4454
ENSG00000166780	C16orf45	1.9613	0.7521	2.7135	0.0090163	0.104256	6.57	10.34	0.56	2.88	0.27	3.46	8.2	12.39	3.38	6.62	1.56	4.41	5.91	4.89	1.69	2.65	0.34	0.68	0.32	14.74	0.14	3.83	ensembl_havana	protein_coding	11	16	+	15528152	15718885	3688
ENSG00000178222	RNF212	1.9511	-2.1042	-0.153	0.147158	0.635586	27.48	6.3	0	1.69	0	2	0	1.56	0.1	2.18	0	0.88	32.21	23.97	1.86	0.52	0.07	0	0	0	0	0.38	ensembl_havana	protein_coding	15	4	-	1050038	1107350	5000
ENSG00000214248	AC010336.1	1.9498	-2.3341	-0.3842	0.0238366	0.218817	0.06	0.15	0.13	0.09	0	0.33	0	0.17	0.02	0.25	0	0.17	0.3	1.58	0.06	0.76	0.05	0.06	0.11	0	0.01	0.08	ensembl	protein_coding	1	19	-	7963689	7968427	4739
ENSG00000214063	TSPAN4	1.9486	1.4474	3.3961	0.00011411	0.00265169	3.12	12.69	2.38	11.55	1.22	10.24	1.88	15	2.99	21.9	1.36	4.15	1.6	5.77	3.36	13.75	2.09	2.69	1.35	2.4	3.45	14.12	ensembl_havana	protein_coding	20	11	+	842808	867116	5841
ENSG00000232833	FAM27E3	1.948	-3.2276	-1.2796	0.0203141	0.195431	0	0.24	0	0.14	0.52	0.36	0	0.85	1.38	0.32	0.05	0.11	0	0.45	0	0.49	0.36	1.69	0	0.1	0	0	ensembl_havana	protein_coding	1	9	-	67784944	67786624	1506
ENSG00000178209	PLEC	1.9469	5.7749	7.7218	9.93464e-05	0.00236575	6.66	18.23	1.16	10.06	6	10.88	9.12	18.67	6.1	22.23	3.82	8.14	12.33	19.96	7.06	24.31	6.08	7.29	0.55	18.39	2.16	13.84	ensembl_havana	protein_coding	15	8	-	144989321	145050902	16985
ENSG00000182118	FAM89A	1.9468	-0.3784	1.5684	0.0195647	0.190377	8.98	7.92	4.56	4.34	0.38	1.94	0.34	4.57	1.69	3.35	0.59	0.86	0.31	1.87	0.26	2.22	0.2	0.54	1.13	4.68	0	0.58	ensembl_havana	protein_coding	3	1	-	231154704	231175992	2394
ENSG00000151320	AKAP6	1.941	-1.2221	0.7189	0.120771	0.588934	0	4.07	0	0.06	0.94	0.13	0.16	0.91	2.31	1.2	0.09	0.06	11	0.72	0.49	1.77	0.05	0.44	0	0	0	0.53	ensembl_havana	protein_coding	15	14	+	32798479	33300567	13428
ENSG00000132849	INADL	1.9402	-1.4005	0.5397	0.0570933	0.390245	0.03	0.28	0	0.49	4.21	0.59	2.74	1.35	1.4	0.99	0.01	0.84	2.5	3.31	0.18	0.42	0	0.06	0	0.01	0.1	0.27	ensembl_havana	protein_coding	14	1	+	62208149	62629592	11456
ENSG00000170561	IRX2	1.9381	-1.0422	0.8959	0.24705	0.75995	0.11	0.77	0	0.07	50	41.37	2.62	0.35	0	0.07	24.53	21.57	8.53	3.77	0	0.14	0	0.03	0	2.75	0	0.12	ensembl_havana	protein_coding	3	5	-	2745959	2752969	3581
ENSG00000161281	COX7A1	1.9371	-1.099	0.8381	0.00762531	0.090679	1.03	11.1	0	7.95	0.82	1.88	0.51	11.94	1.73	10.19	1.31	1.65	2.06	2.11	1.02	3.24	0	5.46	1.09	0.51	1.36	10.67	ensembl_havana	protein_coding	4	19	-	36641824	36643771	1006
ENSG00000026103	FAS	1.9347	1.1606	3.0953	1.81663e-05	0.000558318	1.3	8.47	1.38	7.41	0.68	4.19	1.72	7	0.35	2.92	0.68	2.09	1.68	4.16	3.84	4.26	2.63	6.31	0.63	4.79	1.78	5.28	ensembl_havana	protein_coding	16	10	+	90750414	90775542	3562
ENSG00000139269	INHBE	1.9331	-0.6908	1.2423	0.064434	0.420405	0.04	1.41	0.28	1.27	0.04	0.82	0	8.89	0.75	2.14	0.46	0.17	5.84	6.75	0.19	5.28	0.79	1.15	0.27	0	0.34	0.91	ensembl_havana	protein_coding	4	12	+	57846106	57853063	3015
ENSG00000175866	BAIAP2	1.933	0.0407	1.9737	0.00845347	0.0991184	2.9	6.95	0.75	3.24	4.19	3.79	1.8	5.93	1.91	9	0	1.44	2	4.2	4.44	2.5	1.25	5.18	0.67	2.29	0.82	0.53	ensembl_havana	protein_coding	31	17	+	79008948	79091232	10262
ENSG00000118985	ELL2	1.9324	3.4478	5.3802	3.14511e-05	0.000874495	6.61	19.2	5.02	22.18	11.09	16.89	13.31	25.95	6.45	45.6	1.07	7.61	11.46	16.81	7.54	37.67	26.77	24.67	0.53	29.81	6.84	26.96	ensembl_havana	protein_coding	8	5	-	95220802	95297775	7246
ENSG00000171843	MLLT3	1.9322	0.3901	2.3223	0.04137	0.323083	0.05	1.71	0.72	2.25	0.11	0.91	5.51	1.99	0.53	2.01	0.07	1.78	0.23	1.1	59.8	44.21	0.13	0.85	1.47	4.24	1.67	2.37	ensembl_havana	protein_coding	10	9	-	20341663	20622542	8129
ENSG00000237697	LINC00312	1.9314	-3.8952	-1.9638	0.0444956	0.338389	0	0.65	0	0.04	0	0	0.24	0.81	0.04	1.07	0	0	0.16	0.73	0	0.26	0	0	0	0.04	0	0.1	havana	lincRNA	1	3	+	8613468	8615561	2094
ENSG00000072422	RHOBTB1	1.9311	0.7544	2.6854	0.135713	0.616734	0	2.52	0	3.06	0	1.63	1.14	3.65	4.45	5.36	12.21	10	0.61	3.1	0.78	2.01	0.72	0.75	0.41	0	1.7	2.3	ensembl_havana	protein_coding	6	10	-	62629196	62761198	4841
ENSG00000140545	MFGE8	1.9302	3.9888	5.919	2.58497e-05	0.000750188	19.11	60.39	19.25	48.12	13.14	31.67	9.22	31.62	9.11	71.5	20.26	22.71	2.93	43.22	7.32	30.44	11.16	12.85	14.68	68.8	33.34	58.74	ensembl_havana	protein_coding	16	15	-	89441916	89456642	4744
ENSG00000258643	BCL2L2-PABPN1	1.9289	-2.0198	-0.0909	0.0837948	0.486203	1.03	1.65	0.62	0	0.48	0	6.08	4	0.35	3.19	0.16	2.37	0	1.38	3.43	1.64	0.22	1.17	0	1.29	0	2.18	havana	protein_coding	3	14	+	23776044	23794578	1548
ENSG00000134107	BHLHE40	1.9288	4.9271	6.856	0.0312109	0.266547	20.98	69.18	1.19	14.7	2.67	8.02	33.19	122.46	4.58	16.05	1.34	3.82	103.93	121.09	57.48	81.31	102.7	192.46	1.3	57.86	20.12	63.52	ensembl_havana	protein_coding	3	3	+	5020801	5027008	3837
ENSG00000104432	IL7	1.9286	-3.5081	-1.5796	0.0217536	0.205061	0	0.08	0	0.13	0	1.97	0	0.76	1.27	0.92	0	0.04	0	0.18	0	0.38	0	0	0.09	0.24	0.5	2.14	ensembl_havana	protein_coding	10	8	-	79587978	79717758	3392
ENSG00000204217	BMPR2	1.9259	4.3216	6.2476	0.00217773	0.0318471	6.35	14.37	0.27	6.03	10.63	12.17	2.97	9.79	2.48	8.62	9.65	10.07	2.03	7.84	2.21	7.65	1.45	2.82	0.2	1.59	0.64	4.65	ensembl_havana	protein_coding	3	2	+	203241659	203432474	11893
ENSG00000241697	TMEFF1	1.9191	-2.7027	-0.7836	0.0364926	0.297542	2.01	1.16	0	0.26	0.08	0.29	0.16	0.45	0.09	0.41	0	0.72	1.33	0.78	0.07	0.13	0	0.28	0	0	0	0.1	ensembl_havana	protein_coding	2	9	+	103204560	103339918	2690
ENSG00000236233	RP11-12A20.7	1.9179	-2.3429	-0.425	0.050352	0.364905	0	0.49	0.48	0.04	0.26	1.74	1.36	0.48	0.19	0.75	0	0.89	0.99	0.04	0	0.53	0.31	1.1	0	0	0.03	0.49	ensembl_havana	pseudogene	2	9	+	67792167	67794649	2483
ENSG00000196924	FLNA	1.9166	6.9642	8.8809	3.51435e-05	0.000959143	86.93	276	38.7	287.82	15.82	78.98	42.22	370.03	62.65	297.94	40.61	89.12	39.44	179.63	224.29	379.07	53.32	119.3	34.49	171.74	145.45	282.48	ensembl_havana	protein_coding	18	X	-	153576892	153603006	10585
ENSG00000174640	SLCO2A1	1.9121	-4.0357	-2.1237	0.0563791	0.3885	0.07	0.62	0	0.18	0	0	0	0.72	0	0.41	0	0	0.55	0.76	0	1.46	0	0	0	0	0	0	ensembl_havana	protein_coding	8	3	-	133651540	133771028	5283
ENSG00000223573	TINCR	1.9113	-2.5174	-0.6061	0.0370473	0.299566	0.1	0.08	0	0	0	0.08	0	0.16	0.61	0.44	0.04	0.37	0	1.05	0.14	0.14	2.25	0.22	0.02	1.64	0	0.08	ensembl_havana	lincRNA	3	19	-	5558178	5568045	3925
ENSG00000067177	PHKA1	1.9108	-1.217	0.6938	0.000823206	0.0139963	0.18	0.31	0	0.38	0.07	0.19	0.04	0.69	0.12	0.25	0.18	0.53	0.54	0.16	0.11	0.23	0.1	0.12	0.09	0.62	0.03	0.2	ensembl_havana	protein_coding	5	X	-	71798664	71934167	6350
ENSG00000141150	RASL10B	1.91	-2.7488	-0.8388	0.0821013	0.480156	0	0.48	0.04	0.43	0	1.03	0	0.47	0	0.57	0.9	0.4	0	0.73	0.14	0	1.35	0.96	0.02	0	0	0	ensembl_havana	protein_coding	2	17	+	34058668	34070540	3502
ENSG00000150672	DLG2	1.9096	-1.9969	-0.0874	0.0636782	0.417194	1.4	1.44	0	1.46	1.1	2.18	0.19	2.42	0.23	0.66	0.07	0.92	0.19	1.77	0.56	0.7	0	0.52	0	0	0.05	0	ensembl_havana	protein_coding	33	11	-	83166055	85338966	16089
ENSG00000179604	CDC42EP4	1.9058	0.6397	2.5454	0.0763603	0.461738	1.58	3.55	2.09	4.01	3.22	5.55	2.56	5.61	0.16	5.05	0.39	1.38	0.89	3.39	3.25	3.53	0.96	3.63	0.07	0	0.02	3.09	ensembl_havana	protein_coding	8	17	-	71279763	71308314	5007
ENSG00000156869	FRRS1	1.9045	-2.5145	-0.6099	0.0570459	0.390195	0	0.21	0.19	1.01	0.08	0.53	1.21	0.37	0	0.76	0	0.3	0	0	2.06	1.52	0.03	0.31	0.05	0	0.03	0.37	ensembl_havana	protein_coding	5	1	-	100174259	100232187	3887
ENSG00000147799	ARHGAP39	1.904	-2.701	-0.797	0.075261	0.457679	0	0.24	0.18	0.25	0	0.08	0.44	0.41	5.27	5.51	0.06	0.51	0.02	0.19	0	0.54	0	0.26	0	0	0	0.23	ensembl_havana	protein_coding	4	8	-	145754563	145911194	5012
ENSG00000121690	DEPDC7	1.903	-1.9322	-0.0292	0.0284288	0.249136	0.34	0.29	0.31	1.28	0.21	1.04	0	0.73	0	1.26	0.41	0.77	0	0.29	0	1.14	0	0.21	5.84	0.28	2.24	3.28	ensembl_havana	protein_coding	4	11	+	33037410	33055128	3326
ENSG00000100985	MMP9	1.902	-3.0669	-1.1649	0.110215	0.561232	0.29	0.1	0	1.09	0.14	0.72	0	0.29	0.08	0	0	0	0	11.07	0.06	4.78	0	0.09	0.06	0	0.06	0	ensembl_havana	protein_coding	1	20	+	44637547	44645200	2336
ENSG00000138835	RGS3	1.9006	1.7672	3.6678	0.000492525	0.00908597	1.85	6.51	0.64	7.1	3.87	11.36	0.24	15.79	4.71	13.58	3.47	6.32	1.53	4.38	16.33	15.47	3.13	3.23	3.14	11.51	4.29	10.42	ensembl_havana	protein_coding	30	9	+	116207011	116360018	13690
ENSG00000006118	TMEM132A	1.8997	0.1466	2.0464	0.00361908	0.049004	0.8	3.8	0.63	2.95	1.33	5.61	3.39	8.38	0.58	9.17	1.96	6.81	0.71	6.7	0	3.66	1.06	3.3	0.46	1.37	0.85	4.73	ensembl_havana	protein_coding	15	11	+	60691935	60704631	7271
ENSG00000129946	SHC2	1.8983	-4.1712	-2.273	0.0303042	0.261004	0	0.31	0	0.49	0	0.23	0	0.85	0.06	0.8	0	0	0	0	0.06	0	0	0.42	0	0	0	0	ensembl_havana	protein_coding	8	19	-	416583	460996	4796
ENSG00000077585	GPR137B	1.8976	0.3973	2.2949	0.000796873	0.0136169	2	4.33	1.24	3.66	1.21	3.94	3.85	4.97	3.45	5.07	0.87	2.91	0.45	1.21	2.52	8.06	0.3	0.95	0.19	1.77	0.26	4.09	ensembl_havana	protein_coding	5	1	+	236305832	236385165	2279
ENSG00000168487	BMP1	1.8927	2.4828	4.3755	2.17504e-05	0.000644836	1.26	7.35	3.08	5.49	1.97	4.47	0.82	9.14	5.09	12.18	1.46	3.32	2.75	7.43	7.19	10.93	1.22	4.12	2.66	3.28	2	6.77	ensembl_havana	protein_coding	19	8	+	22022249	22069839	7471
ENSG00000187942	LDLRAD2	1.8916	2.1255	4.0171	0.00311994	0.0434061	6.61	12.62	1.97	11.78	0.19	2.54	5.22	10.92	0.62	17.89	1	5.18	1.05	14.64	26.94	15.97	4.23	2.55	1.05	19.79	2.18	6.84	ensembl_havana	protein_coding	3	1	+	22138758	22151714	4490
ENSG00000175106	TVP23C	1.8881	-0.9069	0.9812	0.0810977	0.477481	0	1.97	0	5.55	1.12	2.49	1.04	4.7	0.53	3.84	2.49	4.3	0	0.19	15.8	10.44	0.36	1.7	0.11	0	1.77	3.2	ensembl_havana	protein_coding	11	17	-	15341205	15466909	5748
ENSG00000151208	DLG5	1.8859	2.9504	4.8362	0.00170593	0.0260506	2.08	8.72	2.73	4.61	8.8	12.77	0.26	10.54	4.83	9.33	0.78	3.47	5.84	9.03	6.6	12.05	2.6	3.96	0.95	1.45	0.98	4.5	ensembl_havana	protein_coding	11	10	-	79550549	79686378	10365
ENSG00000171208	NETO2	1.8853	-0.2218	1.6635	0.0702676	0.441302	0	0.57	0.19	0.32	0.01	1.68	0.3	2.19	13.32	8.68	0.04	1.31	0.01	1.89	10.01	11.51	0.12	0.5	11.29	13.85	1.39	1.3	ensembl_havana	protein_coding	5	16	-	47111614	47177908	7481
ENSG00000125648	SLC25A23	1.8807	2.1088	3.9894	0.0180278	0.179679	1.5	3.24	2.84	5.94	0.19	1.65	0.42	5.41	1.67	7.64	18.7	16.64	11.4	9.07	0.2	3.42	0.65	1.58	7.88	20.07	7.36	9.3	ensembl_havana	protein_coding	14	19	-	6436090	6465214	4859
ENSG00000135549	PKIB	1.8805	-2.5513	-0.6708	0.025047	0.227218	0	0.42	1.43	1.49	0	0.55	0	1.85	0.41	1.19	0.36	0.86	1.09	0	1.18	1.89	0	0.3	0.19	9	0.04	0.4	ensembl_havana	protein_coding	9	6	+	122793076	123047518	3270
ENSG00000247095	MIR210HG	1.8804	-0.5125	1.3679	0.0805317	0.47619	1.42	8.1	0	3.06	1	0.86	0	10.26	0.19	3.19	0.39	1.83	39.2	22.42	0.08	11.17	6.03	5.09	0.55	0	1.99	3.84	havana	lincRNA	4	11	-	565660	568457	2321
ENSG00000121753	BAI2	1.8789	-2.1187	-0.2399	0.056087	0.387216	0.09	0.5	1.65	1.02	0	1.51	0	1.07	0.33	3.59	1.38	0.52	0	0	0	2.97	0.16	0.41	0.35	0	0.55	1.1	ensembl_havana	protein_coding	21	1	-	32192718	32230494	7761
ENSG00000142178	SIK1	1.8787	3.5828	5.4615	0.0132043	0.141218	9	26.33	1.6	3.93	0.25	1.13	9.42	17.95	3.19	13.59	1.22	4.15	17.82	32.59	1.09	11.87	31.6	36.52	3.08	22.45	2.2	14.81	ensembl_havana	protein_coding	2	21	-	44834395	44847008	4886
ENSG00000163251	FZD5	1.878	0.6718	2.5499	0.00160416	0.0247321	0.45	0.61	0.81	1.67	0.25	0.81	0.07	1.15	0.28	1.03	0.29	0.74	0.11	0.62	0.99	2.58	0.16	0.19	0.17	2.74	0.09	0.51	ensembl_havana	protein_coding	1	2	-	208627310	208634287	6708
ENSG00000185634	SHC4	1.8778	-3.1866	-1.3088	0.0511024	0.367141	0.5	0.15	0.71	0.23	0	0.04	0	0.22	0	0.88	0	0.02	0	4.22	0.76	0.37	0	0.1	0	0	0.36	0.32	ensembl_havana	protein_coding	6	15	-	49115932	49255641	6063
ENSG00000101115	SALL4	1.8777	-3.5804	-1.7027	0.0521841	0.372431	0	0.12	0	0.02	0	0.16	0	1.75	0	0.26	0.61	2.51	0.31	1.83	0	0.81	0	0	0.4	0	0	0.14	ensembl_havana	protein_coding	5	20	-	50400581	50419059	4061
ENSG00000158869	FCER1G	1.8762	-2.7691	-0.8929	0.171848	0.674115	0	1.13	1.37	6.44	0	2.99	0	9.66	0	0.2	0	0	1.26	0.38	44.92	120.92	0	0	0	0	0.74	4.83	ensembl_havana	protein_coding	3	1	+	161185024	161190489	964
ENSG00000102302	FGD1	1.8739	0.8106	2.6845	0.0228879	0.212234	5.81	4.63	0	1.26	5.2	4.31	1.05	2.16	0.55	2.5	0.05	0.54	1.16	0.53	1.03	1.77	0.36	0.56	0.04	1.32	0.45	1.32	ensembl_havana	protein_coding	1	X	-	54471887	54522599	4275
ENSG00000263171	RP11-542C16.1	1.8739	0.3137	2.1877	0.00260565	0.03722	5.35	27.16	3.95	25.47	6.2	22.83	0	18.88	2.34	21.8	16.04	19.27	7.22	34.79	1.48	15.46	3.79	10.39	10.47	1.93	9.39	14.02	havana	antisense	1	17	-	7256006	7258263	421
ENSG00000188933	USP32P1	1.871	-0.3996	1.4715	0.00578888	0.072309	0.29	2.61	0.19	3.1	0.16	2.27	0.76	5.2	1.66	4.41	0.37	1.07	0.82	0.58	0.11	0.67	0.44	0.98	0.05	0.08	0.74	3.75	havana	pseudogene	11	17	+	16689803	16707769	7676
ENSG00000167178	ISLR2	1.8702	-3.8927	-2.0225	0.0748094	0.456231	0.22	2.48	0	0	0.48	0	0	0.17	0.22	0.54	0	0	0	0.36	0	0.33	0	0.33	0.15	0	0	0	ensembl_havana	protein_coding	13	15	+	74392652	74430881	6117
ENSG00000172216	CEBPB	1.8665	1.1695	3.036	0.0251284	0.227741	5.96	12.91	1.09	3.95	2.41	4.87	0.73	8.61	6.31	11.54	0.08	2.24	12.53	10.75	6.45	13.83	2.03	2.26	0.61	0.86	0.08	1.59	ensembl_havana	protein_coding	1	20	+	48807376	48809212	1837
ENSG00000262712	RP11-295D4.1	1.8652	-0.651	1.2142	0.00200202	0.0297688	0.3	2.3	0.07	1.51	0.4	1.06	0.69	2.31	0.63	2.32	0.33	1.46	0.24	3.84	0.04	1.52	0.68	0.26	1.05	0.42	0.36	0.64	havana	sense_intronic	1	16	-	4385871	4387819	1949
ENSG00000170899	GSTA4	1.8631	0.5389	2.402	0.000302614	0.00597189	4.56	7.27	3.26	6.48	1.25	6.59	0.88	7.72	4.81	7.13	0.48	3.62	1.36	3.23	1.5	2.03	0.28	1.89	1.1	3.44	0.76	4.31	ensembl_havana	protein_coding	7	6	-	52842751	52860176	2170
ENSG00000150961	SEC24D	1.8618	4.3401	6.2019	7.27124e-07	3.83304e-05	14.88	50.41	10.63	38.45	17.53	32.11	21.16	62.76	6.61	73.8	17.09	21.51	26.69	63.46	33.62	66.65	17.83	22.15	5.87	23.99	10.93	42.63	ensembl_havana	protein_coding	16	4	-	119643978	119759838	9938
ENSG00000154874	CCDC144B	1.86	0.6086	2.4687	0.0466809	0.349082	0.02	0.52	0	4.54	0.18	1.34	0.14	6.91	2.85	4.23	0.21	1.87	0.05	0.31	10.9	9.49	0.25	0.06	2.66	1.43	0.78	1.54	ensembl_havana	pseudogene	10	17	-	18441117	18528930	10105
ENSG00000163785	RYK	1.8595	1.9601	3.8196	0.02428	0.222145	4.55	12.33	0	5.5	13.43	15.94	15.83	11.3	3.56	10.87	1.3	3.56	8.53	19.07	16.67	22.15	2.68	2.38	0.6	0.82	0.15	2.13	ensembl_havana	protein_coding	10	3	-	133784147	133969689	7992
ENSG00000122386	ZNF205	1.857	-3.6494	-1.7925	0.0270159	0.240098	0.09	0.58	0	1.59	0	0.19	0.27	0.75	0	1.16	0	0.14	0.73	0	0	0.14	0	0.34	0	0	0.11	0.48	ensembl_havana	protein_coding	5	16	+	3162561	3170518	2330
ENSG00000151117	TMEM86A	1.8532	-1.1945	0.6587	0.0442039	0.337243	0.08	0.11	0.07	0.12	1.27	1.34	0.67	2.64	0	0.58	0.78	1.24	0	0.18	0.06	2.16	0	0.04	0.8	3.07	0.62	1.56	ensembl_havana	protein_coding	5	11	+	18714669	18726332	4243
ENSG00000235649	MXRA5P1	1.8529	-4.5215	-2.6686	0.0600807	0.402449	0	0.49	0	0	0	0	0	0	0	0	0	0	0	0.35	0	0.2	0	0.06	0	0	0	0	havana	pseudogene	1	Y	+	14077914	14108092	8000
ENSG00000134030	CTIF	1.8435	2.9647	4.8081	0.0135429	0.143649	16.96	31.72	0.72	5.9	23.93	21.15	20.84	28.6	16.71	30.01	2.67	7.18	15.31	41.24	16.85	23.41	9.35	12.71	1.25	6.72	0.07	13.17	ensembl_havana	protein_coding	11	18	+	46065417	46389588	8100
ENSG00000254726	MEX3A	1.8427	0.2346	2.0773	0.0372866	0.300658	0.15	0.66	0.17	0.86	0.6	1.85	0.75	0.66	0.41	0.6	1.69	0.71	0.44	2.6	0.76	1.03	1.17	0.84	0	0.21	0	0.16	ensembl_havana	protein_coding	2	1	-	156041804	156051789	6124
ENSG00000204682	CASC10	1.8424	-3.9534	-2.111	0.0444839	0.338389	0	0.13	0.03	0.11	0	0	0	0.14	0	0.34	0	0.08	0	0	0.27	0.52	0	0.14	0	0	0	0	ensembl_havana	protein_coding	1	10	-	21781587	21786191	3801
ENSG00000242252	BGLAP	1.841	-2.4638	-0.6228	0.0505533	0.365187	0.45	1.38	0	3.35	0.36	1.92	0	2.64	1.71	5.09	0	1.58	0	2.58	1.15	0.39	0.83	0.88	0.43	0	0	0	ensembl_havana	protein_coding	2	1	+	156211753	156213112	1190
ENSG00000179104	TMTC2	1.8376	-1.2074	0.6302	0.0984184	0.52719	0.04	0.34	0.98	1.44	0	0.05	0	0.09	0.14	0.44	0.05	0.34	0	0.75	0.33	0.36	0	0.1	5.27	3.87	1.48	1.58	ensembl_havana	protein_coding	5	12	+	83080659	83528649	8319
ENSG00000233452	STXBP5-AS1	1.8372	-3.6524	-1.8151	0.0281303	0.247375	0	0.08	0	0.17	0.04	0.98	0	0.33	0	0.58	0.15	0.43	0	0	0.05	0.03	0	0	0.04	0.03	0	0.64	havana	antisense	9	6	-	147163037	147525750	6011
ENSG00000170035	UBE2E3	1.8371	2.6101	4.4472	0.0352467	0.29119	26.45	32.81	8.67	20.65	0.08	15.54	22.18	24.09	1.93	12.16	39.16	47.27	0	8.11	35.2	31.98	18.64	16.18	9.03	7.12	2.35	7.81	ensembl_havana	protein_coding	14	2	+	181831975	181941312	3004
ENSG00000206559	ZCWPW2	1.8367	-2.4288	-0.5921	0.0167356	0.169123	0.49	1.2	0	1.18	0	1.53	0	0.45	0.17	1.38	0.61	0.61	0	0.62	0.19	0.52	0.63	0.64	0.41	0	0	0.46	ensembl_havana	protein_coding	6	3	+	28390637	28579613	2899
ENSG00000153234	NR4A2	1.8349	3.1846	5.0195	0.0188877	0.185228	1.16	9.42	6.66	4.96	0.29	2.22	1.81	31.84	1.2	6.08	2.11	7.5	30.86	26.41	1.69	17.14	13.11	14.92	14.4	58.53	4.33	19.96	ensembl_havana	protein_coding	11	2	-	157180944	157198860	3967
ENSG00000137942	FNBP1L	1.8286	2.9501	4.7787	0.0132359	0.141248	0.39	3.14	6.16	9.64	9.52	14.18	5.76	8.54	0.66	4.39	0.12	1.84	3.38	9.3	12.59	17.98	3.99	4.21	2.11	15.31	3.09	6.35	ensembl_havana	protein_coding	7	1	+	93913688	94020218	5798
ENSG00000049449	RCN1	1.8281	5.891	7.7191	6.36726e-08	4.95515e-06	33.78	145.73	52.62	164.37	33.22	135.79	12.39	275.87	33.13	224.46	26.86	82.13	37.15	125.17	72.29	131.87	37.56	64.49	58.56	177.78	40.04	107.71	ensembl_havana	protein_coding	11	11	+	31833939	32127301	7225
ENSG00000240583	AQP1	1.827	-2.2003	-0.3733	0.0591648	0.399142	0.15	0.61	0.05	1.23	0.47	0.13	0	1.41	0.07	2.42	0.08	0.91	0.23	0.24	0.36	1.92	0	0.08	0.08	0	0.03	0	ensembl_havana	protein_coding	6	7	+	30893010	30965131	3888
ENSG00000246100	LINC00900	1.8263	-3.5848	-1.7585	0.0481874	0.355648	0	0.56	0	0.42	0	0.14	0	0.7	0	0.87	0	0.29	0	0.09	0	0	0	0	0.81	0	0.36	0.51	havana	lincRNA	6	11	-	115624966	115631345	4766
ENSG00000197928	ZNF677	1.8189	0.922	2.7409	0.0850649	0.488557	0	3.51	0.01	4.65	8.72	16.23	13.39	12.99	13.97	10.38	7.61	11.42	18.45	9.69	14.9	6.02	0.06	0.61	0.02	10.49	0.05	2.65	ensembl_havana	protein_coding	11	19	-	53731577	53758151	14542
ENSG00000166086	JAM3	1.8188	2.4412	4.26	0.000636823	0.0113036	2.39	9.57	1.26	8	0.86	5.76	2.26	9.5	6.44	14.4	0.86	6.52	1.32	4.69	0.93	6.12	3.64	3.17	1.95	0.9	2.1	8.67	ensembl_havana	protein_coding	9	11	+	133938820	134021896	5451
ENSG00000070614	NDST1	1.8179	4.6021	6.42	6.46426e-06	0.000233356	9.45	30.8	1.92	18.17	8.53	14.71	6.19	27.03	1.98	27.79	2.06	8.56	4.02	14.1	5.73	17.17	9.63	13.7	4.49	30.47	6.84	12.23	ensembl_havana	protein_coding	8	5	+	149865381	149937773	9043
ENSG00000124256	ZBP1	1.8175	-3.209	-1.3916	0.0813268	0.477586	0	0.94	0	0	0.6	0.49	0.85	0.92	1.97	0.19	0	0.02	0	2.92	0	0.59	0	0.77	0.01	0	0	0	ensembl_havana	protein_coding	11	20	-	56178902	56195632	5413
ENSG00000159640	ACE	1.81	-3.0464	-1.2363	0.0629915	0.414366	0	0.25	0.05	0.62	0.83	0.43	0	0.96	0	0.13	0	0	0.45	2.08	0.48	1.07	0.57	0.07	0	0.06	0	0	ensembl_havana	protein_coding	25	17	+	61554422	61599205	10469
ENSG00000133612	AGAP3	1.8088	0.3933	2.2021	0.0504771	0.365187	1.66	4.9	0	2.87	2.58	6.04	1.4	10.05	11.85	12.26	0.85	1.55	1.47	7	2.25	4.67	1.64	3.52	0.27	0.27	0.08	2.62	ensembl_havana	protein_coding	25	7	+	150782918	150841523	11032
ENSG00000135709	KIAA0513	1.8078	1.2716	3.0794	0.00479515	0.0620467	1.9	1.23	1.35	2.91	0.95	1.62	0.85	2.43	0.41	0.97	0.02	0.45	0.33	2.85	1.39	1.13	0.6	1.1	0.95	21	0.5	1.71	ensembl_havana	protein_coding	7	16	+	85061375	85127836	8819
ENSG00000172296	SPTLC3	1.8041	-0.669	1.1351	0.10972	0.560805	0.26	2.65	0.23	2.39	0	2.13	3.23	9.31	0	1.15	0.09	0.13	16.42	8.82	1.27	2.77	2.84	2.59	0	0	0.26	1.87	ensembl_havana	protein_coding	7	20	+	12989627	13147411	6377
ENSG00000242488	RP11-270M14.1	1.8034	-2.6194	-0.816	0.0881108	0.497751	0.78	0.61	0	0.2	0	0	0	0.97	0.65	0.21	0.16	0.19	0	5.34	1.56	1.43	2.4	0.73	0	20.01	0	0.48	havana	pseudogene	1	14	-	76304500	76305457	958
ENSG00000104177	MYEF2	1.8033	0.1021	1.9054	0.145852	0.633466	0	1.2	0	1.4	0.15	0.64	6.38	3.71	1.44	3.91	29.22	38.58	0	2.51	0.54	1.65	0	0.64	6.01	5.73	14.36	25.41	ensembl_havana	protein_coding	14	15	-	48431625	48470714	9261
ENSG00000138336	TET1	1.8029	0.9759	2.7789	0.0234328	0.216025	0.03	0.39	0.23	1.14	0.2	0.85	0.13	1.94	0.31	1.05	0.52	0.22	1.75	1.27	0.71	1.48	0	0.19	0.8	1.95	0.23	0.42	ensembl_havana	protein_coding	1	10	+	70320413	70454239	9288
ENSG00000100228	RAB36	1.8027	-0.924	0.8788	0.0183781	0.181712	0.12	1.18	0	0.7	0.92	0.5	0.88	1.48	0.8	0.76	0.11	0.25	0.17	2.18	0.04	0.41	0.31	0.27	0.15	0.02	0.04	0.73	ensembl_havana	protein_coding	3	22	+	23487513	23506537	4107
ENSG00000107338	SHB	1.8002	-0.9153	0.8849	0.111916	0.565569	0.55	1.32	0.14	1.03	0	0.31	1.63	1.22	0.52	2.49	0	0.17	5.31	2.12	3.58	2.59	0.78	0.65	0.02	0	0	1.96	ensembl_havana	protein_coding	2	9	-	37919131	38069210	2841
ENSG00000146592	CREB5	1.8002	0.0863	1.8865	0.0167699	0.169292	0	1.78	1.35	1.5	1.08	2.64	3.21	5.08	0.79	0.87	0	0.33	3.83	1.11	0.37	2.27	2.5	1.22	3.58	3.24	0.68	2.24	ensembl_havana	protein_coding	15	7	+	28338940	28865511	11674
ENSG00000168779	SHOX2	1.799	-2.23	-0.431	0.111599	0.564965	2.05	0.09	0	1.4	0	1.37	0.8	0.45	0.34	1.32	7.61	5.33	0	0.27	0	0.29	0.09	0.15	0	0	0	0.22	ensembl_havana	protein_coding	6	3	-	157814948	157824292	3838
ENSG00000197763	TXNRD3	1.7966	-1.091	0.7056	0.0540378	0.380484	0.63	4.31	0.63	1.03	1.22	2.39	2.7	2.12	3.48	2.53	0.02	1.1	1.52	1.22	0.96	0.58	0.28	0.81	0.06	0	0	0.6	havana	protein_coding	4	3	-	126290622	126373998	3809
ENSG00000072163	LIMS2	1.7951	1.9462	3.7413	0.0101839	0.114926	12.32	20.95	8.02	13.07	5.22	16.33	2.09	15.18	5.1	14.52	4.76	5.27	3.31	13.41	0	5.63	7.32	6.66	5.27	6.88	4.66	5	ensembl_havana	protein_coding	18	2	-	128395956	128439360	8487
ENSG00000170954	ZNF415	1.7951	-0.4356	1.3595	0.0947885	0.516226	0	0.66	2.51	1.73	7.08	8.53	1.38	3.12	3.2	6.09	6.72	7.82	3.75	4.51	0	1.81	0.2	0.23	1.65	7.83	0	0.63	ensembl_havana	protein_coding	29	19	-	53611132	53636330	3780
ENSG00000211893	IGHG2	1.7947	1.5705	3.3652	0.30043	0.799085	3.75	15.37	7.25	4.36	42.03	7.12	251.44	61.92	117.35	47.87	2.5	0.38	4.3	499.24	0.57	348.38	10.23	33.21	0	0	0.09	1.47	havana	IG_C_gene	1	14	-	106109389	106111127	1132
ENSG00000133466	C1QTNF6	1.7944	0.8945	2.6889	0.00115692	0.0185656	0.74	3.36	0.33	2.91	0.54	3.08	2.46	6.11	1.78	6.57	3.42	3.17	2.75	5.02	1.94	2	0.75	0.48	0.36	4.02	0.07	2.08	ensembl_havana	protein_coding	8	22	-	37576207	37595425	7143
ENSG00000198794	SCAMP5	1.7939	-0.7112	1.0826	0.0175054	0.175702	0.75	0.63	2.22	1.82	0	0.33	6.43	5.73	1.82	3.09	0.8	0.49	0	1.44	0.43	0.38	0.23	0.27	0.06	0.58	1.29	0.67	ensembl_havana	protein_coding	19	15	+	75249560	75313837	4874
ENSG00000145632	PLK2	1.7938	2.5743	4.368	0.00192695	0.0288758	0.98	11.24	6.42	20.38	3.82	20.94	6.43	22.56	5.1	16.67	1.97	9.23	50.57	51.08	9.94	11.44	15.33	31.8	10.79	45.1	24.5	52.16	ensembl_havana	protein_coding	14	5	-	57749809	57756087	4768
ENSG00000076344	RGS11	1.7933	-3.2238	-1.4305	0.0661699	0.426986	0.04	0.37	0	0.7	0	0.6	0	2.5	0.21	0.46	0	0.37	0.16	0.08	0.1	0	0	0	0.01	0	0.06	0.05	ensembl_havana	protein_coding	10	16	-	318300	325980	4798
ENSG00000162599	NFIA	1.789	-0.1977	1.5913	0.102189	0.539197	0.04	0.15	0.86	1.31	0.73	2	0.55	1.36	9.53	4.82	1.95	0.77	1.33	0.33	0	0.21	0.75	0.16	0	15.49	0.02	0.68	ensembl_havana	protein_coding	14	1	+	61330931	61928465	10872
ENSG00000258655	ARHGAP5-AS1	1.7878	-2.0764	-0.2886	0.0287351	0.250972	0.22	1.21	0	0.27	0.17	0.93	0.13	1.98	0	1.06	0.48	0.32	0	0.64	0.23	2.03	1.33	1.61	0.05	0	0.89	0.47	havana	antisense	1	14	-	32544625	32545999	1375
ENSG00000256940	RP11-783K16.5	1.7874	-1.3281	0.4593	0.0114211	0.125829	2.25	12.32	1.38	1.96	2.04	2.21	8.42	15.64	0.38	11.13	1.13	3.83	0	3.55	13.02	5.78	0.33	2.17	4.64	14.48	0.53	4.04	havana	antisense	2	11	+	64013436	64015689	597
ENSG00000154240	CEP112	1.7873	1.4849	3.2721	0.00112424	0.0180865	8.08	7.09	1.26	8.49	1.06	6.15	2.25	7.43	0.1	3.85	5.38	7.58	3.16	7.51	1.95	2.9	3.98	4.28	0.64	9.37	1.76	4.19	ensembl_havana	protein_coding	21	17	-	63631656	64188202	7849
ENSG00000273389	RP13-514E23.2	1.7866	-2.9355	-1.1489	0.0568015	0.389519	1.87	2.13	0	2.74	10.59	12.57	4.85	2.91	0.62	0.57	0	0	0	1.88	0	0.28	0	0.46	0	5.43	0.44	1.01	havana	antisense	1	4	-	86921480	86921919	440
ENSG00000020181	GPR124	1.7859	3.172	4.9579	0.000136338	0.00307175	0.84	9.46	1.17	6.54	1.5	6.06	1.26	10.78	1.67	9.81	1.02	2.92	2.39	5.29	5.53	7.78	1.22	1.5	1.7	2.45	0.91	5.83	ensembl_havana	protein_coding	3	8	+	37641709	37702414	7061
ENSG00000035862	TIMP2	1.7841	5.9305	7.7146	2.89244e-05	0.000814837	9.43	57.71	8.83	88.01	31.89	96.17	36.07	116.45	14.45	126.8	26.43	56.91	25.08	45.25	37.24	61.74	7.78	13.79	17.95	62.52	28.17	86.37	ensembl_havana	protein_coding	5	17	-	76849059	76921469	5633
ENSG00000012171	SEMA3B	1.7838	-2.5929	-0.8091	0.0632154	0.415129	0.94	0	0.65	0.43	0	0.63	0	2.07	0.05	0.42	0.1	0.48	1.79	0.36	0.04	0.55	0.05	0.55	0	0	0	0.69	ensembl_havana	processed_transcript	16	3	+	50304990	50314977	5767
ENSG00000061337	LZTS1	1.7837	-1.7944	-0.0107	0.164712	0.664398	0	0.2	0	0.19	0	0.15	0.32	0.19	10.53	9.33	0.2	0.19	0.14	0.98	0	0	0.23	0.58	0.07	0	0	0.14	ensembl_havana	protein_coding	3	8	-	20103676	20161474	5706
ENSG00000112139	MDGA1	1.7835	0.2058	1.9893	0.204407	0.713016	0.18	0.74	2.43	1	10.68	8.41	3.83	3.65	6.06	4.24	0	0.51	5.62	1.31	0.43	3.49	0	0.12	0	0	3.54	6.24	ensembl_havana	protein_coding	11	6	-	37600284	37667082	12385
ENSG00000203778	FAM229B	1.7832	-0.3001	1.4831	0.0463953	0.348221	3.17	10.63	0.81	9.73	0	4.6	0.35	16.3	2.47	11.99	2.74	7.94	0.77	8.1	6.18	6.86	0.47	3.61	0.82	0	1.31	3.46	ensembl_havana	protein_coding	2	6	+	112408802	112423993	2543
ENSG00000135931	ARMC9	1.7814	1.1718	2.9532	0.00108776	0.0176465	1.18	3.74	0.96	8.67	1.11	3.13	0.05	6.17	0.54	4.82	3.28	3.6	0.88	5.18	1.38	2.37	1.62	2.33	2.55	5.85	1.31	4.33	ensembl_havana	protein_coding	14	2	+	232063260	232239548	9660
ENSG00000224596	ZMIZ1-AS1	1.78	-1.8092	-0.0292	0.0377199	0.303035	0	0.78	0.05	0.18	0.19	0.26	0.06	0.71	1.5	1.09	0.1	0.03	0.78	1.58	0.44	1.95	0.21	0.07	0.55	3.08	0	0.43	havana	antisense	3	10	-	80703085	80827652	4427
ENSG00000151778	SERP2	1.7786	-2.3687	-0.5901	0.0304822	0.262185	0.3	0.53	0	1.45	0.17	1.11	0.78	1.92	0	1.08	0.95	1.23	4.42	5.58	0	0	0	0.31	0.65	1.51	0.24	1.22	ensembl_havana	protein_coding	3	13	+	44947801	44971850	1399
ENSG00000169902	TPST1	1.778	1.9086	3.6866	0.0414811	0.323097	9.38	14.92	2.38	9.25	10.59	8.53	5.18	23.49	8.3	18.34	16.38	24.08	18.63	11.64	0.22	9.59	6.32	4.81	0.19	0.32	0.33	2.8	ensembl_havana	protein_coding	5	7	+	65670186	65885530	2871
ENSG00000062282	DGAT2	1.7741	-2.0447	-0.2706	0.0457004	0.344292	0	0.3	0	0.24	0	1.08	0.3	1.57	0.38	0.77	0.01	0.49	0	0.65	1.49	0.53	0.88	1.02	0.03	0	0.31	0.51	ensembl_havana	protein_coding	9	11	+	75470557	75512579	7904
ENSG00000171617	ENC1	1.7718	1.7157	3.4875	0.00417356	0.0550625	2.24	9.17	3.11	2.96	0.34	1.37	0.16	3.09	1.29	2.68	0.88	1.95	0.66	4.39	2.25	4.12	0.84	1.15	3.09	0.82	1.84	1.42	ensembl_havana	protein_coding	6	5	-	73923234	73937249	5855
ENSG00000113645	WWC1	1.7712	-2.915	-1.1438	0.036175	0.295937	0.11	1.81	0	0	0	0.16	1.13	0.89	0.88	0.59	0.01	0.16	0	0.39	0.04	0.23	2.06	1.73	0	0.03	0	0.3	ensembl_havana	protein_coding	15	5	+	167718656	167899308	8086
ENSG00000242534	IGKV2D-28	1.7694	-2.6741	-0.9047	0.181379	0.686935	0	3.2	0	0	0	2.06	3.17	4.54	31.74	6.28	8.1	0	0.64	122.35	0	71.69	0	5.72	0	0	1.03	0	ensembl_havana	IG_V_gene	2	2	+	89998789	89999564	402
ENSG00000183779	ZNF703	1.7636	2.1296	3.8931	0.00013047	0.00295687	1.68	4.54	1.35	5.79	0.45	3.94	1.25	9.51	0.92	6.28	0.9	1.52	4.11	6.95	0.8	4.8	0.72	3.87	3.81	5.63	2.36	2.93	ensembl_havana	protein_coding	1	8	+	37553269	37557537	3347
ENSG00000182389	CACNB4	1.763	-1.174	0.589	0.0372716	0.300658	0.1	0.8	0.84	1.09	0	0.25	0	0.64	0.63	0.75	0.02	0.58	0	0.25	0.02	0.14	0.82	0.04	0.92	0.32	1.04	1.45	ensembl_havana	protein_coding	10	2	-	152689290	152955593	13610
ENSG00000112419	PHACTR2	1.7626	3.0369	4.7995	0.0356613	0.293481	3.02	21.62	10.99	13.49	0.58	2.89	2.58	9.19	14.56	20.94	4.97	10.65	0	6.88	3.16	13.19	0.42	1.69	8.51	20.09	3.03	3.72	ensembl_havana	protein_coding	12	6	+	143857982	144152322	11224
ENSG00000183250	C21orf67	1.7624	-2.1456	-0.3832	0.0566359	0.38919	0.56	1.16	0.56	0.38	0	1.17	0	1.59	0.62	0.64	0	0.73	4.41	2.47	0.1	0.89	0	0.15	0.07	0	0.65	0.36	ensembl_havana	protein_coding	3	21	-	46352729	46359828	2656
ENSG00000143217	PVRL4	1.7615	-4.0984	-2.3369	0.0976256	0.524257	0	1.57	0	0	0	0	0	0.16	0	0.6	0	0	0	0	0	0.35	0.32	0.35	0	0	0	0	ensembl_havana	protein_coding	3	1	-	161040785	161059389	3509
ENSG00000136999	NOV	1.758	-3.3063	-1.5482	0.0367852	0.298643	0	0.51	0	0.45	0.47	0.51	0	0.19	0	0.59	0	0.23	0	0.07	0.62	0.53	0	0	0.05	0	0.05	0.77	ensembl_havana	protein_coding	2	8	+	120428546	120436593	2673
ENSG00000158473	CD1D	1.7567	-2.7527	-0.996	0.113019	0.567828	0	0.1	0.99	3.29	0.1	0.1	0	3.05	0.54	0.17	0	0	0	0.07	0.44	1.93	0.19	0.44	0	0	0	0.23	ensembl_havana	protein_coding	1	1	+	158149737	158154686	2253
ENSG00000183439	TRIM61	1.754	-1.9435	-0.1895	0.0439912	0.336287	0	1.19	0.26	0.37	0	0.46	0.76	2.91	0.24	0.99	0.18	0.59	0.37	0.21	0.47	1.78	1.52	1.78	0.08	0	0	0.41	ensembl_havana	protein_coding	1	4	-	165875598	165898820	1582
ENSG00000227502	RP1-249H1.4	1.7524	-3.2408	-1.4885	0.164454	0.663902	0	0.27	0	0.16	0	0.29	1.07	0.22	0	0.2	0	0.06	0	0.12	10.1	11.36	0	0	0	0	0	0	havana	lincRNA	1	6	-	114189178	114194516	2755
ENSG00000051128	HOMER3	1.7516	0.4393	2.1909	0.0221856	0.207831	0.84	5.64	5.32	5.78	0	4.08	0	5.38	1.44	5.22	4.99	2.84	1.04	4.22	10.55	10.82	0.44	1.14	4.68	16.1	8.04	8.53	ensembl_havana	protein_coding	13	19	-	19040010	19052070	3422
ENSG00000181804	SLC9A9	1.7514	0.8411	2.5925	0.0476778	0.353713	5.63	6.28	2.1	1.82	8.25	6.79	3	3.69	7.18	5.15	0.21	0.66	0.76	6.2	7.76	7.58	1.48	1.39	0	2.89	0.16	0.91	ensembl_havana	protein_coding	5	3	-	142984064	143567373	4087
ENSG00000260025	RP11-490M8.1	1.7493	-2.6903	-0.941	0.0287807	0.251029	0	4.96	1.09	1.81	0	3.32	0	5.14	0	8.2	3.15	0.74	5.19	1.43	0	1.13	2.53	5.6	1.11	0	0.29	4.06	havana	lincRNA	1	2	-	36581892	36582257	366
ENSG00000151338	MIPOL1	1.7441	-1.4425	0.3015	0.0783019	0.469202	1.8	0.77	0	0.61	0.03	0.66	0.51	1.27	0.16	0.93	0.03	0.37	2.65	4.38	0	0.19	6.68	3.84	0	0.01	0.05	1.23	ensembl_havana	protein_coding	15	14	+	37667118	38021566	18149
ENSG00000115425	PECR	1.7425	-2.6496	-0.9071	0.0565935	0.389038	0.37	0.68	0	0.73	0.17	0.67	0.73	0.65	1.85	1.43	0.54	1.33	0	0.33	0.08	1.16	0	0.1	0	0	0	0.45	ensembl_havana	protein_coding	8	2	-	216861052	216947678	3182
ENSG00000262211	CTD-2031P19.5	1.7408	0.3878	2.1286	0.000794419	0.013587	3.76	10.65	3.39	6.04	2.34	8.45	1.68	11.44	4.1	8.18	0.41	3.49	6.49	7.75	0.32	11.12	3.12	2.35	1.78	3.58	2.38	7.75	havana	antisense	1	5	+	55231971	55237555	797
ENSG00000139410	SDSL	1.7394	-0.5069	1.2325	0.0266903	0.237754	0.5	4.68	2.21	4.86	0	0.56	0.37	4.98	0.77	7.96	0	0.9	2.74	4.66	4.15	2.56	0.71	1.97	1.46	1.54	6.04	4.94	ensembl_havana	protein_coding	6	12	+	113860042	113876081	2216
ENSG00000172059	KLF11	1.7387	2.0152	3.7538	0.12311	0.593153	7.15	6.36	0	1.3	11.98	15.6	3.39	8.16	2.05	2.86	0.11	0.64	24.62	15.34	4.87	3.51	15.03	10.46	3.97	2.62	0	1.11	ensembl_havana	protein_coding	6	2	+	10182976	10194963	4589
ENSG00000243742	RPLP0P2	1.7368	-0.9376	0.7992	0.00382605	0.0514804	0	2.84	0.34	0.46	0.12	0.15	0.14	1.39	0.28	1.99	0.25	0.37	0.13	8.29	0.34	0.9	0.27	1.77	0.25	5.21	0.04	0.72	havana	pseudogene	6	11	+	61382508	61406921	3909
ENSG00000247516	MIR4458HG	1.7364	0.384	2.1204	0.0846116	0.488159	6.88	6.1	0	2.13	7.65	8.2	1.52	4.36	18.78	16.27	10.1	8.96	0.62	0.94	0	0.97	4.04	4.15	0	6.5	6.88	7.07	ensembl_havana	lincRNA	4	5	+	8450856	8463208	4339
ENSG00000010610	CD4	1.7347	-1.9454	-0.2107	0.211984	0.72321	0	1.94	0.21	0.58	0.34	0.84	1.23	2.25	0.65	1.04	0	0	0	0	9.7	10.01	0	0.15	0	0	0.16	1.97	ensembl_havana	protein_coding	12	12	+	6896024	6929974	4583
ENSG00000137331	IER3	1.7344	2.9378	4.6722	0.0177395	0.177404	26.98	58.07	2.46	20.84	15.79	32.1	2.12	28.37	5.17	30.25	0.42	4.81	63.91	52.67	10.72	51.33	29.89	18.41	1.94	5.24	13.84	17.05	ensembl_havana	protein_coding	2	6	-	30710976	30712331	1356
ENSG00000150093	ITGB1	1.7335	6.3046	8.0381	4.48474e-07	2.5323e-05	35.63	123.76	32.72	86.98	18.98	73.95	47.26	141.47	36.01	116.48	12.71	45.48	46.6	84.88	36.25	92.86	27.61	30.63	22.32	120.7	18.17	63.63	ensembl_havana	protein_coding	20	10	-	33189247	33294720	6127
ENSG00000124104	SNX21	1.7315	1.4682	3.1997	0.000255367	0.00518302	2.77	4.74	1.51	1.41	0.82	2.74	3.34	5.08	0.66	4.75	1.99	3.3	0.52	2.67	0.34	5.2	2.13	1.39	1.17	11.55	1.09	5.09	ensembl_havana	protein_coding	12	20	+	44462449	44471914	4066
ENSG00000164574	GALNT10	1.7315	4.1916	5.9231	5.41312e-06	0.000200711	6.19	17.7	3.1	22.66	1.89	9.65	4.72	18.09	13.49	31.69	5	9.46	7.47	19.62	4.05	12.68	6.57	11.72	5.02	11.14	2.48	10.67	ensembl_havana	protein_coding	11	5	+	153570290	153800544	10497
ENSG00000166313	APBB1	1.7256	-1.4187	0.3068	0.106434	0.552144	1	2.11	0.34	0.25	6.09	6.14	0	6.36	4.49	2.47	0.06	0.53	1.43	0.79	0	1.07	0.38	0.19	0	0	0.24	1.14	ensembl_havana	protein_coding	21	11	-	6416355	6440644	5194
ENSG00000272631	RP11-359E3.4	1.7242	-3.4371	-1.713	0.0447983	0.339772	0.01	0.08	0	0.17	0	0.2	0	0.03	0.07	0.29	0.01	0.06	0	0.01	0	0.04	0.27	0.02	0	0	0	0	havana	antisense	1	10	-	88509511	88516055	6545
ENSG00000223949	RP11-24J23.2	1.7214	-2.8957	-1.1744	0.0996763	0.530725	0	0.39	0	0.24	0	0.24	0	1.07	2.98	1.45	0.61	1.47	0.07	0.77	0	0.41	0.11	0	0.04	0	0	0	havana	antisense	2	1	-	64560125	64636980	3544
ENSG00000142949	PTPRF	1.7192	1.0992	2.8184	0.0854966	0.489081	1.18	2.19	0.11	1.65	0.52	1.3	1.37	7.95	0.94	3.91	0.94	1.49	11.07	8.07	0.59	2.28	0.76	1.12	1.21	0.02	0.04	2.67	ensembl_havana	protein_coding	18	1	+	43990858	44089343	10719
ENSG00000187678	SPRY4	1.7189	0.2765	1.9954	0.17969	0.685573	7.19	6.56	2.99	5.26	0.23	0.46	0	1.86	2.42	2.17	0	0.24	0.58	0.94	0.53	1.28	1.38	2.12	0.46	0	0	0.72	ensembl_havana	protein_coding	5	5	-	141689992	141706020	5930
ENSG00000006075	CCL3	1.7169	-0.3783	1.3386	0.0589222	0.398637	2.54	5.1	3.15	2.18	0.32	0.44	0.74	44.42	0.09	0.54	1.01	3.75	0	1.59	0.77	24.88	6.21	7.04	1.94	4.52	5.16	2.15	ensembl_havana	protein_coding	3	17	-	34415602	34417515	1494
ENSG00000215298	FP15737	1.7161	0.0714	1.7874	0.0255417	0.230402	2.81	1.57	0.55	1.36	0.11	1.47	4.89	1.59	0.95	2.46	0.58	0.4	1.49	1.06	0.94	2.3	0.34	0.8	0	1.52	0.03	0.92	ensembl	protein_coding	1	8	+	23430157	23432974	2818
ENSG00000104728	ARHGEF10	1.7135	2.3793	4.0928	0.00201549	0.0299394	2.8	8.19	1.96	5.47	3.28	7.38	3.2	9.78	1.87	13.45	0.18	2.51	6.17	8.7	1.12	4.59	0.73	1.53	3.24	5.09	1.69	6.07	ensembl_havana	protein_coding	16	8	+	1772142	1906807	10792
ENSG00000198963	RORB	1.713	-3.2872	-1.5742	0.200355	0.708506	0	0	0	0.07	0	0.16	0	0.17	7.26	5.21	0	0.03	0	0	0	0.01	0	0.02	0	0	0.05	0.03	ensembl_havana	protein_coding	2	9	+	77112281	77308093	9591
ENSG00000197576	HOXA4	1.7125	-2.3826	-0.6702	0.186529	0.693661	0	0.99	0	0	0	0.72	0	1.57	3.97	1.72	0	0.09	0	0.22	0	0.41	0	0	6.36	19.17	7.06	4.38	ensembl_havana	protein_coding	3	7	-	27168126	27170418	1747
ENSG00000158286	RNF207	1.7101	-0.9588	0.7513	0.020552	0.196834	0	0.51	0.16	0.57	0.14	1.48	0.2	1.04	1.37	0.47	1.35	2.19	0.17	0.43	0	0.31	0.18	0.12	0.21	0.13	0.1	0.44	ensembl_havana	protein_coding	10	1	+	6265535	6281359	6585
ENSG00000169255	B3GALNT1	1.7101	0.1833	1.8934	0.0508356	0.365929	0	1.58	1.24	2.9	0	1.35	0	3.02	0.29	3.32	4.29	3.91	0.8	0.18	0.94	2.62	1.08	1.72	5.81	6.06	5.44	4.02	ensembl_havana	protein_coding	19	3	-	160801671	160823172	4183
ENSG00000156427	FGF18	1.7094	-3.5356	-1.8262	0.0838904	0.486203	0	0	0	1.75	0	0.03	0.25	0.55	0	0.71	0.22	0.59	0	0.38	0.39	0.23	0	0	0	0	0	0.16	ensembl_havana	protein_coding	1	5	+	170846660	170884627	1986
ENSG00000158714	SLAMF8	1.709	-2.3137	-0.6047	0.147342	0.635709	0.09	0.61	0	0.37	0	0.42	2.56	4.97	0.59	2.94	0	0.17	0	0	1.09	10.63	0.26	0.58	0.02	0	0.1	0	ensembl_havana	protein_coding	4	1	+	159796540	159807039	2996
ENSG00000180914	OXTR	1.7077	-1.3557	0.352	0.0935599	0.512873	0	3.88	0.32	0.39	0	0.09	1.13	0.56	0.06	0.54	0.94	0.18	0.68	0.63	0.24	0.81	0.5	0.2	0	0.12	0	0.02	ensembl_havana	protein_coding	4	3	-	8792094	8811314	4514
ENSG00000166592	RRAD	1.7071	-3.7938	-2.0866	0.0594826	0.400037	0.27	0	0	0	0.36	0.22	0	0.81	0	1.18	0	0.49	0	0	0	0.5	0.06	1.44	0.23	0	0	0.39	ensembl_havana	protein_coding	5	16	-	66955582	66959547	1709
ENSG00000133424	LARGE	1.7059	2.989	4.6948	0.167268	0.668362	22.07	16.91	7.25	11.02	14.02	11.31	35.72	26.12	27.34	21.61	9.1	9.16	23.53	17.11	4.73	4.9	12.03	11.54	0	0.64	0.01	1.13	ensembl_havana	protein_coding	19	22	-	33558212	34318829	10687
ENSG00000165617	DACT1	1.7052	3.1155	4.8207	0.00725313	0.0868262	2.43	18.94	1.79	12.27	2.13	3.81	10.66	23.32	4.58	22.2	1.01	6.05	2.89	16.18	1.29	13.63	4.22	5.28	2.43	0.68	5.77	6.72	ensembl_havana	protein_coding	6	14	+	59100685	59115039	4490
ENSG00000266171	RP11-769O8.1	1.7041	-2.5234	-0.8193	0.0753904	0.458032	1.67	1.05	0	0.32	0.91	0.8	0.3	0.5	0	0.22	0	0.05	0.34	0.85	1.4	2.23	0	0.25	0	0.04	0	0.06	havana	antisense	1	18	+	735746	737459	1714
ENSG00000272273	XXbac-BPG252P9.10	1.7023	2.2973	3.9996	0.0212435	0.201299	48.02	103.91	7.67	36.67	30.73	65.71	6.62	54.73	8.56	63.93	0.71	9.17	111.4	100.2	13.53	80.72	54.83	32.89	3.69	7.07	23.41	35.79	havana	antisense	1	6	+	30710706	30711369	527
ENSG00000239704	CDRT4	1.7004	-2.1876	-0.4873	0.129885	0.603943	0	0.42	0	0.59	0	0.28	0	0.98	0.04	0.93	0.62	1.18	0.5	0.37	6.1	4.35	0	0	0	0	1.51	0.29	ensembl_havana	protein_coding	4	17	-	15339332	15406922	3242
ENSG00000163814	CDCP1	1.6993	-1.6489	0.0505	0.156538	0.652361	0.61	0.97	0	0.15	0	0.22	0.03	0.6	0.47	1.04	0	0	0	0.01	12.01	4.77	0.14	0.13	0.14	0.02	0.04	2.2	ensembl_havana	protein_coding	3	3	-	45123770	45187914	6507
ENSG00000124762	CDKN1A	1.6984	6.6423	8.3407	0.00228675	0.033207	78.91	198.48	261.57	340.31	13.71	88.21	76.29	213.37	19.01	201.12	4.5	58.89	108.27	192.53	138.16	237.95	73.6	284.51	64.14	194.82	121.16	198.72	ensembl_havana	protein_coding	7	6	+	36644305	36655116	2985
ENSG00000026025	VIM	1.6933	8.6911	10.3845	8.28273e-06	0.000287668	328.6	831.89	444.93	882.03	225.67	677.86	55.88	1138.23	462.85	1013.1	287.14	566.5	106	714.72	271.84	837.59	174.61	370.3	316.14	782.61	398.92	995.64	ensembl_havana	protein_coding	10	10	+	17270258	17279592	4965
ENSG00000088340	FER1L4	1.6928	-1.8085	-0.1157	0.0413865	0.323083	0.17	0.32	0.2	0.23	0	0.12	0	0.78	0.18	0.29	0.83	1.97	0.16	2.86	0.13	1.77	0.69	0.75	0	0	0.11	3.53	havana	pseudogene	13	20	-	34146507	34195484	9212
ENSG00000079482	OPHN1	1.6883	0.1418	1.8302	0.0759305	0.460151	0	0.89	1	2.5	0.01	0.85	17.57	3.58	0	0.94	0.34	2.6	2.37	1.65	3.38	2.64	0.01	0.05	1.8	0.93	3.7	4.31	ensembl_havana	protein_coding	6	X	-	67262186	67653755	8224
ENSG00000069020	MAST4	1.688	2.2132	3.9012	0.0641903	0.41937	10.79	7.87	0.94	3.46	0	7.48	27.91	9.1	3.24	9	2.76	7	0.3	1.01	49.38	36.41	1.89	4.21	0.11	0.31	0.73	7.12	ensembl_havana	protein_coding	22	5	+	65892176	66465423	14697
ENSG00000188157	AGRN	1.6865	1.9614	3.6478	0.0117682	0.128581	0.26	8.81	0.35	3.84	0.13	1.96	0.71	4.95	3.66	5.53	1.11	0.87	4.6	4.18	6.81	8.88	2.77	4.96	1.14	4.82	4.45	4.84	ensembl_havana	protein_coding	9	1	+	955503	991496	10756
ENSG00000122884	P4HA1	1.6854	3.982	5.6674	0.000257262	0.0052105	11.98	28.65	10.79	17.74	6.02	17.36	4.27	39.53	6.12	25.76	4.81	15.17	28.08	66.68	3.76	34.14	7.85	14.73	6.12	4.93	4.15	9.29	ensembl_havana	protein_coding	7	10	-	74766975	74856732	3186
ENSG00000135404	CD63	1.681	6.8377	8.5188	7.67924e-07	4.01512e-05	219.88	646.64	343.29	1003.41	230.32	604.3	131.77	1566.05	129.17	1029.2	252.03	518.62	172.17	640.94	508.65	710.34	224.38	385.44	211.2	676.07	415.81	835.54	ensembl_havana	protein_coding	16	12	-	56119107	56123491	2630
ENSG00000184860	SDR42E1	1.6806	-3.5013	-1.8207	0.0683442	0.434503	0	0.78	0	0	0.12	0.37	0	0.47	0.62	0.63	0	0.03	0	0.12	0	0.22	0	0.05	0	0	0.17	0	ensembl_havana	protein_coding	3	16	-	82031221	82045093	3150
ENSG00000047648	ARHGAP6	1.6795	-2.0166	-0.3371	0.179679	0.685573	0.09	0.54	0	0.6	0.02	0.99	0.3	0.37	0.24	0.33	15.81	16.21	0	0.45	0.03	0.6	0.02	0	0	0	0	0.29	ensembl_havana	protein_coding	11	X	-	11136239	11683821	8357
ENSG00000117115	PADI2	1.6783	-2.0862	-0.4079	0.210235	0.721573	0	0.23	0.03	0.16	0	0.01	0	0.44	0.06	0.63	0	0.11	2.02	1.25	4.3	2.92	1.06	2.83	0	0	0	0	ensembl_havana	protein_coding	5	1	-	17393256	17445948	6002
ENSG00000143429	AC027612.6	1.678	1.368	3.046	0.0464029	0.348221	25.24	18.57	11.69	16.99	3.38	13.12	4.33	18.7	7.14	27.09	24.99	20.98	0	6.52	15.25	10.77	0	4.08	10.26	33.12	16.8	22.88	ensembl_havana	pseudogene	7	2	-	91805186	91847998	3070
ENSG00000163171	CDC42EP3	1.6747	5.1095	6.7842	0.00400542	0.0534084	10.17	36.29	33.17	34.64	7.04	19.67	7.84	24.39	13.01	27.7	1.24	11.66	10.79	33.88	17.8	33.25	1.13	7.06	14.16	22.26	32.99	49.59	ensembl_havana	protein_coding	5	2	-	37869032	37965611	10216
ENSG00000149115	TNKS1BP1	1.6706	1.8063	3.4768	0.00808353	0.0954203	1.43	14.95	1.63	13.16	0.39	8.21	1.89	18.39	6.99	27.69	3.49	9.29	3.61	6.54	4.18	18.83	8.85	11.16	2.71	1.97	1.99	14.92	ensembl_havana	protein_coding	7	11	-	57067112	57092426	7149
ENSG00000070540	WIPI1	1.6697	2.2827	3.9524	0.0149423	0.154989	0.7	8.48	6.17	27.06	1.98	9.18	0.69	21.51	3.17	21.09	6.12	9.35	10.24	7.81	11.72	10.58	3.24	2.63	23.83	22.1	18.75	26.62	ensembl_havana	protein_coding	11	17	-	66417089	66453654	3402
ENSG00000205021	CCL3L1	1.6686	-1.3251	0.3435	0.0863171	0.491514	0.18	0.16	2.64	1.99	0	0.21	3.65	21.5	0	0.99	0.32	0.2	0.75	2.24	0.42	1.69	3.79	6.92	2.34	7.07	0.52	1.08	ensembl_havana	protein_coding	4	17	-	34623842	34625731	1469
ENSG00000107957	SH3PXD2A	1.6654	4.9984	6.6638	0.00310395	0.0432468	11.65	20.9	0.61	9.42	17.47	25.23	11.36	12.81	3.43	14.67	2.92	7.14	20.03	31.3	1.44	7.77	2.14	4.66	2.75	4.03	5.67	9.98	ensembl_havana	protein_coding	7	10	-	105348285	105615301	12436
ENSG00000267199	RP11-861E21.2	1.6644	0.0899	1.7543	0.00403275	0.0536364	2.1	1.98	1.32	1.12	0.06	1.26	0.74	1.8	2.32	2.47	3.11	0.8	0.2	0.51	0.01	0.63	1.07	0.29	1.56	0.81	0.79	2.54	havana	antisense	3	18	+	12438889	12448204	5428
ENSG00000046604	DSG2	1.6633	-3.833	-2.1697	0.0911859	0.507796	0	0.14	0	0.09	0	0	0.3	0.57	0	0	0	0	0.09	0.28	0	0.45	0	0.01	0	0	0	0.05	ensembl_havana	protein_coding	2	18	+	29078006	29128971	6190
ENSG00000133104	SPG20	1.6629	3.3675	5.0304	0.0677904	0.432995	16.24	20.25	67.59	51.61	1.44	4.42	16.76	34.3	1.96	13.1	0.13	6.85	0.61	6.38	9.62	21.28	30.27	22.2	40.08	46.6	43.59	47.26	ensembl_havana	protein_coding	11	13	-	36875775	36944317	6387
ENSG00000271885	SRSF8	1.662	0.6238	2.2858	0.136601	0.617738	0	2.52	0.72	5.7	7.85	8.45	3.59	1.95	1.54	2.92	0	4.05	1.09	0	4.36	4.44	1.44	7.16	1.25	3.31	2.15	3.29	havana	polymorphic_pseudogene	1	11	+	94800361	94802388	2028
ENSG00000162105	SHANK2	1.6601	-1.8547	-0.1946	0.0950239	0.516923	0	0.55	0	0.02	0	0.08	0.46	1.17	1.41	1.72	0.07	1.02	0	0.01	0	0.64	0.02	0.01	0.09	0.24	0.34	0.6	ensembl_havana	protein_coding	23	11	-	70313961	70963623	16428
ENSG00000250902	SMAD1-AS1	1.6584	0.1753	1.8336	0.162468	0.660946	13.96	8.44	0	5.56	55.02	47.14	18.87	15.54	0	5.78	13.07	10	93.28	35.88	52.65	35.59	9.13	15.75	0	0.8	0	2.94	havana	antisense	1	4	-	146435767	146438270	481
ENSG00000197956	S100A6	1.6555	6.0398	7.6953	1.9747e-06	8.59621e-05	113.72	597.88	140.68	329.61	111.84	348.45	107.78	687.91	140.27	621.16	63.54	221.22	93.17	328.21	233.65	403.24	95.33	182.16	179.82	415.37	229.13	582.76	ensembl_havana	protein_coding	5	1	-	153507075	153508720	971
ENSG00000197766	CFD	1.6553	-0.8269	0.8284	0.0799634	0.474723	0.6	0.72	1.27	3.53	0	2.3	0	3.48	0.41	0.72	0.06	0.26	0.79	2.14	6.38	8.95	0.08	0.25	2.61	17.43	3.51	1.4	ensembl_havana	protein_coding	2	19	+	859453	863453	1235
ENSG00000139117	CPNE8	1.6531	0.9727	2.6258	0.191461	0.700227	0	2.38	0	2.4	2.56	4.78	11.06	12.03	28.02	13.94	11.88	17.39	0.99	2	0.05	1.87	0	1.11	27.12	50.33	19.13	13.53	ensembl_havana	protein_coding	9	12	-	39040624	39301232	5178
ENSG00000149970	CNKSR2	1.6526	-1.4131	0.2395	0.197009	0.707004	0.02	0.73	0	1.56	2.63	4.72	2.17	1.41	0.91	1.41	0	0.07	2	3.43	0.01	0.19	9.87	2.67	0	0	0	0	ensembl_havana	protein_coding	7	X	+	21392536	21672813	7160
ENSG00000140044	JDP2	1.6525	1.386	3.0385	0.00625383	0.0766778	4.66	7.45	3.26	7.59	5.08	6.8	4.37	8.96	1.69	8.16	0.43	0.9	12.64	11.85	1.5	4.94	1.97	7.74	0.22	4.03	0.46	2.11	ensembl_havana	protein_coding	7	14	+	75894419	75940814	6235
ENSG00000270074	LINC00965	1.6522	-2.1584	-0.5061	0.0676569	0.432487	0.13	0.23	0	0.65	0.07	2.73	1.66	1.13	0.06	2.79	1.75	0.88	0.15	0.17	0	0.3	0.58	0	0.13	0.35	0	0.62	havana	lincRNA	1	8	+	12270336	12271882	1547
ENSG00000164877	MICALL2	1.6483	-0.965	0.6834	0.0721958	0.447238	2.03	9.03	2.12	4.15	0.21	3.63	0	3.2	0	4.1	1.02	1.25	8.08	0.25	1.75	6.24	0.78	0.63	0.72	0	0.38	9.83	ensembl_havana	protein_coding	16	7	-	1468101	1499138	8843
ENSG00000104635	SLC39A14	1.6475	3.8502	5.4977	2.08351e-06	8.94842e-05	3.95	13.97	3.08	9.68	2.16	6.64	4.71	13.69	2.96	12.91	3.32	6.81	9.77	15.91	3.01	11.82	8.73	9.57	3.17	10.25	1.3	5.37	ensembl_havana	protein_coding	12	8	+	22224762	22291642	6942
ENSG00000111321	LTBR	1.6455	3.0791	4.7246	0.0496821	0.361548	7.36	20.68	10.65	23.71	8.8	16.6	14.67	16.54	9.66	21.03	0	4.67	9.34	12.81	42.14	51.6	7.52	10.17	11.32	53.94	6.56	16.72	ensembl_havana	protein_coding	15	12	+	6484211	6500733	6276
ENSG00000254615	RP11-395G23.3	1.6445	-2.7225	-1.078	0.198187	0.708428	0	0.56	0	0.84	0	0.09	0	0.93	21.47	7.08	0	0.07	1.08	0.65	7.6	7.79	0	0	0	0	0	1.73	havana	lincRNA	2	8	+	107282372	107285127	1419
ENSG00000106772	PRUNE2	1.6433	1.9272	3.5705	0.0593852	0.39991	0.93	1.82	4.33	6.8	1.56	2.5	10.38	12.49	0.92	3.42	0.77	3.84	0.49	0.97	21.29	24.93	1.09	0.9	4.03	13.87	2.52	11.8	ensembl_havana	protein_coding	15	9	-	79226292	79521003	14801
ENSG00000240184	PCDHGC3	1.6432	4.3716	6.0149	0.0367056	0.29827	1.96	6.92	27.49	71.01	0.63	5.13	6.76	28.85	0.57	7.34	1.48	4.37	5.16	8.76	3.49	7.25	2.35	10.33	25.77	43.94	59.23	69.51	ensembl_havana	protein_coding	1	5	+	140855580	140892542	4711
ENSG00000152380	FAM151B	1.6402	-1.8027	-0.1625	0.016157	0.165096	0.71	1.79	0	0.74	0.12	0.46	2.2	1.48	0.55	1.6	0.15	0.97	0.12	1.61	2.48	1.49	0.19	0.31	0.15	0.08	0.07	0.55	ensembl_havana	protein_coding	5	5	+	79783788	79838382	3109
ENSG00000136854	STXBP1	1.6376	2.0312	3.6688	0.00983599	0.111589	2.35	8.74	1.13	4.29	0.87	2.38	3.89	10.31	1.35	8.9	0.77	2.41	13.59	11.99	2.28	8.28	1	2.69	0.58	1.36	1.03	1.17	ensembl_havana	protein_coding	7	9	+	130374544	130457460	4850
ENSG00000075618	FSCN1	1.6371	3.6498	5.2869	0.0354584	0.292311	23.82	33.79	11.49	19.24	4.1	9.25	12.83	29.14	6.74	23.77	0.18	3.53	10.38	26.37	14.23	13.7	0.91	4.98	11.96	28.75	15.59	24.12	ensembl_havana	protein_coding	6	7	+	5632439	5646286	3707
ENSG00000225614	ZNF469	1.6351	1.6157	3.2508	0.0163528	0.166567	0.04	0.38	0.22	0.53	0.55	0.55	0.35	0.74	0.29	1.01	0.3	0.49	1.94	1.49	0.59	1.19	1.58	1.54	0.14	0.51	0	0.57	ensembl_havana	protein_coding	2	16	+	88493879	88507165	13287
ENSG00000112874	NUDT12	1.6346	-0.9398	0.6948	0.132991	0.609626	0	1.33	2.73	2.59	1.38	1.3	1.45	1.56	0.22	0.8	3.02	2.84	0	0.16	1.09	1.21	0	0.4	0	0	2	0.94	ensembl_havana	protein_coding	4	5	-	102884556	102898494	4304
ENSG00000188596	C12orf55	1.6341	-3.2889	-1.6548	0.0340049	0.283979	0	0.21	0	0.11	0	0.18	1.95	0.07	0.19	0.51	0.04	0.06	0.12	0.62	0.05	1.21	0	0	0	0.03	0	0.04	ensembl_havana	protein_coding	9	12	+	96883349	97269333	12719
[truncated: 17,472 more rows]
