# Supplementary material for: Stromal-induced epithelial-mesenchymal transition induces targetable drug resistance in acute lymphoblastic leukemia
Source: Cell Rep. Author manuscript; Available in PMC 2023 Sep 27. (PMC10529385; doi:10.1016/j.celrep.2023.112804)
Supplement: 4 [file NIHMS1920517-supplement-4.xlsx]

## Sheet: Table S3
Coordinate	Analyte/Control	Entrez Gene ID	Alternate Nomenclature
A1, A2	Reference Spots	N/A	RS
A3, A4	Adiponectin	9370	Acrp30
A5, A6	Apolipoprotein A-I	335	ApoA1
A7, A8	Angiogenin	283	_______
A9, A10	Angiopoietin-1	284	Ang-1, ANGPT1
A11, A12	Angiopoietin-2	285	Ang-2, ANGPT2
A13, A14	BAFF	10673	BLyS, TNFSF13B
A15, A16	BDNF	627	Brain-derived Neurotrophic Factor
A17, A18	Complement Component C5/C5a	727	C5/C5a
A19, A20	CD14	929	_______
A21, A22	CD30	943	TNFRSF8
A23, A24	Reference Spots	N/A	RS
B3, B4	CD40 ligand	959	CD40L, TNFSF5, CD154, TRAP
B5, B6	Chitinase 3-like 1	1116	CHI3L1, YKL-40
B7, B8	Complement Factor D	1675	Adipsin, CFD
B9, B10	C-Reactive Protein	1401	CRP
B11, B12	Cripto-1	6997	Teratocarcinoma-derived Growth Factor
B13, B14	Cystatin C	1471	CST3, ARMD11
B15, B16	Dkk-1	22943	Dickkopf-1
B17, B18	DPPIV	1803	CD26, DPP4, Dipeptidyl-peptidase IV
B19, B20	EGF	1950	Epidermal Growth Factor
B21, B22	Emmprin	682	CD147, Basigin, BSG
C3, C4	ENA-78	6374	CXCL5
C5, C6	Endoglin	2022	CD105, ENG
C7, C8	Fas Ligand	356	TNFSF6, CD178, CD95L
C9, C10	FGF basic	2247	FGF-2
C11, C12	FGF-7	2252	KGF
C13, C14	FGF-19	9965	_______
C15, C16	Flt-3 Ligand	2323	FLT3LG
C17, C18	G-CSF	1440	CSF3
C19, C20	GDF-15	9518	MIC-1
C21, C22	GM-CSF	1437	CSF2
D1, D2	GROα	2919	CXCL1, MSGA-α
D3, D4	Growth Hormone	2688	GH, Somatotropin
D5, D6	HGF	3082	Scatter Factor, SF
D7, D8	ICAM-1	3383	CD54
D9, D10	IFN-γ	3458	IFNG
D11, D12	IGFBP-2	3485	_______
D13, D14	IGFBP-3	3486	_______
D15, D16	IL-1a	3552	IL-1F1
D17, D18	IL-1ß	3553	IL-1F2
D19, D20	IL-1ra	3557	IL-1F3
D21, D22	IL-2	3558	_______
D23, D24	IL-3	3562	_______
E1, E2	IL-4	3565	_______
E3, E4	IL-5	3567	_______
E5, E6	IL-6	3569	_______
E7, E8	IL-8	3576	CXCL8
E9, E10	IL-10	3586	_______
E11, E12	IL-11	3589	_______
E13, E14	IL-12 p70	3593	_______
E15, E16	IL-13	3596	_______
E17, E18	IL-15	3600	_______
E19, E20	IL-16	3603	_______
E21, E22	IL-17A	3605	IL-17, CTLA8
E23, E24	IL-18 Bpa	10068	_______
F1, F2	IL-19	29949	_______
F3, F4	IL-22	50616	IL-TIF
F5, F6	IL-23	51561	IL-23A, SGRF
F7, F8	IL-24	11009	C49A, FISP, MDA-7, MOB-5, ST16
F9, F10	IL-27	246778	_______
F11, F12	IL-31	386653	_______
F13, F14	IL-32	9235	_______
F15, F16	IL-33	90865	C9orf26, DVS27, NF-HEV
F17, F18	IL-34	146433	C16orf77
F19, F20	IP-10	3627	CXCL10
F21, F22	I-TAC	6373	CXCL11, SCYB9B
F23, F24	Kallikrein 3	354	PSA, KLK3
G1, G2	Leptin	3952	OB
G3, G4	LIF	3976	_______
G5, G6	Lipocalin-2	3934	NGAL, LCN2, Siderocalin
G7, G8	MCP-1	6347	CCL2, MCAF
G9, G10	MCP-3	6354	CCL7, MARC
G11, G12	M-CSF	1435	CSF1
G13, G14	MIF	4282	_______
G15, G16	MIG	4283	CXCL9
G17, G18	MIP-1a/MIP-1ß	6348/6351	CCL3/CCL4
G19, G20	MIP-3a	6364	CCL20, Exodus-1, LARC
G21, G22	MIP-3ß	6363	CCL19, ELC
G23, G24	MMP-9	4318	CLG4B, Gelatinase B
H1, H2	Myeloperoxidase	4353	MPO, Lactoperoxidase
H3, H4	Osteopontin	6696	OPN
H5, H6	PDGF-AA	5154	_______
H7, H8	PDGF-AB/BB	5154/5155	_______
H9, H10	Pentraxin 3	5806	PTX3, TSG-14
H11, H12	PF4	5196	CXCL4
H13, H14	RAGE	177	_______
H15, H16	RANTES	6352	CCL5
H17, H18	RBP-4	5950	_______
H19, H20	Relaxin-2	6019	RLN2, RLXH2
H21, H22	Resistin	56729	ADSF, FIZZ3, RETN
H23, H24	SDF-1a	6387	CXCL12, PBSF
I1, I2	Serpin E1	5054	PAI-I, PAI-1, Nexin, SERPINE1
I3, I4	SHBG	6462	ABP
I5, I6	ST2	9173	IL-1 R4, IL1RL1, ST2L
I7, I8	TARC	6361	CCL17
I9, I10	TFF3	7033	ITF, TFI
I11, I12	TfR	7037	CD71, TFR1, TFRC, TRFR
I13, I14	TGF-a	7039	TGFA
I15, I16	Thrombospondin-1	7057	THBS1, TSP-1
I17, I18	TNF-a	7124	TNFSF1A
I19, I20	uPAR	5329	PLAUR, CD87
I21, I22	VEGF	7422	BEGFA
J1, J2	Reference Spots	N/A	_______
J5, J6	Vitamin D BP	2638	VDB, DBP, VDBP
J7, J8	CD31	5175	PECAM-1
J9, J10	TIM-3	84868	HAVCR2
J11, J12	VCAM-1	7412	CD106
J23, J24	Negative Controls	N/A	Control (-)
