# Supplementary material for: Stromal-induced epithelial-mesenchymal transition induces targetable drug resistance in acute lymphoblastic leukemia
Source: Cell Rep. Author manuscript; Available in PMC 2023 Sep 27. (PMC10529385; doi:10.1016/j.celrep.2023.112804)
Supplement: 5 [file NIHMS1920517-supplement-5.xlsx]

## Sheet: Table S4
TMT-MS analysis_Co-culture vs NALM6
Protein Accession #	Protein Description	GN	PSM#	Total Peptide#	Log2Fold(Co_culture/ NALM6)	p-value	FDR	Fold Change
sp|P07585|PGS2_HUMAN	Decorin OS=Homo sapiens GN=DCN PE=1 SV=1	DCN	15	1	2.05708	0.0179354	0.739791	4.16143
sp|Q14790|CASP8_HUMAN	Caspase-8 OS=Homo sapiens GN=CASP8 PE=1 SV=1	CASP8	1	1	2.01126	0.034978	0.739791	4.03135
sp|Q08629|TICN1_HUMAN	Testican-1 OS=Homo sapiens GN=SPOCK1 PE=1 SV=1	SPOCK1	7	1	1.76621	0.0103303	0.739791	3.40159
sp|Q7Z3G6|PRIC2_HUMAN	Prickle-like protein 2 OS=Homo sapiens GN=PRICKLE2 PE=1 SV=2	PRICKLE2	1	1	1.43567	0.00121265	0.739791	2.70507
sp|Q12841|FSTL1_HUMAN	Follistatin-related protein 1 OS=Homo sapiens GN=FSTL1 PE=1 SV=1	FSTL1	12	2	1.35489	0.00179821	0.739791	2.55778
sp|P35555|FBN1_HUMAN	Fibrillin-1 OS=Homo sapiens GN=FBN1 PE=1 SV=3	FBN1	8	2	1.02151	0.0129256	0.739791	2.03004
sp|Q08J23|NSUN2_HUMAN	tRNA (cytosine(34)-C(5))-methyltransferase OS=Homo sapiens GN=NSUN2 PE=1 SV=2	NSUN2	1	1	1.00882	0.209497	0.739791	2.01226
sp|P26022|PTX3_HUMAN	Pentraxin-related protein PTX3 OS=Homo sapiens GN=PTX3 PE=1 SV=3	PTX3	19	3	0.997938	0.048369	0.739791	1.99714
sp|P21810|PGS1_HUMAN	Biglycan OS=Homo sapiens GN=BGN PE=1 SV=2	BGN	15	3	0.967258	0.139636	0.739791	1.95512
sp|P08476|INHBA_HUMAN	Inhibin beta A chain OS=Homo sapiens GN=INHBA PE=1 SV=2	INHBA	5	2	0.942817	0.00691647	0.739791	1.92228
sp|Q99715|COCA1_HUMAN	Collagen alpha-1(XII) chain OS=Homo sapiens GN=COL12A1 PE=1 SV=2	COL12A1	9	3	0.940812	0.0117657	0.739791	1.91961
sp|Q15063-3|POSTN_HUMAN	Isoform 3 of Periostin OS=Homo sapiens GN=POSTN	POSTN	74	9	0.867969	0.250268	0.739791	1.82509
sp|P05155|IC1_HUMAN	Plasma protease C1 inhibitor OS=Homo sapiens GN=SERPING1 PE=1 SV=2	SERPING1	2	1	0.810867	0.0866606	0.739791	1.75427
sp|Q15063|POSTN_HUMAN	Periostin OS=Homo sapiens GN=POSTN PE=1 SV=2	POSTN	69	9	0.787381	0.293639	0.739791	1.72594
sp|Q14767|LTBP2_HUMAN	Latent-transforming growth factor beta-binding protein 2 OS=Homo sapiens GN=LTBP2 PE=1 SV=3	LTBP2	1	1	0.781351	0.0568557	0.739791	1.71874
sp|P17936|IBP3_HUMAN	Insulin-like growth factor-binding protein 3 OS=Homo sapiens GN=IGFBP3 PE=1 SV=2	IGFBP3	10	3	0.765933	0.0307362	0.739791	1.70047
sp|Q16394|EXT1_HUMAN	Exostosin-1 OS=Homo sapiens GN=EXT1 PE=1 SV=2	EXT1	4	1	0.758157	0.119061	0.739791	1.69133
tr|E7EV03|E7EV03_HUMAN	Microtubule-associated protein 2 (Fragment) OS=Homo sapiens GN=MAP2 PE=4 SV=1	MAP2	2	1	0.745917	0.285965	0.739791	1.67704
sp|Q93063|EXT2_HUMAN	Exostosin-2 OS=Homo sapiens GN=EXT2 PE=1 SV=1	EXT2	2	1	0.71707	0.0934766	0.739791	1.64384
sp|P07355|ANXA2_HUMAN	Annexin A2 OS=Homo sapiens GN=ANXA2 PE=1 SV=2	ANXA2	1	1	0.712209	0.239353	0.739791	1.63831
sp|Q9BV20|MTNA_HUMAN	Methylthioribose-1-phosphate isomerase OS=Homo sapiens GN=MRI1 PE=1 SV=1	MRI1	1	1	0.706029	0.189746	0.739791	1.63131
sp|P04216|THY1_HUMAN	Thy-1 membrane glycoprotein OS=Homo sapiens GN=THY1 PE=1 SV=2	THY1	1	1	0.677164	0.0256719	0.739791	1.59899
sp|Q5VST9|OBSCN_HUMAN	Obscurin OS=Homo sapiens GN=OBSCN PE=1 SV=3	OBSCN	8	2	0.673489	0.151983	0.739791	1.59493
sp|O14737|PDCD5_HUMAN	Programmed cell death protein 5 OS=Homo sapiens GN=PDCD5 PE=1 SV=3	PDCD5	7	1	0.673346	0.150433	0.739791	1.59477
sp|Q9H0W7|THAP2_HUMAN	THAP domain-containing protein 2 OS=Homo sapiens GN=THAP2 PE=1 SV=1	THAP2	1	1	0.665032	0.328819	0.739791	1.5856
sp|Q6GYQ0|RGPA1_HUMAN	Ral GTPase-activating protein subunit alpha-1 OS=Homo sapiens GN=RALGAPA1 PE=1 SV=1	RALGAPA1	231	1	0.622503	0.225472	0.739791	1.53954
sp|O95394|AGM1_HUMAN	Phosphoacetylglucosamine mutase OS=Homo sapiens GN=PGM3 PE=1 SV=1	PGM3	1	1	0.619078	0.147877	0.739791	1.53589
sp|P21589|5NTD_HUMAN	5'-nucleotidase OS=Homo sapiens GN=NT5E PE=1 SV=1	NT5E	1	1	0.598253	0.0373152	0.739791	1.51388
sp|Q5T200|ZC3HD_HUMAN	Zinc finger CCCH domain-containing protein 13 OS=Homo sapiens GN=ZC3H13 PE=1 SV=1	ZC3H13	1	1	0.596439	0.351644	0.739791	1.51198
sp|Q92854|SEM4D_HUMAN	Semaphorin-4D OS=Homo sapiens GN=SEMA4D PE=1 SV=1	SEMA4D	2	1	0.590535	0.200039	0.739791	1.5058
tr|A0A087WYF0|A0A087WYF0_HUMAN	Nucleolar protein of 40 kDa OS=Homo sapiens GN=ZCCHC17 PE=4 SV=1	ZCCHC17	1	1	0.588797	0.140695	0.739791	1.50399
