# Supplementary material for: Stromal-induced epithelial-mesenchymal transition induces targetable drug resistance in acute lymphoblastic leukemia
Source: Cell Rep. Author manuscript; Available in PMC 2023 Sep 27. (PMC10529385; doi:10.1016/j.celrep.2023.112804)
Supplement: 6 [file NIHMS1920517-supplement-6.xlsx]

## Sheet: Table S5
Adhesome gene list
Official Symbol	Gene ID	Protein name	Swiss-Prot ID	Synonyms	Functional Category	FA
ACTN1	87	Actinin	P12814	alpha-actinin	Actin regulation	Intrinsic Proteins
CFL1	1072	cofilin	P23528	CFL	Actin regulation	Intrinsic Proteins
CORO1B	57175	coronin 1B	Q9BR76	coronin-2	Actin regulation	Intrinsic Proteins
CTTN	2017	Cortactin	Q14247	EMS1, Amplaxin	Actin regulation	Intrinsic Proteins
FLNA	2316	Filamin	P21333	endothelial actin-binding protein, ABP-280, alpha-filamin, OPD2	Actin regulation	Intrinsic Proteins
KEAP1	9817	Keap1	Q14145	Kelch-like protein19, cytosolic inhibitor of Nrf2, KLHL19	Actin regulation	Intrinsic Proteins
LASP1	3927	Lasp-1	Q14847	MLN50, LIM and SH3 domain protein1	Actin regulation	Intrinsic Proteins
ENAH	55740	Mena	Q8N8S7	ENAH	Actin regulation	Intrinsic Proteins
NEXN	91624	Nelin	Q7Z2X0	Nexilin	Actin regulation	Intrinsic Proteins
SVIL	6840	supervillin	O95425	archvillin; membrane-associated F-actin binding protein p205	Actin regulation	Intrinsic Proteins
VASP	7408	VASP	P50552	Vasodilator-stimulated phosphoprotein	Actin regulation	Intrinsic Proteins
CORO2A	7464	coronin-2A	Q92828	IR10; WDR2; CLIPINB	Actin regulation	Intrinsic Proteins
ACTB	60	actin	P60709	PS1TP5BP1	Adaptor	Intrinsic Proteins
JUB	84962	ajuba	Q96IF1	JUB	Adaptor	Intrinsic Proteins
SORBS2	8470	ArgBP2	Q96EX0	SORBS2	Adaptor	Intrinsic Proteins
BCAR1	9564	Cas	P56945	BCAR1, p130cas, crk associated substrate	Adaptor	Intrinsic Proteins
CAV1	857	Caveolin	Q03135	Caveolin-1, VIP21	Adaptor	Intrinsic Proteins
SMPX	23676	Chisel	Q9UHP9	Smpx, small muscular protein	Adaptor	Intrinsic Proteins
SH3KBP1	30011	CIN85	Q96B97	CIN85, SH3KBP1, Cbl-interacting protein of 85kDa, HSB-1, SH3 domain kinase-binding protein 1, SETA	Adaptor	Intrinsic Proteins
CRK	1398	Crk	P46108	CrkII	Adaptor	Intrinsic Proteins
CRKL	1399	CrkL	P46109	crk-like protein	Adaptor	Intrinsic Proteins
EZR	7430	Ezrin	P15311	CVL; CVIL; VIL2	Adaptor	Intrinsic Proteins
FHL2	2274	FHL2	Q14192	SLIM3, four and a half LIM domains protein 2, DRAL	Adaptor	Intrinsic Proteins
GAB1	2549	Gab1	Q13480	GRB2-associated binding protein 1	Adaptor	Intrinsic Proteins
GRB2	2885	Grb2	P62993	Grb3-3, ASH	Adaptor	Intrinsic Proteins
GRB7	2886	Grb7	Q14451	B47	Adaptor	Intrinsic Proteins
HAX1	10456	HAX1	O00165	SCN3; HS1BP1; HCLSBP1	Adaptor	Intrinsic Proteins
NEDD9	4739	HEF1	Q14511	CasL, NEDD9, human enhancer of filamentation 1	Adaptor	Intrinsic Proteins
CASS4	57091	HEPL	Q9NQ75	CAS4	Adaptor	Intrinsic Proteins
TGFB1I1	7041	Hic-5	Q9BPW3	ARA55, TGFB1I1, TSC-5	Adaptor	Intrinsic Proteins
ITGB1BP1	9270	ICAP-1	O14713	integrin beta 1 binding protein 1, ICAP-1alpha, ICAP1, ICAP1A, ICAP1B	Adaptor	Intrinsic Proteins
FERMT1	55612	Kindlin-1	Q9BQL6	kindlerin, URP1, unc112 related protein	Adaptor	Intrinsic Proteins
FERMT2	10979	Kindlin-2	Q96AC1	Mig-2, Pleckstrin homology domain-containing family C member1, mitogen inducible gene 2	Adaptor	Intrinsic Proteins
FERMT3	83706	Kindlin-3	Q86UX7	UNC-112 related protein 2; fermitin family homolog 3;	Adaptor	Intrinsic Proteins
LPXN	9404	Leupaxin	O60711	LDPL	Adaptor	Intrinsic Proteins
PPFIA1	8500	LIP-1	Q13136	LIP.1, Liprin-alpha-1, PTPRF-interacting protein alpha1, LAR-interacting protein 1	Adaptor	Intrinsic Proteins
LPP	4026	LPP	Q93052	lipoma-preferred partner	Adaptor	Intrinsic Proteins
NF2	4771	merlin	P35240	neurofibromin 2, Schwannomin	Adaptor	Intrinsic Proteins
FBLIM1	54751	Migfilin	Q8WUP2	filamin-binding LIM protein1, FBLP-1, mig-2 interacting protein	Adaptor	Intrinsic Proteins
MSN	4478	Moesin	P26038	null	Adaptor	Intrinsic Proteins
NCK2	8440	Nck2	O43639	Grb4, NCKbeta	Adaptor	Intrinsic Proteins
PALLD	23022	Palladin	Q7L3E0	MYN; PNCA1; CGI151; SIH002; CGI-151	Adaptor	Intrinsic Proteins
PARVA	55742	parvin-A	Q9NVD7	parvin-alpha, actopaxin, CH-ILKBP	Adaptor	Intrinsic Proteins
PARVB	29780	Parvin-B	Q9HBI1	Parvin-beta, Affixin	Adaptor	Intrinsic Proteins
PXN	5829	paxillin	P49023	null	Adaptor	Intrinsic Proteins
LIMS1	3987	PINCH-1	P48059	PINCH; PINCH1; PINCH-1	Adaptor	Intrinsic Proteins
LIMS2	55679	PINCH-2	Q7Z4I7	PINCH2; PINCH-2	Adaptor	Intrinsic Proteins
GNB2L1	10399	RACK1	P63244	GNB2L1, Receptor for activated C kinase, guanine nucleotide-binding protein beta subunit2-like 1	Adaptor	Intrinsic Proteins
RDX	5962	Radixin	P35241	DFNB24	Adaptor	Intrinsic Proteins
OSTF1	26578	SH3P2	Q92882	OSTF1, Osteoclast stimulating factor 1	Adaptor	Intrinsic Proteins
NUDT16L1	84309	Syndesmos	Q9BRJ7	NUD16-like protein1, SDOS	Adaptor	Intrinsic Proteins
SYNM	23336	Synemin	Q8TE62	desmuslin	Adaptor	Intrinsic Proteins
SDCBP	6386	syntenin-1	O00560	syndecan binding protein1, MDA-9, TACIP18	Adaptor	Intrinsic Proteins
TLN1	7094	talin	Q9Y490	TLN; ILWEQ	Adaptor	Intrinsic Proteins
TNS1	7145	Tensin	Q9HBL0	tensin-1	Adaptor	Intrinsic Proteins
TES	26136	TES	Q9UGI8	testin, testis derived transcript, TESS-2	Adaptor	Intrinsic Proteins
TRIP6	7205	TRIP6	Q15654	Thyroid receptor-interacting protein6, ZRP-1, Zyxin-related protein1, OPA-interacting protein1	Adaptor	Intrinsic Proteins
VCL	7414	Vinculin	P18206	metavinculin	Adaptor	Intrinsic Proteins
SORBS3	10174	Vinexin	O60504	SCAM1, Sorbin and SH3 domain-containing protein3, SH3D4	Adaptor	Intrinsic Proteins
LDB3	11155	zasp	O75112	CYPHER, ORACLE, PDLIM6, ZASP, ldb3z1, ldb3z4	Adaptor	Intrinsic Proteins
ZYX	7791	Zyxin	Q15942	ESP-2, HED-2	Adaptor	Intrinsic Proteins
NDEL1	81565	NUDEL	Q9GZM8	EOPA; NUDEL; MITAP1	Adaptor	Intrinsic Proteins
SH2B1	25970	SH2B1	Q9NRF2	PSM; SH2B	Adaptor	Intrinsic Proteins
TENC1	23371	tensin 2	Q63HR2	TNS2; C1TEN; C1-TEN	Adaptor	Intrinsic Proteins
ZFYVE21	79038	zinc finger FYVE domain-containing protein 21	Q9BQ24	ZF21	Adaptor	Intrinsic Proteins
SLC3A2	6520	CD98	P08195	Lymphocyte activation antigen 4F2 large subunit	Adhesion receptor	Intrinsic Proteins
KTN1	3895	Kinectin	Q86UP2	Kinesin receptor	Adhesion receptor	Intrinsic Proteins
LRP1	4035	LRP-1	Q07954	low density lipoprotein receptor-related protein 1, Alpha-2-macroglobulin receptor, CD91, Apolipoprotein E receptor	Adhesion receptor	Intrinsic Proteins
PVR	5817	Necl-5	P15151	CD155, HVED, NECL5, Necl-5, PVS, TAGE4, nectin-like 5	Adhesion receptor	Intrinsic Proteins
SDC4	6385	syndecan	P31431, P34741	SYND4	Adhesion receptor	Intrinsic Proteins
ITGA1	3672	CD49a	P56199	VLA1; CD49a	Adhesion receptor	Intrinsic Proteins
ITGA2	3673	CD49b	P17301	BR; GPIa; CD49B; VLA-2; VLAA2; BDPLT9	Adhesion receptor	Intrinsic Proteins
ITGA3	3675	CD49c	P26006	VL3A; CD49C; GAPB3; MSK18; VCA-2; VLA3a; GAP-B3	Adhesion receptor	Intrinsic Proteins
ITGA4	3676	CD49d	P13612	VLA4, IA4; CD49D	Adhesion receptor	Intrinsic Proteins
ITGA5	3678	CD49e	P08648	FNRA; CD49e; VLA5A	Adhesion receptor	Intrinsic Proteins
ITGA6	3655	CD49f	P23229	CD49f; VLA-6; ITGA6B	Adhesion receptor	Intrinsic Proteins
ITGA7	3679	ITGA7	Q4LE35	FLJ25220	Adhesion receptor	Intrinsic Proteins
ITGA8	8516	ITGA8	P53708	null	Adhesion receptor	Intrinsic Proteins
ITGA9	3680	ITGA9	Q13797	RLC; ITGA4L; ALPHA-RLC	Adhesion receptor	Intrinsic Proteins
ITGA10	8515	ITGA10	O75578	PRO827	Adhesion receptor	Intrinsic Proteins
ITGA11	22801	ITGA11	Q9UKX5	HsT18964	Adhesion receptor	Intrinsic Proteins
ITGAD	3681	CD11D	Q13349	ADB2; CD11D	Adhesion receptor	Intrinsic Proteins
ITGAE	3682	CD103	P38570	CD103; HUMINAE	Adhesion receptor	Intrinsic Proteins
ITGAL	3683	CD11a	P20701	CD11A; LFA-1; LFA1A	Adhesion receptor	Intrinsic Proteins
ITGAM	3684	CD11b	P11215	CR3A; MO1A; CD11B; MAC-1; MAC1A; SLEB6	Adhesion receptor	Intrinsic Proteins
ITGAV	3685	CD51	P06756	CD51; MSK8; VNRA	Adhesion receptor	Intrinsic Proteins
ITGAW	3686	ITGAW	null	null	Adhesion receptor	Intrinsic Proteins
ITGAX	3687	CD11c	P20702	CD11C; SLEB6	Adhesion receptor	Intrinsic Proteins
ITGB1	3688	CD29	P05556	CD29; FNRB; MDF2; VLAB; GPIIA; MSK12; VLA-BETA	Adhesion receptor	Intrinsic Proteins
ITGB2	3689	CD18	P05107	LAD; CD18; MF17; MFI7; LCAMB; LFA-1; MAC-1	Adhesion receptor	Intrinsic Proteins
ITGB3	3690	CD61	P05106	GT; CD61; GP3A; BDPLT2; GPIIIa	Adhesion receptor	Intrinsic Proteins
ITGB4	3691	CD104	P16144	CD104	Adhesion receptor	Intrinsic Proteins
ITGB5	3693	ITGB5	P18084	FLJ26658	Adhesion receptor	Intrinsic Proteins
ITGB6	3694	ITGB6	P18564	null	Adhesion receptor	Intrinsic Proteins
ITGB7	3695	ITGB7	P26010	Gut homing receptor beta subunit	Adhesion receptor	Intrinsic Proteins
ITGB8	3696	ITGB8	P26012	null	Adhesion receptor	Intrinsic Proteins
NRP1	8829	Neuropilin 1	O14786	NP1; NRP; BDCA4; CD304; VEGF165R	Adhesion receptor	Intrinsic Proteins
NRP2	8828	Neuropilin 2	O60462	NP2; NPN2; PRO2714; VEGF165R2	Adhesion receptor	Intrinsic Proteins
CD151	977	Tetraspanin-24	P48509	GP27; MER2; RAPH; SFA1; PETA-3; TSPAN24	Adhesion receptor	Intrinsic Proteins
PDE4D	5144	PDE4D	Q08499	DPDE3; PDE43; STRK1; HSPDE4D; PDE4DN2	cAMP phosphodiesterase	Intrinsic Proteins
PKD1	5310	PKD1	P98161	polycystin-1	Channel	Intrinsic Proteins
TRPM7	54822	Trpm7	Q96QT4	Channel-kinase1, LTrpC7, transient receptor potential cation channel subfamily M member 7, CHAK, TRP-PLIK	Channel	Intrinsic Proteins
CALR	811	calregulin	P27797	CRP55, grp60, calreticulin	Chaperone	Intrinsic Proteins
DDEF1	50807	ASAP1	Q9ULH1	AMAP1, DDEF1, development and differentiation enhancing factor 1, ARF GTPase activating protein 1, PAG2	GAP	Intrinsic Proteins
ASAP3	55616	ASAP3	Q8TDY4	ACAP4, Centaurin, CENTB6, FLJ20199, UPLC1, DDEFL1	GAP	Intrinsic Proteins
GIT1	28964	GIT1	Q9Y2X7	GIT1/ARF GTPase-activating protein/G protein-coupled receptor kinase-interactor1/Cool associated and tyrosine-phosphorylated protein 1	GAP	Intrinsic Proteins
GIT2	9815	GIT2	Q14161	GIT2/G protein-coupled receptor kinase-intractor2/p95PKL	GAP	Intrinsic Proteins
ARHGAP26	23092	Graf	Q9UNA1	Rho-GTPase-activating protein 26, OPHN1L1	GAP	Intrinsic Proteins
GRLF1	2909	p190GAP	Q9NRY4	p190RhoGAP, GRF-1, p190-A, Glucocorticoid receptor DNA-binding factor 1	GAP	Intrinsic Proteins
ASAP2	8853	PAG3	O43150	PAP, paxillin associated protein with ARFGAP activity 3, development and differentiation enhancing factor 2, PAPalpha, SHAG1,DDEF2	GAP	Intrinsic Proteins
ARHGAP24	83478	RC-GAP72	Q4KMG1	ARHGAP24	GAP	Intrinsic Proteins
DLC1	10395	START-GAP1	Q96QB1	ARHGAP7; p122-RhoGAP; STARD12	GAP	Intrinsic Proteins
AGAP2	116986	AGAP2	Q99490	PIKE; GGAP2; CENTG1	GAP	Intrinsic Proteins
STARD13	90627	START-GAP2	Q9Y3M8	DLC2; GT650; ARHGAP37	GAP	Intrinsic Proteins
RASA1	5921	p120GAP	P20936	p120Ras-GAP, Ras GTPase-activating protein1, RASGAP	GAP	Intrinsic Proteins
DEF6	50619	def6	Q01524	IRF4-binding protein; differentially expressed in FDCP 6 homolog	GEF	Intrinsic Proteins
DOCK1	1793	DOCK1	Q14185, Q92556	DOCK180	GEF	Intrinsic Proteins
ELMO1	9844	ELMO	Q92556	CED12; CED-12; ELMO-1; KIAA0281; MGC126406	GEF	Intrinsic Proteins
ARHGEF6	9459	Alpha-Pix	Q15052	PIXA; COOL2; MRX46; Cool-2; alphaPIX; alpha-PIX	GEF	Intrinsic Proteins
ARHGEF7	8874	Beta-Pix	Q14155	P50; P85; PAK3; PIXB; COOL1; P50BP; COOL-1; P85SPR; BETA-PIX; P85COOL1; Nbla10314	GEF	Intrinsic Proteins
DNM2	1785	Dynamin	P50570	Dynamin-2, DYN2	GTPase	Intrinsic Proteins
RHOU	58480	wrch-1	Q7L0Q8	ARHU; WRCH1; hG28K; CDC42L1;	GTPase	Intrinsic Proteins
PLCG1	5335	PLC-gamma	P19174	PLC-II, Phosphoinositide phospholipase C, PLC1	Phospholipase	Intrinsic Proteins
INPP5D	3635	SHIP1	O00145	SIP-145, hp51CN	PtdIns phosphatase	Intrinsic Proteins
INPPL1	3636	SHIP2	O15357	SHIP2	PtdIns phosphatase	Intrinsic Proteins
ITGB3BP	23421	Endonexin	Q13352	beta3-endonexin, TAP20, integrin beta 3 binding protein, nuclear receptor-interacting factor3	RNA or DNA regulation	Intrinsic Proteins
RAVER1	125950	Raver1	Q8IY67	ribonucleoprotein, PTB-binding 1	RNA or DNA regulation	Intrinsic Proteins
STAT3	6774	STAT3	P40763	APRF	RNA or DNA regulation	Intrinsic Proteins
SPTLC1	10558	serine palmitoyltransferase 1	O15269	HSAN; HSN1; LBC1; LCB1; SPT1; SPTI; HSAN1; hLCB1	Serine palmitoyltransferase	Intrinsic Proteins
ILK	3611	ILK	Q13418	p59ILK, ILK-1	Serine/threonine kinase	Intrinsic Proteins
PAK1	5058	PAK1	Q13153	p21 activated kinase 1, p65-PAK, Alpha-PAK	Serine/threonine kinase	Intrinsic Proteins
PDPK1	5170	PDK1	O15530	PDPK1, 3-phosphoinositide-dependent protein kinase 1	Serine/threonine kinase	Intrinsic Proteins
PRKCA	5578	PKC	P17252, Q05655, Q15139, Q02156, Q04759	AAG6; PKCA; PRKACA; PKC-alpha	Serine/threonine kinase	Intrinsic Proteins
PPM1M	132160	PP2C-eta	Q96MI6	partner of pix 1,2, PP2CE, PP2CA-eta	Serine/threonine phosphatase	Intrinsic Proteins
PPM1F	9647	POPX2	P49593	CAMKP; FEM-2; POPX2; hFEM-2; CaMKPase	Serine/threonine phosphatase	Intrinsic Proteins
PPP2CA	5515	PP2A	P67775	PP2CA, PP2A-alpha,	Serine/threonine phosphatase	Intrinsic Proteins
ABL1	25	Abl	P00519	c-abl, p150	Tyrosine Kinase	Intrinsic Proteins
CSK	1445	Csk	P41240	null	Tyrosine Kinase	Intrinsic Proteins
PTK2	5747	FAK	Q05397	pp125FAK, FAK1	Tyrosine Kinase	Intrinsic Proteins
PTK2B	2185	pyk2	Q14289	FAK2, CAKbeta	Tyrosine Kinase	Intrinsic Proteins
SRC	6714	Src	P12931	pp60-Src, c-Src	Tyrosine Kinase	Intrinsic Proteins
PEAK1	79834	PEAK1	Q9H792	SGK269	Tyrosine kinase	Intrinsic Proteins
PTPRF	5792	LAR-PTP	P10586	Leukocyte antigen related protein tyrosine phosphatase, Receptor-type tyrosine-protein phosphatase F	Tyrosine phosphatase	Intrinsic Proteins
PTPN12	5782	PTP-PEST	Q05209	PTPG1, PTPN12	Tyrosine phosphatase	Intrinsic Proteins
PTPRA	5786	RPTP-alpha	P18433	LRP, HPTPalpha	Tyrosine phosphatase	Intrinsic Proteins
PTPN6	5777	SHP1	P29350	PTPN6, PTP-1C, SH-PTP1, SHP-1L	Tyrosine phosphatase	Intrinsic Proteins
PTPN11	5781	SHP2	Q06124	PTPN11, PTP-2C, PTP-1D	Tyrosine phosphatase	Intrinsic Proteins
PRNP	5621	Prion	P04156	PRIP, PRP	Unknown	Intrinsic Proteins
MYH9	4627	myosin-9	P35579	MHA; FTNS; EPSTS; BDPLT6; DFNA17; NMMHCA; NMHC-II-A; NMMHC-IIA	Actin regulation	Intrinsic Proteins
MACF1	23499	ACF7	Q9UPN3	MACF; OFC4	Actin regulation	Intrinsic Proteins
ARPC2	10109	arp2/3	O15144	p34-ARC	Actin regulation	Associated Proteins
MARCKS	4082	MARCKS	P29966	myristoylated alanine-rich protein kinase C substrate, MARCS, MACS, PKCSL	Actin regulation	Associated Proteins
PFN1	5216	Profilin	P07737	Profilin-1	Actin regulation	Associated Proteins
ABI1	10006	Abl1	Q8IZP0	E3B1; ABI-1; ABLBP4; NAP1BP; SSH3BP; SSH3BP1	Adaptor	Associated Proteins
ABI2	10152	Abl2	Q9NYB9	ABI-2; ABI2B; AIP-1; AblBP3; SSH3BP2; argBPIA; argBPIB	Adaptor	Associated Proteins
ABI3	51225	Abl3	Q9P2A4	E3B1; ABI-1; ABLBP4; NAP1BP; SSH3BP; SSH3BP1	Adaptor	Associated Proteins
ANKRD28	23243	ANKRD28	O15084	PITK	Adaptor	Associated Proteins
CSRP1	1465	Crp1	P21291	cysteine-rich protein 1	Adaptor	Associated Proteins
IRS1	3667	IRS1	P35568	HIRS-1	Adaptor	Associated Proteins
MAPK8IP3	23162	JSAP-1	Q9UPT6	JSAP-1/JIP3	Adaptor	Associated Proteins
PLEC	5339	Plectin	Q15149	EBS1, PLTN, PCN, hemidesmosomal protein 1	Adaptor	Associated Proteins
SORBS1	10580	Ponsin	Q9BX66	CAP, Sorbin and SH3 domain containing protein1, c-Cbl-associated protein, SH3 domain protein 5, R85FL, SH3P12, FLAF2	Adaptor	Associated Proteins
SHC1	6464	Shc	P29353	ShcA, SHC transforming protein C1, p66SHC, p52SHC	Adaptor	Associated Proteins
MYOM1	8736	skelemin	P52179	190 kDa connectin-associated protein; 190 kDa titin-associated protein; EH-myomesin; myomesin (M-protein) 1 (190kD); myomesin 1; myomesin 1 (skelemin) (185kD); myomesin 1 (skelemin) 185kDa	Adaptor	Associated Proteins
TSPAN1	10103	TSPAN1	O60635	Tetraspanin, Tspan-1, TM4SF, NET-1	Adaptor	Associated Proteins
TUBA1B	10376	tubulin	P68363, P68366, Q9NY65, Q71U36	alpha-ubiquitous tubulin, alpha-tubulin1, 2, 3, 6	Adaptor	Associated Proteins
VIM	7431	Vimentin	P08670	null	Adaptor	Associated Proteins
SHARPIN	81858	Sharpin	Q9H0F6	SHANK-associated RH domain interactor	Adaptor	Associated Proteins
FABP3	2170	FABPH	P05413	MDGI; FABP11; H-FABP; M-FABP; O-FABP	adaptor	Associated Proteins
NISCH	11188	Nischarin	Q9Y2I1	I-1; IRAS	adaptor	Associated Proteins
CIB1	10519	CIB1	Q99828	CIB; KIP; KIP1; SIP2-28	adaptor	Associated Proteins
CIB2	10518	CIB2	O75838	KIP2; USH1J; DFNB48	adaptor	Associated Proteins
SRCIN1	80725	SRCN1	Q9C0H9	P140; SNIP	adaptor	Associated Proteins
ADAM12	8038	ADAM12	O43184	Meltrin, MCMP	Adhesion receptor	Associated Proteins
CEACAM1	634	CEACAM1	P13688	BGP-1, biliary glycoprotein1, CD66A	Adhesion receptor	Associated Proteins
ENG	2022	Endoglin	P17813	CD105, HHT1	Adhesion receptor	Associated Proteins
CD47	961	IAP	Q08722	integrin-associated protein, CD47, mer6	Adhesion receptor	Associated Proteins
LAYN	143903	Layilin	Q8TAY8	null	Adhesion receptor	Associated Proteins
SIRPA	140885	SHPS1	P78324	SHP substrate 1, Sirp-alpha1, MyD-1 antigen, Bit	Adhesion receptor	Associated Proteins
THY1	7070	Thy1	P04216	CD90 antigen	Adhesion receptor	Associated Proteins
PLAUR	5329	uPAR	Q03405	CD87 antigen, Urokinase plasminogen activator surface receptor	Adhesion receptor	Associated Proteins
KCNH2	3757	hERG	Q12809	LQT2, ERG1, KCNH2, Ether-a-go-go related	Channel	Associated Proteins
SLC16A3	9123	MCT4	O15427	MCT3; MCT4; MCT 3; MCT 4; MCT-3; MCT-4	Channel	Associated Proteins
SLC9A1	6548	NHE1	P19634	APNH, Na+/H+ antiporter, amiloride-sensitive, solute carrier family 9 member 1	Channel	Associated Proteins
HSPB1	3315	HSP27	P04792	HSPB1	Chaperone	Associated Proteins
HSPA2	3306	HSP72	P54652	HSPA1	Chaperone	Associated Proteins
CBL	867	Cbl	P22681	c-Cbl, RNF55	E3-ligase	Associated Proteins
RNF5	6048	RNF5	Q99942	RMA1; RING5	E3-ligase	Associated Proteins
RNF185	91445	RNF185	Q96GF1	ring finger protein 185	E3-ligase	Associated Proteins
ARHGAP5	394	Rho-GAP5	Q13017	p190-B, ARHGAP5	GAP	Associated Proteins
ARHGAP32	9743	RICS	Q86YL6	p200GAP, Rac GTPase activating protein, Rho GTPase activating protein	GAP	Associated Proteins
BCAR3	8412	AND-34	O75815	BCAR3	GEF	Associated Proteins
RAPGEF1	2889	C3G	Q13905	RAPGEF1	GEF	Associated Proteins
SOS1	6654	SOS1	Q07889	GGF1	GEF	Associated Proteins
TIAM1	7074	tiam1	Q13009	null	GEF	Associated Proteins
TRIO	7204	Trio	O75962	triple functional domain protein, PTPRF-interacting protein, tgat	GEF	Associated Proteins
VAV1	7409	VAV 1	P15498	VAV	GEF	Associated Proteins
VAV2	7410	VAV 2	P52735	VAV-2	GEF	Associated Proteins
VAV3	10451	VAV 3	Q9UKW4	null	GEF	Associated Proteins
ARHGEF12	23365	ARHGC	Q9NZN5	LARG; PRO2792	GEF	Associated Proteins
ARHGEF2	9181	ARHG2	Q92974	GEF; P40; GEFH1; LFP40; GEF-H1	GEF	Associated Proteins
CYTH2	\u00a09266	cytohesin-2	Q99418	ARNO; CTS18; PSCD2; SEC7L; PSCD2L; CTS18.1; Sec7p-L; Sec7p-like	GEF	Associated Proteins
ARF1	375	ARF1	P84077	ARF1	GTPase	Associated Proteins
HRAS	3265	H-Ras	P01112	c-bas, p21Ras. K-Ras	GTPase	Associated Proteins
RAC1	5879	Rac1	P15154	p21-Rac1	GTPase	Associated Proteins
RHOA	387	RhoA	P61586	Rho12, ARHA12	GTPase	Associated Proteins
PLD1	5337	PLD1	Q13393	Phospholipase D1, Choline phosphatase 1, Phosphatidylcholine-hydrolyzing phospholipase D1, hPLD1	Phospholipase	Associated Proteins
CAPN1	823	Calpain	P07384	calpain-1, Calpain-2, muCANP	Protease	Associated Proteins
CAPN2	824	Calpain 2	P17655	CANP2; mCANP; CANPL2; CANPml	Protease	Associated Proteins
CASP8	841	Caspase 8	Q14790	CAP4; MACH; MCH5; FLICE; ALPS2B; Casp-8	Protease	Associated Proteins
MMP14	4323	MMP14	P50281	MMP-14; MMP-X1; MT-MMP; MT1MMP; MTMMP1; MT1-MMP; MT-MMP 1	Protease	Associated Proteins
PIK3CA	5290	PI3K	P42336	PI3-kinase p110 subunit alpha, PIK3CA	PtdIns kinase	Associated Proteins
PIP5K1C	23396	PIP5K	O60331	PIPKIgamma, PtdInsPKIgamma, Phosphatidylinositol-4-phosphate 5-kinase type I gamma	PtdIns kinase	Associated Proteins
PTEN	5728	PTEN	P60484	TEP1, MMAC1	PtdIns phosphatase	Associated Proteins
PABPC1	26986	PABP1	P11940	polyA binding protein, Polyadenylate-binding protein1	RNA or DNA regulation	Associated Proteins
SSH1	\u00a054434	Slingshot homolog 1	Q8WYL5	SSH1L	Serine phosphatase	Associated Proteins
AKT1	207	AKT	P31749	PKB	Serine/threonine kinase	Associated Proteins
MAPK1	5594	ERK	P28482	ERK/ERK2/MAPK2/p38	Serine/threonine kinase	Associated Proteins
MAPK8	5599	JNK	P45983	MAPK8, c-Jun N-terminal kinase1, JNK21B1, JNK-46, JNK1	Serine/threonine kinase	Associated Proteins
LIMK1	3984	LIMK	P53667	LIMK, LIMK-1	Serine/threonine kinase	Associated Proteins
PRKACA	5566	PKA	P17612	cAMP dependent protein kinase, PKA C alpha	Serine/threonine kinase	Associated Proteins
ROCK1	6093	ROCK	Q13464	p160ROCK, Rho kinase	Serine/threonine kinase	Associated Proteins
ILKAP	80895	ILKAP	Q9H0C8	ILK-associated protein phosphatase 2C, PP2C-delta	Serine/threonine phosphatase	Associated Proteins
INSR	3643	IR	P06213	insulin receptor, CD220	Tyrosine Kinase	Associated Proteins
FYN	2534	fyn	P06241	SLK, proto-oncogene syn, p59-Fyn, SYN	Tyrosine Kinase	Associated Proteins
LYN	4067	lyn	P07948	JTK8	Tyrosine Kinase	Associated Proteins
SYK	6850	syk	P43405	spleen tyrosine kinase	Tyrosine Kinase	Associated Proteins
TESK1	7016	TESK1	Q15569	testicular protein kinase 1	Tyrosine Kinase	Associated Proteins
PTPN1	5770	PTP-1B	P18031	PTPN1, protein tyrosine phosphatase 1B	Tyrosine phosphatase	Associated Proteins
PTPRO	5800	PTPRO	Q16827	PTP-U2, PTP-phi, Glomerular epithelial protein 1	Tyrosine phosphatase	Associated Proteins
PTPRH	5794	SAP1	Q15426	PTPRH, protein tyrosine phosphatase, receptor type H	Tyrosine phosphatase	Associated Proteins
PTPN2	5771	TCPTP	P17706	PTPT, PTPN2	Tyrosine phosphatase	Associated Proteins
TGFβ signaling gene list		from Caestecker 20014 Cytokine and Growth Factor Reviews; and Weiss Attisano 2013 WIREs developmental biology
Official Symbol	Gene ID
ligands
TGFB1	7040
TGFB2	7042
TGFB3	7043
BMP2	650
BMP3	651
BMP4	652
BMP5	653
BMP6	654
BMP7	655
BMP8A	353500
BMP8B	656
GDF2	2658	BMP9
BMP10	27302
GDF1	2657
GDF3	9573
GDF5	8200	BMP14
GDF6	392255	BMP13
GDF7	151449	BMP12
GDF9	2661
GDF10	2662	BMP3b
BMP15	9210	GDF9B
GDF15	9518
MSTN	2660	GDF8
GDF11	10220	BMP11
AMH	268
NODAL	4838
INHA	3623
INHBA	3624	activin A
INHBB	3625	activin B
INHBC	3626	activin C
INHBE	83729	activin E
LEFTY1	10637	LEFTYB
LEFTY2	7044	LEFTYA/TGFB4
receptors
ACVR2A	92
ACVR2B	93
TGFBR2	7048
BMPR2	659
AMHR2	269
ACVRL1	94
ACVR1	90
BMPR1A	657
BMPR1B	658
ACVR1B	91
TGFBR1	7046
ACVR1C	130399
SMADs
SMAD1	4086
SMAD5	4090
SMAD9	4093
SMAD2	4087
SMAD3	4088
SMAD4	4089
SMAD6	4091
SMAD7	4092
10 gRNA list per gene
NCBI_gene_id	NCBI_gene_symbol	#gRNAs_needed	CAGE_id	Target_-_Pam	Target + PAM	long_0	long_1	long_2	TWIST
87	ACTN1	10	STJ.hACTN1.g143460	TGGCATACTCCAAGTACAGC	TGGCATACTCCAAGTACAGCNGG	1	1	1	TATCTTGTGGAAAGGACGAAACACCGTGGCATACTCCAAGTACAGCGTTTTAGAGCTAGAAATAGCAAGTTAAAAT
87	ACTN1	10	STJ.hACTN1.g78080	CCAGCGGACCGAGAAACTGC	CCAGCGGACCGAGAAACTGCNGG	1	1	1	TATCTTGTGGAAAGGACGAAACACCGCCAGCGGACCGAGAAACTGCGTTTTAGAGCTAGAAATAGCAAGTTAAAAT
87	ACTN1	10	STJ.hACTN1.g78079	GATCCAAACAGGTGAACGCT	GATCCAAACAGGTGAACGCTNGG	1	1	1	TATCTTGTGGAAAGGACGAAACACCGGATCCAAACAGGTGAACGCTGTTTTAGAGCTAGAAATAGCAAGTTAAAAT
87	ACTN1	10	STJ.hACTN1.g143462	GCTGGCCTCACCGTCAGTCC	GCTGGCCTCACCGTCAGTCCNGG	1	1	1	TATCTTGTGGAAAGGACGAAACACCGGCTGGCCTCACCGTCAGTCCGTTTTAGAGCTAGAAATAGCAAGTTAAAAT
87	ACTN1	10	STJ.hACTN1.g847	GGATCCGCCGCACAATCCCG	GGATCCGCCGCACAATCCCGTGG	1	1	1	TATCTTGTGGAAAGGACGAAACACCGGGATCCGCCGCACAATCCCGGTTTTAGAGCTAGAAATAGCAAGTTAAAAT
87	ACTN1	10	STJ.hACTN1.g848	GGCCCTAACTCAGAAGCGAA	GGCCCTAACTCAGAAGCGAAGGG	1	1	1	TATCTTGTGGAAAGGACGAAACACCGGGCCCTAACTCAGAAGCGAAGTTTTAGAGCTAGAAATAGCAAGTTAAAAT
87	ACTN1	10	STJ.hACTN1.g78078	GGCCTTACCTTCGGCTCCGA	GGCCTTACCTTCGGCTCCGANGG	1	1	1	TATCTTGTGGAAAGGACGAAACACCGGGCCTTACCTTCGGCTCCGAGTTTTAGAGCTAGAAATAGCAAGTTAAAAT
87	ACTN1	10	STJ.hACTN1.g143461	TAACTCCCACCTCCGGAAGG	TAACTCCCACCTCCGGAAGGNGG	1	1	1	TATCTTGTGGAAAGGACGAAACACCGTAACTCCCACCTCCGGAAGGGTTTTAGAGCTAGAAATAGCAAGTTAAAAT
87	ACTN1	10	STJ.hACTN1.g846	GCAGGGCCTTGATCTCCGAG	GCAGGGCCTTGATCTCCGAGAGG	1	1	2	TATCTTGTGGAAAGGACGAAACACCGGCAGGGCCTTGATCTCCGAGGTTTTAGAGCTAGAAATAGCAAGTTAAAAT
87	ACTN1	10	STJ.hACTN1.g845	CAGGACATCAACAATGCCTG	CAGGACATCAACAATGCCTGGGG	1	1	3	TATCTTGTGGAAAGGACGAAACACCGCAGGACATCAACAATGCCTGGTTTTAGAGCTAGAAATAGCAAGTTAAAAT
1072	CFL1	10	STJ.hCFL1.g86721	TGTCTCCTAGGCCTCCGGTG	TGTCTCCTAGGCCTCCGGTGNGG	1	1	1	TATCTTGTGGAAAGGACGAAACACCGTGTCTCCTAGGCCTCCGGTGGTTTTAGAGCTAGAAATAGCAAGTTAAAAT
1072	CFL1	10	STJ.hCFL1.g86722	GCATAGCGGCAGTCCTTATC	GCATAGCGGCAGTCCTTATCNGG	1	1	2	TATCTTGTGGAAAGGACGAAACACCGGCATAGCGGCAGTCCTTATCGTTTTAGAGCTAGAAATAGCAAGTTAAAAT
1072	CFL1	10	STJ.hCFL1.g12380	TTGCATCATAGAGGGCATAG	TTGCATCATAGAGGGCATAGCGG	1	1	2	TATCTTGTGGAAAGGACGAAACACCGTTGCATCATAGAGGGCATAGGTTTTAGAGCTAGAAATAGCAAGTTAAAAT
1072	CFL1	10	STJ.hCFL1.g12379	TGATGCAACCTATGAGACCA	TGATGCAACCTATGAGACCAAGG	1	1	3	TATCTTGTGGAAAGGACGAAACACCGTGATGCAACCTATGAGACCAGTTTTAGAGCTAGAAATAGCAAGTTAAAAT
1072	CFL1	10	STJ.hCFL1.g12377	GCGTAAGTCTTCAACGCCAG	GCGTAAGTCTTCAACGCCAGAGG	1	1	4	TATCTTGTGGAAAGGACGAAACACCGGCGTAAGTCTTCAACGCCAGGTTTTAGAGCTAGAAATAGCAAGTTAAAAT
1072	CFL1	10	STJ.hCFL1.g152096	AATGATTTATGCCAGCTCCA	AATGATTTATGCCAGCTCCANGG	1	2	9	TATCTTGTGGAAAGGACGAAACACCGAATGATTTATGCCAGCTCCAGTTTTAGAGCTAGAAATAGCAAGTTAAAAT
1072	CFL1	10	STJ.hCFL1.g12378	TCTTGACAAAGGTGGCGTAG	TCTTGACAAAGGTGGCGTAGGGG	1	3	6	TATCTTGTGGAAAGGACGAAACACCGTCTTGACAAAGGTGGCGTAGGTTTTAGAGCTAGAAATAGCAAGTTAAAAT
1072	CFL1	10	STJ.hCFL1.g86723	GGGCAGTGCCGTCATCTCCC	GGGCAGTGCCGTCATCTCCCNGG	1	3	7	TATCTTGTGGAAAGGACGAAACACCGGGGCAGTGCCGTCATCTCCCGTTTTAGAGCTAGAAATAGCAAGTTAAAAT
1072	CFL1	10	STJ.hCFL1.g203606	GGCAGTGCCGTCATCTCCC	GGCAGTGCCGTCATCTCCCTGG	1	3	9	TATCTTGTGGAAAGGACGAAACACCGGGCAGTGCCGTCATCTCCCGTTTTAGAGCTAGAAATAGCAAGTTAAAAT
1072	CFL1	10	STJ.hCFL1.g152097	ATTGCAAGCAAACTGCTACG	ATTGCAAGCAAACTGCTACGNGG	1	4	4	TATCTTGTGGAAAGGACGAAACACCGATTGCAAGCAAACTGCTACGGTTTTAGAGCTAGAAATAGCAAGTTAAAAT
57175	CORO1B	10	STJ.hCORO1B.g88217	ACAGACGGGCCGCATTGACA	ACAGACGGGCCGCATTGACANGG	1	1	1	TATCTTGTGGAAAGGACGAAACACCGACAGACGGGCCGCATTGACAGTTTTAGAGCTAGAAATAGCAAGTTAAAAT
57175	CORO1B	10	STJ.hCORO1B.g14397	AGAGCCACGTACTGCCACCA	AGAGCCACGTACTGCCACCAGGG	1	1	1	TATCTTGTGGAAAGGACGAAACACCGAGAGCCACGTACTGCCACCAGTTTTAGAGCTAGAAATAGCAAGTTAAAAT
57175	CORO1B	10	STJ.hCORO1B.g153590	CATCATCGCCTGGCACCCCA	CATCATCGCCTGGCACCCCANGG	1	1	1	TATCTTGTGGAAAGGACGAAACACCGCATCATCGCCTGGCACCCCAGTTTTAGAGCTAGAAATAGCAAGTTAAAAT
57175	CORO1B	10	STJ.hCORO1B.g14398	CATTGACAAGGCCTACCCGA	CATTGACAAGGCCTACCCGACGG	1	1	1	TATCTTGTGGAAAGGACGAAACACCGCATTGACAAGGCCTACCCGAGTTTTAGAGCTAGAAATAGCAAGTTAAAAT
57175	CORO1B	10	STJ.hCORO1B.g14400	CTACGACCCCGACACCAGTG	CTACGACCCCGACACCAGTGTGG	1	1	1	TATCTTGTGGAAAGGACGAAACACCGCTACGACCCCGACACCAGTGGTTTTAGAGCTAGAAATAGCAAGTTAAAAT
57175	CORO1B	10	STJ.hCORO1B.g88218	GAGGACACCAGTCGATGTCC	GAGGACACCAGTCGATGTCCNGG	1	1	1	TATCTTGTGGAAAGGACGAAACACCGGAGGACACCAGTCGATGTCCGTTTTAGAGCTAGAAATAGCAAGTTAAAAT
57175	CORO1B	10	STJ.hCORO1B.g153588	GGGGAGGTCAGCCCGTTCTC	GGGGAGGTCAGCCCGTTCTCNGG	1	1	1	TATCTTGTGGAAAGGACGAAACACCGGGGGAGGTCAGCCCGTTCTCGTTTTAGAGCTAGAAATAGCAAGTTAAAAT
57175	CORO1B	10	STJ.hCORO1B.g88216	TGCGCATCATCGACCCCCGT	TGCGCATCATCGACCCCCGTNGG	1	1	1	TATCTTGTGGAAAGGACGAAACACCGTGCGCATCATCGACCCCCGTGTTTTAGAGCTAGAAATAGCAAGTTAAAAT
57175	CORO1B	10	STJ.hCORO1B.g205228	AGGCCTACCCGACGGTGTG	AGGCCTACCCGACGGTGTGTGG	1	1	2	TATCTTGTGGAAAGGACGAAACACCGAGGCCTACCCGACGGTGTGGTTTTAGAGCTAGAAATAGCAAGTTAAAAT
57175	CORO1B	10	STJ.hCORO1B.g14399	CCTGCCAGGCTGCGACAACG	CCTGCCAGGCTGCGACAACGTGG	1	1	2	TATCTTGTGGAAAGGACGAAACACCGCCTGCCAGGCTGCGACAACGGTTTTAGAGCTAGAAATAGCAAGTTAAAAT
2017	CTTN	10	STJ.hCTTN.g15701	ACTACTCCAAAGGATTCGGC	ACTACTCCAAAGGATTCGGCGGG	1	1	1	TATCTTGTGGAAAGGACGAAACACCGACTACTCCAAAGGATTCGGCGTTTTAGAGCTAGAAATAGCAAGTTAAAAT
2017	CTTN	10	STJ.hCTTN.g89180	ATACTTCCCGCCGAATCCTT	ATACTTCCCGCCGAATCCTTNGG	1	1	1	TATCTTGTGGAAAGGACGAAACACCGATACTTCCCGCCGAATCCTTGTTTTAGAGCTAGAAATAGCAAGTTAAAAT
2017	CTTN	10	STJ.hCTTN.g89182	ATGACGCGGGGGCCGATGAC	ATGACGCGGGGGCCGATGACNGG	1	1	1	TATCTTGTGGAAAGGACGAAACACCGATGACGCGGGGGCCGATGACGTTTTAGAGCTAGAAATAGCAAGTTAAAAT
2017	CTTN	10	STJ.hCTTN.g89181	CACGTTTCAGACTACTCCAA	CACGTTTCAGACTACTCCAANGG	1	1	1	TATCTTGTGGAAAGGACGAAACACCGCACGTTTCAGACTACTCCAAGTTTTAGAGCTAGAAATAGCAAGTTAAAAT
2017	CTTN	10	STJ.hCTTN.g154551	CCACGCTGTGTCCATCGCCC	CCACGCTGTGTCCATCGCCCNGG	1	1	1	TATCTTGTGGAAAGGACGAAACACCGCCACGCTGTGTCCATCGCCCGTTTTAGAGCTAGAAATAGCAAGTTAAAAT
2017	CTTN	10	STJ.hCTTN.g154552	CCTCTTACTTGATATGCTCC	CCTCTTACTTGATATGCTCCNGG	1	1	1	TATCTTGTGGAAAGGACGAAACACCGCCTCTTACTTGATATGCTCCGTTTTAGAGCTAGAAATAGCAAGTTAAAAT
2017	CTTN	10	STJ.hCTTN.g15704	GCGGTGGGCTTCGACTACCA	GCGGTGGGCTTCGACTACCAGGG	1	1	1	TATCTTGTGGAAAGGACGAAACACCGGCGGTGGGCTTCGACTACCAGTTTTAGAGCTAGAAATAGCAAGTTAAAAT
2017	CTTN	10	STJ.hCTTN.g222822	GGCGGCAAGTATGGCGTGC	GGCGGCAAGTATGGCGTGCAGG	1	1	1	TATCTTGTGGAAAGGACGAAACACCGGGCGGCAAGTATGGCGTGCGTTTTAGAGCTAGAAATAGCAAGTTAAAAT
2017	CTTN	10	STJ.hCTTN.g222821	ACCTTTGAGGATGTCACCC	ACCTTTGAGGATGTCACCCAGG	1	1	3	TATCTTGTGGAAAGGACGAAACACCGACCTTTGAGGATGTCACCCGTTTTAGAGCTAGAAATAGCAAGTTAAAAT
2017	CTTN	10	STJ.hCTTN.g154553	GCAAAGATGGGGTGCCAAGA	GCAAAGATGGGGTGCCAAGANGG	1	1	4	TATCTTGTGGAAAGGACGAAACACCGGCAAAGATGGGGTGCCAAGAGTTTTAGAGCTAGAAATAGCAAGTTAAAAT
2316	FLNA	10	STJ.hFLNA.g23532	ACCTGTCACGTCTGGCACGT	ACCTGTCACGTCTGGCACGTAGG	1	1	1	TATCTTGTGGAAAGGACGAAACACCGACCTGTCACGTCTGGCACGTGTTTTAGAGCTAGAAATAGCAAGTTAAAAT
2316	FLNA	10	STJ.hFLNA.g23533	AGTCGATGTCAGCTTCGGCG	AGTCGATGTCAGCTTCGGCGGGG	1	1	1	TATCTTGTGGAAAGGACGAAACACCGAGTCGATGTCAGCTTCGGCGGTTTTAGAGCTAGAAATAGCAAGTTAAAAT
2316	FLNA	10	STJ.hFLNA.g23534	AGTGGAGTACACGCCTTACG	AGTGGAGTACACGCCTTACGAGG	1	1	1	TATCTTGTGGAAAGGACGAAACACCGAGTGGAGTACACGCCTTACGGTTTTAGAGCTAGAAATAGCAAGTTAAAAT
2316	FLNA	10	STJ.hFLNA.g205817	ATCACCCCCGAGGAGATTG	ATCACCCCCGAGGAGATTGTGG	1	1	1	TATCTTGTGGAAAGGACGAAACACCGATCACCCCCGAGGAGATTGGTTTTAGAGCTAGAAATAGCAAGTTAAAAT
2316	FLNA	10	STJ.hFLNA.g96080	CGAGGTGACGGGGACTCATA	CGAGGTGACGGGGACTCATANGG	1	1	1	TATCTTGTGGAAAGGACGAAACACCGCGAGGTGACGGGGACTCATAGTTTTAGAGCTAGAAATAGCAAGTTAAAAT
2316	FLNA	10	STJ.hFLNA.g23535	CGTCAAAGCAGGGAACCACG	CGTCAAAGCAGGGAACCACGTGG	1	1	1	TATCTTGTGGAAAGGACGAAACACCGCGTCAAAGCAGGGAACCACGGTTTTAGAGCTAGAAATAGCAAGTTAAAAT
2316	FLNA	10	STJ.hFLNA.g161441	GAAGCGGGCAGAGTTCACTG	GAAGCGGGCAGAGTTCACTGNGG	1	1	1	TATCTTGTGGAAAGGACGAAACACCGGAAGCGGGCAGAGTTCACTGGTTTTAGAGCTAGAAATAGCAAGTTAAAAT
2316	FLNA	10	STJ.hFLNA.g96079	GCCCGTTACCAATGCGCGAG	GCCCGTTACCAATGCGCGAGNGG	1	1	1	TATCTTGTGGAAAGGACGAAACACCGGCCCGTTACCAATGCGCGAGGTTTTAGAGCTAGAAATAGCAAGTTAAAAT
2316	FLNA	10	STJ.hFLNA.g96081	CGCATTGGTAACGGGCTTGC	CGCATTGGTAACGGGCTTGCNGG	1	1	2	TATCTTGTGGAAAGGACGAAACACCGCGCATTGGTAACGGGCTTGCGTTTTAGAGCTAGAAATAGCAAGTTAAAAT
2316	FLNA	10	STJ.hFLNA.g161440	CTGCCAGGCATCGAGCCCAC	CTGCCAGGCATCGAGCCCACNGG	1	1	2	TATCTTGTGGAAAGGACGAAACACCGCTGCCAGGCATCGAGCCCACGTTTTAGAGCTAGAAATAGCAAGTTAAAAT
9817	KEAP1	10	STJ.hKEAP1.g168337	AAGTGCCACTCATCCCGCTC	AAGTGCCACTCATCCCGCTCNGG	1	1	1	TATCTTGTGGAAAGGACGAAACACCGAAGTGCCACTCATCCCGCTCGTTTTAGAGCTAGAAATAGCAAGTTAAAAT
9817	KEAP1	10	STJ.hKEAP1.g32756	ACAACCCCATGACCAATCAG	ACAACCCCATGACCAATCAGTGG	1	1	1	TATCTTGTGGAAAGGACGAAACACCGACAACCCCATGACCAATCAGGTTTTAGAGCTAGAAATAGCAAGTTAAAAT
9817	KEAP1	10	STJ.hKEAP1.g110276	AGCCGCCCGCGGTGTAGATC	AGCCGCCCGCGGTGTAGATCNGG	1	1	1	TATCTTGTGGAAAGGACGAAACACCGAGCCGCCCGCGGTGTAGATCGTTTTAGAGCTAGAAATAGCAAGTTAAAAT
9817	KEAP1	10	STJ.hKEAP1.g110277	AGCGTGCCCCGTAACCGCAT	AGCGTGCCCCGTAACCGCATNGG	1	1	1	TATCTTGTGGAAAGGACGAAACACCGAGCGTGCCCCGTAACCGCATGTTTTAGAGCTAGAAATAGCAAGTTAAAAT
9817	KEAP1	10	STJ.hKEAP1.g32758	CAGCACCGTTCATGACGTGG	CAGCACCGTTCATGACGTGGAGG	1	1	1	TATCTTGTGGAAAGGACGAAACACCGCAGCACCGTTCATGACGTGGGTTTTAGAGCTAGAAATAGCAAGTTAAAAT
9817	KEAP1	10	STJ.hKEAP1.g168339	CATTCGGGTCACCTCGCTCC	CATTCGGGTCACCTCGCTCCNGG	1	1	1	TATCTTGTGGAAAGGACGAAACACCGCATTCGGGTCACCTCGCTCCGTTTTAGAGCTAGAAATAGCAAGTTAAAAT
9817	KEAP1	10	STJ.hKEAP1.g110278	GCAATGAACACCATCCGAAG	GCAATGAACACCATCCGAAGNGG	1	1	1	TATCTTGTGGAAAGGACGAAACACCGGCAATGAACACCATCCGAAGGTTTTAGAGCTAGAAATAGCAAGTTAAAAT
9817	KEAP1	10	STJ.hKEAP1.g168338	TCGTAGCCCCCATGAAGCAC	TCGTAGCCCCCATGAAGCACNGG	1	1	1	TATCTTGTGGAAAGGACGAAACACCGTCGTAGCCCCCATGAAGCACGTTTTAGAGCTAGAAATAGCAAGTTAAAAT
9817	KEAP1	10	STJ.hKEAP1.g212641	AGCATAGATACAGTTGTGC	AGCATAGATACAGTTGTGCAGG	1	1	2	TATCTTGTGGAAAGGACGAAACACCGAGCATAGATACAGTTGTGCGTTTTAGAGCTAGAAATAGCAAGTTAAAAT
9817	KEAP1	10	STJ.hKEAP1.g32757	AGTACGACTGCGAACAGCGA	AGTACGACTGCGAACAGCGACGG	1	1	2	TATCTTGTGGAAAGGACGAAACACCGAGTACGACTGCGAACAGCGAGTTTTAGAGCTAGAAATAGCAAGTTAAAAT
3927	LASP1	10	STJ.hLASP1.g111785	AAGAGCTCACGTTACTGATC	AAGAGCTCACGTTACTGATCNGG	1	1	1	TATCTTGTGGAAAGGACGAAACACCGAAGAGCTCACGTTACTGATCGTTTTAGAGCTAGAAATAGCAAGTTAAAAT
3927	LASP1	10	STJ.hLASP1.g34720	AGGACTCACGCGTTGCAGTA	AGGACTCACGCGTTGCAGTAGGG	1	1	1	TATCTTGTGGAAAGGACGAAACACCGAGGACTCACGCGTTGCAGTAGTTTTAGAGCTAGAAATAGCAAGTTAAAAT
3927	LASP1	10	STJ.hLASP1.g169843	CAGGACTCACGCGTTGCAGT	CAGGACTCACGCGTTGCAGTNGG	1	1	1	TATCTTGTGGAAAGGACGAAACACCGCAGGACTCACGCGTTGCAGTGTTTTAGAGCTAGAAATAGCAAGTTAAAAT
3927	LASP1	10	STJ.hLASP1.g34723	GGGCAAAGGTTTCAGCGTAG	GGGCAAAGGTTTCAGCGTAGTGG	1	1	1	TATCTTGTGGAAAGGACGAAACACCGGGGCAAAGGTTTCAGCGTAGGTTTTAGAGCTAGAAATAGCAAGTTAAAAT
3927	LASP1	10	STJ.hLASP1.g111783	TCCTGTGAATCCCGACGCTC	TCCTGTGAATCCCGACGCTCNGG	1	1	1	TATCTTGTGGAAAGGACGAAACACCGTCCTGTGAATCCCGACGCTCGTTTTAGAGCTAGAAATAGCAAGTTAAAAT
3927	LASP1	10	STJ.hLASP1.g111784	CCTCCTGCAGGTGCGCTACA	CCTCCTGCAGGTGCGCTACANGG	1	1	2	TATCTTGTGGAAAGGACGAAACACCGCCTCCTGCAGGTGCGCTACAGTTTTAGAGCTAGAAATAGCAAGTTAAAAT
3927	LASP1	10	STJ.hLASP1.g169841	TCCATGCCCTCGCCCCCGCT	TCCATGCCCTCGCCCCCGCTNGG	1	1	2	TATCTTGTGGAAAGGACGAAACACCGTCCATGCCCTCGCCCCCGCTGTTTTAGAGCTAGAAATAGCAAGTTAAAAT
3927	LASP1	10	STJ.hLASP1.g169842	TTCCGGGGTGTCCGCCACCA	TTCCGGGGTGTCCGCCACCANGG	1	1	2	TATCTTGTGGAAAGGACGAAACACCGTTCCGGGGTGTCCGCCACCAGTTTTAGAGCTAGAAATAGCAAGTTAAAAT
3927	LASP1	10	STJ.hLASP1.g34721	CATGCTTTATGCCAGAACTG	CATGCTTTATGCCAGAACTGGGG	1	1	4	TATCTTGTGGAAAGGACGAAACACCGCATGCTTTATGCCAGAACTGGTTTTAGAGCTAGAAATAGCAAGTTAAAAT
3927	LASP1	10	STJ.hLASP1.g34722	CTTGCAGATAAAATACCATG	CTTGCAGATAAAATACCATGAGG	1	1	7	TATCTTGTGGAAAGGACGAAACACCGCTTGCAGATAAAATACCATGGTTTTAGAGCTAGAAATAGCAAGTTAAAAT
55740	ENAH	10	STJ.hENAH.g158906	CCAATAGCATTCCCTCCACT	CCAATAGCATTCCCTCCACTNGG	1	1	1	TATCTTGTGGAAAGGACGAAACACCGCCAATAGCATTCCCTCCACTGTTTTAGAGCTAGAAATAGCAAGTTAAAAT
55740	ENAH	10	STJ.hENAH.g20161	CCTGTCTAGCATCTCGCCAC	CCTGTCTAGCATCTCGCCACTGG	1	1	1	TATCTTGTGGAAAGGACGAAACACCGCCTGTCTAGCATCTCGCCACGTTTTAGAGCTAGAAATAGCAAGTTAAAAT
55740	ENAH	10	STJ.hENAH.g93545	CGAGATGCTAGACAGGTGTA	CGAGATGCTAGACAGGTGTANGG	1	1	1	TATCTTGTGGAAAGGACGAAACACCGCGAGATGCTAGACAGGTGTAGTTTTAGAGCTAGAAATAGCAAGTTAAAAT
55740	ENAH	10	STJ.hENAH.g158905	CTACCTGCTCAAGTTCAAAA	CTACCTGCTCAAGTTCAAAANGG	1	1	1	TATCTTGTGGAAAGGACGAAACACCGCTACCTGCTCAAGTTCAAAAGTTTTAGAGCTAGAAATAGCAAGTTAAAAT
55740	ENAH	10	STJ.hENAH.g93546	ATTAAACCACTACCCCCTAA	ATTAAACCACTACCCCCTAANGG	1	1	2	TATCTTGTGGAAAGGACGAAACACCGATTAAACCACTACCCCCTAAGTTTTAGAGCTAGAAATAGCAAGTTAAAAT
55740	ENAH	10	STJ.hENAH.g20160	CAACAACACATTCAGAGTGG	CAACAACACATTCAGAGTGGTGG	1	1	2	TATCTTGTGGAAAGGACGAAACACCGCAACAACACATTCAGAGTGGGTTTTAGAGCTAGAAATAGCAAGTTAAAAT
55740	ENAH	10	STJ.hENAH.g20162	GAGCGCAGAATATCAAGTGC	GAGCGCAGAATATCAAGTGCTGG	1	1	2	TATCTTGTGGAAAGGACGAAACACCGGAGCGCAGAATATCAAGTGCGTTTTAGAGCTAGAAATAGCAAGTTAAAAT
55740	ENAH	10	STJ.hENAH.g20163	GCCGAGACTCCATCCCAACA	GCCGAGACTCCATCCCAACAGGG	1	1	2	TATCTTGTGGAAAGGACGAAACACCGGCCGAGACTCCATCCCAACAGTTTTAGAGCTAGAAATAGCAAGTTAAAAT
55740	ENAH	10	STJ.hENAH.g229587	TTCATATCTATCACCATAC	TTCATATCTATCACCATACAGG	1	1	3	TATCTTGTGGAAAGGACGAAACACCGTTCATATCTATCACCATACGTTTTAGAGCTAGAAATAGCAAGTTAAAAT
55740	ENAH	10	STJ.hENAH.g158907	TTTGAATTTCCAATTCTTCT	TTTGAATTTCCAATTCTTCTNGG	1	1	4	TATCTTGTGGAAAGGACGAAACACCGTTTGAATTTCCAATTCTTCTGTTTTAGAGCTAGAAATAGCAAGTTAAAAT
91624	NEXN	10	STJ.hNEXN.g117484	ACGAAAACGCAGAATTGAGC	ACGAAAACGCAGAATTGAGCNGG	1	1	1	TATCTTGTGGAAAGGACGAAACACCGACGAAAACGCAGAATTGAGCGTTTTAGAGCTAGAAATAGCAAGTTAAAAT
91624	NEXN	10	STJ.hNEXN.g42398	AGAAAAACGACGAACAGAGG	AGAAAAACGACGAACAGAGGAGG	1	1	1	TATCTTGTGGAAAGGACGAAACACCGAGAAAAACGACGAACAGAGGGTTTTAGAGCTAGAAATAGCAAGTTAAAAT
91624	NEXN	10	STJ.hNEXN.g175535	AGCTTCTTACCTGTTAATTT	AGCTTCTTACCTGTTAATTTNGG	1	1	1	TATCTTGTGGAAAGGACGAAACACCGAGCTTCTTACCTGTTAATTTGTTTTAGAGCTAGAAATAGCAAGTTAAAAT
91624	NEXN	10	STJ.hNEXN.g234222	GATTCACTACTTATAACTG	GATTCACTACTTATAACTGTGG	1	1	1	TATCTTGTGGAAAGGACGAAACACCGGATTCACTACTTATAACTGGTTTTAGAGCTAGAAATAGCAAGTTAAAAT
91624	NEXN	10	STJ.hNEXN.g117483	TACAGCGTGAATTAGCAAAA	TACAGCGTGAATTAGCAAAANGG	1	1	1	TATCTTGTGGAAAGGACGAAACACCGTACAGCGTGAATTAGCAAAAGTTTTAGAGCTAGAAATAGCAAGTTAAAAT
91624	NEXN	10	STJ.hNEXN.g117485	TGAGACTTACCTCAGCCTTT	TGAGACTTACCTCAGCCTTTNGG	1	1	2	TATCTTGTGGAAAGGACGAAACACCGTGAGACTTACCTCAGCCTTTGTTTTAGAGCTAGAAATAGCAAGTTAAAAT
91624	NEXN	10	STJ.hNEXN.g42399	AGAAGGCGTTTGCTGAAGCA	AGAAGGCGTTTGCTGAAGCAAGG	1	1	2	TATCTTGTGGAAAGGACGAAACACCGAGAAGGCGTTTGCTGAAGCAGTTTTAGAGCTAGAAATAGCAAGTTAAAAT
91624	NEXN	10	STJ.hNEXN.g42400	ATTGAGGACATAAACAATAC	ATTGAGGACATAAACAATACGGG	1	1	2	TATCTTGTGGAAAGGACGAAACACCGATTGAGGACATAAACAATACGTTTTAGAGCTAGAAATAGCAAGTTAAAAT
91624	NEXN	10	STJ.hNEXN.g175536	AATGCTTGCTTCTGATGATG	AATGCTTGCTTCTGATGATGNGG	1	1	3	TATCTTGTGGAAAGGACGAAACACCGAATGCTTGCTTCTGATGATGGTTTTAGAGCTAGAAATAGCAAGTTAAAAT
91624	NEXN	10	STJ.hNEXN.g42401	GAAAGAAAGGATCAAGTACG	GAAAGAAAGGATCAAGTACGAGG	1	1	5	TATCTTGTGGAAAGGACGAAACACCGGAAAGAAAGGATCAAGTACGGTTTTAGAGCTAGAAATAGCAAGTTAAAAT
6840	SVIL	10	STJ.hSVIL.g133614	TGACGGCTCTTCCGACCCGG	TGACGGCTCTTCCGACCCGGNGG	1	1	1	TATCTTGTGGAAAGGACGAAACACCGTGACGGCTCTTCCGACCCGGGTTTTAGAGCTAGAAATAGCAAGTTAAAAT
6840	SVIL	10	STJ.hSVIL.g191652	ATTGGTGACTCACCGCCTGC	ATTGGTGACTCACCGCCTGCNGG	1	1	1	TATCTTGTGGAAAGGACGAAACACCGATTGGTGACTCACCGCCTGCGTTTTAGAGCTAGAAATAGCAAGTTAAAAT
6840	SVIL	10	STJ.hSVIL.g133615	TCGCTGGCTCTCATGTATCG	TCGCTGGCTCTCATGTATCGNGG	1	1	1	TATCTTGTGGAAAGGACGAAACACCGTCGCTGGCTCTCATGTATCGGTTTTAGAGCTAGAAATAGCAAGTTAAAAT
6840	SVIL	10	STJ.hSVIL.g65057	CAGCGCTCCTAGCTACAGTG	CAGCGCTCCTAGCTACAGTGGGG	1	1	1	TATCTTGTGGAAAGGACGAAACACCGCAGCGCTCCTAGCTACAGTGGTTTTAGAGCTAGAAATAGCAAGTTAAAAT
6840	SVIL	10	STJ.hSVIL.g191653	TCGAGGAACTCTCGGCTGCT	TCGAGGAACTCTCGGCTGCTNGG	1	1	1	TATCTTGTGGAAAGGACGAAACACCGTCGAGGAACTCTCGGCTGCTGTTTTAGAGCTAGAAATAGCAAGTTAAAAT
6840	SVIL	10	STJ.hSVIL.g65059	GCGGGATAAATACTCGGAGT	GCGGGATAAATACTCGGAGTCGG	1	1	1	TATCTTGTGGAAAGGACGAAACACCGGCGGGATAAATACTCGGAGTGTTTTAGAGCTAGAAATAGCAAGTTAAAAT
6840	SVIL	10	STJ.hSVIL.g227819	GCTGAGCGTCGCCGCCAAG	GCTGAGCGTCGCCGCCAAGAGG	1	1	1	TATCTTGTGGAAAGGACGAAACACCGGCTGAGCGTCGCCGCCAAGGTTTTAGAGCTAGAAATAGCAAGTTAAAAT
6840	SVIL	10	STJ.hSVIL.g133616	TAAATACTCGGAGTCGGCCT	TAAATACTCGGAGTCGGCCTNGG	1	1	1	TATCTTGTGGAAAGGACGAAACACCGTAAATACTCGGAGTCGGCCTGTTTTAGAGCTAGAAATAGCAAGTTAAAAT
6840	SVIL	10	STJ.hSVIL.g191654	TCAGCTCTTGACCTCGTCTT	TCAGCTCTTGACCTCGTCTTNGG	1	1	2	TATCTTGTGGAAAGGACGAAACACCGTCAGCTCTTGACCTCGTCTTGTTTTAGAGCTAGAAATAGCAAGTTAAAAT
6840	SVIL	10	STJ.hSVIL.g227820	ACACTGATGTGTTCACGGC	ACACTGATGTGTTCACGGCAGG	1	1	2	TATCTTGTGGAAAGGACGAAACACCGACACTGATGTGTTCACGGCGTTTTAGAGCTAGAAATAGCAAGTTAAAAT
7408	VASP	10	STJ.hVASP.g72648	ATGATGATGGCAACAAGCGA	ATGATGATGGCAACAAGCGATGG	1	1	1	TATCTTGTGGAAAGGACGAAACACCGATGATGATGGCAACAAGCGAGTTTTAGAGCTAGAAATAGCAAGTTAAAAT
7408	VASP	10	STJ.hVASP.g139267	ATTCCTTTCGCGTCGTGGGC	ATTCCTTTCGCGTCGTGGGCNGG	1	1	1	TATCTTGTGGAAAGGACGAAACACCGATTCCTTTCGCGTCGTGGGCGTTTTAGAGCTAGAAATAGCAAGTTAAAAT
7408	VASP	10	STJ.hVASP.g72649	CCCACCTGGTCGGTCCCGAA	CCCACCTGGTCGGTCCCGAACGG	1	1	1	TATCTTGTGGAAAGGACGAAACACCGCCCACCTGGTCGGTCCCGAAGTTTTAGAGCTAGAAATAGCAAGTTAAAAT
7408	VASP	10	STJ.hVASP.g72650	CCTGGTTATACTTGACACCC	CCTGGTTATACTTGACACCCCGG	1	1	1	TATCTTGTGGAAAGGACGAAACACCGCCTGGTTATACTTGACACCCGTTTTAGAGCTAGAAATAGCAAGTTAAAAT
7408	VASP	10	STJ.hVASP.g72651	CGCGAAAGGAATTGGCCGTG	CGCGAAAGGAATTGGCCGTGGGG	1	1	1	TATCTTGTGGAAAGGACGAAACACCGCGCGAAAGGAATTGGCCGTGGTTTTAGAGCTAGAAATAGCAAGTTAAAAT
7408	VASP	10	STJ.hVASP.g197297	CGCGACGCTCGCCAGGTCTG	CGCGACGCTCGCCAGGTCTGNGG	1	1	1	TATCTTGTGGAAAGGACGAAACACCGCGCGACGCTCGCCAGGTCTGGTTTTAGAGCTAGAAATAGCAAGTTAAAAT
7408	VASP	10	STJ.hVASP.g197296	CTCTATGTGCTCCGACGGGC	CTCTATGTGCTCCGACGGGCNGG	1	1	1	TATCTTGTGGAAAGGACGAAACACCGCTCTATGTGCTCCGACGGGCGTTTTAGAGCTAGAAATAGCAAGTTAAAAT
7408	VASP	10	STJ.hVASP.g139268	CTTCCGGCCCACGACGCGAA	CTTCCGGCCCACGACGCGAANGG	1	1	1	TATCTTGTGGAAAGGACGAAACACCGCTTCCGGCCCACGACGCGAAGTTTTAGAGCTAGAAATAGCAAGTTAAAAT
7408	VASP	10	STJ.hVASP.g230522	TCGGAGCACATAGAGCGCC	TCGGAGCACATAGAGCGCCGGG	1	1	1	TATCTTGTGGAAAGGACGAAACACCGTCGGAGCACATAGAGCGCCGTTTTAGAGCTAGAAATAGCAAGTTAAAAT
7408	VASP	10	STJ.hVASP.g197298	GGCGAGCGTCGCGCCACTGA	GGCGAGCGTCGCGCCACTGANGG	1	1	1	TATCTTGTGGAAAGGACGAAACACCGGGCGAGCGTCGCGCCACTGAGTTTTAGAGCTAGAAATAGCAAGTTAAAAT
7464	CORO2A	10	STJ.hCORO2A.g14408	GGTCAATAACCCGAATCTTG	GGTCAATAACCCGAATCTTGCGG	1	1	1	TATCTTGTGGAAAGGACGAAACACCGGGTCAATAACCCGAATCTTGGTTTTAGAGCTAGAAATAGCAAGTTAAAAT
7464	CORO2A	10	STJ.hCORO2A.g153596	CCACCTGCCGGTTGTTCCAT	CCACCTGCCGGTTGTTCCATNGG	1	1	1	TATCTTGTGGAAAGGACGAAACACCGCCACCTGCCGGTTGTTCCATGTTTTAGAGCTAGAAATAGCAAGTTAAAAT
7464	CORO2A	10	STJ.hCORO2A.g153595	CCCCACCACGTAGAGCATGC	CCCCACCACGTAGAGCATGCNGG	1	1	1	TATCTTGTGGAAAGGACGAAACACCGCCCCACCACGTAGAGCATGCGTTTTAGAGCTAGAAATAGCAAGTTAAAAT
7464	CORO2A	10	STJ.hCORO2A.g14405	CCGATGGAACAACCGGCAGG	CCGATGGAACAACCGGCAGGTGG	1	1	1	TATCTTGTGGAAAGGACGAAACACCGCCGATGGAACAACCGGCAGGGTTTTAGAGCTAGAAATAGCAAGTTAAAAT
7464	CORO2A	10	STJ.hCORO2A.g14406	GAAGCGGAAGATCTCGCAGG	GAAGCGGAAGATCTCGCAGGAGG	1	1	1	TATCTTGTGGAAAGGACGAAACACCGGAAGCGGAAGATCTCGCAGGGTTTTAGAGCTAGAAATAGCAAGTTAAAAT
7464	CORO2A	10	STJ.hCORO2A.g14407	GCTGTTTCCCTTCTATGACG	GCTGTTTCCCTTCTATGACGCGG	1	1	1	TATCTTGTGGAAAGGACGAAACACCGGCTGTTTCCCTTCTATGACGGTTTTAGAGCTAGAAATAGCAAGTTAAAAT
7464	CORO2A	10	STJ.hCORO2A.g88224	GTGACAGCTAATCGTACTCA	GTGACAGCTAATCGTACTCANGG	1	1	2	TATCTTGTGGAAAGGACGAAACACCGGTGACAGCTAATCGTACTCAGTTTTAGAGCTAGAAATAGCAAGTTAAAAT
7464	CORO2A	10	STJ.hCORO2A.g201920	CAACGTTTTGGATGTCAAG	CAACGTTTTGGATGTCAAGTGG	1	1	2	TATCTTGTGGAAAGGACGAAACACCGCAACGTTTTGGATGTCAAGGTTTTAGAGCTAGAAATAGCAAGTTAAAAT
7464	CORO2A	10	STJ.hCORO2A.g88222	ATCCCGATGGAACAACCGGC	ATCCCGATGGAACAACCGGCNGG	1	1	2	TATCTTGTGGAAAGGACGAAACACCGATCCCGATGGAACAACCGGCGTTTTAGAGCTAGAAATAGCAAGTTAAAAT
7464	CORO2A	10	STJ.hCORO2A.g201919	GGGGTTCACGGCACAGAAG	GGGGTTCACGGCACAGAAGTGG	1	1	6	TATCTTGTGGAAAGGACGAAACACCGGGGGTTCACGGCACAGAAGGTTTTAGAGCTAGAAATAGCAAGTTAAAAT
60	ACTB	10	STJ.hACTB.g78043	TCCTTCCCAGGGCGTGATGG	TCCTTCCCAGGGCGTGATGGNGG	1	1	1	TATCTTGTGGAAAGGACGAAACACCGTCCTTCCCAGGGCGTGATGGGTTTTAGAGCTAGAAATAGCAAGTTAAAAT
60	ACTB	10	STJ.hACTB.g798	CGTACAGGGATAGCACAGCC	CGTACAGGGATAGCACAGCCTGG	1	1	7	TATCTTGTGGAAAGGACGAAACACCGCGTACAGGGATAGCACAGCCGTTTTAGAGCTAGAAATAGCAAGTTAAAAT
60	ACTB	10	STJ.hACTB.g800	TCACCTGGGTCATCTTCTCG	TCACCTGGGTCATCTTCTCGCGG	1	1	7	TATCTTGTGGAAAGGACGAAACACCGTCACCTGGGTCATCTTCTCGGTTTTAGAGCTAGAAATAGCAAGTTAAAAT
60	ACTB	10	STJ.hACTB.g78044	AGCCATGTACGTTGCTATCC	AGCCATGTACGTTGCTATCCNGG	1	1	9	TATCTTGTGGAAAGGACGAAACACCGAGCCATGTACGTTGCTATCCGTTTTAGAGCTAGAAATAGCAAGTTAAAAT
60	ACTB	10	STJ.hACTB.g143426	CTCTCAGGCATGGAGTCCTG	CTCTCAGGCATGGAGTCCTGNGG	1	2	3	TATCTTGTGGAAAGGACGAAACACCGCTCTCAGGCATGGAGTCCTGGTTTTAGAGCTAGAAATAGCAAGTTAAAAT
60	ACTB	10	STJ.hACTB.g210470	CTTCATTGTGCTGGGTGCC	CTTCATTGTGCTGGGTGCCAGG	1	3	30	TATCTTGTGGAAAGGACGAAACACCGCTTCATTGTGCTGGGTGCCGTTTTAGAGCTAGAAATAGCAAGTTAAAAT
60	ACTB	10	STJ.hACTB.g143425	CACCTTGATCTTCATTGTGC	CACCTTGATCTTCATTGTGCNGG	1	4	6	TATCTTGTGGAAAGGACGAAACACCGCACCTTGATCTTCATTGTGCGTTTTAGAGCTAGAAATAGCAAGTTAAAAT
60	ACTB	10	STJ.hACTB.g210469	TTCATTGTGCTGGGTGCCA	TTCATTGTGCTGGGTGCCAGGG	1	5	31	TATCTTGTGGAAAGGACGAAACACCGTTCATTGTGCTGGGTGCCAGTTTTAGAGCTAGAAATAGCAAGTTAAAAT
60	ACTB	10	STJ.hACTB.g78042	CAACCGCGAGAAGATGACCC	CAACCGCGAGAAGATGACCCNGG	1	6	12	TATCTTGTGGAAAGGACGAAACACCGCAACCGCGAGAAGATGACCCGTTTTAGAGCTAGAAATAGCAAGTTAAAAT
60	ACTB	10	STJ.hACTB.g797	AAGAGCTACGAGCTGCCTGA	AAGAGCTACGAGCTGCCTGACGG	1	12	24	TATCTTGTGGAAAGGACGAAACACCGAAGAGCTACGAGCTGCCTGAGTTTTAGAGCTAGAAATAGCAAGTTAAAAT
84962	JUB	10	STJ.hAJUBA.g1929	AAATCGGGGGGCAACGACTG	AAATCGGGGGGCAACGACTGAGG	1	1	1	TATCTTGTGGAAAGGACGAAACACCGAAATCGGGGGGCAACGACTGGTTTTAGAGCTAGAAATAGCAAGTTAAAAT
84962	JUB	10	STJ.hAJUBA.g1930	ACCCGACGGCTCAATCCCCG	ACCCGACGGCTCAATCCCCGAGG	1	1	1	TATCTTGTGGAAAGGACGAAACACCGACCCGACGGCTCAATCCCCGGTTTTAGAGCTAGAAATAGCAAGTTAAAAT
84962	JUB	10	STJ.hAJUBA.g78814	CGGGCCGCTGAGCGTACAAT	CGGGCCGCTGAGCGTACAATNGG	1	1	1	TATCTTGTGGAAAGGACGAAACACCGCGGGCCGCTGAGCGTACAATGTTTTAGAGCTAGAAATAGCAAGTTAAAAT
84962	JUB	10	STJ.hAJUBA.g1932	TGGACCGATTGTACGCTCAG	TGGACCGATTGTACGCTCAGCGG	1	1	1	TATCTTGTGGAAAGGACGAAACACCGTGGACCGATTGTACGCTCAGGTTTTAGAGCTAGAAATAGCAAGTTAAAAT
84962	JUB	10	STJ.hAJUBA.g78813	TTTGAGGCGCCGCGCTACGA	TTTGAGGCGCCGCGCTACGANGG	1	1	1	TATCTTGTGGAAAGGACGAAACACCGTTTGAGGCGCCGCGCTACGAGTTTTAGAGCTAGAAATAGCAAGTTAAAAT
84962	JUB	10	STJ.hAJUBA.g78815	GCCTTTGTTGCACTTGATAC	GCCTTTGTTGCACTTGATACNGG	1	1	2	TATCTTGTGGAAAGGACGAAACACCGGCCTTTGTTGCACTTGATACGTTTTAGAGCTAGAAATAGCAAGTTAAAAT
84962	JUB	10	STJ.hAJUBA.g144194	ACCTGTATCAAGTGCAACAA	ACCTGTATCAAGTGCAACAANGG	1	1	3	TATCTTGTGGAAAGGACGAAACACCGACCTGTATCAAGTGCAACAAGTTTTAGAGCTAGAAATAGCAAGTTAAAAT
84962	JUB	10	STJ.hAJUBA.g1931	TAGGTCCCCCCAACCCACTT	TAGGTCCCCCCAACCCACTTAGG	1	1	3	TATCTTGTGGAAAGGACGAAACACCGTAGGTCCCCCCAACCCACTTGTTTTAGAGCTAGAAATAGCAAGTTAAAAT
84962	JUB	10	STJ.hAJUBA.g144195	GCTGAGAAATGCTGTGTCTG	GCTGAGAAATGCTGTGTCTGNGG	1	1	4	TATCTTGTGGAAAGGACGAAACACCGGCTGAGAAATGCTGTGTCTGGTTTTAGAGCTAGAAATAGCAAGTTAAAAT
84962	JUB	10	STJ.hAJUBA.g202942	GGGAGGATGGGTTGGCCAC	GGGAGGATGGGTTGGCCACAGG	1	1	9	TATCTTGTGGAAAGGACGAAACACCGGGGAGGATGGGTTGGCCACGTTTTAGAGCTAGAAATAGCAAGTTAAAAT
8470	SORBS2	10	STJ.hSORBS2.g62794	AGCCAGACACGAAAACACCG	AGCCAGACACGAAAACACCGAGG	1	1	1	TATCTTGTGGAAAGGACGAAACACCGAGCCAGACACGAAAACACCGGTTTTAGAGCTAGAAATAGCAAGTTAAAAT
8470	SORBS2	10	STJ.hSORBS2.g131905	ATCGGGCCCGTGGATGAATC	ATCGGGCCCGTGGATGAATCNGG	1	1	1	TATCTTGTGGAAAGGACGAAACACCGATCGGGCCCGTGGATGAATCGTTTTAGAGCTAGAAATAGCAAGTTAAAAT
8470	SORBS2	10	STJ.hSORBS2.g189946	CCCCCTGTACCGATCCTCAG	CCCCCTGTACCGATCCTCAGNGG	1	1	1	TATCTTGTGGAAAGGACGAAACACCGCCCCCTGTACCGATCCTCAGGTTTTAGAGCTAGAAATAGCAAGTTAAAAT
8470	SORBS2	10	STJ.hSORBS2.g62796	CCCGGACCCGAAAGTCAAGT	CCCGGACCCGAAAGTCAAGTCGG	1	1	1	TATCTTGTGGAAAGGACGAAACACCGCCCGGACCCGAAAGTCAAGTGTTTTAGAGCTAGAAATAGCAAGTTAAAAT
8470	SORBS2	10	STJ.hSORBS2.g131907	GAAAATTTCGGTCTGAGCCA	GAAAATTTCGGTCTGAGCCANGG	1	1	1	TATCTTGTGGAAAGGACGAAACACCGGAAAATTTCGGTCTGAGCCAGTTTTAGAGCTAGAAATAGCAAGTTAAAAT
8470	SORBS2	10	STJ.hSORBS2.g62797	TCAAAGCCCCGCATTACCCA	TCAAAGCCCCGCATTACCCAGGG	1	1	1	TATCTTGTGGAAAGGACGAAACACCGTCAAAGCCCCGCATTACCCAGTTTTAGAGCTAGAAATAGCAAGTTAAAAT
8470	SORBS2	10	STJ.hSORBS2.g131906	TCATCCACGGGCCCGATCCC	TCATCCACGGGCCCGATCCCNGG	1	1	1	TATCTTGTGGAAAGGACGAAACACCGTCATCCACGGGCCCGATCCCGTTTTAGAGCTAGAAATAGCAAGTTAAAAT
8470	SORBS2	10	STJ.hSORBS2.g189945	TGAAGAATTGATGACTTGCC	TGAAGAATTGATGACTTGCCNGG	1	1	1	TATCTTGTGGAAAGGACGAAACACCGTGAAGAATTGATGACTTGCCGTTTTAGAGCTAGAAATAGCAAGTTAAAAT
8470	SORBS2	10	STJ.hSORBS2.g189944	GATTCTCAGTCACCAGACTC	GATTCTCAGTCACCAGACTCNGG	1	1	2	TATCTTGTGGAAAGGACGAAACACCGGATTCTCAGTCACCAGACTCGTTTTAGAGCTAGAAATAGCAAGTTAAAAT
8470	SORBS2	10	STJ.hSORBS2.g62795	AGTAATCTAACTCACTGGAG	AGTAATCTAACTCACTGGAGGGG	1	1	3	TATCTTGTGGAAAGGACGAAACACCGAGTAATCTAACTCACTGGAGGTTTTAGAGCTAGAAATAGCAAGTTAAAAT
9564	BCAR1	10	STJ.hBCAR1.g5785	ACTGCGTGGTGGTTGGACGG	ACTGCGTGGTGGTTGGACGGTGG	1	1	1	TATCTTGTGGAAAGGACGAAACACCGACTGCGTGGTGGTTGGACGGGTTTTAGAGCTAGAAATAGCAAGTTAAAAT
9564	BCAR1	10	STJ.hBCAR1.g81687	GAACAGAGGGGTCGGACCCC	GAACAGAGGGGTCGGACCCCNGG	1	1	1	TATCTTGTGGAAAGGACGAAACACCGGAACAGAGGGGTCGGACCCCGTTTTAGAGCTAGAAATAGCAAGTTAAAAT
9564	BCAR1	10	STJ.hBCAR1.g5786	GATGGTGGCGTGGTCGACAG	GATGGTGGCGTGGTCGACAGTGG	1	1	1	TATCTTGTGGAAAGGACGAAACACCGGATGGTGGCGTGGTCGACAGGTTTTAGAGCTAGAAATAGCAAGTTAAAAT
9564	BCAR1	10	STJ.hBCAR1.g5787	GGGGCAGGGCTATGTATACG	GGGGCAGGGCTATGTATACGAGG	1	1	1	TATCTTGTGGAAAGGACGAAACACCGGGGGCAGGGCTATGTATACGGTTTTAGAGCTAGAAATAGCAAGTTAAAAT
9564	BCAR1	10	STJ.hBCAR1.g5788	GTGGACGGCACTCTGGACAG	GTGGACGGCACTCTGGACAGCGG	1	1	1	TATCTTGTGGAAAGGACGAAACACCGGTGGACGGCACTCTGGACAGGTTTTAGAGCTAGAAATAGCAAGTTAAAAT
9564	BCAR1	10	STJ.hBCAR1.g147066	AGAGAAGTCCAGAACTTTCC	AGAGAAGTCCAGAACTTTCCNGG	1	1	2	TATCTTGTGGAAAGGACGAAACACCGAGAGAAGTCCAGAACTTTCCGTTTTAGAGCTAGAAATAGCAAGTTAAAAT
9564	BCAR1	10	STJ.hBCAR1.g147067	CCCTCACTTACTCTGAGGCA	CCCTCACTTACTCTGAGGCANGG	1	1	2	TATCTTGTGGAAAGGACGAAACACCGCCCTCACTTACTCTGAGGCAGTTTTAGAGCTAGAAATAGCAAGTTAAAAT
9564	BCAR1	10	STJ.hBCAR1.g81686	TGGGATACCGGCCCTCCAGC	TGGGATACCGGCCCTCCAGCNGG	1	1	2	TATCTTGTGGAAAGGACGAAACACCGTGGGATACCGGCCCTCCAGCGTTTTAGAGCTAGAAATAGCAAGTTAAAAT
9564	BCAR1	10	STJ.hBCAR1.g81685	GATGCTCACCCACCGTCCCC	GATGCTCACCCACCGTCCCCNGG	1	1	3	TATCTTGTGGAAAGGACGAAACACCGGATGCTCACCCACCGTCCCCGTTTTAGAGCTAGAAATAGCAAGTTAAAAT
9564	BCAR1	10	STJ.hBCAR1.g147068	GGAGAGGGCATGCACTGCCC	GGAGAGGGCATGCACTGCCCNGG	1	1	3	TATCTTGTGGAAAGGACGAAACACCGGGAGAGGGCATGCACTGCCCGTTTTAGAGCTAGAAATAGCAAGTTAAAAT
857	CAV1	10	STJ.hCAV1.g150193	ACAGACGGTGTGGACGTAGA	ACAGACGGTGTGGACGTAGANGG	1	1	1	TATCTTGTGGAAAGGACGAAACACCGACAGACGGTGTGGACGTAGAGTTTTAGAGCTAGAAATAGCAAGTTAAAAT
857	CAV1	10	STJ.hCAV1.g84816	AGTGTACGACGCGCACACCA	AGTGTACGACGCGCACACCANGG	1	1	1	TATCTTGTGGAAAGGACGAAACACCGAGTGTACGACGCGCACACCAGTTTTAGAGCTAGAAATAGCAAGTTAAAAT
857	CAV1	10	STJ.hCAV1.g9735	GCACACCAAGGAGATCGACC	GCACACCAAGGAGATCGACCTGG	1	1	1	TATCTTGTGGAAAGGACGAAACACCGGCACACCAAGGAGATCGACCGTTTTAGAGCTAGAAATAGCAAGTTAAAAT
857	CAV1	10	STJ.hCAV1.g150195	GTTTAGGGTCGCGGTTGACC	GTTTAGGGTCGCGGTTGACCNGG	1	1	1	TATCTTGTGGAAAGGACGAAACACCGGTTTAGGGTCGCGGTTGACCGTTTTAGAGCTAGAAATAGCAAGTTAAAAT
857	CAV1	10	STJ.hCAV1.g9736	TAAACACCTCAACGATGACG	TAAACACCTCAACGATGACGTGG	1	1	1	TATCTTGTGGAAAGGACGAAACACCGTAAACACCTCAACGATGACGGTTTTAGAGCTAGAAATAGCAAGTTAAAAT
857	CAV1	10	STJ.hCAV1.g9734	CATCTACAAGCCCAACAACA	CATCTACAAGCCCAACAACAAGG	1	1	2	TATCTTGTGGAAAGGACGAAACACCGCATCTACAAGCCCAACAACAGTTTTAGAGCTAGAAATAGCAAGTTAAAAT
857	CAV1	10	STJ.hCAV1.g84818	CCTTCACTGTGACGAAATAC	CCTTCACTGTGACGAAATACNGG	1	1	2	TATCTTGTGGAAAGGACGAAACACCGCCTTCACTGTGACGAAATACGTTTTAGAGCTAGAAATAGCAAGTTAAAAT
857	CAV1	10	STJ.hCAV1.g9733	ATGTGATTGCAGAACCAGAA	ATGTGATTGCAGAACCAGAAGGG	1	1	3	TATCTTGTGGAAAGGACGAAACACCGATGTGATTGCAGAACCAGAAGTTTTAGAGCTAGAAATAGCAAGTTAAAAT
857	CAV1	10	STJ.hCAV1.g150194	TGGGGGCAAATACGTAGACT	TGGGGGCAAATACGTAGACTNGG	1	1	3	TATCTTGTGGAAAGGACGAAACACCGTGGGGGCAAATACGTAGACTGTTTTAGAGCTAGAAATAGCAAGTTAAAAT
23676	SMPX	10	STJ.hSMPX.g62322	AGAATGTACTCCTGAAGTGG	AGAATGTACTCCTGAAGTGGAGG	1	1	1	TATCTTGTGGAAAGGACGAAACACCGAGAATGTACTCCTGAAGTGGGTTTTAGAGCTAGAAATAGCAAGTTAAAAT
23676	SMPX	10	STJ.hSMPX.g131551	AGGACCTGCAGTCAATCTAT	AGGACCTGCAGTCAATCTATNGG	1	1	1	TATCTTGTGGAAAGGACGAAACACCGAGGACCTGCAGTCAATCTATGTTTTAGAGCTAGAAATAGCAAGTTAAAAT
23676	SMPX	10	STJ.hSMPX.g131549	ATTTCCGATAGATTGACTGC	ATTTCCGATAGATTGACTGCNGG	1	1	1	TATCTTGTGGAAAGGACGAAACACCGATTTCCGATAGATTGACTGCGTTTTAGAGCTAGAAATAGCAAGTTAAAAT
23676	SMPX	10	STJ.hSMPX.g62323	CCAATGGGAGCCTTTCGGCC	CCAATGGGAGCCTTTCGGCCAGG	1	1	1	TATCTTGTGGAAAGGACGAAACACCGCCAATGGGAGCCTTTCGGCCGTTTTAGAGCTAGAAATAGCAAGTTAAAAT
23676	SMPX	10	STJ.hSMPX.g62325	GCAAATATCAATATTCCAAT	GCAAATATCAATATTCCAATGGG	1	1	1	TATCTTGTGGAAAGGACGAAACACCGGCAAATATCAATATTCCAATGTTTTAGAGCTAGAAATAGCAAGTTAAAAT
23676	SMPX	10	STJ.hSMPX.g131550	TACCTGGATGGCTCTAACAT	TACCTGGATGGCTCTAACATNGG	1	1	1	TATCTTGTGGAAAGGACGAAACACCGTACCTGGATGGCTCTAACATGTTTTAGAGCTAGAAATAGCAAGTTAAAAT
23676	SMPX	10	STJ.hSMPX.g189589	TTCCAATGTTAGAGCCATCC	TTCCAATGTTAGAGCCATCCNGG	1	1	1	TATCTTGTGGAAAGGACGAAACACCGTTCCAATGTTAGAGCCATCCGTTTTAGAGCTAGAAATAGCAAGTTAAAAT
23676	SMPX	10	STJ.hSMPX.g62324	GAGGAGAAGAAGCCAATTCC	GAGGAGAAGAAGCCAATTCCAGG	1	1	2	TATCTTGTGGAAAGGACGAAACACCGGAGGAGAAGAAGCCAATTCCGTTTTAGAGCTAGAAATAGCAAGTTAAAAT
23676	SMPX	10	STJ.hSMPX.g189591	GGCAAATATCAATATTCCAA	GGCAAATATCAATATTCCAANGG	1	1	2	TATCTTGTGGAAAGGACGAAACACCGGGCAAATATCAATATTCCAAGTTTTAGAGCTAGAAATAGCAAGTTAAAAT
23676	SMPX	10	STJ.hSMPX.g189590	TTGACCTGCTCCTGGCCGAA	TTGACCTGCTCCTGGCCGAANGG	1	1	3	TATCTTGTGGAAAGGACGAAACACCGTTGACCTGCTCCTGGCCGAAGTTTTAGAGCTAGAAATAGCAAGTTAAAAT
30011	SH3KBP1	10	STJ.hSH3KBP1.g129689	TTCTAGGACTGCATCGACGT	TTCTAGGACTGCATCGACGTNGG	1	1	1	TATCTTGTGGAAAGGACGAAACACCGTTCTAGGACTGCATCGACGTGTTTTAGAGCTAGAAATAGCAAGTTAAAAT
30011	SH3KBP1	10	STJ.hSH3KBP1.g129690	CTTCGTGAAGTTACTTCCAC	CTTCGTGAAGTTACTTCCACNGG	1	1	1	TATCTTGTGGAAAGGACGAAACACCGCTTCGTGAAGTTACTTCCACGTTTTAGAGCTAGAAATAGCAAGTTAAAAT
30011	SH3KBP1	10	STJ.hSH3KBP1.g59810	GAAAGTTGGCGACATCATAG	GAAAGTTGGCGACATCATAGAGG	1	1	1	TATCTTGTGGAAAGGACGAAACACCGGAAAGTTGGCGACATCATAGGTTTTAGAGCTAGAAATAGCAAGTTAAAAT
30011	SH3KBP1	10	STJ.hSH3KBP1.g59811	GGGAGGGACAGATCAACGGC	GGGAGGGACAGATCAACGGCAGG	1	1	1	TATCTTGTGGAAAGGACGAAACACCGGGGAGGGACAGATCAACGGCGTTTTAGAGCTAGAAATAGCAAGTTAAAAT
30011	SH3KBP1	10	STJ.hSH3KBP1.g59812	GTAACTTCACGAAGTTATCG	GTAACTTCACGAAGTTATCGGGG	1	1	1	TATCTTGTGGAAAGGACGAAACACCGGTAACTTCACGAAGTTATCGGTTTTAGAGCTAGAAATAGCAAGTTAAAAT
30011	SH3KBP1	10	STJ.hSH3KBP1.g59813	TGGGTCCGCTGACACACACC	TGGGTCCGCTGACACACACCAGG	1	1	1	TATCTTGTGGAAAGGACGAAACACCGTGGGTCCGCTGACACACACCGTTTTAGAGCTAGAAATAGCAAGTTAAAAT
30011	SH3KBP1	10	STJ.hSH3KBP1.g187731	TATAGTCACTCTCATCAATA	TATAGTCACTCTCATCAATANGG	1	1	1	TATCTTGTGGAAAGGACGAAACACCGTATAGTCACTCTCATCAATAGTTTTAGAGCTAGAAATAGCAAGTTAAAAT
30011	SH3KBP1	10	STJ.hSH3KBP1.g129691	TCATCATTCTGTGCCTCATA	TCATCATTCTGTGCCTCATANGG	1	1	1	TATCTTGTGGAAAGGACGAAACACCGTCATCATTCTGTGCCTCATAGTTTTAGAGCTAGAAATAGCAAGTTAAAAT
30011	SH3KBP1	10	STJ.hSH3KBP1.g187732	AGACAGCAAAGAGTTTCCAC	AGACAGCAAAGAGTTTCCACNGG	1	1	4	TATCTTGTGGAAAGGACGAAACACCGAGACAGCAAAGAGTTTCCACGTTTTAGAGCTAGAAATAGCAAGTTAAAAT
30011	SH3KBP1	10	STJ.hSH3KBP1.g187733	CCCCTGCACGAAGTGCCCAG	CCCCTGCACGAAGTGCCCAGNGG	1	1	4	TATCTTGTGGAAAGGACGAAACACCGCCCCTGCACGAAGTGCCCAGGTTTTAGAGCTAGAAATAGCAAGTTAAAAT
1398	CRK	10	STJ.hCRK.g153992	AGGAGCGGAGTAGCTGGTAC	AGGAGCGGAGTAGCTGGTACNGG	1	1	1	TATCTTGTGGAAAGGACGAAACACCGAGGAGCGGAGTAGCTGGTACGTTTTAGAGCTAGAAATAGCAAGTTAAAAT
1398	CRK	10	STJ.hCRK.g153993	CAAACTCTTGATCTCCTATT	CAAACTCTTGATCTCCTATTNGG	1	1	1	TATCTTGTGGAAAGGACGAAACACCGCAAACTCTTGATCTCCTATTGTTTTAGAGCTAGAAATAGCAAGTTAAAAT
1398	CRK	10	STJ.hCRK.g153991	CGAGCCCTCTTTGACTTTAA	CGAGCCCTCTTTGACTTTAANGG	1	1	1	TATCTTGTGGAAAGGACGAAACACCGCGAGCCCTCTTTGACTTTAAGTTTTAGAGCTAGAAATAGCAAGTTAAAAT
1398	CRK	10	STJ.hCRK.g88622	CGAGTCGAAGTTGCCCGCCA	CGAGTCGAAGTTGCCCGCCANGG	1	1	1	TATCTTGTGGAAAGGACGAAACACCGCGAGTCGAAGTTGCCCGCCAGTTTTAGAGCTAGAAATAGCAAGTTAAAAT
1398	CRK	10	STJ.hCRK.g14951	CGCTGAGCACATAGTCCCCG	CGCTGAGCACATAGTCCCCGGGG	1	1	1	TATCTTGTGGAAAGGACGAAACACCGCGCTGAGCACATAGTCCCCGGTTTTAGAGCTAGAAATAGCAAGTTAAAAT
1398	CRK	10	STJ.hCRK.g88620	TGGTGCTCGAGTCCCGCACC	TGGTGCTCGAGTCCCGCACCNGG	1	1	1	TATCTTGTGGAAAGGACGAAACACCGTGGTGCTCGAGTCCCGCACCGTTTTAGAGCTAGAAATAGCAAGTTAAAAT
1398	CRK	10	STJ.hCRK.g14950	CCCGTCAGTCCCTCACCGGG	CCCGTCAGTCCCTCACCGGGCGG	1	1	2	TATCTTGTGGAAAGGACGAAACACCGCCCGTCAGTCCCTCACCGGGGTTTTAGAGCTAGAAATAGCAAGTTAAAAT
1398	CRK	10	STJ.hCRK.g211368	GGGAGTGTAATGGCAAACG	GGGAGTGTAATGGCAAACGAGG	1	1	2	TATCTTGTGGAAAGGACGAAACACCGGGGAGTGTAATGGCAAACGGTTTTAGAGCTAGAAATAGCAAGTTAAAAT
1398	CRK	10	STJ.hCRK.g14952	TCCAATCAGAGCCGATACTG	TCCAATCAGAGCCGATACTGAGG	1	1	2	TATCTTGTGGAAAGGACGAAACACCGTCCAATCAGAGCCGATACTGGTTTTAGAGCTAGAAATAGCAAGTTAAAAT
1398	CRK	10	STJ.hCRK.g211367	TTACGAAGATTAATGTGAG	TTACGAAGATTAATGTGAGTGG	1	1	2	TATCTTGTGGAAAGGACGAAACACCGTTACGAAGATTAATGTGAGGTTTTAGAGCTAGAAATAGCAAGTTAAAAT
1399	CRKL	10	STJ.hCRKL.g14956	TCCATGCTTTCCGTGTGGTG	TCCATGCTTTCCGTGTGGTGAGG	1	1	1	TATCTTGTGGAAAGGACGAAACACCGTCCATGCTTTCCGTGTGGTGGTTTTAGAGCTAGAAATAGCAAGTTAAAAT
1399	CRKL	10	STJ.hCRKL.g88624	TATGGGGCCGGTGTCTCGCC	TATGGGGCCGGTGTCTCGCCNGG	1	1	1	TATCTTGTGGAAAGGACGAAACACCGTATGGGGCCGGTGTCTCGCCGTTTTAGAGCTAGAAATAGCAAGTTAAAAT
1399	CRKL	10	STJ.hCRKL.g14955	GTGGTGGAGTGCCCGGAACA	GTGGTGGAGTGCCCGGAACAAGG	1	1	1	TATCTTGTGGAAAGGACGAAACACCGGTGGTGGAGTGCCCGGAACAGTTTTAGAGCTAGAAATAGCAAGTTAAAAT
1399	CRKL	10	STJ.hCRKL.g153996	GTGACATCGTGAAAGTCACA	GTGACATCGTGAAAGTCACANGG	1	1	1	TATCTTGTGGAAAGGACGAAACACCGGTGACATCGTGAAAGTCACAGTTTTAGAGCTAGAAATAGCAAGTTAAAAT
1399	CRKL	10	STJ.hCRKL.g153994	GGTTGAGCGTATGCATGAGC	GGTTGAGCGTATGCATGAGCNGG	1	1	1	TATCTTGTGGAAAGGACGAAACACCGGGTTGAGCGTATGCATGAGCGTTTTAGAGCTAGAAATAGCAAGTTAAAAT
1399	CRKL	10	STJ.hCRKL.g14954	GGTCCCCGATCTTAAAACGG	GGTCCCCGATCTTAAAACGGCGG	1	1	1	TATCTTGTGGAAAGGACGAAACACCGGGTCCCCGATCTTAAAACGGGTTTTAGAGCTAGAAATAGCAAGTTAAAAT
1399	CRKL	10	STJ.hCRKL.g153995	CGTTCACTTCGCCTTCCCAC	CGTTCACTTCGCCTTCCCACNGG	1	1	1	TATCTTGTGGAAAGGACGAAACACCGCGTTCACTTCGCCTTCCCACGTTTTAGAGCTAGAAATAGCAAGTTAAAAT
1399	CRKL	10	STJ.hCRKL.g14953	CGCGGACGAGGAACATACCG	CGCGGACGAGGAACATACCGTGG	1	1	1	TATCTTGTGGAAAGGACGAAACACCGCGCGGACGAGGAACATACCGGTTTTAGAGCTAGAAATAGCAAGTTAAAAT
1399	CRKL	10	STJ.hCRKL.g88623	CCCGATCTTAAAACGGCGGT	CCCGATCTTAAAACGGCGGTNGG	1	1	1	TATCTTGTGGAAAGGACGAAACACCGCCCGATCTTAAAACGGCGGTGTTTTAGAGCTAGAAATAGCAAGTTAAAAT
1399	CRKL	10	STJ.hCRKL.g88625	AGGTCTTCGGCATCATTCCC	AGGTCTTCGGCATCATTCCCNGG	1	1	1	TATCTTGTGGAAAGGACGAAACACCGAGGTCTTCGGCATCATTCCCGTTTTAGAGCTAGAAATAGCAAGTTAAAAT
7430	EZR	10	STJ.hEZR.g159640	ACGCAGGTGGTAAAGACTAT	ACGCAGGTGGTAAAGACTATNGG	1	1	1	TATCTTGTGGAAAGGACGAAACACCGACGCAGGTGGTAAAGACTATGTTTTAGAGCTAGAAATAGCAAGTTAAAAT
7430	EZR	10	STJ.hEZR.g94279	ACTTGGCCCGGAACTTGAAC	ACTTGGCCCGGAACTTGAACNGG	1	1	1	TATCTTGTGGAAAGGACGAAACACCGACTTGGCCCGGAACTTGAACGTTTTAGAGCTAGAAATAGCAAGTTAAAAT
7430	EZR	10	STJ.hEZR.g159639	CAATGTCCGAGTTACCACCA	CAATGTCCGAGTTACCACCANGG	1	1	1	TATCTTGTGGAAAGGACGAAACACCGCAATGTCCGAGTTACCACCAGTTTTAGAGCTAGAAATAGCAAGTTAAAAT
7430	EZR	10	STJ.hEZR.g21169	CTTTATTATCCACATAGTGG	CTTTATTATCCACATAGTGGAGG	1	1	1	TATCTTGTGGAAAGGACGAAACACCGCTTTATTATCCACATAGTGGGTTTTAGAGCTAGAAATAGCAAGTTAAAAT
7430	EZR	10	STJ.hEZR.g21170	GGCAGTAGATCTCATCGCTA	GGCAGTAGATCTCATCGCTAAGG	1	1	1	TATCTTGTGGAAAGGACGAAACACCGGGCAGTAGATCTCATCGCTAGTTTTAGAGCTAGAAATAGCAAGTTAAAAT
7430	EZR	10	STJ.hEZR.g21171	TGCGGCGCATATACAACTCA	TGCGGCGCATATACAACTCATGG	1	1	1	TATCTTGTGGAAAGGACGAAACACCGTGCGGCGCATATACAACTCAGTTTTAGAGCTAGAAATAGCAAGTTAAAAT
7430	EZR	10	STJ.hEZR.g94280	CTGAGCGGCTGATCCCTCAA	CTGAGCGGCTGATCCCTCAANGG	1	1	2	TATCTTGTGGAAAGGACGAAACACCGCTGAGCGGCTGATCCCTCAAGTTTTAGAGCTAGAAATAGCAAGTTAAAAT
7430	EZR	10	STJ.hEZR.g159641	GCAATCCAGCCAAATACAAC	GCAATCCAGCCAAATACAACNGG	1	1	2	TATCTTGTGGAAAGGACGAAACACCGGCAATCCAGCCAAATACAACGTTTTAGAGCTAGAAATAGCAAGTTAAAAT
7430	EZR	10	STJ.hEZR.g206652	GGACCAGCACAAACTTACC	GGACCAGCACAAACTTACCAGG	1	1	2	TATCTTGTGGAAAGGACGAAACACCGGGACCAGCACAAACTTACCGTTTTAGAGCTAGAAATAGCAAGTTAAAAT
7430	EZR	10	STJ.hEZR.g94278	GGCCAAAGTACCACACTTCC	GGCCAAAGTACCACACTTCCNGG	1	1	2	TATCTTGTGGAAAGGACGAAACACCGGGCCAAAGTACCACACTTCCGTTTTAGAGCTAGAAATAGCAAGTTAAAAT
2274	FHL2	10	STJ.hFHL2.g95924	CCGGTAAGTGACCCCTCCCG	CCGGTAAGTGACCCCTCCCGNGG	1	1	1	TATCTTGTGGAAAGGACGAAACACCGCCGGTAAGTGACCCCTCCCGGTTTTAGAGCTAGAAATAGCAAGTTAAAAT
2274	FHL2	10	STJ.hFHL2.g161284	GACATCCTGTGCCCCGACTG	GACATCCTGTGCCCCGACTGNGG	1	1	1	TATCTTGTGGAAAGGACGAAACACCGGACATCCTGTGCCCCGACTGGTTTTAGAGCTAGAAATAGCAAGTTAAAAT
2274	FHL2	10	STJ.hFHL2.g23341	GATGACAGGTACCCGCAAGA	GATGACAGGTACCCGCAAGATGG	1	1	1	TATCTTGTGGAAAGGACGAAACACCGGATGACAGGTACCCGCAAGAGTTTTAGAGCTAGAAATAGCAAGTTAAAAT
2274	FHL2	10	STJ.hFHL2.g23342	GCACTTGGATGAGTACTCGT	GCACTTGGATGAGTACTCGTTGG	1	1	1	TATCTTGTGGAAAGGACGAAACACCGGCACTTGGATGAGTACTCGTGTTTTAGAGCTAGAAATAGCAAGTTAAAAT
2274	FHL2	10	STJ.hFHL2.g161285	GCAGTGCGTTCAGTGCAAAA	GCAGTGCGTTCAGTGCAAAANGG	1	1	1	TATCTTGTGGAAAGGACGAAACACCGGCAGTGCGTTCAGTGCAAAAGTTTTAGAGCTAGAAATAGCAAGTTAAAAT
2274	FHL2	10	STJ.hFHL2.g161283	GCTTCGTGTGCACCGCCTGC	GCTTCGTGTGCACCGCCTGCNGG	1	1	1	TATCTTGTGGAAAGGACGAAACACCGGCTTCGTGTGCACCGCCTGCGTTTTAGAGCTAGAAATAGCAAGTTAAAAT
2274	FHL2	10	STJ.hFHL2.g23343	GGAGGAGAGCCCCTACTGCG	GGAGGAGAGCCCCTACTGCGTGG	1	1	1	TATCTTGTGGAAAGGACGAAACACCGGGAGGAGAGCCCCTACTGCGGTTTTAGAGCTAGAAATAGCAAGTTAAAAT
2274	FHL2	10	STJ.hFHL2.g95925	GGATGTCGTCCCTCTCTGTG	GGATGTCGTCCCTCTCTGTGNGG	1	1	1	TATCTTGTGGAAAGGACGAAACACCGGGATGTCGTCCCTCTCTGTGGTTTTAGAGCTAGAAATAGCAAGTTAAAAT
2274	FHL2	10	STJ.hFHL2.g23340	ACCTTGCAGTCACAGCCGAT	ACCTTGCAGTCACAGCCGATGGG	1	1	2	TATCTTGTGGAAAGGACGAAACACCGACCTTGCAGTCACAGCCGATGTTTTAGAGCTAGAAATAGCAAGTTAAAAT
2549	GAB1	10	STJ.hGAB1.g24456	AAACTGCTGGAATGTTGTCG	AAACTGCTGGAATGTTGTCGTGG	1	1	1	TATCTTGTGGAAAGGACGAAACACCGAAACTGCTGGAATGTTGTCGGTTTTAGAGCTAGAAATAGCAAGTTAAAAT
2549	GAB1	10	STJ.hGAB1.g96762	AGATGGTTCGTGTTACGCAG	AGATGGTTCGTGTTACGCAGNGG	1	1	1	TATCTTGTGGAAAGGACGAAACACCGAGATGGTTCGTGTTACGCAGGTTTTAGAGCTAGAAATAGCAAGTTAAAAT
2549	GAB1	10	STJ.hGAB1.g162120	AGTGAACTAGATCTATCACT	AGTGAACTAGATCTATCACTNGG	1	1	1	TATCTTGTGGAAAGGACGAAACACCGAGTGAACTAGATCTATCACTGTTTTAGAGCTAGAAATAGCAAGTTAAAAT
2549	GAB1	10	STJ.hGAB1.g162119	GATAGATCTAGTTCACTTGA	GATAGATCTAGTTCACTTGANGG	1	1	1	TATCTTGTGGAAAGGACGAAACACCGGATAGATCTAGTTCACTTGAGTTTTAGAGCTAGAAATAGCAAGTTAAAAT
2549	GAB1	10	STJ.hGAB1.g24458	GGGATACTACACGTTTCCAC	GGGATACTACACGTTTCCACAGG	1	1	1	TATCTTGTGGAAAGGACGAAACACCGGGGATACTACACGTTTCCACGTTTTAGAGCTAGAAATAGCAAGTTAAAAT
2549	GAB1	10	STJ.hGAB1.g203688	TATCACTTGGAAATGCTCG	TATCACTTGGAAATGCTCGTGG	1	1	1	TATCTTGTGGAAAGGACGAAACACCGTATCACTTGGAAATGCTCGGTTTTAGAGCTAGAAATAGCAAGTTAAAAT
2549	GAB1	10	STJ.hGAB1.g24459	TATGACATTCCTCCAACACC	TATGACATTCCTCCAACACCTGG	1	1	1	TATCTTGTGGAAAGGACGAAACACCGTATGACATTCCTCCAACACCGTTTTAGAGCTAGAAATAGCAAGTTAAAAT
2549	GAB1	10	STJ.hGAB1.g96761	TCTACACTCGATGTCCCAGA	TCTACACTCGATGTCCCAGANGG	1	1	1	TATCTTGTGGAAAGGACGAAACACCGTCTACACTCGATGTCCCAGAGTTTTAGAGCTAGAAATAGCAAGTTAAAAT
2549	GAB1	10	STJ.hGAB1.g162118	CTACTTGGTAGCAGACAGCG	CTACTTGGTAGCAGACAGCGNGG	1	1	2	TATCTTGTGGAAAGGACGAAACACCGCTACTTGGTAGCAGACAGCGGTTTTAGAGCTAGAAATAGCAAGTTAAAAT
2549	GAB1	10	STJ.hGAB1.g24457	GCTTGTAAAGAGCTGCCAGG	GCTTGTAAAGAGCTGCCAGGTGG	1	1	3	TATCTTGTGGAAAGGACGAAACACCGGCTTGTAAAGAGCTGCCAGGGTTTTAGAGCTAGAAATAGCAAGTTAAAAT
2885	GRB2	10	STJ.hGRB2.g98670	GCAGCAGCCGACATACGTCC	GCAGCAGCCGACATACGTCCNGG	1	1	1	TATCTTGTGGAAAGGACGAAACACCGGCAGCAGCCGACATACGTCCGTTTTAGAGCTAGAAATAGCAAGTTAAAAT
2885	GRB2	10	STJ.hGRB2.g98672	GCACCTGTTCTATGTCCCGC	GCACCTGTTCTATGTCCCGCNGG	1	1	1	TATCTTGTGGAAAGGACGAAACACCGGCACCTGTTCTATGTCCCGCGTTTTAGAGCTAGAAATAGCAAGTTAAAAT
2885	GRB2	10	STJ.hGRB2.g164026	ACGAAGAATGTGATCAGAAC	ACGAAGAATGTGATCAGAACNGG	1	1	1	TATCTTGTGGAAAGGACGAAACACCGACGAAGAATGTGATCAGAACGTTTTAGAGCTAGAAATAGCAAGTTAAAAT
2885	GRB2	10	STJ.hGRB2.g26941	ACGAGCTGAGCTTCAAAAGG	ACGAGCTGAGCTTCAAAAGGGGG	1	1	1	TATCTTGTGGAAAGGACGAAACACCGACGAGCTGAGCTTCAAAAGGGTTTTAGAGCTAGAAATAGCAAGTTAAAAT
2885	GRB2	10	STJ.hGRB2.g98671	ATTATGTCACCCCCGTGAAC	ATTATGTCACCCCCGTGAACNGG	1	1	1	TATCTTGTGGAAAGGACGAAACACCGATTATGTCACCCCCGTGAACGTTTTAGAGCTAGAAATAGCAAGTTAAAAT
2885	GRB2	10	STJ.hGRB2.g164027	CAGGAGCGCTCTCACTCTCT	CAGGAGCGCTCTCACTCTCTNGG	1	1	1	TATCTTGTGGAAAGGACGAAACACCGCAGGAGCGCTCTCACTCTCTGTTTTAGAGCTAGAAATAGCAAGTTAAAAT
2885	GRB2	10	STJ.hGRB2.g26943	GAAATACTTACTTGACAGAG	GAAATACTTACTTGACAGAGAGG	1	1	1	TATCTTGTGGAAAGGACGAAACACCGGAAATACTTACTTGACAGAGGTTTTAGAGCTAGAAATAGCAAGTTAAAAT
2885	GRB2	10	STJ.hGRB2.g164025	GAGCCGGGAAGTACTTCCTC	GAGCCGGGAAGTACTTCCTCNGG	1	1	1	TATCTTGTGGAAAGGACGAAACACCGGAGCCGGGAAGTACTTCCTCGTTTTAGAGCTAGAAATAGCAAGTTAAAAT
2885	GRB2	10	STJ.hGRB2.g217630	AGCCGGGAAGTACTTCCTC	AGCCGGGAAGTACTTCCTCTGG	1	1	2	TATCTTGTGGAAAGGACGAAACACCGAGCCGGGAAGTACTTCCTCGTTTTAGAGCTAGAAATAGCAAGTTAAAAT
2885	GRB2	10	STJ.hGRB2.g26942	AGTACTTCCCGGCTCCATCT	AGTACTTCCCGGCTCCATCTCGG	1	1	2	TATCTTGTGGAAAGGACGAAACACCGAGTACTTCCCGGCTCCATCTGTTTTAGAGCTAGAAATAGCAAGTTAAAAT
2886	GRB7	10	STJ.hGRB7.g98674	ACGCAGGGCCGCAAGCTCTA	ACGCAGGGCCGCAAGCTCTANGG	1	1	1	TATCTTGTGGAAAGGACGAAACACCGACGCAGGGCCGCAAGCTCTAGTTTTAGAGCTAGAAATAGCAAGTTAAAAT
2886	GRB7	10	STJ.hGRB7.g98673	ACGCCTTGAGCGACGAGACC	ACGCCTTGAGCGACGAGACCNGG	1	1	1	TATCTTGTGGAAAGGACGAAACACCGACGCCTTGAGCGACGAGACCGTTTTAGAGCTAGAAATAGCAAGTTAAAAT
2886	GRB7	10	STJ.hGRB7.g26944	AGAAGATCCGAAGCCCCTTG	AGAAGATCCGAAGCCCCTTGTGG	1	1	1	TATCTTGTGGAAAGGACGAAACACCGAGAAGATCCGAAGCCCCTTGGTTTTAGAGCTAGAAATAGCAAGTTAAAAT
2886	GRB7	10	STJ.hGRB7.g164029	AGTGTGTGCATCGAGACAGC	AGTGTGTGCATCGAGACAGCNGG	1	1	1	TATCTTGTGGAAAGGACGAAACACCGAGTGTGTGCATCGAGACAGCGTTTTAGAGCTAGAAATAGCAAGTTAAAAT
2886	GRB7	10	STJ.hGRB7.g164030	ATCCCATGAAGACCTCATCC	ATCCCATGAAGACCTCATCCNGG	1	1	1	TATCTTGTGGAAAGGACGAAACACCGATCCCATGAAGACCTCATCCGTTTTAGAGCTAGAAATAGCAAGTTAAAAT
2886	GRB7	10	STJ.hGRB7.g98675	CTGCGTCACCACGTACACGT	CTGCGTCACCACGTACACGTNGG	1	1	1	TATCTTGTGGAAAGGACGAAACACCGCTGCGTCACCACGTACACGTGTTTTAGAGCTAGAAATAGCAAGTTAAAAT
2886	GRB7	10	STJ.hGRB7.g26946	TCACAGAGCCCAATTCTCGG	TCACAGAGCCCAATTCTCGGGGG	1	1	1	TATCTTGTGGAAAGGACGAAACACCGTCACAGAGCCCAATTCTCGGGTTTTAGAGCTAGAAATAGCAAGTTAAAAT
2886	GRB7	10	STJ.hGRB7.g26947	TCCGAGGCACCTGCAGTACG	TCCGAGGCACCTGCAGTACGTGG	1	1	1	TATCTTGTGGAAAGGACGAAACACCGTCCGAGGCACCTGCAGTACGGTTTTAGAGCTAGAAATAGCAAGTTAAAAT
2886	GRB7	10	STJ.hGRB7.g164028	TCGCCACGTGTGTGAAATGC	TCGCCACGTGTGTGAAATGCNGG	1	1	1	TATCTTGTGGAAAGGACGAAACACCGTCGCCACGTGTGTGAAATGCGTTTTAGAGCTAGAAATAGCAAGTTAAAAT
2886	GRB7	10	STJ.hGRB7.g26945	GCACCAGCATTTCACACACG	GCACCAGCATTTCACACACGTGG	1	1	4	TATCTTGTGGAAAGGACGAAACACCGGCACCAGCATTTCACACACGGTTTTAGAGCTAGAAATAGCAAGTTAAAAT
10456	HAX1	10	STJ.hHAX1.g99345	AGACTTACCATTGTCCTCTC	AGACTTACCATTGTCCTCTCNGG	1	1	1	TATCTTGTGGAAAGGACGAAACACCGAGACTTACCATTGTCCTCTCGTTTTAGAGCTAGAAATAGCAAGTTAAAAT
10456	HAX1	10	STJ.hHAX1.g164699	TTCTGCAGTTTGATGATGTA	TTCTGCAGTTTGATGATGTANGG	1	1	1	TATCTTGTGGAAAGGACGAAACACCGTTCTGCAGTTTGATGATGTAGTTTTAGAGCTAGAAATAGCAAGTTAAAAT
10456	HAX1	10	STJ.hHAX1.g99346	GGGATACTCACCCTATGAAA	GGGATACTCACCCTATGAAANGG	1	1	2	TATCTTGTGGAAAGGACGAAACACCGGGGATACTCACCCTATGAAAGTTTTAGAGCTAGAAATAGCAAGTTAAAAT
10456	HAX1	10	STJ.hHAX1.g99344	CCCATCTGGTTTAGTGATCT	CCCATCTGGTTTAGTGATCTNGG	1	1	3	TATCTTGTGGAAAGGACGAAACACCGCCCATCTGGTTTAGTGATCTGTTTTAGAGCTAGAAATAGCAAGTTAAAAT
10456	HAX1	10	STJ.hHAX1.g164700	CCCCCCAACCAGCACCAGAC	CCCCCCAACCAGCACCAGACNGG	1	1	3	TATCTTGTGGAAAGGACGAAACACCGCCCCCCAACCAGCACCAGACGTTTTAGAGCTAGAAATAGCAAGTTAAAAT
10456	HAX1	10	STJ.hHAX1.g27843	GCCGAAGCCAAATTCCTCAG	GCCGAAGCCAAATTCCTCAGGGG	1	1	3	TATCTTGTGGAAAGGACGAAACACCGGCCGAAGCCAAATTCCTCAGGTTTTAGAGCTAGAAATAGCAAGTTAAAAT
10456	HAX1	10	STJ.hHAX1.g27841	CCCCAACCAGCACCAGACTG	CCCCAACCAGCACCAGACTGGGG	1	1	4	TATCTTGTGGAAAGGACGAAACACCGCCCCAACCAGCACCAGACTGGTTTTAGAGCTAGAAATAGCAAGTTAAAAT
10456	HAX1	10	STJ.hHAX1.g203006	GTGGAGGAGCGCCGGACTG	GTGGAGGAGCGCCGGACTGTGG	1	2	2	TATCTTGTGGAAAGGACGAAACACCGGTGGAGGAGCGCCGGACTGGTTTTAGAGCTAGAAATAGCAAGTTAAAAT
10456	HAX1	10	STJ.hHAX1.g164701	TGCTATTGAAATCTCGTACT	TGCTATTGAAATCTCGTACTNGG	1	2	2	TATCTTGTGGAAAGGACGAAACACCGTGCTATTGAAATCTCGTACTGTTTTAGAGCTAGAAATAGCAAGTTAAAAT
10456	HAX1	10	STJ.hHAX1.g27840	AAGACCCCCCCAAAGATCCT	AAGACCCCCCCAAAGATCCTGGG	1	2	3	TATCTTGTGGAAAGGACGAAACACCGAAGACCCCCCCAAAGATCCTGTTTTAGAGCTAGAAATAGCAAGTTAAAAT
4739	NEDD9	10	STJ.hNEDD9.g42209	TGACATCCCGCCTACAAAAG	TGACATCCCGCCTACAAAAGGGG	1	1	1	TATCTTGTGGAAAGGACGAAACACCGTGACATCCCGCCTACAAAAGGTTTTAGAGCTAGAAATAGCAAGTTAAAAT
4739	NEDD9	10	STJ.hNEDD9.g42206	AAGACGTGGACATGTTACTC	AAGACGTGGACATGTTACTCCGG	1	1	1	TATCTTGTGGAAAGGACGAAACACCGAAGACGTGGACATGTTACTCGTTTTAGAGCTAGAAATAGCAAGTTAAAAT
4739	NEDD9	10	STJ.hNEDD9.g117343	ACCGTCATAGAGCAGAACAC	ACCGTCATAGAGCAGAACACNGG	1	1	1	TATCTTGTGGAAAGGACGAAACACCGACCGTCATAGAGCAGAACACGTTTTAGAGCTAGAAATAGCAAGTTAAAAT
4739	NEDD9	10	STJ.hNEDD9.g175396	AGGACACTTGCCCATCTCTC	AGGACACTTGCCCATCTCTCNGG	1	1	1	TATCTTGTGGAAAGGACGAAACACCGAGGACACTTGCCCATCTCTCGTTTTAGAGCTAGAAATAGCAAGTTAAAAT
4739	NEDD9	10	STJ.hNEDD9.g42207	ATATCCGTAACACCGCCAGT	ATATCCGTAACACCGCCAGTCGG	1	1	1	TATCTTGTGGAAAGGACGAAACACCGATATCCGTAACACCGCCAGTGTTTTAGAGCTAGAAATAGCAAGTTAAAAT
4739	NEDD9	10	STJ.hNEDD9.g117344	CCTCCTAGAATCTTATGGCA	CCTCCTAGAATCTTATGGCANGG	1	1	1	TATCTTGTGGAAAGGACGAAACACCGCCTCCTAGAATCTTATGGCAGTTTTAGAGCTAGAAATAGCAAGTTAAAAT
4739	NEDD9	10	STJ.hNEDD9.g117342	CGCTGCCGAAATGAAGTATA	CGCTGCCGAAATGAAGTATANGG	1	1	1	TATCTTGTGGAAAGGACGAAACACCGCGCTGCCGAAATGAAGTATAGTTTTAGAGCTAGAAATAGCAAGTTAAAAT
4739	NEDD9	10	STJ.hNEDD9.g42208	GGTACTCGTATACGTAGCCA	GGTACTCGTATACGTAGCCATGG	1	1	1	TATCTTGTGGAAAGGACGAAACACCGGGTACTCGTATACGTAGCCAGTTTTAGAGCTAGAAATAGCAAGTTAAAAT
4739	NEDD9	10	STJ.hNEDD9.g175395	TCACAAGCTGGTTTGTTTAG	TCACAAGCTGGTTTGTTTAGNGG	1	1	1	TATCTTGTGGAAAGGACGAAACACCGTCACAAGCTGGTTTGTTTAGGTTTTAGAGCTAGAAATAGCAAGTTAAAAT
4739	NEDD9	10	STJ.hNEDD9.g175397	CTTGGGGCAAAATGTGGACA	CTTGGGGCAAAATGTGGACANGG	1	1	3	TATCTTGTGGAAAGGACGAAACACCGCTTGGGGCAAAATGTGGACAGTTTTAGAGCTAGAAATAGCAAGTTAAAAT
57091	CASS4	10	STJ.hCASS4.g9685	AAGGTAGTCACTGATATCAG	AAGGTAGTCACTGATATCAGGGG	1	1	1	TATCTTGTGGAAAGGACGAAACACCGAAGGTAGTCACTGATATCAGGTTTTAGAGCTAGAAATAGCAAGTTAAAAT
57091	CASS4	10	STJ.hCASS4.g9686	ACTTTCTACAATCCTCCAAG	ACTTTCTACAATCCTCCAAGTGG	1	1	1	TATCTTGTGGAAAGGACGAAACACCGACTTTCTACAATCCTCCAAGGTTTTAGAGCTAGAAATAGCAAGTTAAAAT
57091	CASS4	10	STJ.hCASS4.g150162	ATCACCGACATGAAGGGAAC	ATCACCGACATGAAGGGAACNGG	1	1	1	TATCTTGTGGAAAGGACGAAACACCGATCACCGACATGAAGGGAACGTTTTAGAGCTAGAAATAGCAAGTTAAAAT
57091	CASS4	10	STJ.hCASS4.g84784	ATGACGTGCCTACCCAGCAC	ATGACGTGCCTACCCAGCACNGG	1	1	1	TATCTTGTGGAAAGGACGAAACACCGATGACGTGCCTACCCAGCACGTTTTAGAGCTAGAAATAGCAAGTTAAAAT
57091	CASS4	10	STJ.hCASS4.g150160	CATCATGGACTGTGCGCCCA	CATCATGGACTGTGCGCCCANGG	1	1	1	TATCTTGTGGAAAGGACGAAACACCGCATCATGGACTGTGCGCCCAGTTTTAGAGCTAGAAATAGCAAGTTAAAAT
57091	CASS4	10	STJ.hCASS4.g9687	GAGATTCCGAGACTATCTGG	GAGATTCCGAGACTATCTGGAGG	1	1	1	TATCTTGTGGAAAGGACGAAACACCGGAGATTCCGAGACTATCTGGGTTTTAGAGCTAGAAATAGCAAGTTAAAAT
57091	CASS4	10	STJ.hCASS4.g9688	GAGGTGTCAGAGAATTCCGC	GAGGTGTCAGAGAATTCCGCGGG	1	1	1	TATCTTGTGGAAAGGACGAAACACCGGAGGTGTCAGAGAATTCCGCGTTTTAGAGCTAGAAATAGCAAGTTAAAAT
57091	CASS4	10	STJ.hCASS4.g84785	GCAACACGTGCCAGAAAGCG	GCAACACGTGCCAGAAAGCGNGG	1	1	1	TATCTTGTGGAAAGGACGAAACACCGGCAACACGTGCCAGAAAGCGGTTTTAGAGCTAGAAATAGCAAGTTAAAAT
57091	CASS4	10	STJ.hCASS4.g84783	GGTCGGGGAATTCATAGACT	GGTCGGGGAATTCATAGACTNGG	1	1	1	TATCTTGTGGAAAGGACGAAACACCGGGTCGGGGAATTCATAGACTGTTTTAGAGCTAGAAATAGCAAGTTAAAAT
57091	CASS4	10	STJ.hCASS4.g150161	GGGTAGGCACGTCATACACC	GGGTAGGCACGTCATACACCNGG	1	1	1	TATCTTGTGGAAAGGACGAAACACCGGGGTAGGCACGTCATACACCGTTTTAGAGCTAGAAATAGCAAGTTAAAAT
7041	TGFB1I1	10	STJ.hTGFB1I1.g134939	ACCTCGCACATGCCAAGGTC	ACCTCGCACATGCCAAGGTCNGG	1	1	1	TATCTTGTGGAAAGGACGAAACACCGACCTCGCACATGCCAAGGTCGTTTTAGAGCTAGAAATAGCAAGTTAAAAT
7041	TGFB1I1	10	STJ.hTGFB1I1.g66836	AGCGCTCAAAGTAGCACTCG	AGCGCTCAAAGTAGCACTCGGGG	1	1	1	TATCTTGTGGAAAGGACGAAACACCGAGCGCTCAAAGTAGCACTCGGTTTTAGAGCTAGAAATAGCAAGTTAAAAT
7041	TGFB1I1	10	STJ.hTGFB1I1.g66837	CCCGAGCACTTCGTTTGCGG	CCCGAGCACTTCGTTTGCGGAGG	1	1	1	TATCTTGTGGAAAGGACGAAACACCGCCCGAGCACTTCGTTTGCGGGTTTTAGAGCTAGAAATAGCAAGTTAAAAT
7041	TGFB1I1	10	STJ.hTGFB1I1.g66838	GCAGCCTAGACACCATGCTG	GCAGCCTAGACACCATGCTGGGG	1	1	1	TATCTTGTGGAAAGGACGAAACACCGGCAGCCTAGACACCATGCTGGTTTTAGAGCTAGAAATAGCAAGTTAAAAT
7041	TGFB1I1	10	STJ.hTGFB1I1.g192975	ACCCAAGACACCGCTGGAAG	ACCCAAGACACCGCTGGAAGNGG	1	1	2	TATCTTGTGGAAAGGACGAAACACCGACCCAAGACACCGCTGGAAGGTTTTAGAGCTAGAAATAGCAAGTTAAAAT
7041	TGFB1I1	10	STJ.hTGFB1I1.g192976	CCGCTCTGTAGACAGGGTCT	CCGCTCTGTAGACAGGGTCTNGG	1	1	2	TATCTTGTGGAAAGGACGAAACACCGCCGCTCTGTAGACAGGGTCTGTTTTAGAGCTAGAAATAGCAAGTTAAAAT
7041	TGFB1I1	10	STJ.hTGFB1I1.g134941	GGCTCCCAAAGAGCGCCCTG	GGCTCCCAAAGAGCGCCCTGNGG	1	1	2	TATCTTGTGGAAAGGACGAAACACCGGGCTCCCAAAGAGCGCCCTGGTTTTAGAGCTAGAAATAGCAAGTTAAAAT
7041	TGFB1I1	10	STJ.hTGFB1I1.g134940	GCCACTCAGTTCAACATCAC	GCCACTCAGTTCAACATCACNGG	1	1	4	TATCTTGTGGAAAGGACGAAACACCGGCCACTCAGTTCAACATCACGTTTTAGAGCTAGAAATAGCAAGTTAAAAT
7041	TGFB1I1	10	STJ.hTGFB1I1.g66839	GTCTCAGTTCCCATCTAGCA	GTCTCAGTTCCCATCTAGCAAGG	1	1	4	TATCTTGTGGAAAGGACGAAACACCGGTCTCAGTTCCCATCTAGCAGTTTTAGAGCTAGAAATAGCAAGTTAAAAT
7041	TGFB1I1	10	STJ.hTGFB1I1.g222797	CTGCAGGCTTTGGGGACCG	CTGCAGGCTTTGGGGACCGAGG	1	1	7	TATCTTGTGGAAAGGACGAAACACCGCTGCAGGCTTTGGGGACCGGTTTTAGAGCTAGAAATAGCAAGTTAAAAT
9270	ITGB1BP1	10	STJ.hITGB1BP1.g109501	CGTCATCGTAACACACCATC	CGTCATCGTAACACACCATCNGG	1	1	1	TATCTTGTGGAAAGGACGAAACACCGCGTCATCGTAACACACCATCGTTTTAGAGCTAGAAATAGCAAGTTAAAAT
9270	ITGB1BP1	10	STJ.hITGB1BP1.g31705	TCAGTACTAAGAGCAAGGTA	TCAGTACTAAGAGCAAGGTAGGG	1	1	1	TATCTTGTGGAAAGGACGAAACACCGTCAGTACTAAGAGCAAGGTAGTTTTAGAGCTAGAAATAGCAAGTTAAAAT
9270	ITGB1BP1	10	STJ.hITGB1BP1.g31704	ATAATAAATTCTTCCTCCGG	ATAATAAATTCTTCCTCCGGAGG	1	1	2	TATCTTGTGGAAAGGACGAAACACCGATAATAAATTCTTCCTCCGGGTTTTAGAGCTAGAAATAGCAAGTTAAAAT
9270	ITGB1BP1	10	STJ.hITGB1BP1.g167564	ATTATGGGAGTTTCCAAGTA	ATTATGGGAGTTTCCAAGTANGG	1	1	2	TATCTTGTGGAAAGGACGAAACACCGATTATGGGAGTTTCCAAGTAGTTTTAGAGCTAGAAATAGCAAGTTAAAAT
9270	ITGB1BP1	10	STJ.hITGB1BP1.g109500	GGTGTGTTACGATGACGGTC	GGTGTGTTACGATGACGGTCNGG	1	1	2	TATCTTGTGGAAAGGACGAAACACCGGGTGTGTTACGATGACGGTCGTTTTAGAGCTAGAAATAGCAAGTTAAAAT
9270	ITGB1BP1	10	STJ.hITGB1BP1.g31706	TCTTTCACGATCCAGCACTG	TCTTTCACGATCCAGCACTGTGG	1	1	2	TATCTTGTGGAAAGGACGAAACACCGTCTTTCACGATCCAGCACTGGTTTTAGAGCTAGAAATAGCAAGTTAAAAT
9270	ITGB1BP1	10	STJ.hITGB1BP1.g208338	TTTGGTGGAATCTGTGTCG	TTTGGTGGAATCTGTGTCGAGG	1	1	3	TATCTTGTGGAAAGGACGAAACACCGTTTGGTGGAATCTGTGTCGGTTTTAGAGCTAGAAATAGCAAGTTAAAAT
9270	ITGB1BP1	10	STJ.hITGB1BP1.g31707	TGAGAAACTGAAACTCTCCG	TGAGAAACTGAAACTCTCCGAGG	1	1	3	TATCTTGTGGAAAGGACGAAACACCGTGAGAAACTGAAACTCTCCGGTTTTAGAGCTAGAAATAGCAAGTTAAAAT
9270	ITGB1BP1	10	STJ.hITGB1BP1.g109502	AAATTATATAGACGTTGCCC	AAATTATATAGACGTTGCCCNGG	1	1	3	TATCTTGTGGAAAGGACGAAACACCGAAATTATATAGACGTTGCCCGTTTTAGAGCTAGAAATAGCAAGTTAAAAT
9270	ITGB1BP1	10	STJ.hITGB1BP1.g208337	TCGAGGCTGGCCACAGTGC	TCGAGGCTGGCCACAGTGCTGG	1	1	5	TATCTTGTGGAAAGGACGAAACACCGTCGAGGCTGGCCACAGTGCGTTTTAGAGCTAGAAATAGCAAGTTAAAAT
55612	FERMT1	10	STJ.hFERMT1.g161096	AGACTCCTCACGCTCCCTTA	AGACTCCTCACGCTCCCTTANGG	1	1	1	TATCTTGTGGAAAGGACGAAACACCGAGACTCCTCACGCTCCCTTAGTTTTAGAGCTAGAAATAGCAAGTTAAAAT
55612	FERMT1	10	STJ.hFERMT1.g95736	CTTTCCTTGTTAAAGCCGTC	CTTTCCTTGTTAAAGCCGTCNGG	1	1	1	TATCTTGTGGAAAGGACGAAACACCGCTTTCCTTGTTAAAGCCGTCGTTTTAGAGCTAGAAATAGCAAGTTAAAAT
55612	FERMT1	10	STJ.hFERMT1.g23089	GCATCACTCCTCCAACATGA	GCATCACTCCTCCAACATGAAGG	1	1	1	TATCTTGTGGAAAGGACGAAACACCGGCATCACTCCTCCAACATGAGTTTTAGAGCTAGAAATAGCAAGTTAAAAT
55612	FERMT1	10	STJ.hFERMT1.g23090	GCTGTCACTGAACCAAGTCA	GCTGTCACTGAACCAAGTCATGG	1	1	1	TATCTTGTGGAAAGGACGAAACACCGGCTGTCACTGAACCAAGTCAGTTTTAGAGCTAGAAATAGCAAGTTAAAAT
55612	FERMT1	10	STJ.hFERMT1.g95735	TACATATCCGCAAGTGCTTC	TACATATCCGCAAGTGCTTCNGG	1	1	1	TATCTTGTGGAAAGGACGAAACACCGTACATATCCGCAAGTGCTTCGTTTTAGAGCTAGAAATAGCAAGTTAAAAT
55612	FERMT1	10	STJ.hFERMT1.g23091	TCACGCTCCCTTATGGAACA	TCACGCTCCCTTATGGAACAAGG	1	1	1	TATCTTGTGGAAAGGACGAAACACCGTCACGCTCCCTTATGGAACAGTTTTAGAGCTAGAAATAGCAAGTTAAAAT
55612	FERMT1	10	STJ.hFERMT1.g161094	TCGTCTGCCGAATTTGAAGA	TCGTCTGCCGAATTTGAAGANGG	1	1	1	TATCTTGTGGAAAGGACGAAACACCGTCGTCTGCCGAATTTGAAGAGTTTTAGAGCTAGAAATAGCAAGTTAAAAT
55612	FERMT1	10	STJ.hFERMT1.g161095	TTGTTCCATAAGGGAGCGTG	TTGTTCCATAAGGGAGCGTGNGG	1	1	2	TATCTTGTGGAAAGGACGAAACACCGTTGTTCCATAAGGGAGCGTGGTTTTAGAGCTAGAAATAGCAAGTTAAAAT
55612	FERMT1	10	STJ.hFERMT1.g95734	TATGTACCAGCCTCGGTCTC	TATGTACCAGCCTCGGTCTCNGG	1	1	2	TATCTTGTGGAAAGGACGAAACACCGTATGTACCAGCCTCGGTCTCGTTTTAGAGCTAGAAATAGCAAGTTAAAAT
55612	FERMT1	10	STJ.hFERMT1.g23088	AGAAGAAATTGATTGCACAG	AGAAGAAATTGATTGCACAGAGG	1	1	4	TATCTTGTGGAAAGGACGAAACACCGAGAAGAAATTGATTGCACAGGTTTTAGAGCTAGAAATAGCAAGTTAAAAT
10979	FERMT2	10	STJ.hFERMT2.g23092	CACCCTGAGAGTGACCGGCG	CACCCTGAGAGTGACCGGCGAGG	1	1	1	TATCTTGTGGAAAGGACGAAACACCGCACCCTGAGAGTGACCGGCGGTTTTAGAGCTAGAAATAGCAAGTTAAAAT
10979	FERMT2	10	STJ.hFERMT2.g95738	CATTGGACCTTAGATAAGTA	CATTGGACCTTAGATAAGTANGG	1	1	1	TATCTTGTGGAAAGGACGAAACACCGCATTGGACCTTAGATAAGTAGTTTTAGAGCTAGAAATAGCAAGTTAAAAT
10979	FERMT2	10	STJ.hFERMT2.g95737	CCCACTTATGATGCTCATGA	CCCACTTATGATGCTCATGANGG	1	1	1	TATCTTGTGGAAAGGACGAAACACCGCCCACTTATGATGCTCATGAGTTTTAGAGCTAGAAATAGCAAGTTAAAAT
10979	FERMT2	10	STJ.hFERMT2.g23094	CTGGAGATTACTCTGGAAGG	CTGGAGATTACTCTGGAAGGGGG	1	1	1	TATCTTGTGGAAAGGACGAAACACCGCTGGAGATTACTCTGGAAGGGTTTTAGAGCTAGAAATAGCAAGTTAAAAT
10979	FERMT2	10	STJ.hFERMT2.g161099	TCCATCATGAGCATCATAAG	TCCATCATGAGCATCATAAGNGG	1	1	1	TATCTTGTGGAAAGGACGAAACACCGTCCATCATGAGCATCATAAGGTTTTAGAGCTAGAAATAGCAAGTTAAAAT
10979	FERMT2	10	STJ.hFERMT2.g161097	TGACTGACAGCAAGTATACC	TGACTGACAGCAAGTATACCNGG	1	1	1	TATCTTGTGGAAAGGACGAAACACCGTGACTGACAGCAAGTATACCGTTTTAGAGCTAGAAATAGCAAGTTAAAAT
10979	FERMT2	10	STJ.hFERMT2.g161098	TTAATGTAGTCAGCAAGTTC	TTAATGTAGTCAGCAAGTTCNGG	1	1	2	TATCTTGTGGAAAGGACGAAACACCGTTAATGTAGTCAGCAAGTTCGTTTTAGAGCTAGAAATAGCAAGTTAAAAT
10979	FERMT2	10	STJ.hFERMT2.g23093	CATCATGAGCATCATAAGTG	CATCATGAGCATCATAAGTGGGG	1	1	2	TATCTTGTGGAAAGGACGAAACACCGCATCATGAGCATCATAAGTGGTTTTAGAGCTAGAAATAGCAAGTTAAAAT
10979	FERMT2	10	STJ.hFERMT2.g95739	CTGAATACCATACTTATCTA	CTGAATACCATACTTATCTANGG	1	1	2	TATCTTGTGGAAAGGACGAAACACCGCTGAATACCATACTTATCTAGTTTTAGAGCTAGAAATAGCAAGTTAAAAT
10979	FERMT2	10	STJ.hFERMT2.g214191	TGTTTTACTATACAGTCCT	TGTTTTACTATACAGTCCTGGG	1	1	2	TATCTTGTGGAAAGGACGAAACACCGTGTTTTACTATACAGTCCTGTTTTAGAGCTAGAAATAGCAAGTTAAAAT
83706	FERMT3	10	STJ.hFERMT3.g95742	GTCACTGGGGAGTCGCACAT	GTCACTGGGGAGTCGCACATNGG	1	1	1	TATCTTGTGGAAAGGACGAAACACCGGTCACTGGGGAGTCGCACATGTTTTAGAGCTAGAAATAGCAAGTTAAAAT
83706	FERMT3	10	STJ.hFERMT3.g23099	GGGCTACCGCCAACACTGGG	GGGCTACCGCCAACACTGGGTGG	1	1	1	TATCTTGTGGAAAGGACGAAACACCGGGGCTACCGCCAACACTGGGGTTTTAGAGCTAGAAATAGCAAGTTAAAAT
83706	FERMT3	10	STJ.hFERMT3.g95740	GGACTACATCGACTCGTCAT	GGACTACATCGACTCGTCATNGG	1	1	1	TATCTTGTGGAAAGGACGAAACACCGGGACTACATCGACTCGTCATGTTTTAGAGCTAGAAATAGCAAGTTAAAAT
83706	FERMT3	10	STJ.hFERMT3.g23098	GCAACCGAAGGATGACGGGC	GCAACCGAAGGATGACGGGCCGG	1	1	1	TATCTTGTGGAAAGGACGAAACACCGGCAACCGAAGGATGACGGGCGTTTTAGAGCTAGAAATAGCAAGTTAAAAT
83706	FERMT3	10	STJ.hFERMT3.g161101	CTCAGGCATCCGGCACCCCG	CTCAGGCATCCGGCACCCCGNGG	1	1	1	TATCTTGTGGAAAGGACGAAACACCGCTCAGGCATCCGGCACCCCGGTTTTAGAGCTAGAAATAGCAAGTTAAAAT
83706	FERMT3	10	STJ.hFERMT3.g161100	CCGACGCACGCCTCTTCTTT	CCGACGCACGCCTCTTCTTTNGG	1	1	1	TATCTTGTGGAAAGGACGAAACACCGCCGACGCACGCCTCTTCTTTGTTTTAGAGCTAGAAATAGCAAGTTAAAAT
83706	FERMT3	10	STJ.hFERMT3.g23097	CCAGGTGGCTGGACTCGTCG	CCAGGTGGCTGGACTCGTCGCGG	1	1	1	TATCTTGTGGAAAGGACGAAACACCGCCAGGTGGCTGGACTCGTCGGTTTTAGAGCTAGAAATAGCAAGTTAAAAT
83706	FERMT3	10	STJ.hFERMT3.g95741	AGCACCGGCCCGTCATCCTT	AGCACCGGCCCGTCATCCTTNGG	1	1	1	TATCTTGTGGAAAGGACGAAACACCGAGCACCGGCCCGTCATCCTTGTTTTAGAGCTAGAAATAGCAAGTTAAAAT
83706	FERMT3	10	STJ.hFERMT3.g161102	AAGTCATAGAGCTCTTCCTC	AAGTCATAGAGCTCTTCCTCNGG	1	1	1	TATCTTGTGGAAAGGACGAAACACCGAAGTCATAGAGCTCTTCCTCGTTTTAGAGCTAGAAATAGCAAGTTAAAAT
83706	FERMT3	10	STJ.hFERMT3.g226358	CTGGGACAGCTTGTTGATG	CTGGGACAGCTTGTTGATGTGG	1	1	2	TATCTTGTGGAAAGGACGAAACACCGCTGGGACAGCTTGTTGATGGTTTTAGAGCTAGAAATAGCAAGTTAAAAT
9404	LPXN	10	STJ.hLPXN.g170913	ACCTGTAGACATTGAGCTCC	ACCTGTAGACATTGAGCTCCNGG	1	1	1	TATCTTGTGGAAAGGACGAAACACCGACCTGTAGACATTGAGCTCCGTTTTAGAGCTAGAAATAGCAAGTTAAAAT
9404	LPXN	10	STJ.hLPXN.g170911	ACTGGAACGCTCCACCCTTC	ACTGGAACGCTCCACCCTTCNGG	1	1	1	TATCTTGTGGAAAGGACGAAACACCGACTGGAACGCTCCACCCTTCGTTTTAGAGCTAGAAATAGCAAGTTAAAAT
9404	LPXN	10	STJ.hLPXN.g112857	CAAGAAGCCATATTGCCGAA	CAAGAAGCCATATTGCCGAANGG	1	1	1	TATCTTGTGGAAAGGACGAAACACCGCAAGAAGCCATATTGCCGAAGTTTTAGAGCTAGAAATAGCAAGTTAAAAT
9404	LPXN	10	STJ.hLPXN.g112858	CGTGTATACTACCAATATCC	CGTGTATACTACCAATATCCNGG	1	1	1	TATCTTGTGGAAAGGACGAAACACCGCGTGTATACTACCAATATCCGTTTTAGAGCTAGAAATAGCAAGTTAAAAT
9404	LPXN	10	STJ.hLPXN.g36106	GCGGGGATTTACTTACATCC	GCGGGGATTTACTTACATCCAGG	1	1	1	TATCTTGTGGAAAGGACGAAACACCGGCGGGGATTTACTTACATCCGTTTTAGAGCTAGAAATAGCAAGTTAAAAT
9404	LPXN	10	STJ.hLPXN.g36107	GGATCTCCGAAGTCTCATCA	GGATCTCCGAAGTCTCATCAAGG	1	1	1	TATCTTGTGGAAAGGACGAAACACCGGGATCTCCGAAGTCTCATCAGTTTTAGAGCTAGAAATAGCAAGTTAAAAT
9404	LPXN	10	STJ.hLPXN.g112856	TGGCTGCAATCGCCCAGTGT	TGGCTGCAATCGCCCAGTGTNGG	1	1	1	TATCTTGTGGAAAGGACGAAACACCGTGGCTGCAATCGCCCAGTGTGTTTTAGAGCTAGAAATAGCAAGTTAAAAT
9404	LPXN	10	STJ.hLPXN.g170912	TTATGGTGTAGATGCCTTAT	TTATGGTGTAGATGCCTTATNGG	1	1	1	TATCTTGTGGAAAGGACGAAACACCGTTATGGTGTAGATGCCTTATGTTTTAGAGCTAGAAATAGCAAGTTAAAAT
9404	LPXN	10	STJ.hLPXN.g36104	CACAGGTGATCCATGCTCTA	CACAGGTGATCCATGCTCTAGGG	1	1	2	TATCTTGTGGAAAGGACGAAACACCGCACAGGTGATCCATGCTCTAGTTTTAGAGCTAGAAATAGCAAGTTAAAAT
9404	LPXN	10	STJ.hLPXN.g36105	CCCAAGCATTGAGTCCAGGG	CCCAAGCATTGAGTCCAGGGAGG	1	1	2	TATCTTGTGGAAAGGACGAAACACCGCCCAAGCATTGAGTCCAGGGGTTTTAGAGCTAGAAATAGCAAGTTAAAAT
8500	PPFIA1	10	STJ.hPPFIA1.g51633	TGTTTCAGCCGACCCCACTT	TGTTTCAGCCGACCCCACTTGGG	1	1	1	TATCTTGTGGAAAGGACGAAACACCGTGTTTCAGCCGACCCCACTTGTTTTAGAGCTAGAAATAGCAAGTTAAAAT
8500	PPFIA1	10	STJ.hPPFIA1.g51631	GCTGTGAGGGATCCTTCGTG	GCTGTGAGGGATCCTTCGTGGGG	1	1	1	TATCTTGTGGAAAGGACGAAACACCGGCTGTGAGGGATCCTTCGTGGTTTTAGAGCTAGAAATAGCAAGTTAAAAT
8500	PPFIA1	10	STJ.hPPFIA1.g181647	CAAGCTTACCTCTTTGTGTG	CAAGCTTACCTCTTTGTGTGNGG	1	1	2	TATCTTGTGGAAAGGACGAAACACCGCAAGCTTACCTCTTTGTGTGGTTTTAGAGCTAGAAATAGCAAGTTAAAAT
8500	PPFIA1	10	STJ.hPPFIA1.g123601	CCTAAGAGACCGCTCATGCC	CCTAAGAGACCGCTCATGCCNGG	1	1	2	TATCTTGTGGAAAGGACGAAACACCGCCTAAGAGACCGCTCATGCCGTTTTAGAGCTAGAAATAGCAAGTTAAAAT
8500	PPFIA1	10	STJ.hPPFIA1.g51632	GTTGACCTGCTATCGCCCAG	GTTGACCTGCTATCGCCCAGCGG	1	1	2	TATCTTGTGGAAAGGACGAAACACCGGTTGACCTGCTATCGCCCAGGTTTTAGAGCTAGAAATAGCAAGTTAAAAT
8500	PPFIA1	10	STJ.hPPFIA1.g123603	TTTCAGCACTTCCACTTCGC	TTTCAGCACTTCCACTTCGCNGG	1	1	3	TATCTTGTGGAAAGGACGAAACACCGTTTCAGCACTTCCACTTCGCGTTTTAGAGCTAGAAATAGCAAGTTAAAAT
8500	PPFIA1	10	STJ.hPPFIA1.g181648	TTGCTGAACTGAAAGCAGAA	TTGCTGAACTGAAAGCAGAANGG	1	1	3	TATCTTGTGGAAAGGACGAAACACCGTTGCTGAACTGAAAGCAGAAGTTTTAGAGCTAGAAATAGCAAGTTAAAAT
8500	PPFIA1	10	STJ.hPPFIA1.g123602	ATTAGGTGCCACACACAAAG	ATTAGGTGCCACACACAAAGNGG	1	1	3	TATCTTGTGGAAAGGACGAAACACCGATTAGGTGCCACACACAAAGGTTTTAGAGCTAGAAATAGCAAGTTAAAAT
8500	PPFIA1	10	STJ.hPPFIA1.g51630	AACCCAGGGGAAGTTACACG	AACCCAGGGGAAGTTACACGAGG	1	1	3	TATCTTGTGGAAAGGACGAAACACCGAACCCAGGGGAAGTTACACGGTTTTAGAGCTAGAAATAGCAAGTTAAAAT
8500	PPFIA1	10	STJ.hPPFIA1.g222912	TTTAGCAAGGTCTTCCTCG	TTTAGCAAGGTCTTCCTCGTGG	1	1	4	TATCTTGTGGAAAGGACGAAACACCGTTTAGCAAGGTCTTCCTCGGTTTTAGAGCTAGAAATAGCAAGTTAAAAT
4026	LPP	10	STJ.hLPP.g36080	AACCCATACAAACAACCTGG	AACCCATACAAACAACCTGGAGG	1	1	1	TATCTTGTGGAAAGGACGAAACACCGAACCCATACAAACAACCTGGGTTTTAGAGCTAGAAATAGCAAGTTAAAAT
4026	LPP	10	STJ.hLPP.g170894	AGTGCCCTTCCATCTATCTC	AGTGCCCTTCCATCTATCTCNGG	1	1	1	TATCTTGTGGAAAGGACGAAACACCGAGTGCCCTTCCATCTATCTCGTTTTAGAGCTAGAAATAGCAAGTTAAAAT
4026	LPP	10	STJ.hLPP.g170893	GCACTAACCTGTGGAGGCCG	GCACTAACCTGTGGAGGCCGNGG	1	1	1	TATCTTGTGGAAAGGACGAAACACCGGCACTAACCTGTGGAGGCCGGTTTTAGAGCTAGAAATAGCAAGTTAAAAT
4026	LPP	10	STJ.hLPP.g112840	TGCCCCTTCATTCCGCCCAG	TGCCCCTTCATTCCGCCCAGNGG	1	1	1	TATCTTGTGGAAAGGACGAAACACCGTGCCCCTTCATTCCGCCCAGGTTTTAGAGCTAGAAATAGCAAGTTAAAAT
4026	LPP	10	STJ.hLPP.g36082	TGGGGTTTGAGTGTTCCGAT	TGGGGTTTGAGTGTTCCGATTGG	1	1	1	TATCTTGTGGAAAGGACGAAACACCGTGGGGTTTGAGTGTTCCGATGTTTTAGAGCTAGAAATAGCAAGTTAAAAT
4026	LPP	10	STJ.hLPP.g36083	TTCCAACAGGGGAATCCCGG	TTCCAACAGGGGAATCCCGGAGG	1	1	1	TATCTTGTGGAAAGGACGAAACACCGTTCCAACAGGGGAATCCCGGGTTTTAGAGCTAGAAATAGCAAGTTAAAAT
4026	LPP	10	STJ.hLPP.g112839	TCACCAAAGTATTCGTCAGC	TCACCAAAGTATTCGTCAGCNGG	1	1	2	TATCTTGTGGAAAGGACGAAACACCGTCACCAAAGTATTCGTCAGCGTTTTAGAGCTAGAAATAGCAAGTTAAAAT
4026	LPP	10	STJ.hLPP.g36081	TGGAGGCCGAGGCTTATAGG	TGGAGGCCGAGGCTTATAGGGGG	1	1	2	TATCTTGTGGAAAGGACGAAACACCGTGGAGGCCGAGGCTTATAGGGTTTTAGAGCTAGAAATAGCAAGTTAAAAT
4026	LPP	10	STJ.hLPP.g170895	TTGAAAGCCTCTTCATCAAG	TTGAAAGCCTCTTCATCAAGNGG	1	1	7	TATCTTGTGGAAAGGACGAAACACCGTTGAAAGCCTCTTCATCAAGGTTTTAGAGCTAGAAATAGCAAGTTAAAAT
4771	NF2	10	STJ.hNF2.g117490	AAACATCTCGTACAGTGACA	AAACATCTCGTACAGTGACANGG	1	1	1	TATCTTGTGGAAAGGACGAAACACCGAAACATCTCGTACAGTGACAGTTTTAGAGCTAGAAATAGCAAGTTAAAAT
4771	NF2	10	STJ.hNF2.g175541	AAAGCTTCGTGTTAATAAGC	AAAGCTTCGTGTTAATAAGCNGG	1	1	1	TATCTTGTGGAAAGGACGAAACACCGAAAGCTTCGTGTTAATAAGCGTTTTAGAGCTAGAAATAGCAAGTTAAAAT
4771	NF2	10	STJ.hNF2.g175542	ATTCCACGGGAAGGAGATCT	ATTCCACGGGAAGGAGATCTNGG	1	1	1	TATCTTGTGGAAAGGACGAAACACCGATTCCACGGGAAGGAGATCTGTTTTAGAGCTAGAAATAGCAAGTTAAAAT
4771	NF2	10	STJ.hNF2.g117489	CCTGGCTTCTTACGCCGTCC	CCTGGCTTCTTACGCCGTCCNGG	1	1	1	TATCTTGTGGAAAGGACGAAACACCGCCTGGCTTCTTACGCCGTCCGTTTTAGAGCTAGAAATAGCAAGTTAAAAT
4771	NF2	10	STJ.hNF2.g42406	CGAGATGGAGTTCAATTGCG	CGAGATGGAGTTCAATTGCGAGG	1	1	1	TATCTTGTGGAAAGGACGAAACACCGCGAGATGGAGTTCAATTGCGGTTTTAGAGCTAGAAATAGCAAGTTAAAAT
4771	NF2	10	STJ.hNF2.g117491	CTTATTAACACGAAGCTTTG	CTTATTAACACGAAGCTTTGNGG	1	1	1	TATCTTGTGGAAAGGACGAAACACCGCTTATTAACACGAAGCTTTGGTTTTAGAGCTAGAAATAGCAAGTTAAAAT
4771	NF2	10	STJ.hNF2.g42408	GCTTGGTACGCAGAGCACCG	GCTTGGTACGCAGAGCACCGAGG	1	1	1	TATCTTGTGGAAAGGACGAAACACCGGCTTGGTACGCAGAGCACCGGTTTTAGAGCTAGAAATAGCAAGTTAAAAT
4771	NF2	10	STJ.hNF2.g42409	GGAGGAGGCTGAACGCACGA	GGAGGAGGCTGAACGCACGAGGG	1	1	1	TATCTTGTGGAAAGGACGAAACACCGGGAGGAGGCTGAACGCACGAGTTTTAGAGCTAGAAATAGCAAGTTAAAAT
4771	NF2	10	STJ.hNF2.g42407	GACCCCAGTGTTCACAAGCG	GACCCCAGTGTTCACAAGCGGGG	1	1	2	TATCTTGTGGAAAGGACGAAACACCGGACCCCAGTGTTCACAAGCGGTTTTAGAGCTAGAAATAGCAAGTTAAAAT
4771	NF2	10	STJ.hNF2.g175543	TGAGCCTACCTTGGCCTGGA	TGAGCCTACCTTGGCCTGGANGG	1	1	2	TATCTTGTGGAAAGGACGAAACACCGTGAGCCTACCTTGGCCTGGAGTTTTAGAGCTAGAAATAGCAAGTTAAAAT
54751	FBLIM1	10	STJ.hFBLIM1.g95382	AGAGGGGTCGCCCATCCTTC	AGAGGGGTCGCCCATCCTTCNGG	1	1	1	TATCTTGTGGAAAGGACGAAACACCGAGAGGGGTCGCCCATCCTTCGTTTTAGAGCTAGAAATAGCAAGTTAAAAT
54751	FBLIM1	10	STJ.hFBLIM1.g22608	AGCCTCGGGTGTCTTCATGG	AGCCTCGGGTGTCTTCATGGGGG	1	1	1	TATCTTGTGGAAAGGACGAAACACCGAGCCTCGGGTGTCTTCATGGGTTTTAGAGCTAGAAATAGCAAGTTAAAAT
54751	FBLIM1	10	STJ.hFBLIM1.g22610	CGGTCCCCTCAGGCCCATGG	CGGTCCCCTCAGGCCCATGGAGG	1	1	1	TATCTTGTGGAAAGGACGAAACACCGCGGTCCCCTCAGGCCCATGGGTTTTAGAGCTAGAAATAGCAAGTTAAAAT
54751	FBLIM1	10	STJ.hFBLIM1.g95381	CGTACCTGTAGAAGTCGTCC	CGTACCTGTAGAAGTCGTCCNGG	1	1	1	TATCTTGTGGAAAGGACGAAACACCGCGTACCTGTAGAAGTCGTCCGTTTTAGAGCTAGAAATAGCAAGTTAAAAT
54751	FBLIM1	10	STJ.hFBLIM1.g95380	GACCGTGTCCCCCCGAGAGC	GACCGTGTCCCCCCGAGAGCNGG	1	1	1	TATCTTGTGGAAAGGACGAAACACCGGACCGTGTCCCCCCGAGAGCGTTTTAGAGCTAGAAATAGCAAGTTAAAAT
54751	FBLIM1	10	STJ.hFBLIM1.g22609	CCTATGCAGCTCTTCAATGG	CCTATGCAGCTCTTCAATGGAGG	1	1	2	TATCTTGTGGAAAGGACGAAACACCGCCTATGCAGCTCTTCAATGGGTTTTAGAGCTAGAAATAGCAAGTTAAAAT
54751	FBLIM1	10	STJ.hFBLIM1.g160742	TGAGGACGTGCTTCCTGACC	TGAGGACGTGCTTCCTGACCNGG	1	1	2	TATCTTGTGGAAAGGACGAAACACCGTGAGGACGTGCTTCCTGACCGTTTTAGAGCTAGAAATAGCAAGTTAAAAT
54751	FBLIM1	10	STJ.hFBLIM1.g160741	AGCTCTCATCCCCAATGCAC	AGCTCTCATCCCCAATGCACNGG	1	1	3	TATCTTGTGGAAAGGACGAAACACCGAGCTCTCATCCCCAATGCACGTTTTAGAGCTAGAAATAGCAAGTTAAAAT
54751	FBLIM1	10	STJ.hFBLIM1.g160740	GTGGATGCCCCTTTCTCAAC	GTGGATGCCCCTTTCTCAACNGG	1	1	3	TATCTTGTGGAAAGGACGAAACACCGGTGGATGCCCCTTTCTCAACGTTTTAGAGCTAGAAATAGCAAGTTAAAAT
54751	FBLIM1	10	STJ.hFBLIM1.g22611	TGGTAGCAGGGTTCGCAGAG	TGGTAGCAGGGTTCGCAGAGGGG	1	3	5	TATCTTGTGGAAAGGACGAAACACCGTGGTAGCAGGGTTCGCAGAGGTTTTAGAGCTAGAAATAGCAAGTTAAAAT
4478	MSN	10	STJ.hMSN.g115960	GAGACAAGTTGCTCCCGCAG	GAGACAAGTTGCTCCCGCAGNGG	1	1	1	TATCTTGTGGAAAGGACGAAACACCGGAGACAAGTTGCTCCCGCAGGTTTTAGAGCTAGAAATAGCAAGTTAAAAT
4478	MSN	10	STJ.hMSN.g115962	AAGCTTACCTGAGCATGCCA	AAGCTTACCTGAGCATGCCANGG	1	1	2	TATCTTGTGGAAAGGACGAAACACCGAAGCTTACCTGAGCATGCCAGTTTTAGAGCTAGAAATAGCAAGTTAAAAT
4478	MSN	10	STJ.hMSN.g40329	CTTAGACTGGACAGCATACG	CTTAGACTGGACAGCATACGAGG	1	1	2	TATCTTGTGGAAAGGACGAAACACCGCTTAGACTGGACAGCATACGGTTTTAGAGCTAGAAATAGCAAGTTAAAAT
4478	MSN	10	STJ.hMSN.g115961	TGAAGTCGCCATACTTAGAC	TGAAGTCGCCATACTTAGACNGG	1	1	2	TATCTTGTGGAAAGGACGAAACACCGTGAAGTCGCCATACTTAGACGTTTTAGAGCTAGAAATAGCAAGTTAAAAT
4478	MSN	10	STJ.hMSN.g174015	TTCTAGGTGGTGAAAACTAT	TTCTAGGTGGTGAAAACTATNGG	1	1	2	TATCTTGTGGAAAGGACGAAACACCGTTCTAGGTGGTGAAAACTATGTTTTAGAGCTAGAAATAGCAAGTTAAAAT
4478	MSN	10	STJ.hMSN.g174014	CTGGCTGAAACTCAATAAGA	CTGGCTGAAACTCAATAAGANGG	1	1	3	TATCTTGTGGAAAGGACGAAACACCGCTGGCTGAAACTCAATAAGAGTTTTAGAGCTAGAAATAGCAAGTTAAAAT
4478	MSN	10	STJ.hMSN.g40328	CAGACTAAGAAGGCTCAGCA	CAGACTAAGAAGGCTCAGCAAGG	1	2	2	TATCTTGTGGAAAGGACGAAACACCGCAGACTAAGAAGGCTCAGCAGTTTTAGAGCTAGAAATAGCAAGTTAAAAT
4478	MSN	10	STJ.hMSN.g40330	GCACGGAACTTAAAGAGCAG	GCACGGAACTTAAAGAGCAGGGG	1	2	3	TATCTTGTGGAAAGGACGAAACACCGGCACGGAACTTAAAGAGCAGGTTTTAGAGCTAGAAATAGCAAGTTAAAAT
4478	MSN	10	STJ.hMSN.g40331	GGAACAGCACAAACTCAACA	GGAACAGCACAAACTCAACAAGG	1	2	3	TATCTTGTGGAAAGGACGAAACACCGGGAACAGCACAAACTCAACAGTTTTAGAGCTAGAAATAGCAAGTTAAAAT
4478	MSN	10	STJ.hMSN.g207812	GTTGAGTTTGTGCTGTTCC	GTTGAGTTTGTGCTGTTCCAGG	1	2	3	TATCTTGTGGAAAGGACGAAACACCGGTTGAGTTTGTGCTGTTCCGTTTTAGAGCTAGAAATAGCAAGTTAAAAT
8440	NCK2	10	STJ.hNCK2.g41799	AGCCGGAGAACGACCCCGAG	AGCCGGAGAACGACCCCGAGTGG	1	1	1	TATCTTGTGGAAAGGACGAAACACCGAGCCGGAGAACGACCCCGAGGTTTTAGAGCTAGAAATAGCAAGTTAAAAT
8440	NCK2	10	STJ.hNCK2.g41800	CACATAGGCGAACTTGACGA	CACATAGGCGAACTTGACGAAGG	1	1	1	TATCTTGTGGAAAGGACGAAACACCGCACATAGGCGAACTTGACGAGTTTTAGAGCTAGAAATAGCAAGTTAAAAT
8440	NCK2	10	STJ.hNCK2.g117038	CGGTACATAGCCCGTCCTGT	CGGTACATAGCCCGTCCTGTNGG	1	1	1	TATCTTGTGGAAAGGACGAAACACCGCGGTACATAGCCCGTCCTGTGTTTTAGAGCTAGAAATAGCAAGTTAAAAT
8440	NCK2	10	STJ.hNCK2.g41801	CTATGTACCGTCCAACTACG	CTATGTACCGTCCAACTACGTGG	1	1	1	TATCTTGTGGAAAGGACGAAACACCGCTATGTACCGTCCAACTACGGTTTTAGAGCTAGAAATAGCAAGTTAAAAT
8440	NCK2	10	STJ.hNCK2.g117037	CTTCGTCAAGTTCGCCTATG	CTTCGTCAAGTTCGCCTATGNGG	1	1	1	TATCTTGTGGAAAGGACGAAACACCGCTTCGTCAAGTTCGCCTATGGTTTTAGAGCTAGAAATAGCAAGTTAAAAT
8440	NCK2	10	STJ.hNCK2.g175089	GTTCTTCCGCTCCACGTAGT	GTTCTTCCGCTCCACGTAGTNGG	1	1	1	TATCTTGTGGAAAGGACGAAACACCGGTTCTTCCGCTCCACGTAGTGTTTTAGAGCTAGAAATAGCAAGTTAAAAT
8440	NCK2	10	STJ.hNCK2.g175090	TCCGTGTCCCTTAAAGCGTC	TCCGTGTCCCTTAAAGCGTCNGG	1	1	1	TATCTTGTGGAAAGGACGAAACACCGTCCGTGTCCCTTAAAGCGTCGTTTTAGAGCTAGAAATAGCAAGTTAAAAT
8440	NCK2	10	STJ.hNCK2.g117036	TGACGCGCGACCCCTTCACC	TGACGCGCGACCCCTTCACCNGG	1	1	1	TATCTTGTGGAAAGGACGAAACACCGTGACGCGCGACCCCTTCACCGTTTTAGAGCTAGAAATAGCAAGTTAAAAT
8440	NCK2	10	STJ.hNCK2.g41798	AAGAACCTGAAGGACACACT	AAGAACCTGAAGGACACACTAGG	1	1	2	TATCTTGTGGAAAGGACGAAACACCGAAGAACCTGAAGGACACACTGTTTTAGAGCTAGAAATAGCAAGTTAAAAT
8440	NCK2	10	STJ.hNCK2.g175091	GGAGAAGCTCTACCTCGTCA	GGAGAAGCTCTACCTCGTCANGG	1	1	2	TATCTTGTGGAAAGGACGAAACACCGGGAGAAGCTCTACCTCGTCAGTTTTAGAGCTAGAAATAGCAAGTTAAAAT
23022	PALLD	10	STJ.hPALLD.g47878	AAAAATTCATACCTGACTCG	AAAAATTCATACCTGACTCGAGG	1	1	1	TATCTTGTGGAAAGGACGAAACACCGAAAAATTCATACCTGACTCGGTTTTAGAGCTAGAAATAGCAAGTTAAAAT
23022	PALLD	10	STJ.hPALLD.g178843	AATTGGGTGAACACGCCTCG	AATTGGGTGAACACGCCTCGNGG	1	1	1	TATCTTGTGGAAAGGACGAAACACCGAATTGGGTGAACACGCCTCGGTTTTAGAGCTAGAAATAGCAAGTTAAAAT
23022	PALLD	10	STJ.hPALLD.g47879	ACGAAAACTTCGCTTCAAGG	ACGAAAACTTCGCTTCAAGGAGG	1	1	1	TATCTTGTGGAAAGGACGAAACACCGACGAAAACTTCGCTTCAAGGGTTTTAGAGCTAGAAATAGCAAGTTAAAAT
23022	PALLD	10	STJ.hPALLD.g178841	AGATGTTGTGTCTGAGCCGC	AGATGTTGTGTCTGAGCCGCNGG	1	1	1	TATCTTGTGGAAAGGACGAAACACCGAGATGTTGTGTCTGAGCCGCGTTTTAGAGCTAGAAATAGCAAGTTAAAAT
23022	PALLD	10	STJ.hPALLD.g120793	CGAGGCGTGTTCACCCAATT	CGAGGCGTGTTCACCCAATTNGG	1	1	1	TATCTTGTGGAAAGGACGAAACACCGCGAGGCGTGTTCACCCAATTGTTTTAGAGCTAGAAATAGCAAGTTAAAAT
23022	PALLD	10	STJ.hPALLD.g178842	GAAACCCCACTCCTCGAGTC	GAAACCCCACTCCTCGAGTCNGG	1	1	1	TATCTTGTGGAAAGGACGAAACACCGGAAACCCCACTCCTCGAGTCGTTTTAGAGCTAGAAATAGCAAGTTAAAAT
23022	PALLD	10	STJ.hPALLD.g120792	GCGACCTGTGTCGTCCTCAA	GCGACCTGTGTCGTCCTCAANGG	1	1	1	TATCTTGTGGAAAGGACGAAACACCGGCGACCTGTGTCGTCCTCAAGTTTTAGAGCTAGAAATAGCAAGTTAAAAT
23022	PALLD	10	STJ.hPALLD.g120794	TTCATACCTGACTCGAGGAG	TTCATACCTGACTCGAGGAGNGG	1	1	1	TATCTTGTGGAAAGGACGAAACACCGTTCATACCTGACTCGAGGAGGTTTTAGAGCTAGAAATAGCAAGTTAAAAT
23022	PALLD	10	STJ.hPALLD.g209024	GAGCACTGTCAGGGCGTAC	GAGCACTGTCAGGGCGTACGGG	1	1	2	TATCTTGTGGAAAGGACGAAACACCGGAGCACTGTCAGGGCGTACGTTTTAGAGCTAGAAATAGCAAGTTAAAAT
23022	PALLD	10	STJ.hPALLD.g47880	GCTGCTGAGAGGGAAACGAA	GCTGCTGAGAGGGAAACGAACGG	1	1	2	TATCTTGTGGAAAGGACGAAACACCGGCTGCTGAGAGGGAAACGAAGTTTTAGAGCTAGAAATAGCAAGTTAAAAT
55742	PARVA	10	STJ.hPARVA.g179033	ACCTTCTGTTCAAAGCTGTC	ACCTTCTGTTCAAAGCTGTCNGG	1	1	1	TATCTTGTGGAAAGGACGAAACACCGACCTTCTGTTCAAAGCTGTCGTTTTAGAGCTAGAAATAGCAAGTTAAAAT
55742	PARVA	10	STJ.hPARVA.g179032	AGCAAAGTACCTTCTGGCCG	AGCAAAGTACCTTCTGGCCGNGG	1	1	1	TATCTTGTGGAAAGGACGAAACACCGAGCAAAGTACCTTCTGGCCGGTTTTAGAGCTAGAAATAGCAAGTTAAAAT
55742	PARVA	10	STJ.hPARVA.g48138	CTGGGAGTCGAATTGGTGCG	CTGGGAGTCGAATTGGTGCGCGG	1	1	1	TATCTTGTGGAAAGGACGAAACACCGCTGGGAGTCGAATTGGTGCGGTTTTAGAGCTAGAAATAGCAAGTTAAAAT
55742	PARVA	10	STJ.hPARVA.g120985	GGTTGGAAAAGCCAAAACCG	GGTTGGAAAAGCCAAAACCGNGG	1	1	1	TATCTTGTGGAAAGGACGAAACACCGGGTTGGAAAAGCCAAAACCGGTTTTAGAGCTAGAAATAGCAAGTTAAAAT
55742	PARVA	10	STJ.hPARVA.g120984	GTTACCCAGCATCGTGTCCT	GTTACCCAGCATCGTGTCCTNGG	1	1	1	TATCTTGTGGAAAGGACGAAACACCGGTTACCCAGCATCGTGTCCTGTTTTAGAGCTAGAAATAGCAAGTTAAAAT
55742	PARVA	10	STJ.hPARVA.g48141	TTCCACTTGATGCTCCTGGG	TTCCACTTGATGCTCCTGGGAGG	1	1	1	TATCTTGTGGAAAGGACGAAACACCGTTCCACTTGATGCTCCTGGGGTTTTAGAGCTAGAAATAGCAAGTTAAAAT
55742	PARVA	10	STJ.hPARVA.g179034	GCACCTGAATAAACTGAACC	GCACCTGAATAAACTGAACCNGG	1	1	2	TATCTTGTGGAAAGGACGAAACACCGGCACCTGAATAAACTGAACCGTTTTAGAGCTAGAAATAGCAAGTTAAAAT
55742	PARVA	10	STJ.hPARVA.g48139	GGAGAATGAGGTGCGAACAA	GGAGAATGAGGTGCGAACAATGG	1	1	2	TATCTTGTGGAAAGGACGAAACACCGGGAGAATGAGGTGCGAACAAGTTTTAGAGCTAGAAATAGCAAGTTAAAAT
55742	PARVA	10	STJ.hPARVA.g48140	TGACTGGATTAATGATGTGT	TGACTGGATTAATGATGTGTTGG	1	1	2	TATCTTGTGGAAAGGACGAAACACCGTGACTGGATTAATGATGTGTGTTTTAGAGCTAGAAATAGCAAGTTAAAAT
55742	PARVA	10	STJ.hPARVA.g228389	GAGAATGAGGTGCGAACAA	GAGAATGAGGTGCGAACAATGG	1	1	3	TATCTTGTGGAAAGGACGAAACACCGGAGAATGAGGTGCGAACAAGTTTTAGAGCTAGAAATAGCAAGTTAAAAT
29780	PARVB	10	STJ.hPARVB.g48143	CCGCCTTCCTGAGCATGTAA	CCGCCTTCCTGAGCATGTAACGG	1	1	1	TATCTTGTGGAAAGGACGAAACACCGCCGCCTTCCTGAGCATGTAAGTTTTAGAGCTAGAAATAGCAAGTTAAAAT
29780	PARVB	10	STJ.hPARVB.g120989	GATGATTGACCCCACTTCCA	GATGATTGACCCCACTTCCANGG	1	1	1	TATCTTGTGGAAAGGACGAAACACCGGATGATTGACCCCACTTCCAGTTTTAGAGCTAGAAATAGCAAGTTAAAAT
29780	PARVB	10	STJ.hPARVB.g48144	GCACGTCATTAATCCAGTCG	GCACGTCATTAATCCAGTCGAGG	1	1	1	TATCTTGTGGAAAGGACGAAACACCGGCACGTCATTAATCCAGTCGGTTTTAGAGCTAGAAATAGCAAGTTAAAAT
29780	PARVB	10	STJ.hPARVB.g179035	GTGAACATCCACCAGGGCGG	GTGAACATCCACCAGGGCGGNGG	1	1	1	TATCTTGTGGAAAGGACGAAACACCGGTGAACATCCACCAGGGCGGGTTTTAGAGCTAGAAATAGCAAGTTAAAAT
29780	PARVB	10	STJ.hPARVB.g48145	TTCAGGGTGAACATCCACCA	TTCAGGGTGAACATCCACCAGGG	1	1	1	TATCTTGTGGAAAGGACGAAACACCGTTCAGGGTGAACATCCACCAGTTTTAGAGCTAGAAATAGCAAGTTAAAAT
29780	PARVB	10	STJ.hPARVB.g48142	AAGCAGTACATGACCTGCTG	AAGCAGTACATGACCTGCTGCGG	1	1	2	TATCTTGTGGAAAGGACGAAACACCGAAGCAGTACATGACCTGCTGGTTTTAGAGCTAGAAATAGCAAGTTAAAAT
29780	PARVB	10	STJ.hPARVB.g120988	CTCAACAGTGAGTGACCTGC	CTCAACAGTGAGTGACCTGCNGG	1	1	2	TATCTTGTGGAAAGGACGAAACACCGCTCAACAGTGAGTGACCTGCGTTTTAGAGCTAGAAATAGCAAGTTAAAAT
29780	PARVB	10	STJ.hPARVB.g179036	TCCTGCAGGTCCTCCTCGAC	TCCTGCAGGTCCTCCTCGACNGG	1	1	2	TATCTTGTGGAAAGGACGAAACACCGTCCTGCAGGTCCTCCTCGACGTTTTAGAGCTAGAAATAGCAAGTTAAAAT
29780	PARVB	10	STJ.hPARVB.g179037	CTTGACCAGTTCCTTGAACT	CTTGACCAGTTCCTTGAACTNGG	1	1	4	TATCTTGTGGAAAGGACGAAACACCGCTTGACCAGTTCCTTGAACTGTTTTAGAGCTAGAAATAGCAAGTTAAAAT
29780	PARVB	10	STJ.hPARVB.g217864	GCAGGGTGCAAGCTGAATG	GCAGGGTGCAAGCTGAATGTGG	1	1	9	TATCTTGTGGAAAGGACGAAACACCGGCAGGGTGCAAGCTGAATGGTTTTAGAGCTAGAAATAGCAAGTTAAAAT
5829	PXN	10	STJ.hPXN.g54025	TTGGCACTGGAGCCGTACAC	TTGGCACTGGAGCCGTACACAGG	1	1	1	TATCTTGTGGAAAGGACGAAACACCGTTGGCACTGGAGCCGTACACGTTTTAGAGCTAGAAATAGCAAGTTAAAAT
5829	PXN	10	STJ.hPXN.g54022	AGGGACGTGCTCATTACGGT	AGGGACGTGCTCATTACGGTGGG	1	1	1	TATCTTGTGGAAAGGACGAAACACCGAGGGACGTGCTCATTACGGTGTTTTAGAGCTAGAAATAGCAAGTTAAAAT
5829	PXN	10	STJ.hPXN.g125392	CACCGTAATGAGCACGTCCC	CACCGTAATGAGCACGTCCCNGG	1	1	1	TATCTTGTGGAAAGGACGAAACACCGCACCGTAATGAGCACGTCCCGTTTTAGAGCTAGAAATAGCAAGTTAAAAT
5829	PXN	10	STJ.hPXN.g125393	GCTGTACAGCATAACCCGCC	GCTGTACAGCATAACCCGCCNGG	1	1	1	TATCTTGTGGAAAGGACGAAACACCGGCTGTACAGCATAACCCGCCGTTTTAGAGCTAGAAATAGCAAGTTAAAAT
5829	PXN	10	STJ.hPXN.g183437	GGGGTGGCACGGCAATCTCC	GGGGTGGCACGGCAATCTCCNGG	1	1	1	TATCTTGTGGAAAGGACGAAACACCGGGGGTGGCACGGCAATCTCCGTTTTAGAGCTAGAAATAGCAAGTTAAAAT
5829	PXN	10	STJ.hPXN.g183436	GTGAGGAGGAGCACGTCTAC	GTGAGGAGGAGCACGTCTACNGG	1	1	1	TATCTTGTGGAAAGGACGAAACACCGGTGAGGAGGAGCACGTCTACGTTTTAGAGCTAGAAATAGCAAGTTAAAAT
5829	PXN	10	STJ.hPXN.g125394	TAGACTCCAAGTCCGCCAGC	TAGACTCCAAGTCCGCCAGCNGG	1	1	1	TATCTTGTGGAAAGGACGAAACACCGTAGACTCCAAGTCCGCCAGCGTTTTAGAGCTAGAAATAGCAAGTTAAAAT
5829	PXN	10	STJ.hPXN.g183438	TGGCTCTCCGTGCTCCCGAG	TGGCTCTCCGTGCTCCCGAGNGG	1	1	1	TATCTTGTGGAAAGGACGAAACACCGTGGCTCTCCGTGCTCCCGAGGTTTTAGAGCTAGAAATAGCAAGTTAAAAT
5829	PXN	10	STJ.hPXN.g54023	AGTCGCCAAAGGAGTCTGCG	AGTCGCCAAAGGAGTCTGCGGGG	1	1	2	TATCTTGTGGAAAGGACGAAACACCGAGTCGCCAAAGGAGTCTGCGGTTTTAGAGCTAGAAATAGCAAGTTAAAAT
5829	PXN	10	STJ.hPXN.g54024	GAGAAGCCTAAGCGGAATGG	GAGAAGCCTAAGCGGAATGGGGG	1	1	2	TATCTTGTGGAAAGGACGAAACACCGGAGAAGCCTAAGCGGAATGGGTTTTAGAGCTAGAAATAGCAAGTTAAAAT
3987	LIMS1	10	STJ.hLIMS1.g201175	GGAGCTGACTGCCGATGCA	GGAGCTGACTGCCGATGCACGG	1	1	3	TATCTTGTGGAAAGGACGAAACACCGGGAGCTGACTGCCGATGCAGTTTTAGAGCTAGAAATAGCAAGTTAAAAT
3987	LIMS1	10	STJ.hLIMS1.g35364	ACGGCCCATCGAAGGGCGCG	ACGGCCCATCGAAGGGCGCGTGG	1	3	3	TATCTTGTGGAAAGGACGAAACACCGACGGCCCATCGAAGGGCGCGGTTTTAGAGCTAGAAATAGCAAGTTAAAAT
3987	LIMS1	10	STJ.hLIMS1.g35365	ACTGTTCACGATCTTCTCAG	ACTGTTCACGATCTTCTCAGCGG	1	3	3	TATCTTGTGGAAAGGACGAAACACCGACTGTTCACGATCTTCTCAGGTTTTAGAGCTAGAAATAGCAAGTTAAAAT
3987	LIMS1	10	STJ.hLIMS1.g201176	CATTTTATCATGGCATGGG	CATTTTATCATGGCATGGGAGG	1	3	5	TATCTTGTGGAAAGGACGAAACACCGCATTTTATCATGGCATGGGGTTTTAGAGCTAGAAATAGCAAGTTAAAAT
3987	LIMS1	10	STJ.hLIMS1.g112275	GAGAAGATCGTGAACAGTAA	GAGAAGATCGTGAACAGTAANGG	1	3	5	TATCTTGTGGAAAGGACGAAACACCGGAGAAGATCGTGAACAGTAAGTTTTAGAGCTAGAAATAGCAAGTTAAAAT
3987	LIMS1	10	STJ.hLIMS1.g112276	CGATATCTGCCAGAACTTCC	CGATATCTGCCAGAACTTCCNGG	3	3	3	TATCTTGTGGAAAGGACGAAACACCGCGATATCTGCCAGAACTTCCGTTTTAGAGCTAGAAATAGCAAGTTAAAAT
3987	LIMS1	10	STJ.hLIMS1.g170333	CGCAGTTGGCGCAGTTGAAA	CGCAGTTGGCGCAGTTGAAANGG	3	3	3	TATCTTGTGGAAAGGACGAAACACCGCGCAGTTGGCGCAGTTGAAAGTTTTAGAGCTAGAAATAGCAAGTTAAAAT
3987	LIMS1	10	STJ.hLIMS1.g35366	CTTTCTCACGATTATGACAG	CTTTCTCACGATTATGACAGGGG	3	3	3	TATCTTGTGGAAAGGACGAAACACCGCTTTCTCACGATTATGACAGGTTTTAGAGCTAGAAATAGCAAGTTAAAAT
3987	LIMS1	10	STJ.hLIMS1.g170334	CATAATCGTGAGAAAGCCAG	CATAATCGTGAGAAAGCCAGNGG	3	3	4	TATCTTGTGGAAAGGACGAAACACCGCATAATCGTGAGAAAGCCAGGTTTTAGAGCTAGAAATAGCAAGTTAAAAT
3987	LIMS1	10	STJ.hLIMS1.g170332	CCCACAGGTGAATTCATCAT	CCCACAGGTGAATTCATCATNGG	3	3	4	TATCTTGTGGAAAGGACGAAACACCGCCCACAGGTGAATTCATCATGTTTTAGAGCTAGAAATAGCAAGTTAAAAT
55679	LIMS2	10	STJ.hLIMS2.g35368	ACTGTCACCGGCCTTACCGC	ACTGTCACCGGCCTTACCGCAGG	1	1	1	TATCTTGTGGAAAGGACGAAACACCGACTGTCACCGGCCTTACCGCGTTTTAGAGCTAGAAATAGCAAGTTAAAAT
55679	LIMS2	10	STJ.hLIMS2.g112277	AGTCGTGTTCGCAGTACTTC	AGTCGTGTTCGCAGTACTTCNGG	1	1	1	TATCTTGTGGAAAGGACGAAACACCGAGTCGTGTTCGCAGTACTTCGTTTTAGAGCTAGAAATAGCAAGTTAAAAT
55679	LIMS2	10	STJ.hLIMS2.g112278	CAGCAATATGTCGGACGCCT	CAGCAATATGTCGGACGCCTNGG	1	1	1	TATCTTGTGGAAAGGACGAAACACCGCAGCAATATGTCGGACGCCTGTTTTAGAGCTAGAAATAGCAAGTTAAAAT
55679	LIMS2	10	STJ.hLIMS2.g170335	GAGCGCATTGTCAACAGCAA	GAGCGCATTGTCAACAGCAANGG	1	1	1	TATCTTGTGGAAAGGACGAAACACCGGAGCGCATTGTCAACAGCAAGTTTTAGAGCTAGAAATAGCAAGTTAAAAT
55679	LIMS2	10	STJ.hLIMS2.g35370	GCCTTGCCACAACCGTGAGA	GCCTTGCCACAACCGTGAGAAGG	1	1	1	TATCTTGTGGAAAGGACGAAACACCGGCCTTGCCACAACCGTGAGAGTTTTAGAGCTAGAAATAGCAAGTTAAAAT
55679	LIMS2	10	STJ.hLIMS2.g170336	TGTACCGGCGGCGCCAGCAC	TGTACCGGCGGCGCCAGCACNGG	1	1	1	TATCTTGTGGAAAGGACGAAACACCGTGTACCGGCGGCGCCAGCACGTTTTAGAGCTAGAAATAGCAAGTTAAAAT
55679	LIMS2	10	STJ.hLIMS2.g170337	CCCCTTTGCAGTTTGAAGGC	CCCCTTTGCAGTTTGAAGGCNGG	1	1	2	TATCTTGTGGAAAGGACGAAACACCGCCCCTTTGCAGTTTGAAGGCGTTTTAGAGCTAGAAATAGCAAGTTAAAAT
55679	LIMS2	10	STJ.hLIMS2.g112279	CTGGGTGCGCTGGCCGCGTC	CTGGGTGCGCTGGCCGCGTCNGG	1	1	2	TATCTTGTGGAAAGGACGAAACACCGCTGGGTGCGCTGGCCGCGTCGTTTTAGAGCTAGAAATAGCAAGTTAAAAT
55679	LIMS2	10	STJ.hLIMS2.g35369	GCCACCTACCCCGTGGCTGG	GCCACCTACCCCGTGGCTGGCGG	1	1	2	TATCTTGTGGAAAGGACGAAACACCGGCCACCTACCCCGTGGCTGGGTTTTAGAGCTAGAAATAGCAAGTTAAAAT
55679	LIMS2	10	STJ.hLIMS2.g35371	GGCTGCGCACCTACCCACAG	GGCTGCGCACCTACCCACAGTGG	1	1	2	TATCTTGTGGAAAGGACGAAACACCGGGCTGCGCACCTACCCACAGGTTTTAGAGCTAGAAATAGCAAGTTAAAAT
10399	GNB2L1	10	STJ.hGNB2L1.g97935	AACCCTATCATCGTCTCCTG	AACCCTATCATCGTCTCCTGNGG	1	1	1	TATCTTGTGGAAAGGACGAAACACCGAACCCTATCATCGTCTCCTGGTTTTAGAGCTAGAAATAGCAAGTTAAAAT
10399	GNB2L1	10	STJ.hGNB2L1.g25996	AGTGTATTTGCACACACCCA	AGTGTATTTGCACACACCCAGGG	1	1	1	TATCTTGTGGAAAGGACGAAACACCGAGTGTATTTGCACACACCCAGTTTTAGAGCTAGAAATAGCAAGTTAAAAT
10399	GNB2L1	10	STJ.hGNB2L1.g97933	ATGGCCCACAAATCGCCTCG	ATGGCCCACAAATCGCCTCGNGG	1	1	1	TATCTTGTGGAAAGGACGAAACACCGATGGCCCACAAATCGCCTCGGTTTTAGAGCTAGAAATAGCAAGTTAAAAT
10399	GNB2L1	10	STJ.hGNB2L1.g25998	CTTGCGTTGTGAGATCCCAG	CTTGCGTTGTGAGATCCCAGAGG	1	1	1	TATCTTGTGGAAAGGACGAAACACCGCTTGCGTTGTGAGATCCCAGGTTTTAGAGCTAGAAATAGCAAGTTAAAAT
10399	GNB2L1	10	STJ.hGNB2L1.g97934	TCCATAGTTGGTCTCATCCC	TCCATAGTTGGTCTCATCCCNGG	1	1	1	TATCTTGTGGAAAGGACGAAACACCGTCCATAGTTGGTCTCATCCCGTTTTAGAGCTAGAAATAGCAAGTTAAAAT
10399	GNB2L1	10	STJ.hGNB2L1.g25999	TTAGTCCGTACCTCGAGAGG	TTAGTCCGTACCTCGAGAGGCGG	1	1	1	TATCTTGTGGAAAGGACGAAACACCGTTAGTCCGTACCTCGAGAGGGTTTTAGAGCTAGAAATAGCAAGTTAAAAT
10399	GNB2L1	10	STJ.hGNB2L1.g25997	CCACACAGGCTATCTGAACA	CCACACAGGCTATCTGAACACGG	1	1	2	TATCTTGTGGAAAGGACGAAACACCGCCACACAGGCTATCTGAACAGTTTTAGAGCTAGAAATAGCAAGTTAAAAT
10399	GNB2L1	10	STJ.hGNB2L1.g163290	CCGTGTTCAGATAGCCTGTG	CCGTGTTCAGATAGCCTGTGNGG	1	1	2	TATCTTGTGGAAAGGACGAAACACCGCCGTGTTCAGATAGCCTGTGGTTTTAGAGCTAGAAATAGCAAGTTAAAAT
10399	GNB2L1	10	STJ.hGNB2L1.g163292	GTCTATGCAGGTATGGAACC	GTCTATGCAGGTATGGAACCNGG	1	1	2	TATCTTGTGGAAAGGACGAAACACCGGTCTATGCAGGTATGGAACCGTTTTAGAGCTAGAAATAGCAAGTTAAAAT
5962	RDX	10	STJ.hRDX.g126486	GTTTCACTTACCGCTGGGGT	GTTTCACTTACCGCTGGGGTNGG	1	1	1	TATCTTGTGGAAAGGACGAAACACCGGTTTCACTTACCGCTGGGGTGTTTTAGAGCTAGAAATAGCAAGTTAAAAT
5962	RDX	10	STJ.hRDX.g55492	ATGATAGACTCCTACCCCAG	ATGATAGACTCCTACCCCAGCGG	1	1	3	TATCTTGTGGAAAGGACGAAACACCGATGATAGACTCCTACCCCAGGTTTTAGAGCTAGAAATAGCAAGTTAAAAT
5962	RDX	10	STJ.hRDX.g55493	CTCGTCTGAGAATCAATAAG	CTCGTCTGAGAATCAATAAGCGG	1	1	3	TATCTTGTGGAAAGGACGAAACACCGCTCGTCTGAGAATCAATAAGGTTTTAGAGCTAGAAATAGCAAGTTAAAAT
5962	RDX	10	STJ.hRDX.g208822	GAAGCAGAACGACTTGAAA	GAAGCAGAACGACTTGAAAAGG	1	1	5	TATCTTGTGGAAAGGACGAAACACCGGAAGCAGAACGACTTGAAAGTTTTAGAGCTAGAAATAGCAAGTTAAAAT
5962	RDX	10	STJ.hRDX.g55490	AGTACAACAGATGAAGGCTC	AGTACAACAGATGAAGGCTCAGG	1	2	2	TATCTTGTGGAAAGGACGAAACACCGAGTACAACAGATGAAGGCTCGTTTTAGAGCTAGAAATAGCAAGTTAAAAT
5962	RDX	10	STJ.hRDX.g126488	GCCATTCAGCCCAATACAAC	GCCATTCAGCCCAATACAACNGG	1	2	2	TATCTTGTGGAAAGGACGAAACACCGGCCATTCAGCCCAATACAACGTTTTAGAGCTAGAAATAGCAAGTTAAAAT
5962	RDX	10	STJ.hRDX.g208821	ACTCGAAAAGCTCTAGAAC	ACTCGAAAAGCTCTAGAACTGG	1	2	3	TATCTTGTGGAAAGGACGAAACACCGACTCGAAAAGCTCTAGAACGTTTTAGAGCTAGAAATAGCAAGTTAAAAT
5962	RDX	10	STJ.hRDX.g55491	ATAAAAAAGGAACTGAATTG	ATAAAAAAGGAACTGAATTGTGG	1	2	4	TATCTTGTGGAAAGGACGAAACACCGATAAAAAAGGAACTGAATTGGTTTTAGAGCTAGAAATAGCAAGTTAAAAT
5962	RDX	10	STJ.hRDX.g184530	AAGTTGTTTGCCAGTTGTAT	AAGTTGTTTGCCAGTTGTATNGG	1	3	3	TATCTTGTGGAAAGGACGAAACACCGAAGTTGTTTGCCAGTTGTATGTTTTAGAGCTAGAAATAGCAAGTTAAAAT
5962	RDX	10	STJ.hRDX.g184532	ATGGCTTAAACTAAATAAAA	ATGGCTTAAACTAAATAAAANGG	2	3	4	TATCTTGTGGAAAGGACGAAACACCGATGGCTTAAACTAAATAAAAGTTTTAGAGCTAGAAATAGCAAGTTAAAAT
26578	OSTF1	10	STJ.hOSTF1.g47378	AAATATTGAACTGAACCAGC	AAATATTGAACTGAACCAGCAGG	1	1	1	TATCTTGTGGAAAGGACGAAACACCGAAATATTGAACTGAACCAGCGTTTTAGAGCTAGAAATAGCAAGTTAAAAT
26578	OSTF1	10	STJ.hOSTF1.g47379	ACCAGAGCGATACCAATTGG	ACCAGAGCGATACCAATTGGTGG	1	1	1	TATCTTGTGGAAAGGACGAAACACCGACCAGAGCGATACCAATTGGGTTTTAGAGCTAGAAATAGCAAGTTAAAAT
26578	OSTF1	10	STJ.hOSTF1.g178489	GCCTTATACTGGGCTTGCCA	GCCTTATACTGGGCTTGCCANGG	1	1	1	TATCTTGTGGAAAGGACGAAACACCGGCCTTATACTGGGCTTGCCAGTTTTAGAGCTAGAAATAGCAAGTTAAAAT
26578	OSTF1	10	STJ.hOSTF1.g120439	TAATACCTTTGTGGCCCCCG	TAATACCTTTGTGGCCCCCGNGG	1	1	1	TATCTTGTGGAAAGGACGAAACACCGTAATACCTTTGTGGCCCCCGGTTTTAGAGCTAGAAATAGCAAGTTAAAAT
26578	OSTF1	10	STJ.hOSTF1.g120440	TTTACCAGAGCGATACCAAT	TTTACCAGAGCGATACCAATNGG	1	1	1	TATCTTGTGGAAAGGACGAAACACCGTTTACCAGAGCGATACCAATGTTTTAGAGCTAGAAATAGCAAGTTAAAAT
26578	OSTF1	10	STJ.hOSTF1.g178488	GGACTAATTCCAAGCAACTA	GGACTAATTCCAAGCAACTANGG	1	1	2	TATCTTGTGGAAAGGACGAAACACCGGGACTAATTCCAAGCAACTAGTTTTAGAGCTAGAAATAGCAAGTTAAAAT
26578	OSTF1	10	STJ.hOSTF1.g47381	TCTGGGTTCAAACGTATACA	TCTGGGTTCAAACGTATACAGGG	1	1	2	TATCTTGTGGAAAGGACGAAACACCGTCTGGGTTCAAACGTATACAGTTTTAGAGCTAGAAATAGCAAGTTAAAAT
26578	OSTF1	10	STJ.hOSTF1.g120441	TTCTGGGTTCAAACGTATAC	TTCTGGGTTCAAACGTATACNGG	1	1	2	TATCTTGTGGAAAGGACGAAACACCGTTCTGGGTTCAAACGTATACGTTTTAGAGCTAGAAATAGCAAGTTAAAAT
26578	OSTF1	10	STJ.hOSTF1.g178490	GCCAGATGAATTATACTTTG	GCCAGATGAATTATACTTTGNGG	1	1	3	TATCTTGTGGAAAGGACGAAACACCGGCCAGATGAATTATACTTTGGTTTTAGAGCTAGAAATAGCAAGTTAAAAT
26578	OSTF1	10	STJ.hOSTF1.g224780	TTTTTGCTGCTTCATGCAA	TTTTTGCTGCTTCATGCAATGG	1	1	8	TATCTTGTGGAAAGGACGAAACACCGTTTTTGCTGCTTCATGCAAGTTTTAGAGCTAGAAATAGCAAGTTAAAAT
84309	NUDT16L1	10	STJ.hNUDT16L1.g176735	CACGACGCGGTGTGGGCCCT	CACGACGCGGTGTGGGCCCTNGG	1	1	1	TATCTTGTGGAAAGGACGAAACACCGCACGACGCGGTGTGGGCCCTGTTTTAGAGCTAGAAATAGCAAGTTAAAAT
84309	NUDT16L1	10	STJ.hNUDT16L1.g176734	CAGTGCCAAGATGTCGACGG	CAGTGCCAAGATGTCGACGGNGG	1	1	1	TATCTTGTGGAAAGGACGAAACACCGCAGTGCCAAGATGTCGACGGGTTTTAGAGCTAGAAATAGCAAGTTAAAAT
84309	NUDT16L1	10	STJ.hNUDT16L1.g45038	CCTGAGCTCGCACCTGACCG	CCTGAGCTCGCACCTGACCGAGG	1	1	1	TATCTTGTGGAAAGGACGAAACACCGCCTGAGCTCGCACCTGACCGGTTTTAGAGCTAGAAATAGCAAGTTAAAAT
84309	NUDT16L1	10	STJ.hNUDT16L1.g118684	GCACTTAGCCGTGCTCACGA	GCACTTAGCCGTGCTCACGANGG	1	1	1	TATCTTGTGGAAAGGACGAAACACCGGCACTTAGCCGTGCTCACGAGTTTTAGAGCTAGAAATAGCAAGTTAAAAT
84309	NUDT16L1	10	STJ.hNUDT16L1.g45039	GCGGTGCACTCGCGCGACCA	GCGGTGCACTCGCGCGACCACGG	1	1	1	TATCTTGTGGAAAGGACGAAACACCGGCGGTGCACTCGCGCGACCAGTTTTAGAGCTAGAAATAGCAAGTTAAAAT
84309	NUDT16L1	10	STJ.hNUDT16L1.g45040	TCGTGGCGCACCTGTACGCG	TCGTGGCGCACCTGTACGCGCGG	1	1	1	TATCTTGTGGAAAGGACGAAACACCGTCGTGGCGCACCTGTACGCGGTTTTAGAGCTAGAAATAGCAAGTTAAAAT
84309	NUDT16L1	10	STJ.hNUDT16L1.g45041	TGGCGGCGTACAGCATGGCG	TGGCGGCGTACAGCATGGCGTGG	1	1	1	TATCTTGTGGAAAGGACGAAACACCGTGGCGGCGTACAGCATGGCGGTTTTAGAGCTAGAAATAGCAAGTTAAAAT
84309	NUDT16L1	10	STJ.hNUDT16L1.g176736	TGTACAGCGGGACCCGCACG	TGTACAGCGGGACCCGCACGNGG	1	1	1	TATCTTGTGGAAAGGACGAAACACCGTGTACAGCGGGACCCGCACGGTTTTAGAGCTAGAAATAGCAAGTTAAAAT
23336	SYNM	10	STJ.hSYNM.g133743	TGCCGATCGGTTAGACCTGG	TGCCGATCGGTTAGACCTGGNGG	1	1	1	TATCTTGTGGAAAGGACGAAACACCGTGCCGATCGGTTAGACCTGGGTTTTAGAGCTAGAAATAGCAAGTTAAAAT
23336	SYNM	10	STJ.hSYNM.g226907	GTTGGAGCAGCTGCGCGCG	GTTGGAGCAGCTGCGCGCGCGG	1	1	1	TATCTTGTGGAAAGGACGAAACACCGGTTGGAGCAGCTGCGCGCGGTTTTAGAGCTAGAAATAGCAAGTTAAAAT
23336	SYNM	10	STJ.hSYNM.g191781	GTAATCCAGAGATAGTGATC	GTAATCCAGAGATAGTGATCNGG	1	1	1	TATCTTGTGGAAAGGACGAAACACCGGTAATCCAGAGATAGTGATCGTTTTAGAGCTAGAAATAGCAAGTTAAAAT
23336	SYNM	10	STJ.hSYNM.g133745	GATGGATGTGAGTAACGTAG	GATGGATGTGAGTAACGTAGNGG	1	1	1	TATCTTGTGGAAAGGACGAAACACCGGATGGATGTGAGTAACGTAGGTTTTAGAGCTAGAAATAGCAAGTTAAAAT
23336	SYNM	10	STJ.hSYNM.g65234	GAGAGCAAAGGTCGTCAACG	GAGAGCAAAGGTCGTCAACGTGG	1	1	1	TATCTTGTGGAAAGGACGAAACACCGGAGAGCAAAGGTCGTCAACGGTTTTAGAGCTAGAAATAGCAAGTTAAAAT
23336	SYNM	10	STJ.hSYNM.g65233	CTGTGATTGAAACTTGCCAA	CTGTGATTGAAACTTGCCAAAGG	1	1	1	TATCTTGTGGAAAGGACGAAACACCGCTGTGATTGAAACTTGCCAAGTTTTAGAGCTAGAAATAGCAAGTTAAAAT
23336	SYNM	10	STJ.hSYNM.g191779	CCTTTATAGTTAATCCGTAA	CCTTTATAGTTAATCCGTAANGG	1	1	1	TATCTTGTGGAAAGGACGAAACACCGCCTTTATAGTTAATCCGTAAGTTTTAGAGCTAGAAATAGCAAGTTAAAAT
23336	SYNM	10	STJ.hSYNM.g191780	CACGTTGAAAACATGCCGTC	CACGTTGAAAACATGCCGTCNGG	1	1	1	TATCTTGTGGAAAGGACGAAACACCGCACGTTGAAAACATGCCGTCGTTTTAGAGCTAGAAATAGCAAGTTAAAAT
23336	SYNM	10	STJ.hSYNM.g133744	ATACCGACTCACTACTACAG	ATACCGACTCACTACTACAGNGG	1	1	1	TATCTTGTGGAAAGGACGAAACACCGATACCGACTCACTACTACAGGTTTTAGAGCTAGAAATAGCAAGTTAAAAT
23336	SYNM	10	STJ.hSYNM.g65232	AAAAGCCGGAGATACAAGGG	AAAAGCCGGAGATACAAGGGAGG	1	1	1	TATCTTGTGGAAAGGACGAAACACCGAAAAGCCGGAGATACAAGGGGTTTTAGAGCTAGAAATAGCAAGTTAAAAT
6386	SDCBP	10	STJ.hSDCBP.g58670	AACAGCTTACCTGTCACGAA	AACAGCTTACCTGTCACGAATGG	1	1	1	TATCTTGTGGAAAGGACGAAACACCGAACAGCTTACCTGTCACGAAGTTTTAGAGCTAGAAATAGCAAGTTAAAAT
6386	SDCBP	10	STJ.hSDCBP.g128838	ATAAACCTACTTCCATCGTG	ATAAACCTACTTCCATCGTGNGG	1	1	1	TATCTTGTGGAAAGGACGAAACACCGATAAACCTACTTCCATCGTGGTTTTAGAGCTAGAAATAGCAAGTTAAAAT
6386	SDCBP	10	STJ.hSDCBP.g58672	TAAACCTACTTCCATCGTGA	TAAACCTACTTCCATCGTGAGGG	1	1	1	TATCTTGTGGAAAGGACGAAACACCGTAAACCTACTTCCATCGTGAGTTTTAGAGCTAGAAATAGCAAGTTAAAAT
6386	SDCBP	10	STJ.hSDCBP.g128837	TCTGCTCCTATCCCTCACGA	TCTGCTCCTATCCCTCACGANGG	1	1	1	TATCTTGTGGAAAGGACGAAACACCGTCTGCTCCTATCCCTCACGAGTTTTAGAGCTAGAAATAGCAAGTTAAAAT
6386	SDCBP	10	STJ.hSDCBP.g186879	ACTATACATACCCCCTGAAG	ACTATACATACCCCCTGAAGNGG	1	1	2	TATCTTGTGGAAAGGACGAAACACCGACTATACATACCCCCTGAAGGTTTTAGAGCTAGAAATAGCAAGTTAAAAT
6386	SDCBP	10	STJ.hSDCBP.g210121	AGAGCTCTGGATACAGTCT	AGAGCTCTGGATACAGTCTGGG	1	1	4	TATCTTGTGGAAAGGACGAAACACCGAGAGCTCTGGATACAGTCTGTTTTAGAGCTAGAAATAGCAAGTTAAAAT
6386	SDCBP	10	STJ.hSDCBP.g186881	ACAGAATGTCATTGGATTGA	ACAGAATGTCATTGGATTGANGG	1	1	5	TATCTTGTGGAAAGGACGAAACACCGACAGAATGTCATTGGATTGAGTTTTAGAGCTAGAAATAGCAAGTTAAAAT
6386	SDCBP	10	STJ.hSDCBP.g128839	AGCCACCATATAGTTTATAC	AGCCACCATATAGTTTATACNGG	1	2	2	TATCTTGTGGAAAGGACGAAACACCGAGCCACCATATAGTTTATACGTTTTAGAGCTAGAAATAGCAAGTTAAAAT
6386	SDCBP	10	STJ.hSDCBP.g58671	ATGGTGAAAACTGTGCAGGA	ATGGTGAAAACTGTGCAGGATGG	1	2	2	TATCTTGTGGAAAGGACGAAACACCGATGGTGAAAACTGTGCAGGAGTTTTAGAGCTAGAAATAGCAAGTTAAAAT
6386	SDCBP	10	STJ.hSDCBP.g58673	TTCCAGTATAAACTATATGG	TTCCAGTATAAACTATATGGTGG	1	2	2	TATCTTGTGGAAAGGACGAAACACCGTTCCAGTATAAACTATATGGGTTTTAGAGCTAGAAATAGCAAGTTAAAAT
7094	TLN1	10	STJ.hTLN1.g135362	ACCCCTGAAGATCCGTATGC	ACCCCTGAAGATCCGTATGCNGG	1	1	1	TATCTTGTGGAAAGGACGAAACACCGACCCCTGAAGATCCGTATGCGTTTTAGAGCTAGAAATAGCAAGTTAAAAT
7094	TLN1	10	STJ.hTLN1.g135364	ACTACTACATGCTCCGAAAT	ACTACTACATGCTCCGAAATNGG	1	1	1	TATCTTGTGGAAAGGACGAAACACCGACTACTACATGCTCCGAAATGTTTTAGAGCTAGAAATAGCAAGTTAAAAT
7094	TLN1	10	STJ.hTLN1.g135363	TGGAACTGTGAAGACGATCA	TGGAACTGTGAAGACGATCANGG	1	1	1	TATCTTGTGGAAAGGACGAAACACCGTGGAACTGTGAAGACGATCAGTTTTAGAGCTAGAAATAGCAAGTTAAAAT
7094	TLN1	10	STJ.hTLN1.g193398	GTCAGATGATGACCCCAAAA	GTCAGATGATGACCCCAAAANGG	1	1	1	TATCTTGTGGAAAGGACGAAACACCGGTCAGATGATGACCCCAAAAGTTTTAGAGCTAGAAATAGCAAGTTAAAAT
7094	TLN1	10	STJ.hTLN1.g193399	GCTGCGAGATGAAAAGAAGA	GCTGCGAGATGAAAAGAAGANGG	1	1	1	TATCTTGTGGAAAGGACGAAACACCGGCTGCGAGATGAAAAGAAGAGTTTTAGAGCTAGAAATAGCAAGTTAAAAT
7094	TLN1	10	STJ.hTLN1.g67413	GGATGGGCAACTGTTGCGAG	GGATGGGCAACTGTTGCGAGGGG	1	1	1	TATCTTGTGGAAAGGACGAAACACCGGGATGGGCAACTGTTGCGAGGTTTTAGAGCTAGAAATAGCAAGTTAAAAT
7094	TLN1	10	STJ.hTLN1.g67415	TGGACCATGGTCGGACACTG	TGGACCATGGTCGGACACTGAGG	1	1	2	TATCTTGTGGAAAGGACGAAACACCGTGGACCATGGTCGGACACTGGTTTTAGAGCTAGAAATAGCAAGTTAAAAT
7094	TLN1	10	STJ.hTLN1.g67412	CAAGCTTAAACCCTTACCTG	CAAGCTTAAACCCTTACCTGGGG	1	1	2	TATCTTGTGGAAAGGACGAAACACCGCAAGCTTAAACCCTTACCTGGTTTTAGAGCTAGAAATAGCAAGTTAAAAT
7094	TLN1	10	STJ.hTLN1.g193397	AATAACAGGGACCTTAAGAA	AATAACAGGGACCTTAAGAANGG	1	1	3	TATCTTGTGGAAAGGACGAAACACCGAATAACAGGGACCTTAAGAAGTTTTAGAGCTAGAAATAGCAAGTTAAAAT
7094	TLN1	10	STJ.hTLN1.g230474	AGAAAGAGCCCAAAGTCGC	AGAAAGAGCCCAAAGTCGCTGG	1	1	4	TATCTTGTGGAAAGGACGAAACACCGAGAAAGAGCCCAAAGTCGCGTTTTAGAGCTAGAAATAGCAAGTTAAAAT
7145	TNS1	10	STJ.hTNS1.g136651	AGAACCGCTTCATTGCAAAC	AGAACCGCTTCATTGCAAACNGG	1	1	1	TATCTTGTGGAAAGGACGAAACACCGAGAACCGCTTCATTGCAAACGTTTTAGAGCTAGAAATAGCAAGTTAAAAT
7145	TNS1	10	STJ.hTNS1.g69140	ATGGCCATGAGATACCCCTG	ATGGCCATGAGATACCCCTGAGG	1	1	1	TATCTTGTGGAAAGGACGAAACACCGATGGCCATGAGATACCCCTGGTTTTAGAGCTAGAAATAGCAAGTTAAAAT
7145	TNS1	10	STJ.hTNS1.g194683	CATCACGAAGCTCCATGCCA	CATCACGAAGCTCCATGCCANGG	1	1	1	TATCTTGTGGAAAGGACGAAACACCGCATCACGAAGCTCCATGCCAGTTTTAGAGCTAGAAATAGCAAGTTAAAAT
7145	TNS1	10	STJ.hTNS1.g69142	GATCTGGCTATATCCCCAGT	GATCTGGCTATATCCCCAGTGGG	1	1	1	TATCTTGTGGAAAGGACGAAACACCGGATCTGGCTATATCCCCAGTGTTTTAGAGCTAGAAATAGCAAGTTAAAAT
7145	TNS1	10	STJ.hTNS1.g227781	GGTGATGCAGACGCTAGTC	GGTGATGCAGACGCTAGTCTGG	1	1	1	TATCTTGTGGAAAGGACGAAACACCGGGTGATGCAGACGCTAGTCGTTTTAGAGCTAGAAATAGCAAGTTAAAAT
7145	TNS1	10	STJ.hTNS1.g194682	TGCAATGAAGCGGTTCTATG	TGCAATGAAGCGGTTCTATGNGG	1	1	1	TATCTTGTGGAAAGGACGAAACACCGTGCAATGAAGCGGTTCTATGGTTTTAGAGCTAGAAATAGCAAGTTAAAAT
7145	TNS1	10	STJ.hTNS1.g136652	TGTAGAACAACGACATTGTG	TGTAGAACAACGACATTGTGNGG	1	1	1	TATCTTGTGGAAAGGACGAAACACCGTGTAGAACAACGACATTGTGGTTTTAGAGCTAGAAATAGCAAGTTAAAAT
7145	TNS1	10	STJ.hTNS1.g227782	CTCCCTTCAAGAGCAGTCC	CTCCCTTCAAGAGCAGTCCTGG	1	1	2	TATCTTGTGGAAAGGACGAAACACCGCTCCCTTCAAGAGCAGTCCGTTTTAGAGCTAGAAATAGCAAGTTAAAAT
7145	TNS1	10	STJ.hTNS1.g136650	GCATGGAGCTTCGTGATGTC	GCATGGAGCTTCGTGATGTCNGG	1	1	2	TATCTTGTGGAAAGGACGAAACACCGGCATGGAGCTTCGTGATGTCGTTTTAGAGCTAGAAATAGCAAGTTAAAAT
7145	TNS1	10	STJ.hTNS1.g69143	GTAGAACAACGACATTGTGA	GTAGAACAACGACATTGTGAGGG	1	1	2	TATCTTGTGGAAAGGACGAAACACCGGTAGAACAACGACATTGTGAGTTTTAGAGCTAGAAATAGCAAGTTAAAAT
26136	TES	10	STJ.hTES.g134750	ACCCAGCCATCTATGCCGAA	ACCCAGCCATCTATGCCGAANGG	1	1	1	TATCTTGTGGAAAGGACGAAACACCGACCCAGCCATCTATGCCGAAGTTTTAGAGCTAGAAATAGCAAGTTAAAAT
26136	TES	10	STJ.hTES.g192786	AGCGAGAAACCCCGATGTGC	AGCGAGAAACCCCGATGTGCNGG	1	1	1	TATCTTGTGGAAAGGACGAAACACCGAGCGAGAAACCCCGATGTGCGTTTTAGAGCTAGAAATAGCAAGTTAAAAT
26136	TES	10	STJ.hTES.g134751	ATATGTCGTAACTGCAAGTG	ATATGTCGTAACTGCAAGTGNGG	1	1	1	TATCTTGTGGAAAGGACGAAACACCGATATGTCGTAACTGCAAGTGGTTTTAGAGCTAGAAATAGCAAGTTAAAAT
26136	TES	10	STJ.hTES.g192788	ATGGGCTTAGGTCACGAGCA	ATGGGCTTAGGTCACGAGCANGG	1	1	1	TATCTTGTGGAAAGGACGAAACACCGATGGGCTTAGGTCACGAGCAGTTTTAGAGCTAGAAATAGCAAGTTAAAAT
26136	TES	10	STJ.hTES.g66577	CAATACAGTTACCTATGAGT	CAATACAGTTACCTATGAGTGGG	1	1	1	TATCTTGTGGAAAGGACGAAACACCGCAATACAGTTACCTATGAGTGTTTTAGAGCTAGAAATAGCAAGTTAAAAT
26136	TES	10	STJ.hTES.g210236	CCCAGCCATCTATGCCGAA	CCCAGCCATCTATGCCGAAAGG	1	1	1	TATCTTGTGGAAAGGACGAAACACCGCCCAGCCATCTATGCCGAAGTTTTAGAGCTAGAAATAGCAAGTTAAAAT
26136	TES	10	STJ.hTES.g192787	GAAATATAAGAGCGAAGCTC	GAAATATAAGAGCGAAGCTCNGG	1	1	1	TATCTTGTGGAAAGGACGAAACACCGGAAATATAAGAGCGAAGCTCGTTTTAGAGCTAGAAATAGCAAGTTAAAAT
26136	TES	10	STJ.hTES.g134752	TAGCATCTGCATGTACTGCC	TAGCATCTGCATGTACTGCCNGG	1	1	1	TATCTTGTGGAAAGGACGAAACACCGTAGCATCTGCATGTACTGCCGTTTTAGAGCTAGAAATAGCAAGTTAAAAT
26136	TES	10	STJ.hTES.g66578	CCATGAGTTGTCTCCCAGAG	CCATGAGTTGTCTCCCAGAGAGG	1	1	2	TATCTTGTGGAAAGGACGAAACACCGCCATGAGTTGTCTCCCAGAGGTTTTAGAGCTAGAAATAGCAAGTTAAAAT
26136	TES	10	STJ.hTES.g66579	GGGCTGGCTATGATAAACTG	GGGCTGGCTATGATAAACTGTGG	1	1	2	TATCTTGTGGAAAGGACGAAACACCGGGGCTGGCTATGATAAACTGGTTTTAGAGCTAGAAATAGCAAGTTAAAAT
7205	TRIP6	10	STJ.hTRIP6.g70128	CAGGGGAGGGCGATCCCCCG	CAGGGGAGGGCGATCCCCCGCGG	1	1	1	TATCTTGTGGAAAGGACGAAACACCGCAGGGGAGGGCGATCCCCCGGTTTTAGAGCTAGAAATAGCAAGTTAAAAT
7205	TRIP6	10	STJ.hTRIP6.g137378	CCCCAGGGGGACCGGAGGAT	CCCCAGGGGGACCGGAGGATNGG	1	1	1	TATCTTGTGGAAAGGACGAAACACCGCCCCAGGGGGACCGGAGGATGTTTTAGAGCTAGAAATAGCAAGTTAAAAT
7205	TRIP6	10	STJ.hTRIP6.g70129	CTTGATCGCGTCTTTCACGT	CTTGATCGCGTCTTTCACGTGGG	1	1	1	TATCTTGTGGAAAGGACGAAACACCGCTTGATCGCGTCTTTCACGTGTTTTAGAGCTAGAAATAGCAAGTTAAAAT
7205	TRIP6	10	STJ.hTRIP6.g195408	GGCAGAGTCACCTGTCGGTC	GGCAGAGTCACCTGTCGGTCNGG	1	1	1	TATCTTGTGGAAAGGACGAAACACCGGGCAGAGTCACCTGTCGGTCGTTTTAGAGCTAGAAATAGCAAGTTAAAAT
7205	TRIP6	10	STJ.hTRIP6.g70131	TGGAGTACTCCAGCACACGC	TGGAGTACTCCAGCACACGCAGG	1	1	1	TATCTTGTGGAAAGGACGAAACACCGTGGAGTACTCCAGCACACGCGTTTTAGAGCTAGAAATAGCAAGTTAAAAT
7205	TRIP6	10	STJ.hTRIP6.g137376	TTACACTACCGCCAGCACCC	TTACACTACCGCCAGCACCCNGG	1	1	1	TATCTTGTGGAAAGGACGAAACACCGTTACACTACCGCCAGCACCCGTTTTAGAGCTAGAAATAGCAAGTTAAAAT
7205	TRIP6	10	STJ.hTRIP6.g195409	CGGGTCTCACCTGCGTGTGC	CGGGTCTCACCTGCGTGTGCNGG	1	1	2	TATCTTGTGGAAAGGACGAAACACCGCGGGTCTCACCTGCGTGTGCGTTTTAGAGCTAGAAATAGCAAGTTAAAAT
7205	TRIP6	10	STJ.hTRIP6.g195407	GACATGAACCACCCGCCCAG	GACATGAACCACCCGCCCAGNGG	1	1	2	TATCTTGTGGAAAGGACGAAACACCGGACATGAACCACCCGCCCAGGTTTTAGAGCTAGAAATAGCAAGTTAAAAT
7205	TRIP6	10	STJ.hTRIP6.g70130	GGCGGGGGCTCATATGCCTG	GGCGGGGGCTCATATGCCTGAGG	1	1	2	TATCTTGTGGAAAGGACGAAACACCGGGCGGGGGCTCATATGCCTGGTTTTAGAGCTAGAAATAGCAAGTTAAAAT
7205	TRIP6	10	STJ.hTRIP6.g137377	GGGGTCGGGGTCATGCGTCA	GGGGTCGGGGTCATGCGTCANGG	1	1	3	TATCTTGTGGAAAGGACGAAACACCGGGGGTCGGGGTCATGCGTCAGTTTTAGAGCTAGAAATAGCAAGTTAAAAT
7414	VCL	10	STJ.hVCL.g72692	AGAGACTGTTCAAACCACTG	AGAGACTGTTCAAACCACTGAGG	1	1	1	TATCTTGTGGAAAGGACGAAACACCGAGAGACTGTTCAAACCACTGGTTTTAGAGCTAGAAATAGCAAGTTAAAAT
7414	VCL	10	STJ.hVCL.g72693	AGGACAAGGATCCTCACCGG	AGGACAAGGATCCTCACCGGTGG	1	1	1	TATCTTGTGGAAAGGACGAAACACCGAGGACAAGGATCCTCACCGGGTTTTAGAGCTAGAAATAGCAAGTTAAAAT
7414	VCL	10	STJ.hVCL.g139301	CCAGGAGCACCGAGTGATGT	CCAGGAGCACCGAGTGATGTNGG	1	1	1	TATCTTGTGGAAAGGACGAAACACCGCCAGGAGCACCGAGTGATGTGTTTTAGAGCTAGAAATAGCAAGTTAAAAT
7414	VCL	10	STJ.hVCL.g139302	CCTGCTCCTTACCTTCGATG	CCTGCTCCTTACCTTCGATGNGG	1	1	1	TATCTTGTGGAAAGGACGAAACACCGCCTGCTCCTTACCTTCGATGGTTTTAGAGCTAGAAATAGCAAGTTAAAAT
7414	VCL	10	STJ.hVCL.g197329	CTGTCTCTCGTCAATCATCT	CTGTCTCTCGTCAATCATCTNGG	1	1	1	TATCTTGTGGAAAGGACGAAACACCGCTGTCTCTCGTCAATCATCTGTTTTAGAGCTAGAAATAGCAAGTTAAAAT
7414	VCL	10	STJ.hVCL.g197331	TCACTTACACAAAGAATCTT	TCACTTACACAAAGAATCTTNGG	1	1	1	TATCTTGTGGAAAGGACGAAACACCGTCACTTACACAAAGAATCTTGTTTTAGAGCTAGAAATAGCAAGTTAAAAT
7414	VCL	10	STJ.hVCL.g72694	TCCCTGTTAGGCGCATCAGG	TCCCTGTTAGGCGCATCAGGAGG	1	1	1	TATCTTGTGGAAAGGACGAAACACCGTCCCTGTTAGGCGCATCAGGGTTTTAGAGCTAGAAATAGCAAGTTAAAAT
7414	VCL	10	STJ.hVCL.g72695	TGACATTCTACGTTCCCTTG	TGACATTCTACGTTCCCTTGGGG	1	1	1	TATCTTGTGGAAAGGACGAAACACCGTGACATTCTACGTTCCCTTGGTTTTAGAGCTAGAAATAGCAAGTTAAAAT
7414	VCL	10	STJ.hVCL.g210048	GTGGCCGAAGGGCATCGTC	GTGGCCGAAGGGCATCGTCTGG	1	1	2	TATCTTGTGGAAAGGACGAAACACCGGTGGCCGAAGGGCATCGTCGTTTTAGAGCTAGAAATAGCAAGTTAAAAT
7414	VCL	10	STJ.hVCL.g139300	TCAATTAGATAATCTCGAGC	TCAATTAGATAATCTCGAGCNGG	1	1	2	TATCTTGTGGAAAGGACGAAACACCGTCAATTAGATAATCTCGAGCGTTTTAGAGCTAGAAATAGCAAGTTAAAAT
10174	SORBS3	10	STJ.hSORBS3.g62798	AAGCGCTGGGTCAAGTACGA	AAGCGCTGGGTCAAGTACGAGGG	1	1	1	TATCTTGTGGAAAGGACGAAACACCGAAGCGCTGGGTCAAGTACGAGTTTTAGAGCTAGAAATAGCAAGTTAAAAT
10174	SORBS3	10	STJ.hSORBS3.g62799	GCCAGGTCTGATACCACGCA	GCCAGGTCTGATACCACGCAGGG	1	1	1	TATCTTGTGGAAAGGACGAAACACCGGCCAGGTCTGATACCACGCAGTTTTAGAGCTAGAAATAGCAAGTTAAAAT
10174	SORBS3	10	STJ.hSORBS3.g131909	GCTCCAGCTCGTCTTCGTTC	GCTCCAGCTCGTCTTCGTTCNGG	1	1	1	TATCTTGTGGAAAGGACGAAACACCGGCTCCAGCTCGTCTTCGTTCGTTTTAGAGCTAGAAATAGCAAGTTAAAAT
10174	SORBS3	10	STJ.hSORBS3.g189947	TCACCAGGGTCGTCCACCAG	TCACCAGGGTCGTCCACCAGNGG	1	1	1	TATCTTGTGGAAAGGACGAAACACCGTCACCAGGGTCGTCCACCAGGTTTTAGAGCTAGAAATAGCAAGTTAAAAT
10174	SORBS3	10	STJ.hSORBS3.g62801	TTCTAGGTAACTCTTCAGAG	TTCTAGGTAACTCTTCAGAGTGG	1	1	1	TATCTTGTGGAAAGGACGAAACACCGTTCTAGGTAACTCTTCAGAGGTTTTAGAGCTAGAAATAGCAAGTTAAAAT
10174	SORBS3	10	STJ.hSORBS3.g131908	CCTTCAGCCCAAGAAACCGC	CCTTCAGCCCAAGAAACCGCNGG	1	1	2	TATCTTGTGGAAAGGACGAAACACCGCCTTCAGCCCAAGAAACCGCGTTTTAGAGCTAGAAATAGCAAGTTAAAAT
10174	SORBS3	10	STJ.hSORBS3.g131910	GCCTGTACTGGTACATCGCC	GCCTGTACTGGTACATCGCCNGG	1	1	2	TATCTTGTGGAAAGGACGAAACACCGGCCTGTACTGGTACATCGCCGTTTTAGAGCTAGAAATAGCAAGTTAAAAT
10174	SORBS3	10	STJ.hSORBS3.g62800	TCACCTCCACATAATTAGCA	TCACCTCCACATAATTAGCAGGG	1	1	2	TATCTTGTGGAAAGGACGAAACACCGTCACCTCCACATAATTAGCAGTTTTAGAGCTAGAAATAGCAAGTTAAAAT
10174	SORBS3	10	STJ.hSORBS3.g189949	GAATCTGCTGGAACATTCTC	GAATCTGCTGGAACATTCTCNGG	1	1	3	TATCTTGTGGAAAGGACGAAACACCGGAATCTGCTGGAACATTCTCGTTTTAGAGCTAGAAATAGCAAGTTAAAAT
10174	SORBS3	10	STJ.hSORBS3.g189948	GAATGTTCCAGCAGATTCAC	GAATGTTCCAGCAGATTCACNGG	1	1	3	TATCTTGTGGAAAGGACGAAACACCGGAATGTTCCAGCAGATTCACGTTTTAGAGCTAGAAATAGCAAGTTAAAAT
11155	LDB3	10	STJ.hLDB3.g34944	ATGTACCAGATGAGCCTCCG	ATGTACCAGATGAGCCTCCGAGG	1	1	1	TATCTTGTGGAAAGGACGAAACACCGATGTACCAGATGAGCCTCCGGTTTTAGAGCTAGAAATAGCAAGTTAAAAT
11155	LDB3	10	STJ.hLDB3.g34945	CGCCGTCAATGGCCACCACG	CGCCGTCAATGGCCACCACGAGG	1	1	1	TATCTTGTGGAAAGGACGAAACACCGCGCCGTCAATGGCCACCACGGTTTTAGAGCTAGAAATAGCAAGTTAAAAT
11155	LDB3	10	STJ.hLDB3.g34946	GACCCCGCTCTGGACACGAA	GACCCCGCTCTGGACACGAACGG	1	1	1	TATCTTGTGGAAAGGACGAAACACCGGACCCCGCTCTGGACACGAAGTTTTAGAGCTAGAAATAGCAAGTTAAAAT
11155	LDB3	10	STJ.hLDB3.g111946	GACCTCGTGGTGGCCATTGA	GACCTCGTGGTGGCCATTGANGG	1	1	1	TATCTTGTGGAAAGGACGAAACACCGGACCTCGTGGTGGCCATTGAGTTTTAGAGCTAGAAATAGCAAGTTAAAAT
11155	LDB3	10	STJ.hLDB3.g170004	TAGGCACAGGTGAACTCTTC	TAGGCACAGGTGAACTCTTCNGG	1	1	1	TATCTTGTGGAAAGGACGAAACACCGTAGGCACAGGTGAACTCTTCGTTTTAGAGCTAGAAATAGCAAGTTAAAAT
11155	LDB3	10	STJ.hLDB3.g34947	GGGACTGTAATTGGCCCCTG	GGGACTGTAATTGGCCCCTGGGG	1	1	1	TATCTTGTGGAAAGGACGAAACACCGGGGACTGTAATTGGCCCCTGGTTTTAGAGCTAGAAATAGCAAGTTAAAAT
11155	LDB3	10	STJ.hLDB3.g111945	GTCTGTGTTGACGCCGTCAA	GTCTGTGTTGACGCCGTCAANGG	1	1	1	TATCTTGTGGAAAGGACGAAACACCGGTCTGTGTTGACGCCGTCAAGTTTTAGAGCTAGAAATAGCAAGTTAAAAT
11155	LDB3	10	STJ.hLDB3.g170005	TGCCTACTGCAAGACTTCCC	TGCCTACTGCAAGACTTCCCNGG	1	1	2	TATCTTGTGGAAAGGACGAAACACCGTGCCTACTGCAAGACTTCCCGTTTTAGAGCTAGAAATAGCAAGTTAAAAT
11155	LDB3	10	STJ.hLDB3.g170003	CGCCTTCTCCTCACTCGCCG	CGCCTTCTCCTCACTCGCCGNGG	1	1	2	TATCTTGTGGAAAGGACGAAACACCGCGCCTTCTCCTCACTCGCCGGTTTTAGAGCTAGAAATAGCAAGTTAAAAT
11155	LDB3	10	STJ.hLDB3.g219056	ACAGACACCATGACCCACC	ACAGACACCATGACCCACCTGG	1	1	5	TATCTTGTGGAAAGGACGAAACACCGACAGACACCATGACCCACCGTTTTAGAGCTAGAAATAGCAAGTTAAAAT
7791	ZYX	10	STJ.hZYX.g142818	CCGAGATGAGACTGTGCGAG	CCGAGATGAGACTGTGCGAGNGG	1	1	1	TATCTTGTGGAAAGGACGAAACACCGCCGAGATGAGACTGTGCGAGGTTTTAGAGCTAGAAATAGCAAGTTAAAAT
7791	ZYX	10	STJ.hZYX.g142817	CTTCCAGGCAGTACGCCCCG	CTTCCAGGCAGTACGCCCCGNGG	1	1	1	TATCTTGTGGAAAGGACGAAACACCGCTTCCAGGCAGTACGCCCCGGTTTTAGAGCTAGAAATAGCAAGTTAAAAT
7791	ZYX	10	STJ.hZYX.g77431	GGGAAATGATTCCTCGATCG	GGGAAATGATTCCTCGATCGGGG	1	1	1	TATCTTGTGGAAAGGACGAAACACCGGGGAAATGATTCCTCGATCGGTTTTAGAGCTAGAAATAGCAAGTTAAAAT
7791	ZYX	10	STJ.hZYX.g142816	GGGGGAAATGATTCCTCGAT	GGGGGAAATGATTCCTCGATNGG	1	1	1	TATCTTGTGGAAAGGACGAAACACCGGGGGGAAATGATTCCTCGATGTTTTAGAGCTAGAAATAGCAAGTTAAAAT
7791	ZYX	10	STJ.hZYX.g200846	GGTTGTGACCCAGATCCACC	GGTTGTGACCCAGATCCACCNGG	1	1	1	TATCTTGTGGAAAGGACGAAACACCGGGTTGTGACCCAGATCCACCGTTTTAGAGCTAGAAATAGCAAGTTAAAAT
7791	ZYX	10	STJ.hZYX.g200845	TGGATATGTGCCCCCACCAG	TGGATATGTGCCCCCACCAGNGG	1	1	1	TATCTTGTGGAAAGGACGAAACACCGTGGATATGTGCCCCCACCAGGTTTTAGAGCTAGAAATAGCAAGTTAAAAT
7791	ZYX	10	STJ.hZYX.g77433	TTGTGACCCAGATCCACCTG	TTGTGACCCAGATCCACCTGGGG	1	1	1	TATCTTGTGGAAAGGACGAAACACCGTTGTGACCCAGATCCACCTGGTTTTAGAGCTAGAAATAGCAAGTTAAAAT
7791	ZYX	10	STJ.hZYX.g200844	ATCATTTCCCCCTGCGCCTC	ATCATTTCCCCCTGCGCCTCNGG	1	1	2	TATCTTGTGGAAAGGACGAAACACCGATCATTTCCCCCTGCGCCTCGTTTTAGAGCTAGAAATAGCAAGTTAAAAT
7791	ZYX	10	STJ.hZYX.g77432	TGGGTGTTAGCCAAAGACAC	TGGGTGTTAGCCAAAGACACAGG	1	1	2	TATCTTGTGGAAAGGACGAAACACCGTGGGTGTTAGCCAAAGACACGTTTTAGAGCTAGAAATAGCAAGTTAAAAT
7791	ZYX	10	STJ.hZYX.g203477	GGGAAGCCCCTGTCGATTG	GGGAAGCCCCTGTCGATTGAGG	1	1	3	TATCTTGTGGAAAGGACGAAACACCGGGGAAGCCCCTGTCGATTGGTTTTAGAGCTAGAAATAGCAAGTTAAAAT
81565	NDEL1	10	STJ.hNDEL1.g117117	ACGACCTGGAGCGAGCCAAA	ACGACCTGGAGCGAGCCAAANGG	1	1	1	TATCTTGTGGAAAGGACGAAACACCGACGACCTGGAGCGAGCCAAAGTTTTAGAGCTAGAAATAGCAAGTTAAAAT
81565	NDEL1	10	STJ.hNDEL1.g117119	CTTATGCAACTGCTCCTTAA	CTTATGCAACTGCTCCTTAANGG	1	1	1	TATCTTGTGGAAAGGACGAAACACCGCTTATGCAACTGCTCCTTAAGTTTTAGAGCTAGAAATAGCAAGTTAAAAT
81565	NDEL1	10	STJ.hNDEL1.g117118	CTAGCTCATCCCGAGCTTCC	CTAGCTCATCCCGAGCTTCCNGG	1	1	2	TATCTTGTGGAAAGGACGAAACACCGCTAGCTCATCCCGAGCTTCCGTTTTAGAGCTAGAAATAGCAAGTTAAAAT
81565	NDEL1	10	STJ.hNDEL1.g41907	ACAGGAAGTAACTAGAAAGT	ACAGGAAGTAACTAGAAAGTCGG	1	1	3	TATCTTGTGGAAAGGACGAAACACCGACAGGAAGTAACTAGAAAGTGTTTTAGAGCTAGAAATAGCAAGTTAAAAT
81565	NDEL1	10	STJ.hNDEL1.g41908	AGGTTAAAGGATGAAGCAAG	AGGTTAAAGGATGAAGCAAGAGG	1	1	3	TATCTTGTGGAAAGGACGAAACACCGAGGTTAAAGGATGAAGCAAGGTTTTAGAGCTAGAAATAGCAAGTTAAAAT
81565	NDEL1	10	STJ.hNDEL1.g41906	AAGATGATTTAAGTCAGACT	AAGATGATTTAAGTCAGACTCGG	1	1	5	TATCTTGTGGAAAGGACGAAACACCGAAGATGATTTAAGTCAGACTGTTTTAGAGCTAGAAATAGCAAGTTAAAAT
81565	NDEL1	10	STJ.hNDEL1.g175170	GAGCTAGTTGAATTCCAGGA	GAGCTAGTTGAATTCCAGGANGG	1	2	2	TATCTTGTGGAAAGGACGAAACACCGGAGCTAGTTGAATTCCAGGAGTTTTAGAGCTAGAAATAGCAAGTTAAAAT
81565	NDEL1	10	STJ.hNDEL1.g175171	TAGGGCAACAATAGTTTCAC	TAGGGCAACAATAGTTTCACNGG	1	2	2	TATCTTGTGGAAAGGACGAAACACCGTAGGGCAACAATAGTTTCACGTTTTAGAGCTAGAAATAGCAAGTTAAAAT
81565	NDEL1	10	STJ.hNDEL1.g41909	CTTTGAACAAAGGCTAAACC	CTTTGAACAAAGGCTAAACCAGG	1	2	3	TATCTTGTGGAAAGGACGAAACACCGCTTTGAACAAAGGCTAAACCGTTTTAGAGCTAGAAATAGCAAGTTAAAAT
25970	SH2B1	10	STJ.hSH2B1.g59694	ACTGACCAGTCCCCTACCAA	ACTGACCAGTCCCCTACCAACGG	1	1	1	TATCTTGTGGAAAGGACGAAACACCGACTGACCAGTCCCCTACCAAGTTTTAGAGCTAGAAATAGCAAGTTAAAAT
25970	SH2B1	10	STJ.hSH2B1.g129603	AGGTCCATCCGAGTATATCA	AGGTCCATCCGAGTATATCANGG	1	1	1	TATCTTGTGGAAAGGACGAAACACCGAGGTCCATCCGAGTATATCAGTTTTAGAGCTAGAAATAGCAAGTTAAAAT
25970	SH2B1	10	STJ.hSH2B1.g129602	GAGCAATGACCGCCTGTCGC	GAGCAATGACCGCCTGTCGCNGG	1	1	1	TATCTTGTGGAAAGGACGAAACACCGGAGCAATGACCGCCTGTCGCGTTTTAGAGCTAGAAATAGCAAGTTAAAAT
25970	SH2B1	10	STJ.hSH2B1.g129604	GCAGTTCCATCGAGTCAAAA	GCAGTTCCATCGAGTCAAAANGG	1	1	1	TATCTTGTGGAAAGGACGAAACACCGGCAGTTCCATCGAGTCAAAAGTTTTAGAGCTAGAAATAGCAAGTTAAAAT
25970	SH2B1	10	STJ.hSH2B1.g187646	GCTCTTCTATCACAGACGTC	GCTCTTCTATCACAGACGTCNGG	1	1	1	TATCTTGTGGAAAGGACGAAACACCGGCTCTTCTATCACAGACGTCGTTTTAGAGCTAGAAATAGCAAGTTAAAAT
25970	SH2B1	10	STJ.hSH2B1.g59697	GGTCCTCAGATGATCGAGAA	GGTCCTCAGATGATCGAGAAGGG	1	1	1	TATCTTGTGGAAAGGACGAAACACCGGGTCCTCAGATGATCGAGAAGTTTTAGAGCTAGAAATAGCAAGTTAAAAT
25970	SH2B1	10	STJ.hSH2B1.g187644	GTAGACTCTCCGAGTGATTC	GTAGACTCTCCGAGTGATTCNGG	1	1	1	TATCTTGTGGAAAGGACGAAACACCGGTAGACTCTCCGAGTGATTCGTTTTAGAGCTAGAAATAGCAAGTTAAAAT
25970	SH2B1	10	STJ.hSH2B1.g187645	TAACCACAAACGTGTTCTCC	TAACCACAAACGTGTTCTCCNGG	1	1	1	TATCTTGTGGAAAGGACGAAACACCGTAACCACAAACGTGTTCTCCGTTTTAGAGCTAGAAATAGCAAGTTAAAAT
25970	SH2B1	10	STJ.hSH2B1.g59695	AGGCGACACTTCTGCCACTG	AGGCGACACTTCTGCCACTGAGG	1	1	2	TATCTTGTGGAAAGGACGAAACACCGAGGCGACACTTCTGCCACTGGTTTTAGAGCTAGAAATAGCAAGTTAAAAT
25970	SH2B1	10	STJ.hSH2B1.g59696	CCTCCCACCCCCAATATGCG	CCTCCCACCCCCAATATGCGGGG	1	1	3	TATCTTGTGGAAAGGACGAAACACCGCCTCCCACCCCCAATATGCGGTTTTAGAGCTAGAAATAGCAAGTTAAAAT
23371	TENC1	10	STJ.hTNS2.g69145	GCTGAGCTACGAGATCCCTA	GCTGAGCTACGAGATCCCTACGG	1	1	1	TATCTTGTGGAAAGGACGAAACACCGGCTGAGCTACGAGATCCCTAGTTTTAGAGCTAGAAATAGCAAGTTAAAAT
23371	TENC1	10	STJ.hTNS2.g69146	GGTCGTACTATACTGCAAGG	GGTCGTACTATACTGCAAGGTGG	1	1	1	TATCTTGTGGAAAGGACGAAACACCGGGTCGTACTATACTGCAAGGGTTTTAGAGCTAGAAATAGCAAGTTAAAAT
23371	TENC1	10	STJ.hTNS2.g69147	GTAACATGTTATCACAAGGG	GTAACATGTTATCACAAGGGTGG	1	1	2	TATCTTGTGGAAAGGACGAAACACCGGTAACATGTTATCACAAGGGGTTTTAGAGCTAGAAATAGCAAGTTAAAAT
23371	TENC1	10	STJ.hTENC1.g201864	ACGGGAGGCAAGGCCTGAC	ACGGGAGGCAAGGCCTGACAGG	1	1	3	TATCTTGTGGAAAGGACGAAACACCGACGGGAGGCAAGGCCTGACGTTTTAGAGCTAGAAATAGCAAGTTAAAAT
23371	TENC1	10	STJ.hTNS2.g69144	GCAGCTGTAGTCAGGCATCG	GCAGCTGTAGTCAGGCATCGGGG	1	1	3	TATCTTGTGGAAAGGACGAAACACCGGCAGCTGTAGTCAGGCATCGGTTTTAGAGCTAGAAATAGCAAGTTAAAAT
23371	TENC1	10	STJ.hTENC1.g201863	GGTAAGAGTGGCCAGTGCC	GGTAAGAGTGGCCAGTGCCTGG	1	1	5	TATCTTGTGGAAAGGACGAAACACCGGGTAAGAGTGGCCAGTGCCGTTTTAGAGCTAGAAATAGCAAGTTAAAAT
23371	TENC1	10	STJ.hTENC1.g134722	ACCTTCCCTAGTCTGCAAGG	ACCTTCCCTAGTCTGCAAGGNGG	1	1	1	TATCTTGTGGAAAGGACGAAACACCGACCTTCCCTAGTCTGCAAGGGTTTTAGAGCTAGAAATAGCAAGTTAAAAT
23371	TENC1	10	STJ.hTENC1.g192757	AGCAGCGCAGCACTCTGCCC	AGCAGCGCAGCACTCTGCCCNGG	1	1	1	TATCTTGTGGAAAGGACGAAACACCGAGCAGCGCAGCACTCTGCCCGTTTTAGAGCTAGAAATAGCAAGTTAAAAT
23371	TENC1	10	STJ.hTENC1.g134720	CGAAACGCCTGTCCCATCGA	CGAAACGCCTGTCCCATCGANGG	1	1	1	TATCTTGTGGAAAGGACGAAACACCGCGAAACGCCTGTCCCATCGAGTTTTAGAGCTAGAAATAGCAAGTTAAAAT
23371	TENC1	10	STJ.hTENC1.g192756	GAGTGCTGCGCTGCTTTGAG	GAGTGCTGCGCTGCTTTGAGNGG	1	1	1	TATCTTGTGGAAAGGACGAAACACCGGAGTGCTGCGCTGCTTTGAGGTTTTAGAGCTAGAAATAGCAAGTTAAAAT
79038	ZFYVE21	10	STJ.hZFYVE21.g211104	CCACCTTCCTCGTCACGTT	CCACCTTCCTCGTCACGTTTGG	1	1	1	TATCTTGTGGAAAGGACGAAACACCGCCACCTTCCTCGTCACGTTGTTTTAGAGCTAGAAATAGCAAGTTAAAAT
79038	ZFYVE21	10	STJ.hZFYVE21.g141010	CGTAGAACTCCGCCTCCTTG	CGTAGAACTCCGCCTCCTTGNGG	1	1	1	TATCTTGTGGAAAGGACGAAACACCGCGTAGAACTCCGCCTCCTTGGTTTTAGAGCTAGAAATAGCAAGTTAAAAT
79038	ZFYVE21	10	STJ.hZFYVE21.g141012	CTGAGTTTCCAAACGTGACG	CTGAGTTTCCAAACGTGACGNGG	1	1	1	TATCTTGTGGAAAGGACGAAACACCGCTGAGTTTCCAAACGTGACGGTTTTAGAGCTAGAAATAGCAAGTTAAAAT
79038	ZFYVE21	10	STJ.hZFYVE21.g74969	CTGCATACATCTCCGACACT	CTGCATACATCTCCGACACTAGG	1	1	1	TATCTTGTGGAAAGGACGAAACACCGCTGCATACATCTCCGACACTGTTTTAGAGCTAGAAATAGCAAGTTAAAAT
79038	ZFYVE21	10	STJ.hZFYVE21.g199038	GCCACCTTCCTCGTCACGTT	GCCACCTTCCTCGTCACGTTNGG	1	1	1	TATCTTGTGGAAAGGACGAAACACCGGCCACCTTCCTCGTCACGTTGTTTTAGAGCTAGAAATAGCAAGTTAAAAT
79038	ZFYVE21	10	STJ.hZFYVE21.g199040	GTACAATTTCGATTTCATAG	GTACAATTTCGATTTCATAGNGG	1	1	1	TATCTTGTGGAAAGGACGAAACACCGGTACAATTTCGATTTCATAGGTTTTAGAGCTAGAAATAGCAAGTTAAAAT
79038	ZFYVE21	10	STJ.hZFYVE21.g74970	GTGCGCCCTCGTGTCCCTCA	GTGCGCCCTCGTGTCCCTCAAGG	1	1	1	TATCTTGTGGAAAGGACGAAACACCGGTGCGCCCTCGTGTCCCTCAGTTTTAGAGCTAGAAATAGCAAGTTAAAAT
79038	ZFYVE21	10	STJ.hZFYVE21.g74971	GTTTCCAAACGTGACGAGGA	GTTTCCAAACGTGACGAGGAAGG	1	1	1	TATCTTGTGGAAAGGACGAAACACCGGTTTCCAAACGTGACGAGGAGTTTTAGAGCTAGAAATAGCAAGTTAAAAT
79038	ZFYVE21	10	STJ.hZFYVE21.g199039	TTGATGTAGATACTTGTTTC	TTGATGTAGATACTTGTTTCNGG	1	1	1	TATCTTGTGGAAAGGACGAAACACCGTTGATGTAGATACTTGTTTCGTTTTAGAGCTAGAAATAGCAAGTTAAAAT
79038	ZFYVE21	10	STJ.hZFYVE21.g74968	ACAAAGCACATGCGCCGCAG	ACAAAGCACATGCGCCGCAGCGG	1	1	2	TATCTTGTGGAAAGGACGAAACACCGACAAAGCACATGCGCCGCAGGTTTTAGAGCTAGAAATAGCAAGTTAAAAT
6520	SLC3A2	10	STJ.hSLC3A2.g61394	CAGGCCCGTGAACTTAGCCG	CAGGCCCGTGAACTTAGCCGCGG	1	1	1	TATCTTGTGGAAAGGACGAAACACCGCAGGCCCGTGAACTTAGCCGGTTTTAGAGCTAGAAATAGCAAGTTAAAAT
6520	SLC3A2	10	STJ.hSLC3A2.g61395	GACCTTACTCCCAACTACCG	GACCTTACTCCCAACTACCGGGG	1	1	1	TATCTTGTGGAAAGGACGAAACACCGGACCTTACTCCCAACTACCGGTTTTAGAGCTAGAAATAGCAAGTTAAAAT
6520	SLC3A2	10	STJ.hSLC3A2.g130861	GATTCTCTATGTCCCGAACC	GATTCTCTATGTCCCGAACCNGG	1	1	1	TATCTTGTGGAAAGGACGAAACACCGGATTCTCTATGTCCCGAACCGTTTTAGAGCTAGAAATAGCAAGTTAAAAT
6520	SLC3A2	10	STJ.hSLC3A2.g212735	GCATGACTGGAGCCTCCAT	GCATGACTGGAGCCTCCATAGG	1	1	1	TATCTTGTGGAAAGGACGAAACACCGGCATGACTGGAGCCTCCATGTTTTAGAGCTAGAAATAGCAAGTTAAAAT
6520	SLC3A2	10	STJ.hSLC3A2.g61396	GCGCAGAAGTGGTGGCACAC	GCGCAGAAGTGGTGGCACACGGG	1	1	1	TATCTTGTGGAAAGGACGAAACACCGGCGCAGAAGTGGTGGCACACGTTTTAGAGCTAGAAATAGCAAGTTAAAAT
6520	SLC3A2	10	STJ.hSLC3A2.g130863	TCATCCCCGTAGCTGAAAAC	TCATCCCCGTAGCTGAAAACNGG	1	1	1	TATCTTGTGGAAAGGACGAAACACCGTCATCCCCGTAGCTGAAAACGTTTTAGAGCTAGAAATAGCAAGTTAAAAT
6520	SLC3A2	10	STJ.hSLC3A2.g130862	TCGGGACATAGAGAATCTGA	TCGGGACATAGAGAATCTGANGG	1	1	1	TATCTTGTGGAAAGGACGAAACACCGTCGGGACATAGAGAATCTGAGTTTTAGAGCTAGAAATAGCAAGTTAAAAT
6520	SLC3A2	10	STJ.hSLC3A2.g188903	TTGCCACTCAGCCAAGAATG	TTGCCACTCAGCCAAGAATGNGG	1	1	1	TATCTTGTGGAAAGGACGAAACACCGTTGCCACTCAGCCAAGAATGGTTTTAGAGCTAGAAATAGCAAGTTAAAAT
6520	SLC3A2	10	STJ.hSLC3A2.g188904	CCCTGTAGTTGTCTCAGGCA	CCCTGTAGTTGTCTCAGGCANGG	1	1	2	TATCTTGTGGAAAGGACGAAACACCGCCCTGTAGTTGTCTCAGGCAGTTTTAGAGCTAGAAATAGCAAGTTAAAAT
6520	SLC3A2	10	STJ.hSLC3A2.g61397	TGAGTGGCAAAATATCACCA	TGAGTGGCAAAATATCACCAAGG	1	1	4	TATCTTGTGGAAAGGACGAAACACCGTGAGTGGCAAAATATCACCAGTTTTAGAGCTAGAAATAGCAAGTTAAAAT
3895	KTN1	10	STJ.hKTN1.g34475	TGAAACTGGACTTATTCAGG	TGAAACTGGACTTATTCAGGTGG	1	1	1	TATCTTGTGGAAAGGACGAAACACCGTGAAACTGGACTTATTCAGGGTTTTAGAGCTAGAAATAGCAAGTTAAAAT
3895	KTN1	10	STJ.hKTN1.g111600	ACCTCTCTCTTATCTACCAC	ACCTCTCTCTTATCTACCACNGG	1	1	1	TATCTTGTGGAAAGGACGAAACACCGACCTCTCTCTTATCTACCACGTTTTAGAGCTAGAAATAGCAAGTTAAAAT
3895	KTN1	10	STJ.hKTN1.g34474	TCTGATAATTTAAAGTCTCG	TCTGATAATTTAAAGTCTCGAGG	1	1	1	TATCTTGTGGAAAGGACGAAACACCGTCTGATAATTTAAAGTCTCGGTTTTAGAGCTAGAAATAGCAAGTTAAAAT
3895	KTN1	10	STJ.hKTN1.g34473	TCGGTGTAAGCAGTTAACCC	TCGGTGTAAGCAGTTAACCCAGG	1	1	1	TATCTTGTGGAAAGGACGAAACACCGTCGGTGTAAGCAGTTAACCCGTTTTAGAGCTAGAAATAGCAAGTTAAAAT
3895	KTN1	10	STJ.hKTN1.g111601	CTGAAGACCGAAACTGACAA	CTGAAGACCGAAACTGACAANGG	1	1	1	TATCTTGTGGAAAGGACGAAACACCGCTGAAGACCGAAACTGACAAGTTTTAGAGCTAGAAATAGCAAGTTAAAAT
3895	KTN1	10	STJ.hKTN1.g111602	CTCTCATGGTACCATCAAAA	CTCTCATGGTACCATCAAAANGG	1	1	1	TATCTTGTGGAAAGGACGAAACACCGCTCTCATGGTACCATCAAAAGTTTTAGAGCTAGAAATAGCAAGTTAAAAT
3895	KTN1	10	STJ.hKTN1.g34472	AACTACGCCAGGATTATGCT	AACTACGCCAGGATTATGCTAGG	1	1	2	TATCTTGTGGAAAGGACGAAACACCGAACTACGCCAGGATTATGCTGTTTTAGAGCTAGAAATAGCAAGTTAAAAT
3895	KTN1	10	STJ.hKTN1.g215992	CAAAGACTAATGCAGTTAA	CAAAGACTAATGCAGTTAATGG	1	1	3	TATCTTGTGGAAAGGACGAAACACCGCAAAGACTAATGCAGTTAAGTTTTAGAGCTAGAAATAGCAAGTTAAAAT
3895	KTN1	10	STJ.hKTN1.g215991	AGTAAGCTTACAGATACCT	AGTAAGCTTACAGATACCTTGG	1	1	3	TATCTTGTGGAAAGGACGAAACACCGAGTAAGCTTACAGATACCTGTTTTAGAGCTAGAAATAGCAAGTTAAAAT
3895	KTN1	10	STJ.hKTN1.g169659	AGAAAACATCATAGTCTTCA	AGAAAACATCATAGTCTTCANGG	1	1	3	TATCTTGTGGAAAGGACGAAACACCGAGAAAACATCATAGTCTTCAGTTTTAGAGCTAGAAATAGCAAGTTAAAAT
4035	LRP1	10	STJ.hLRP1.g112927	GCTGGCGGTGCGACGGTGAG	GCTGGCGGTGCGACGGTGAGNGG	1	1	1	TATCTTGTGGAAAGGACGAAACACCGGCTGGCGGTGCGACGGTGAGGTTTTAGAGCTAGAAATAGCAAGTTAAAAT
4035	LRP1	10	STJ.hLRP1.g36199	GCGCTCGGGGACGCACACGT	GCGCTCGGGGACGCACACGTGGG	1	1	1	TATCTTGTGGAAAGGACGAAACACCGGCGCTCGGGGACGCACACGTGTTTTAGAGCTAGAAATAGCAAGTTAAAAT
4035	LRP1	10	STJ.hLRP1.g36198	GCCGGCCCTTGCCATACACG	GCCGGCCCTTGCCATACACGAGG	1	1	1	TATCTTGTGGAAAGGACGAAACACCGGCCGGCCCTTGCCATACACGGTTTTAGAGCTAGAAATAGCAAGTTAAAAT
4035	LRP1	10	STJ.hLRP1.g170980	GCCAAACGAGCATAACTGCC	GCCAAACGAGCATAACTGCCNGG	1	1	1	TATCTTGTGGAAAGGACGAAACACCGGCCAAACGAGCATAACTGCCGTTTTAGAGCTAGAAATAGCAAGTTAAAAT
4035	LRP1	10	STJ.hLRP1.g112925	CTGCCCAGACGGATCTGACG	CTGCCCAGACGGATCTGACGNGG	1	1	1	TATCTTGTGGAAAGGACGAAACACCGCTGCCCAGACGGATCTGACGGTTTTAGAGCTAGAAATAGCAAGTTAAAAT
4035	LRP1	10	STJ.hLRP1.g36197	CGATGCGCCGGATTTCATGG	CGATGCGCCGGATTTCATGGCGG	1	1	1	TATCTTGTGGAAAGGACGAAACACCGCGATGCGCCGGATTTCATGGGTTTTAGAGCTAGAAATAGCAAGTTAAAAT
4035	LRP1	10	STJ.hLRP1.g170982	CATTGTGTCCCCACACTCGA	CATTGTGTCCCCACACTCGANGG	1	1	1	TATCTTGTGGAAAGGACGAAACACCGCATTGTGTCCCCACACTCGAGTTTTAGAGCTAGAAATAGCAAGTTAAAAT
4035	LRP1	10	STJ.hLRP1.g170981	CATCGAGTGTGGGGACACAA	CATCGAGTGTGGGGACACAANGG	1	1	1	TATCTTGTGGAAAGGACGAAACACCGCATCGAGTGTGGGGACACAAGTTTTAGAGCTAGAAATAGCAAGTTAAAAT
4035	LRP1	10	STJ.hLRP1.g112926	AAAGTCCTTACCTCGGCAGT	AAAGTCCTTACCTCGGCAGTNGG	1	1	1	TATCTTGTGGAAAGGACGAAACACCGAAAGTCCTTACCTCGGCAGTGTTTTAGAGCTAGAAATAGCAAGTTAAAAT
4035	LRP1	10	STJ.hLRP1.g36196	CCTGGGAGATCACCACGTAG	CCTGGGAGATCACCACGTAGCGG	1	1	3	TATCTTGTGGAAAGGACGAAACACCGCCTGGGAGATCACCACGTAGGTTTTAGAGCTAGAAATAGCAAGTTAAAAT
5817	PVR	10	STJ.hPVR.g183389	TGGGTTGCTGCGAGCATCGC	TGGGTTGCTGCGAGCATCGCNGG	1	1	1	TATCTTGTGGAAAGGACGAAACACCGTGGGTTGCTGCGAGCATCGCGTTTTAGAGCTAGAAATAGCAAGTTAAAAT
5817	PVR	10	STJ.hPVR.g183390	GCCCGCCAGCCCAAATCACC	GCCCGCCAGCCCAAATCACCNGG	1	1	1	TATCTTGTGGAAAGGACGAAACACCGGCCCGCCAGCCCAAATCACCGTTTTAGAGCTAGAAATAGCAAGTTAAAAT
5817	PVR	10	STJ.hPVR.g53961	GCATGTGTCACAGCTGACTT	GCATGTGTCACAGCTGACTTGGG	1	1	1	TATCTTGTGGAAAGGACGAAACACCGGCATGTGTCACAGCTGACTTGTTTTAGAGCTAGAAATAGCAAGTTAAAAT
5817	PVR	10	STJ.hPVR.g183391	CGTGCTCCAATTATAGCCTG	CGTGCTCCAATTATAGCCTGNGG	1	1	1	TATCTTGTGGAAAGGACGAAACACCGCGTGCTCCAATTATAGCCTGGTTTTAGAGCTAGAAATAGCAAGTTAAAAT
5817	PVR	10	STJ.hPVR.g125344	CGGGATGCCCAATACGAGCC	CGGGATGCCCAATACGAGCCNGG	1	1	1	TATCTTGTGGAAAGGACGAAACACCGCGGGATGCCCAATACGAGCCGTTTTAGAGCTAGAAATAGCAAGTTAAAAT
5817	PVR	10	STJ.hPVR.g53960	CGGGAACGTGACGAACAGGC	CGGGAACGTGACGAACAGGCAGG	1	1	1	TATCTTGTGGAAAGGACGAAACACCGCGGGAACGTGACGAACAGGCGTTTTAGAGCTAGAAATAGCAAGTTAAAAT
5817	PVR	10	STJ.hPVR.g125345	CGCAGGGGACGTCGTCGTGC	CGCAGGGGACGTCGTCGTGCNGG	1	1	1	TATCTTGTGGAAAGGACGAAACACCGCGCAGGGGACGTCGTCGTGCGTTTTAGAGCTAGAAATAGCAAGTTAAAAT
5817	PVR	10	STJ.hPVR.g125346	CCTGTTCGTCACGTTCCCGC	CCTGTTCGTCACGTTCCCGCNGG	1	1	1	TATCTTGTGGAAAGGACGAAACACCGCCTGTTCGTCACGTTCCCGCGTTTTAGAGCTAGAAATAGCAAGTTAAAAT
5817	PVR	10	STJ.hPVR.g53958	ATTGGTGCCCTCAAGCCAGG	ATTGGTGCCCTCAAGCCAGGTGG	1	1	1	TATCTTGTGGAAAGGACGAAACACCGATTGGTGCCCTCAAGCCAGGGTTTTAGAGCTAGAAATAGCAAGTTAAAAT
5817	PVR	10	STJ.hPVR.g53959	CCAGCTATTCGGAGTCCAAA	CCAGCTATTCGGAGTCCAAACGG	1	1	2	TATCTTGTGGAAAGGACGAAACACCGCCAGCTATTCGGAGTCCAAAGTTTTAGAGCTAGAAATAGCAAGTTAAAAT
6385	SDC4	10	STJ.hSDC4.g58667	CAGACGATGAGGATGTAGTG	CAGACGATGAGGATGTAGTGGGG	1	1	1	TATCTTGTGGAAAGGACGAAACACCGCAGACGATGAGGATGTAGTGGTTTTAGAGCTAGAAATAGCAAGTTAAAAT
6385	SDC4	10	STJ.hSDC4.g128836	CCCACTACATCCTCATCGTC	CCCACTACATCCTCATCGTCNGG	1	1	1	TATCTTGTGGAAAGGACGAAACACCGCCCACTACATCCTCATCGTCGTTTTAGAGCTAGAAATAGCAAGTTAAAAT
6385	SDC4	10	STJ.hSDC4.g128835	CGGAGCCCTACCAGACGATG	CGGAGCCCTACCAGACGATGNGG	1	1	1	TATCTTGTGGAAAGGACGAAACACCGCGGAGCCCTACCAGACGATGGTTTTAGAGCTAGAAATAGCAAGTTAAAAT
6385	SDC4	10	STJ.hSDC4.g186876	CTCACCCGTTGAAGAGAGTG	CTCACCCGTTGAAGAGAGTGNGG	1	1	1	TATCTTGTGGAAAGGACGAAACACCGCTCACCCGTTGAAGAGAGTGGTTTTAGAGCTAGAAATAGCAAGTTAAAAT
6385	SDC4	10	STJ.hSDC4.g58668	GAGTGAGGATGTGTCCAACA	GAGTGAGGATGTGTCCAACAAGG	1	1	1	TATCTTGTGGAAAGGACGAAACACCGGAGTGAGGATGTGTCCAACAGTTTTAGAGCTAGAAATAGCAAGTTAAAAT
6385	SDC4	10	STJ.hSDC4.g128834	GCTTCACGCGTAGAACTCAT	GCTTCACGCGTAGAACTCATNGG	1	1	1	TATCTTGTGGAAAGGACGAAACACCGGCTTCACGCGTAGAACTCATGTTTTAGAGCTAGAAATAGCAAGTTAAAAT
6385	SDC4	10	STJ.hSDC4.g58666	CACCGAACCCAAGAAACTAG	CACCGAACCCAAGAAACTAGAGG	1	1	2	TATCTTGTGGAAAGGACGAAACACCGCACCGAACCCAAGAAACTAGGTTTTAGAGCTAGAAATAGCAAGTTAAAAT
6385	SDC4	10	STJ.hSDC4.g186877	GCGCTGCTGCTGTTCTTCGT	GCGCTGCTGCTGTTCTTCGTNGG	1	1	2	TATCTTGTGGAAAGGACGAAACACCGGCGCTGCTGCTGTTCTTCGTGTTTTAGAGCTAGAAATAGCAAGTTAAAAT
6385	SDC4	10	STJ.hSDC4.g209419	CAGGGATATGGTTATCTAG	CAGGGATATGGTTATCTAGAGG	1	1	5	TATCTTGTGGAAAGGACGAAACACCGCAGGGATATGGTTATCTAGGTTTTAGAGCTAGAAATAGCAAGTTAAAAT
6385	SDC4	10	STJ.hSDC4.g58669	TAGATAACCATATCCCTGAG	TAGATAACCATATCCCTGAGAGG	1	2	2	TATCTTGTGGAAAGGACGAAACACCGTAGATAACCATATCCCTGAGGTTTTAGAGCTAGAAATAGCAAGTTAAAAT
3672	ITGA1	10	STJ.hITGA1.g31628	ACAGCGTATTCCATCAGGTG	ACAGCGTATTCCATCAGGTGGGG	1	1	1	TATCTTGTGGAAAGGACGAAACACCGACAGCGTATTCCATCAGGTGGTTTTAGAGCTAGAAATAGCAAGTTAAAAT
3672	ITGA1	10	STJ.hITGA1.g109445	CAGCGACCCCTGGGCGGGCG	CAGCGACCCCTGGGCGGGCGNGG	1	1	1	TATCTTGTGGAAAGGACGAAACACCGCAGCGACCCCTGGGCGGGCGGTTTTAGAGCTAGAAATAGCAAGTTAAAAT
3672	ITGA1	10	STJ.hITGA1.g31629	GGTAGATCCAACTTTACACA	GGTAGATCCAACTTTACACAAGG	1	1	1	TATCTTGTGGAAAGGACGAAACACCGGGTAGATCCAACTTTACACAGTTTTAGAGCTAGAAATAGCAAGTTAAAAT
3672	ITGA1	10	STJ.hITGA1.g31630	TGCAACAAGTACCTCTTCGG	TGCAACAAGTACCTCTTCGGTGG	1	1	1	TATCTTGTGGAAAGGACGAAACACCGTGCAACAAGTACCTCTTCGGGTTTTAGAGCTAGAAATAGCAAGTTAAAAT
3672	ITGA1	10	STJ.hITGA1.g31631	TGGCCTGTATGATTGTACCG	TGGCCTGTATGATTGTACCGAGG	1	1	1	TATCTTGTGGAAAGGACGAAACACCGTGGCCTGTATGATTGTACCGGTTTTAGAGCTAGAAATAGCAAGTTAAAAT
3672	ITGA1	10	STJ.hITGA1.g207882	TTATTGGTTCTCCGTTAGT	TTATTGGTTCTCCGTTAGTTGG	1	1	1	TATCTTGTGGAAAGGACGAAACACCGTTATTGGTTCTCCGTTAGTGTTTTAGAGCTAGAAATAGCAAGTTAAAAT
3672	ITGA1	10	STJ.hITGA1.g109443	GGCCAACCCAAAAACAGAAC	GGCCAACCCAAAAACAGAACNGG	1	1	2	TATCTTGTGGAAAGGACGAAACACCGGGCCAACCCAAAAACAGAACGTTTTAGAGCTAGAAATAGCAAGTTAAAAT
3672	ITGA1	10	STJ.hITGA1.g167505	GGGTCGCTGTCGCCTGCTGC	GGGTCGCTGTCGCCTGCTGCNGG	1	1	2	TATCTTGTGGAAAGGACGAAACACCGGGGTCGCTGTCGCCTGCTGCGTTTTAGAGCTAGAAATAGCAAGTTAAAAT
3672	ITGA1	10	STJ.hITGA1.g167507	AAAAATTCAATGACTTTCAG	AAAAATTCAATGACTTTCAGNGG	1	1	4	TATCTTGTGGAAAGGACGAAACACCGAAAAATTCAATGACTTTCAGGTTTTAGAGCTAGAAATAGCAAGTTAAAAT
3672	ITGA1	10	STJ.hITGA1.g167506	TATCCAAACATGTCTTCCAC	TATCCAAACATGTCTTCCACNGG	1	1	4	TATCTTGTGGAAAGGACGAAACACCGTATCCAAACATGTCTTCCACGTTTTAGAGCTAGAAATAGCAAGTTAAAAT
3673	ITGA2	10	STJ.hITGA2.g109452	AATAACTTACGCTGAGTTGC	AATAACTTACGCTGAGTTGCNGG	1	1	1	TATCTTGTGGAAAGGACGAAACACCGAATAACTTACGCTGAGTTGCGTTTTAGAGCTAGAAATAGCAAGTTAAAAT
3673	ITGA2	10	STJ.hITGA2.g167516	CTTGATCCTCACCAGGAACA	CTTGATCCTCACCAGGAACANGG	1	1	1	TATCTTGTGGAAAGGACGAAACACCGCTTGATCCTCACCAGGAACAGTTTTAGAGCTAGAAATAGCAAGTTAAAAT
3673	ITGA2	10	STJ.hITGA2.g109453	GATCAAGCCGAGGCTCATGT	GATCAAGCCGAGGCTCATGTNGG	1	1	1	TATCTTGTGGAAAGGACGAAACACCGGATCAAGCCGAGGCTCATGTGTTTTAGAGCTAGAAATAGCAAGTTAAAAT
3673	ITGA2	10	STJ.hITGA2.g31642	GCAACCATGACAATATACTG	GCAACCATGACAATATACTGAGG	1	1	1	TATCTTGTGGAAAGGACGAAACACCGGCAACCATGACAATATACTGGTTTTAGAGCTAGAAATAGCAAGTTAAAAT
3673	ITGA2	10	STJ.hITGA2.g31643	TGGGAATCAGTATTACACAA	TGGGAATCAGTATTACACAACGG	1	1	1	TATCTTGTGGAAAGGACGAAACACCGTGGGAATCAGTATTACACAAGTTTTAGAGCTAGAAATAGCAAGTTAAAAT
3673	ITGA2	10	STJ.hITGA2.g109454	TGTGTTTCTAGGTTACTGGT	TGTGTTTCTAGGTTACTGGTNGG	1	1	1	TATCTTGTGGAAAGGACGAAACACCGTGTGTTTCTAGGTTACTGGTGTTTTAGAGCTAGAAATAGCAAGTTAAAAT
3673	ITGA2	10	STJ.hITGA2.g31641	GACATCAGTCTGGAAAACCC	GACATCAGTCTGGAAAACCCTGG	1	1	2	TATCTTGTGGAAAGGACGAAACACCGGACATCAGTCTGGAAAACCCGTTTTAGAGCTAGAAATAGCAAGTTAAAAT
3673	ITGA2	10	STJ.hITGA2.g167514	TGGCTTTCCTGAGAACCGAA	TGGCTTTCCTGAGAACCGAANGG	1	1	2	TATCTTGTGGAAAGGACGAAACACCGTGGCTTTCCTGAGAACCGAAGTTTTAGAGCTAGAAATAGCAAGTTAAAAT
3673	ITGA2	10	STJ.hITGA2.g31640	AAAGGCACCAATAGACACAT	AAAGGCACCAATAGACACATCGG	1	1	3	TATCTTGTGGAAAGGACGAAACACCGAAAGGCACCAATAGACACATGTTTTAGAGCTAGAAATAGCAAGTTAAAAT
3673	ITGA2	10	STJ.hITGA2.g167515	CTGGCTGAGAGCTGAAAATC	CTGGCTGAGAGCTGAAAATCNGG	1	1	3	TATCTTGTGGAAAGGACGAAACACCGCTGGCTGAGAGCTGAAAATCGTTTTAGAGCTAGAAATAGCAAGTTAAAAT
3675	ITGA3	10	STJ.hITGA3.g31651	TGCTATTGCACATCTCGTTG	TGCTATTGCACATCTCGTTGTGG	1	1	1	TATCTTGTGGAAAGGACGAAACACCGTGCTATTGCACATCTCGTTGGTTTTAGAGCTAGAAATAGCAAGTTAAAAT
3675	ITGA3	10	STJ.hITGA3.g109460	GTGGGCAAGTGCTACGTGCG	GTGGGCAAGTGCTACGTGCGNGG	1	1	1	TATCTTGTGGAAAGGACGAAACACCGGTGGGCAAGTGCTACGTGCGGTTTTAGAGCTAGAAATAGCAAGTTAAAAT
3675	ITGA3	10	STJ.hITGA3.g31650	GTACACAGCACCAGTCCGGT	GTACACAGCACCAGTCCGGTTGG	1	1	1	TATCTTGTGGAAAGGACGAAACACCGGTACACAGCACCAGTCCGGTGTTTTAGAGCTAGAAATAGCAAGTTAAAAT
3675	ITGA3	10	STJ.hITGA3.g31649	GGCACTCACGGGGCGCACTG	GGCACTCACGGGGCGCACTGAGG	1	1	1	TATCTTGTGGAAAGGACGAAACACCGGGCACTCACGGGGCGCACTGGTTTTAGAGCTAGAAATAGCAAGTTAAAAT
3675	ITGA3	10	STJ.hITGA3.g229725	GATGTTTCGCCTGTAGTTG	GATGTTTCGCCTGTAGTTGGGG	1	1	1	TATCTTGTGGAAAGGACGAAACACCGGATGTTTCGCCTGTAGTTGGTTTTAGAGCTAGAAATAGCAAGTTAAAAT
3675	ITGA3	10	STJ.hITGA3.g31648	CTTCTACCCAGACCTTCTAG	CTTCTACCCAGACCTTCTAGTGG	1	1	1	TATCTTGTGGAAAGGACGAAACACCGCTTCTACCCAGACCTTCTAGGTTTTAGAGCTAGAAATAGCAAGTTAAAAT
3675	ITGA3	10	STJ.hITGA3.g109458	CGGGAGCTCGCTGTGCCCGA	CGGGAGCTCGCTGTGCCCGANGG	1	1	1	TATCTTGTGGAAAGGACGAAACACCGCGGGAGCTCGCTGTGCCCGAGTTTTAGAGCTAGAAATAGCAAGTTAAAAT
3675	ITGA3	10	STJ.hITGA3.g167521	CATCTATCACAGTAGCTCTA	CATCTATCACAGTAGCTCTANGG	1	1	1	TATCTTGTGGAAAGGACGAAACACCGCATCTATCACAGTAGCTCTAGTTTTAGAGCTAGAAATAGCAAGTTAAAAT
3675	ITGA3	10	STJ.hITGA3.g167520	CATCGGGCACAGCGAGCTCC	CATCGGGCACAGCGAGCTCCNGG	1	1	1	TATCTTGTGGAAAGGACGAAACACCGCATCGGGCACAGCGAGCTCCGTTTTAGAGCTAGAAATAGCAAGTTAAAAT
3675	ITGA3	10	STJ.hITGA3.g109459	ACTTGCCCACCATGCGCCGC	ACTTGCCCACCATGCGCCGCNGG	1	1	1	TATCTTGTGGAAAGGACGAAACACCGACTTGCCCACCATGCGCCGCGTTTTAGAGCTAGAAATAGCAAGTTAAAAT
3676	ITGA4	10	STJ.hITGA4.g109462	CAGCATACTACCGAAGTAGT	CAGCATACTACCGAAGTAGTNGG	1	1	1	TATCTTGTGGAAAGGACGAAACACCGCAGCATACTACCGAAGTAGTGTTTTAGAGCTAGAAATAGCAAGTTAAAAT
3676	ITGA4	10	STJ.hITGA4.g31654	CATATTTGTCACTTCCAACG	CATATTTGTCACTTCCAACGAGG	1	1	1	TATCTTGTGGAAAGGACGAAACACCGCATATTTGTCACTTCCAACGGTTTTAGAGCTAGAAATAGCAAGTTAAAAT
3676	ITGA4	10	STJ.hITGA4.g109461	CGACTACTTCGGTAGTATGC	CGACTACTTCGGTAGTATGCNGG	1	1	1	TATCTTGTGGAAAGGACGAAACACCGCGACTACTTCGGTAGTATGCGTTTTAGAGCTAGAAATAGCAAGTTAAAAT
3676	ITGA4	10	STJ.hITGA4.g31655	CTCACCATCGGTTCGCCCCG	CTCACCATCGGTTCGCCCCGTGG	1	1	1	TATCTTGTGGAAAGGACGAAACACCGCTCACCATCGGTTCGCCCCGGTTTTAGAGCTAGAAATAGCAAGTTAAAAT
3676	ITGA4	10	STJ.hITGA4.g167525	GCTCCTCAACATGAGCAGAT	GCTCCTCAACATGAGCAGATNGG	1	1	1	TATCTTGTGGAAAGGACGAAACACCGGCTCCTCAACATGAGCAGATGTTTTAGAGCTAGAAATAGCAAGTTAAAAT
3676	ITGA4	10	STJ.hITGA4.g167523	GGACAGCTTGGATCGTACTT	GGACAGCTTGGATCGTACTTNGG	1	1	1	TATCTTGTGGAAAGGACGAAACACCGGGACAGCTTGGATCGTACTTGTTTTAGAGCTAGAAATAGCAAGTTAAAAT
3676	ITGA4	10	STJ.hITGA4.g109463	GTGTTTGTGTACATCAACTC	GTGTTTGTGTACATCAACTCNGG	1	1	2	TATCTTGTGGAAAGGACGAAACACCGGTGTTTGTGTACATCAACTCGTTTTAGAGCTAGAAATAGCAAGTTAAAAT
3676	ITGA4	10	STJ.hITGA4.g31652	AGTTCCAATACCTACCACGA	AGTTCCAATACCTACCACGATGG	1	1	2	TATCTTGTGGAAAGGACGAAACACCGAGTTCCAATACCTACCACGAGTTTTAGAGCTAGAAATAGCAAGTTAAAAT
3676	ITGA4	10	STJ.hITGA4.g31653	ATCATCTCCAGCATTAAACA	ATCATCTCCAGCATTAAACAAGG	1	1	2	TATCTTGTGGAAAGGACGAAACACCGATCATCTCCAGCATTAAACAGTTTTAGAGCTAGAAATAGCAAGTTAAAAT
3676	ITGA4	10	STJ.hITGA4.g228105	GGCAGTGGGCGCACCCACT	GGCAGTGGGCGCACCCACTAGG	1	1	3	TATCTTGTGGAAAGGACGAAACACCGGGCAGTGGGCGCACCCACTGTTTTAGAGCTAGAAATAGCAAGTTAAAAT
3678	ITGA5	10	STJ.hITGA5.g31656	AATTCGGGTGAAGTTATCTG	AATTCGGGTGAAGTTATCTGTGG	1	1	1	TATCTTGTGGAAAGGACGAAACACCGAATTCGGGTGAAGTTATCTGGTTTTAGAGCTAGAAATAGCAAGTTAAAAT
3678	ITGA5	10	STJ.hITGA5.g31657	CACTAGCGGACACGATGGGG	CACTAGCGGACACGATGGGGCGG	1	1	1	TATCTTGTGGAAAGGACGAAACACCGCACTAGCGGACACGATGGGGGTTTTAGAGCTAGAAATAGCAAGTTAAAAT
3678	ITGA5	10	STJ.hITGA5.g31658	CCCCGAGTACCTGATCAACC	CCCCGAGTACCTGATCAACCTGG	1	1	1	TATCTTGTGGAAAGGACGAAACACCGCCCCGAGTACCTGATCAACCGTTTTAGAGCTAGAAATAGCAAGTTAAAAT
3678	ITGA5	10	STJ.hITGA5.g167526	CTTCAGTGCCGAGTTCACCA	CTTCAGTGCCGAGTTCACCANGG	1	1	1	TATCTTGTGGAAAGGACGAAACACCGCTTCAGTGCCGAGTTCACCAGTTTTAGAGCTAGAAATAGCAAGTTAAAAT
3678	ITGA5	10	STJ.hITGA5.g109465	GGAGCCACTGAGCGACCCCG	GGAGCCACTGAGCGACCCCGNGG	1	1	1	TATCTTGTGGAAAGGACGAAACACCGGGAGCCACTGAGCGACCCCGGTTTTAGAGCTAGAAATAGCAAGTTAAAAT
3678	ITGA5	10	STJ.hITGA5.g109464	GGGGCAACAGTTCGAGCCCA	GGGGCAACAGTTCGAGCCCANGG	1	1	1	TATCTTGTGGAAAGGACGAAACACCGGGGGCAACAGTTCGAGCCCAGTTTTAGAGCTAGAAATAGCAAGTTAAAAT
3678	ITGA5	10	STJ.hITGA5.g109466	TCTGTGCGCCAGCTGTACAG	TCTGTGCGCCAGCTGTACAGNGG	1	1	1	TATCTTGTGGAAAGGACGAAACACCGTCTGTGCGCCAGCTGTACAGGTTTTAGAGCTAGAAATAGCAAGTTAAAAT
3678	ITGA5	10	STJ.hITGA5.g31659	TGGATCGGACCCCTGACGGG	TGGATCGGACCCCTGACGGGCGG	1	1	1	TATCTTGTGGAAAGGACGAAACACCGTGGATCGGACCCCTGACGGGGTTTTAGAGCTAGAAATAGCAAGTTAAAAT
3678	ITGA5	10	STJ.hITGA5.g227481	ATGTCTGAGCCATTAAGGA	ATGTCTGAGCCATTAAGGATGG	1	1	2	TATCTTGTGGAAAGGACGAAACACCGATGTCTGAGCCATTAAGGAGTTTTAGAGCTAGAAATAGCAAGTTAAAAT
3678	ITGA5	10	STJ.hITGA5.g227482	GCTGGCTGGTATTAGCCTT	GCTGGCTGGTATTAGCCTTGGG	1	1	2	TATCTTGTGGAAAGGACGAAACACCGGCTGGCTGGTATTAGCCTTGTTTTAGAGCTAGAAATAGCAAGTTAAAAT
3655	ITGA6	10	STJ.hITGA6.g31660	AGATGGCGATGACGCCCATG	AGATGGCGATGACGCCCATGAGG	1	1	1	TATCTTGTGGAAAGGACGAAACACCGAGATGGCGATGACGCCCATGGTTTTAGAGCTAGAAATAGCAAGTTAAAAT
3655	ITGA6	10	STJ.hITGA6.g109468	AGTGGAAGCGCTTCTGCCCG	AGTGGAAGCGCTTCTGCCCGNGG	1	1	1	TATCTTGTGGAAAGGACGAAACACCGAGTGGAAGCGCTTCTGCCCGGTTTTAGAGCTAGAAATAGCAAGTTAAAAT
3655	ITGA6	10	STJ.hITGA6.g109469	CTACCTAAGTAACTGTTAGC	CTACCTAAGTAACTGTTAGCNGG	1	1	1	TATCTTGTGGAAAGGACGAAACACCGCTACCTAAGTAACTGTTAGCGTTTTAGAGCTAGAAATAGCAAGTTAAAAT
3655	ITGA6	10	STJ.hITGA6.g31662	GGAGCTCCGTATGATGACTT	GGAGCTCCGTATGATGACTTGGG	1	1	1	TATCTTGTGGAAAGGACGAAACACCGGGAGCTCCGTATGATGACTTGTTTTAGAGCTAGAAATAGCAAGTTAAAAT
3655	ITGA6	10	STJ.hITGA6.g167531	GTCTCTCCACCAACTTCATA	GTCTCTCCACCAACTTCATANGG	1	1	1	TATCTTGTGGAAAGGACGAAACACCGGTCTCTCCACCAACTTCATAGTTTTAGAGCTAGAAATAGCAAGTTAAAAT
3655	ITGA6	10	STJ.hITGA6.g109467	TCAAACTCGATCCGCGTGCA	TCAAACTCGATCCGCGTGCANGG	1	1	1	TATCTTGTGGAAAGGACGAAACACCGTCAAACTCGATCCGCGTGCAGTTTTAGAGCTAGAAATAGCAAGTTAAAAT
3655	ITGA6	10	STJ.hITGA6.g167529	TGACCCCACGTCAGAAAGCA	TGACCCCACGTCAGAAAGCANGG	1	1	1	TATCTTGTGGAAAGGACGAAACACCGTGACCCCACGTCAGAAAGCAGTTTTAGAGCTAGAAATAGCAAGTTAAAAT
3655	ITGA6	10	STJ.hITGA6.g31661	CGGATCGAGTTTGATAACGA	CGGATCGAGTTTGATAACGATGG	1	1	2	TATCTTGTGGAAAGGACGAAACACCGCGGATCGAGTTTGATAACGAGTTTTAGAGCTAGAAATAGCAAGTTAAAAT
3655	ITGA6	10	STJ.hITGA6.g167530	CTTACCACGACCTTGCCCCC	CTTACCACGACCTTGCCCCCNGG	1	1	2	TATCTTGTGGAAAGGACGAAACACCGCTTACCACGACCTTGCCCCCGTTTTAGAGCTAGAAATAGCAAGTTAAAAT
3655	ITGA6	10	STJ.hITGA6.g31663	TTTCCAGTTATAAGTACCCG	TTTCCAGTTATAAGTACCCGGGG	1	1	2	TATCTTGTGGAAAGGACGAAACACCGTTTCCAGTTATAAGTACCCGGTTTTAGAGCTAGAAATAGCAAGTTAAAAT
3679	ITGA7	10	STJ.hITGA7.g167533	ACAGTCCAAATGGCTCCCTT	ACAGTCCAAATGGCTCCCTTNGG	1	1	1	TATCTTGTGGAAAGGACGAAACACCGACAGTCCAAATGGCTCCCTTGTTTTAGAGCTAGAAATAGCAAGTTAAAAT
3679	ITGA7	10	STJ.hITGA7.g109470	CAATCATATCCCGCGTCTCC	CAATCATATCCCGCGTCTCCNGG	1	1	1	TATCTTGTGGAAAGGACGAAACACCGCAATCATATCCCGCGTCTCCGTTTTAGAGCTAGAAATAGCAAGTTAAAAT
3679	ITGA7	10	STJ.hITGA7.g167534	CCCAGGAACCTATAATTGGA	CCCAGGAACCTATAATTGGANGG	1	1	1	TATCTTGTGGAAAGGACGAAACACCGCCCAGGAACCTATAATTGGAGTTTTAGAGCTAGAAATAGCAAGTTAAAAT
3679	ITGA7	10	STJ.hITGA7.g31665	CTGTACCCGGGTCAGCGACA	CTGTACCCGGGTCAGCGACACGG	1	1	1	TATCTTGTGGAAAGGACGAAACACCGCTGTACCCGGGTCAGCGACAGTTTTAGAGCTAGAAATAGCAAGTTAAAAT
3679	ITGA7	10	STJ.hITGA7.g109472	GACCTGTGCACACCGATATG	GACCTGTGCACACCGATATGNGG	1	1	1	TATCTTGTGGAAAGGACGAAACACCGGACCTGTGCACACCGATATGGTTTTAGAGCTAGAAATAGCAAGTTAAAAT
3679	ITGA7	10	STJ.hITGA7.g109471	TGCTGTGGTCATCCTGCGCA	TGCTGTGGTCATCCTGCGCANGG	1	1	1	TATCTTGTGGAAAGGACGAAACACCGTGCTGTGGTCATCCTGCGCAGTTTTAGAGCTAGAAATAGCAAGTTAAAAT
3679	ITGA7	10	STJ.hITGA7.g223706	TGGAGACGCGGGATATGAT	TGGAGACGCGGGATATGATTGG	1	1	1	TATCTTGTGGAAAGGACGAAACACCGTGGAGACGCGGGATATGATGTTTTAGAGCTAGAAATAGCAAGTTAAAAT
3679	ITGA7	10	STJ.hITGA7.g31667	TTGGCGCTCAAAGAAGTAGG	TTGGCGCTCAAAGAAGTAGGGGG	1	1	1	TATCTTGTGGAAAGGACGAAACACCGTTGGCGCTCAAAGAAGTAGGGTTTTAGAGCTAGAAATAGCAAGTTAAAAT
3679	ITGA7	10	STJ.hITGA7.g167532	GACTGGCGCTGTCCTTGCGC	GACTGGCGCTGTCCTTGCGCNGG	1	1	2	TATCTTGTGGAAAGGACGAAACACCGGACTGGCGCTGTCCTTGCGCGTTTTAGAGCTAGAAATAGCAAGTTAAAAT
3679	ITGA7	10	STJ.hITGA7.g223705	GCCTCATATCGGTGTGCAC	GCCTCATATCGGTGTGCACAGG	1	1	2	TATCTTGTGGAAAGGACGAAACACCGGCCTCATATCGGTGTGCACGTTTTAGAGCTAGAAATAGCAAGTTAAAAT
8516	ITGA8	10	STJ.hITGA8.g204693	AGGTTGAACGCCTGACAGG	AGGTTGAACGCCTGACAGGCGG	1	1	1	TATCTTGTGGAAAGGACGAAACACCGAGGTTGAACGCCTGACAGGGTTTTAGAGCTAGAAATAGCAAGTTAAAAT
8516	ITGA8	10	STJ.hITGA8.g109475	AGTTGCTTACTGTTCCGGCA	AGTTGCTTACTGTTCCGGCANGG	1	1	1	TATCTTGTGGAAAGGACGAAACACCGAGTTGCTTACTGTTCCGGCAGTTTTAGAGCTAGAAATAGCAAGTTAAAAT
8516	ITGA8	10	STJ.hITGA8.g31668	ATAGACAAGAATGATTACCC	ATAGACAAGAATGATTACCCAGG	1	1	1	TATCTTGTGGAAAGGACGAAACACCGATAGACAAGAATGATTACCCGTTTTAGAGCTAGAAATAGCAAGTTAAAAT
8516	ITGA8	10	STJ.hITGA8.g109473	CACCAGCCAGCCCGATATCG	CACCAGCCAGCCCGATATCGNGG	1	1	1	TATCTTGTGGAAAGGACGAAACACCGCACCAGCCAGCCCGATATCGGTTTTAGAGCTAGAAATAGCAAGTTAAAAT
8516	ITGA8	10	STJ.hITGA8.g31669	CGGGTCGGGCGACTTACGTG	CGGGTCGGGCGACTTACGTGCGG	1	1	1	TATCTTGTGGAAAGGACGAAACACCGCGGGTCGGGCGACTTACGTGGTTTTAGAGCTAGAAATAGCAAGTTAAAAT
8516	ITGA8	10	STJ.hITGA8.g109474	GGCTCCCCCTTCCACGATAT	GGCTCCCCCTTCCACGATATNGG	1	1	1	TATCTTGTGGAAAGGACGAAACACCGGGCTCCCCCTTCCACGATATGTTTTAGAGCTAGAAATAGCAAGTTAAAAT
8516	ITGA8	10	STJ.hITGA8.g31670	GTTAACATCTGATACGACAA	GTTAACATCTGATACGACAACGG	1	1	1	TATCTTGTGGAAAGGACGAAACACCGGTTAACATCTGATACGACAAGTTTTAGAGCTAGAAATAGCAAGTTAAAAT
8516	ITGA8	10	STJ.hITGA8.g167536	GTTCTGAATTGCTACATAGC	GTTCTGAATTGCTACATAGCNGG	1	1	1	TATCTTGTGGAAAGGACGAAACACCGGTTCTGAATTGCTACATAGCGTTTTAGAGCTAGAAATAGCAAGTTAAAAT
8516	ITGA8	10	STJ.hITGA8.g31671	TCGAGTTCAAATCCAATCAG	TCGAGTTCAAATCCAATCAGTGG	1	1	1	TATCTTGTGGAAAGGACGAAACACCGTCGAGTTCAAATCCAATCAGGTTTTAGAGCTAGAAATAGCAAGTTAAAAT
8516	ITGA8	10	STJ.hITGA8.g167537	TTTGAACTCGATAGGTTCTT	TTTGAACTCGATAGGTTCTTNGG	1	1	1	TATCTTGTGGAAAGGACGAAACACCGTTTGAACTCGATAGGTTCTTGTTTTAGAGCTAGAAATAGCAAGTTAAAAT
3680	ITGA9	10	STJ.hITGA9.g167538	ACCGAACTGGACATGGCTCG	ACCGAACTGGACATGGCTCGNGG	1	1	1	TATCTTGTGGAAAGGACGAAACACCGACCGAACTGGACATGGCTCGGTTTTAGAGCTAGAAATAGCAAGTTAAAAT
3680	ITGA9	10	STJ.hITGA9.g109478	ACCTCGAGCCATGTCCAGTT	ACCTCGAGCCATGTCCAGTTNGG	1	1	1	TATCTTGTGGAAAGGACGAAACACCGACCTCGAGCCATGTCCAGTTGTTTTAGAGCTAGAAATAGCAAGTTAAAAT
3680	ITGA9	10	STJ.hITGA9.g167539	AGACCGCGATGATGAGTGGA	AGACCGCGATGATGAGTGGANGG	1	1	1	TATCTTGTGGAAAGGACGAAACACCGAGACCGCGATGATGAGTGGAGTTTTAGAGCTAGAAATAGCAAGTTAAAAT
3680	ITGA9	10	STJ.hITGA9.g109477	ATTTCCACGACAACACGCGC	ATTTCCACGACAACACGCGCNGG	1	1	1	TATCTTGTGGAAAGGACGAAACACCGATTTCCACGACAACACGCGCGTTTTAGAGCTAGAAATAGCAAGTTAAAAT
3680	ITGA9	10	STJ.hITGA9.g109476	GTAGCCGAAGAACGAGTCAG	GTAGCCGAAGAACGAGTCAGNGG	1	1	1	TATCTTGTGGAAAGGACGAAACACCGGTAGCCGAAGAACGAGTCAGGTTTTAGAGCTAGAAATAGCAAGTTAAAAT
3680	ITGA9	10	STJ.hITGA9.g31674	GTATAAGAAGAAGTACGGAG	GTATAAGAAGAAGTACGGAGAGG	1	1	1	TATCTTGTGGAAAGGACGAAACACCGGTATAAGAAGAAGTACGGAGGTTTTAGAGCTAGAAATAGCAAGTTAAAAT
3680	ITGA9	10	STJ.hITGA9.g31672	CCTGAGAAGAACCACGCTGT	CCTGAGAAGAACCACGCTGTCGG	1	1	2	TATCTTGTGGAAAGGACGAAACACCGCCTGAGAAGAACCACGCTGTGTTTTAGAGCTAGAAATAGCAAGTTAAAAT
3680	ITGA9	10	STJ.hITGA9.g31673	GGAAACATTGAAGGACACGT	GGAAACATTGAAGGACACGTTGG	1	1	2	TATCTTGTGGAAAGGACGAAACACCGGGAAACATTGAAGGACACGTGTTTTAGAGCTAGAAATAGCAAGTTAAAAT
3680	ITGA9	10	STJ.hITGA9.g31675	GTCCTGCGGAAAGACCTGCC	GTCCTGCGGAAAGACCTGCCGGG	1	1	2	TATCTTGTGGAAAGGACGAAACACCGGTCCTGCGGAAAGACCTGCCGTTTTAGAGCTAGAAATAGCAAGTTAAAAT
3680	ITGA9	10	STJ.hITGA9.g214037	GTCCTTGTGGGCGCACCAA	GTCCTTGTGGGCGCACCAAAGG	1	1	2	TATCTTGTGGAAAGGACGAAACACCGGTCCTTGTGGGCGCACCAAGTTTTAGAGCTAGAAATAGCAAGTTAAAAT
8515	ITGA10	10	STJ.hITGA10.g167510	ACCCGAGGCTGCCAGGCTAC	ACCCGAGGCTGCCAGGCTACNGG	1	1	1	TATCTTGTGGAAAGGACGAAACACCGACCCGAGGCTGCCAGGCTACGTTTTAGAGCTAGAAATAGCAAGTTAAAAT
8515	ITGA10	10	STJ.hITGA10.g109448	ACTGACATTGTGGATGCACT	ACTGACATTGTGGATGCACTNGG	1	1	1	TATCTTGTGGAAAGGACGAAACACCGACTGACATTGTGGATGCACTGTTTTAGAGCTAGAAATAGCAAGTTAAAAT
8515	ITGA10	10	STJ.hITGA10.g109446	AGCTGGGATCTCGCTGCCGC	AGCTGGGATCTCGCTGCCGCNGG	1	1	1	TATCTTGTGGAAAGGACGAAACACCGAGCTGGGATCTCGCTGCCGCGTTTTAGAGCTAGAAATAGCAAGTTAAAAT
8515	ITGA10	10	STJ.hITGA10.g31635	GCTCCTCGATTTAGACATCG	GCTCCTCGATTTAGACATCGAGG	1	1	1	TATCTTGTGGAAAGGACGAAACACCGGCTCCTCGATTTAGACATCGGTTTTAGAGCTAGAAATAGCAAGTTAAAAT
8515	ITGA10	10	STJ.hITGA10.g167508	CTCGTCCCTCCCGCCGACTG	CTCGTCCCTCCCGCCGACTGNGG	1	1	1	TATCTTGTGGAAAGGACGAAACACCGCTCGTCCCTCCCGCCGACTGGTTTTAGAGCTAGAAATAGCAAGTTAAAAT
8515	ITGA10	10	STJ.hITGA10.g31634	CTAGCCGACCATCCACACTT	CTAGCCGACCATCCACACTTCGG	1	1	1	TATCTTGTGGAAAGGACGAAACACCGCTAGCCGACCATCCACACTTGTTTTAGAGCTAGAAATAGCAAGTTAAAAT
8515	ITGA10	10	STJ.hITGA10.g167509	CAGCCTCGGGTCGGCCCCCA	CAGCCTCGGGTCGGCCCCCANGG	1	1	1	TATCTTGTGGAAAGGACGAAACACCGCAGCCTCGGGTCGGCCCCCAGTTTTAGAGCTAGAAATAGCAAGTTAAAAT
8515	ITGA10	10	STJ.hITGA10.g31633	CCAGCGACCAGGAGTACGGG	CCAGCGACCAGGAGTACGGGAGG	1	1	1	TATCTTGTGGAAAGGACGAAACACCGCCAGCGACCAGGAGTACGGGGTTTTAGAGCTAGAAATAGCAAGTTAAAAT
8515	ITGA10	10	STJ.hITGA10.g109447	CCCAGGGACCACTCATGTAC	CCCAGGGACCACTCATGTACNGG	1	1	2	TATCTTGTGGAAAGGACGAAACACCGCCCAGGGACCACTCATGTACGTTTTAGAGCTAGAAATAGCAAGTTAAAAT
8515	ITGA10	10	STJ.hITGA10.g31632	AGGTCTGAACTTCAGACCAG	AGGTCTGAACTTCAGACCAGGGG	1	1	2	TATCTTGTGGAAAGGACGAAACACCGAGGTCTGAACTTCAGACCAGGTTTTAGAGCTAGAAATAGCAAGTTAAAAT
22801	ITGA11	10	STJ.hITGA11.g109449	TGTACACGTCTCCCGTCTTC	TGTACACGTCTCCCGTCTTCNGG	1	1	1	TATCTTGTGGAAAGGACGAAACACCGTGTACACGTCTCCCGTCTTCGTTTTAGAGCTAGAAATAGCAAGTTAAAAT
22801	ITGA11	10	STJ.hITGA11.g31639	TGGGCTACTACAACCGCAGG	TGGGCTACTACAACCGCAGGGGG	1	1	1	TATCTTGTGGAAAGGACGAAACACCGTGGGCTACTACAACCGCAGGGTTTTAGAGCTAGAAATAGCAAGTTAAAAT
22801	ITGA11	10	STJ.hITGA11.g167512	GTTCACGGACACCTTCAACA	GTTCACGGACACCTTCAACANGG	1	1	1	TATCTTGTGGAAAGGACGAAACACCGGTTCACGGACACCTTCAACAGTTTTAGAGCTAGAAATAGCAAGTTAAAAT
22801	ITGA11	10	STJ.hITGA11.g167511	GTGCAGCAGCACGACATCAG	GTGCAGCAGCACGACATCAGNGG	1	1	1	TATCTTGTGGAAAGGACGAAACACCGGTGCAGCAGCACGACATCAGGTTTTAGAGCTAGAAATAGCAAGTTAAAAT
22801	ITGA11	10	STJ.hITGA11.g31638	GGAGCTCCTACTACACCACA	GGAGCTCCTACTACACCACAGGG	1	1	1	TATCTTGTGGAAAGGACGAAACACCGGGAGCTCCTACTACACCACAGTTTTAGAGCTAGAAATAGCAAGTTAAAAT
22801	ITGA11	10	STJ.hITGA11.g205460	CTGGTCGTGGGCGCCCCAC	CTGGTCGTGGGCGCCCCACTGG	1	1	1	TATCTTGTGGAAAGGACGAAACACCGCTGGTCGTGGGCGCCCCACGTTTTAGAGCTAGAAATAGCAAGTTAAAAT
22801	ITGA11	10	STJ.hITGA11.g109451	CACGTTACCCAGGTTGAGTT	CACGTTACCCAGGTTGAGTTNGG	1	1	1	TATCTTGTGGAAAGGACGAAACACCGCACGTTACCCAGGTTGAGTTGTTTTAGAGCTAGAAATAGCAAGTTAAAAT
22801	ITGA11	10	STJ.hITGA11.g31636	ATGAGAGGCGGTATACACCG	ATGAGAGGCGGTATACACCGAGG	1	1	1	TATCTTGTGGAAAGGACGAAACACCGATGAGAGGCGGTATACACCGGTTTTAGAGCTAGAAATAGCAAGTTAAAAT
22801	ITGA11	10	STJ.hITGA11.g167513	AGCCACTTACTTTGGAGAGC	AGCCACTTACTTTGGAGAGCNGG	1	1	1	TATCTTGTGGAAAGGACGAAACACCGAGCCACTTACTTTGGAGAGCGTTTTAGAGCTAGAAATAGCAAGTTAAAAT
22801	ITGA11	10	STJ.hITGA11.g205459	GCTCCAGGACCGCCTTCTT	GCTCCAGGACCGCCTTCTTTGG	1	1	2	TATCTTGTGGAAAGGACGAAACACCGGCTCCAGGACCGCCTTCTTGTTTTAGAGCTAGAAATAGCAAGTTAAAAT
3681	ITGAD	10	STJ.hITGAD.g109479	AGTCATACAGCCGTCCCGTC	AGTCATACAGCCGTCCCGTCNGG	1	1	1	TATCTTGTGGAAAGGACGAAACACCGAGTCATACAGCCGTCCCGTCGTTTTAGAGCTAGAAATAGCAAGTTAAAAT
3681	ITGAD	10	STJ.hITGAD.g109480	TGTGTCTCCAGACTCGTGGT	TGTGTCTCCAGACTCGTGGTNGG	1	1	1	TATCTTGTGGAAAGGACGAAACACCGTGTGTCTCCAGACTCGTGGTGTTTTAGAGCTAGAAATAGCAAGTTAAAAT
3681	ITGAD	10	STJ.hITGAD.g31677	CTTCAGCACAGCCCTCACAA	CTTCAGCACAGCCCTCACAATGG	1	1	1	TATCTTGTGGAAAGGACGAAACACCGCTTCAGCACAGCCCTCACAAGTTTTAGAGCTAGAAATAGCAAGTTAAAAT
3681	ITGAD	10	STJ.hITGAD.g167542	GGAGGAGCCTACGATCTTCC	GGAGGAGCCTACGATCTTCCNGG	1	1	1	TATCTTGTGGAAAGGACGAAACACCGGGAGGAGCCTACGATCTTCCGTTTTAGAGCTAGAAATAGCAAGTTAAAAT
3681	ITGAD	10	STJ.hITGAD.g31678	GGCGCACCCCGATAGCGTAG	GGCGCACCCCGATAGCGTAGCGG	1	1	1	TATCTTGTGGAAAGGACGAAACACCGGGCGCACCCCGATAGCGTAGGTTTTAGAGCTAGAAATAGCAAGTTAAAAT
3681	ITGAD	10	STJ.hITGAD.g31679	TGGCGGCCAACCAGACGGGA	TGGCGGCCAACCAGACGGGACGG	1	1	1	TATCTTGTGGAAAGGACGAAACACCGTGGCGGCCAACCAGACGGGAGTTTTAGAGCTAGAAATAGCAAGTTAAAAT
3681	ITGAD	10	STJ.hITGAD.g167541	TCGTAGGCTCCTCCACATCC	TCGTAGGCTCCTCCACATCCNGG	1	1	1	TATCTTGTGGAAAGGACGAAACACCGTCGTAGGCTCCTCCACATCCGTTTTAGAGCTAGAAATAGCAAGTTAAAAT
3681	ITGAD	10	STJ.hITGAD.g167543	ACATGTTCACGGCCTCAGGG	ACATGTTCACGGCCTCAGGGNGG	1	1	2	TATCTTGTGGAAAGGACGAAACACCGACATGTTCACGGCCTCAGGGGTTTTAGAGCTAGAAATAGCAAGTTAAAAT
3681	ITGAD	10	STJ.hITGAD.g31676	CACGAGAAGTCAGACGACCT	CACGAGAAGTCAGACGACCTGGG	1	1	2	TATCTTGTGGAAAGGACGAAACACCGCACGAGAAGTCAGACGACCTGTTTTAGAGCTAGAAATAGCAAGTTAAAAT
3681	ITGAD	10	STJ.hITGAD.g109481	GGACCTACCTGGCGTGGCGT	GGACCTACCTGGCGTGGCGTNGG	1	1	2	TATCTTGTGGAAAGGACGAAACACCGGGACCTACCTGGCGTGGCGTGTTTTAGAGCTAGAAATAGCAAGTTAAAAT
3682	ITGAE	10	STJ.hITGAE.g109483	TCTGGTGTTGATCGTGATTC	TCTGGTGTTGATCGTGATTCNGG	1	1	1	TATCTTGTGGAAAGGACGAAACACCGTCTGGTGTTGATCGTGATTCGTTTTAGAGCTAGAAATAGCAAGTTAAAAT
3682	ITGAE	10	STJ.hITGAE.g31683	TCCAGAACATCACTCAAGTG	TCCAGAACATCACTCAAGTGGGG	1	1	1	TATCTTGTGGAAAGGACGAAACACCGTCCAGAACATCACTCAAGTGGTTTTAGAGCTAGAAATAGCAAGTTAAAAT
3682	ITGAE	10	STJ.hITGAE.g31682	TAAGAGTGCTAGGACTGCGA	TAAGAGTGCTAGGACTGCGAGGG	1	1	1	TATCTTGTGGAAAGGACGAAACACCGTAAGAGTGCTAGGACTGCGAGTTTTAGAGCTAGAAATAGCAAGTTAAAAT
3682	ITGAE	10	STJ.hITGAE.g31681	GTATATCTACAATGGACACT	GTATATCTACAATGGACACTGGG	1	1	1	TATCTTGTGGAAAGGACGAAACACCGGTATATCTACAATGGACACTGTTTTAGAGCTAGAAATAGCAAGTTAAAAT
3682	ITGAE	10	STJ.hITGAE.g31680	GCCCCATGATGTTTGTACCG	GCCCCATGATGTTTGTACCGTGG	1	1	1	TATCTTGTGGAAAGGACGAAACACCGGCCCCATGATGTTTGTACCGGTTTTAGAGCTAGAAATAGCAAGTTAAAAT
3682	ITGAE	10	STJ.hITGAE.g167545	CCTGGACAAGGGAACATCGA	CCTGGACAAGGGAACATCGANGG	1	1	1	TATCTTGTGGAAAGGACGAAACACCGCCTGGACAAGGGAACATCGAGTTTTAGAGCTAGAAATAGCAAGTTAAAAT
3682	ITGAE	10	STJ.hITGAE.g167544	CCATCGATGTTCCCTTGTCC	CCATCGATGTTCCCTTGTCCNGG	1	1	1	TATCTTGTGGAAAGGACGAAACACCGCCATCGATGTTCCCTTGTCCGTTTTAGAGCTAGAAATAGCAAGTTAAAAT
3682	ITGAE	10	STJ.hITGAE.g205080	ATGCATTCAAGTGCTGGTC	ATGCATTCAAGTGCTGGTCCGG	1	1	1	TATCTTGTGGAAAGGACGAAACACCGATGCATTCAAGTGCTGGTCGTTTTAGAGCTAGAAATAGCAAGTTAAAAT
3682	ITGAE	10	STJ.hITGAE.g109484	ACGCTGCCTTTAATGATGAT	ACGCTGCCTTTAATGATGATNGG	1	1	1	TATCTTGTGGAAAGGACGAAACACCGACGCTGCCTTTAATGATGATGTTTTAGAGCTAGAAATAGCAAGTTAAAAT
3682	ITGAE	10	STJ.hITGAE.g109482	ACCGGGGAGTGACCGTTGTC	ACCGGGGAGTGACCGTTGTCNGG	1	1	1	TATCTTGTGGAAAGGACGAAACACCGACCGGGGAGTGACCGTTGTCGTTTTAGAGCTAGAAATAGCAAGTTAAAAT
3683	ITGAL	10	STJ.hITGAL.g109486	AGAGTCCCGGGGGGAAGTGC	AGAGTCCCGGGGGGAAGTGCNGG	1	1	1	TATCTTGTGGAAAGGACGAAACACCGAGAGTCCCGGGGGGAAGTGCGTTTTAGAGCTAGAAATAGCAAGTTAAAAT
3683	ITGAL	10	STJ.hITGAL.g31684	CCAGGTCACGGTGTAACCTG	CCAGGTCACGGTGTAACCTGAGG	1	1	1	TATCTTGTGGAAAGGACGAAACACCGCCAGGTCACGGTGTAACCTGGTTTTAGAGCTAGAAATAGCAAGTTAAAAT
3683	ITGAL	10	STJ.hITGAL.g31685	GCCACCGGACCAGAAGACGG	GCCACCGGACCAGAAGACGGGGG	1	1	1	TATCTTGTGGAAAGGACGAAACACCGGCCACCGGACCAGAAGACGGGTTTTAGAGCTAGAAATAGCAAGTTAAAAT
3683	ITGAL	10	STJ.hITGAL.g31686	GGAGCTGTGTGGCGTCGACG	GGAGCTGTGTGGCGTCGACGTGG	1	1	1	TATCTTGTGGAAAGGACGAAACACCGGGAGCTGTGTGGCGTCGACGGTTTTAGAGCTAGAAATAGCAAGTTAAAAT
3683	ITGAL	10	STJ.hITGAL.g31687	TCTGGCGGAAGAGGTAACAC	TCTGGCGGAAGAGGTAACACAGG	1	1	1	TATCTTGTGGAAAGGACGAAACACCGTCTGGCGGAAGAGGTAACACGTTTTAGAGCTAGAAATAGCAAGTTAAAAT
3683	ITGAL	10	STJ.hITGAL.g109485	TGGCAAAAGCAGTTAGACGC	TGGCAAAAGCAGTTAGACGCNGG	1	1	1	TATCTTGTGGAAAGGACGAAACACCGTGGCAAAAGCAGTTAGACGCGTTTTAGAGCTAGAAATAGCAAGTTAAAAT
3683	ITGAL	10	STJ.hITGAL.g234011	AAGTACTTGGAGGTATAGT	AAGTACTTGGAGGTATAGTTGG	1	1	3	TATCTTGTGGAAAGGACGAAACACCGAAGTACTTGGAGGTATAGTGTTTTAGAGCTAGAAATAGCAAGTTAAAAT
3683	ITGAL	10	STJ.hITGAL.g109487	GAACCCAGACAGCAGCGCCA	GAACCCAGACAGCAGCGCCANGG	1	1	3	TATCTTGTGGAAAGGACGAAACACCGGAACCCAGACAGCAGCGCCAGTTTTAGAGCTAGAAATAGCAAGTTAAAAT
3683	ITGAL	10	STJ.hITGAL.g167548	GGATTCCTGCATCACTGTGA	GGATTCCTGCATCACTGTGANGG	1	1	3	TATCTTGTGGAAAGGACGAAACACCGGGATTCCTGCATCACTGTGAGTTTTAGAGCTAGAAATAGCAAGTTAAAAT
3683	ITGAL	10	STJ.hITGAL.g167547	TACTGACCTTGCAGGAGAGA	TACTGACCTTGCAGGAGAGANGG	1	1	3	TATCTTGTGGAAAGGACGAAACACCGTACTGACCTTGCAGGAGAGAGTTTTAGAGCTAGAAATAGCAAGTTAAAAT
3684	ITGAM	10	STJ.hITGAM.g31688	AGTTCAGGCGCAGCACAATG	AGTTCAGGCGCAGCACAATGGGG	1	1	1	TATCTTGTGGAAAGGACGAAACACCGAGTTCAGGCGCAGCACAATGGTTTTAGAGCTAGAAATAGCAAGTTAAAAT
3684	ITGAM	10	STJ.hITGAM.g109489	ATGCGAGCCCATCCGCCTGC	ATGCGAGCCCATCCGCCTGCNGG	1	1	1	TATCTTGTGGAAAGGACGAAACACCGATGCGAGCCCATCCGCCTGCGTTTTAGAGCTAGAAATAGCAAGTTAAAAT
3684	ITGAM	10	STJ.hITGAM.g31689	ATTTGAGTGTAATGATCAGG	ATTTGAGTGTAATGATCAGGTGG	1	1	1	TATCTTGTGGAAAGGACGAAACACCGATTTGAGTGTAATGATCAGGGTTTTAGAGCTAGAAATAGCAAGTTAAAAT
3684	ITGAM	10	STJ.hITGAM.g167551	CCCATGCACCTGTTAACAGA	CCCATGCACCTGTTAACAGANGG	1	1	1	TATCTTGTGGAAAGGACGAAACACCGCCCATGCACCTGTTAACAGAGTTTTAGAGCTAGAAATAGCAAGTTAAAAT
3684	ITGAM	10	STJ.hITGAM.g109488	CGAAGCCCCTTGCGTTCTCT	CGAAGCCCCTTGCGTTCTCTNGG	1	1	1	TATCTTGTGGAAAGGACGAAACACCGCGAAGCCCCTTGCGTTCTCTGTTTTAGAGCTAGAAATAGCAAGTTAAAAT
3684	ITGAM	10	STJ.hITGAM.g31690	TCATCCGCCGAAAGTCATGT	TCATCCGCCGAAAGTCATGTGGG	1	1	1	TATCTTGTGGAAAGGACGAAACACCGTCATCCGCCGAAAGTCATGTGTTTTAGAGCTAGAAATAGCAAGTTAAAAT
3684	ITGAM	10	STJ.hITGAM.g109490	TACCAGTGCGACTACAGCAC	TACCAGTGCGACTACAGCACNGG	1	1	2	TATCTTGTGGAAAGGACGAAACACCGTACCAGTGCGACTACAGCACGTTTTAGAGCTAGAAATAGCAAGTTAAAAT
3684	ITGAM	10	STJ.hITGAM.g167550	TGACCTTCCAAGAGAACGCA	TGACCTTCCAAGAGAACGCANGG	1	1	2	TATCTTGTGGAAAGGACGAAACACCGTGACCTTCCAAGAGAACGCAGTTTTAGAGCTAGAAATAGCAAGTTAAAAT
3684	ITGAM	10	STJ.hITGAM.g31691	TGGAACACGTGATCACGAGG	TGGAACACGTGATCACGAGGCGG	1	1	2	TATCTTGTGGAAAGGACGAAACACCGTGGAACACGTGATCACGAGGGTTTTAGAGCTAGAAATAGCAAGTTAAAAT
3684	ITGAM	10	STJ.hITGAM.g229517	TGAGACATCTCATGCTCAA	TGAGACATCTCATGCTCAAAGG	1	1	3	TATCTTGTGGAAAGGACGAAACACCGTGAGACATCTCATGCTCAAGTTTTAGAGCTAGAAATAGCAAGTTAAAAT
3685	ITGAV	10	STJ.hITGAV.g31692	AACGATGAGCTCAGCTTCGT	AACGATGAGCTCAGCTTCGTAGG	1	1	1	TATCTTGTGGAAAGGACGAAACACCGAACGATGAGCTCAGCTTCGTGTTTTAGAGCTAGAAATAGCAAGTTAAAAT
3685	ITGAV	10	STJ.hITGAV.g31694	AGGCAATAGAGATTATGCCA	AGGCAATAGAGATTATGCCAAGG	1	1	1	TATCTTGTGGAAAGGACGAAACACCGAGGCAATAGAGATTATGCCAGTTTTAGAGCTAGAAATAGCAAGTTAAAAT
3685	ITGAV	10	STJ.hITGAV.g109493	CTATACATACGTGATCTACA	CTATACATACGTGATCTACANGG	1	1	1	TATCTTGTGGAAAGGACGAAACACCGCTATACATACGTGATCTACAGTTTTAGAGCTAGAAATAGCAAGTTAAAAT
3685	ITGAV	10	STJ.hITGAV.g31695	GCACCTCTCTTCATGGATCG	GCACCTCTCTTCATGGATCGTGG	1	1	1	TATCTTGTGGAAAGGACGAAACACCGGCACCTCTCTTCATGGATCGGTTTTAGAGCTAGAAATAGCAAGTTAAAAT
3685	ITGAV	10	STJ.hITGAV.g167554	TAGAAGACCAGTCACATTTG	TAGAAGACCAGTCACATTTGNGG	1	1	1	TATCTTGTGGAAAGGACGAAACACCGTAGAAGACCAGTCACATTTGGTTTTAGAGCTAGAAATAGCAAGTTAAAAT
3685	ITGAV	10	STJ.hITGAV.g109492	TAGCCGGATGTTTCTTCTCG	TAGCCGGATGTTTCTTCTCGNGG	1	1	1	TATCTTGTGGAAAGGACGAAACACCGTAGCCGGATGTTTCTTCTCGGTTTTAGAGCTAGAAATAGCAAGTTAAAAT
3685	ITGAV	10	STJ.hITGAV.g167553	AAATTCCAATGGATCATCCT	AAATTCCAATGGATCATCCTNGG	1	1	2	TATCTTGTGGAAAGGACGAAACACCGAAATTCCAATGGATCATCCTGTTTTAGAGCTAGAAATAGCAAGTTAAAAT
3685	ITGAV	10	STJ.hITGAV.g109491	AGCATCTGTGAGGTCGAAAC	AGCATCTGTGAGGTCGAAACNGG	1	1	2	TATCTTGTGGAAAGGACGAAACACCGAGCATCTGTGAGGTCGAAACGTTTTAGAGCTAGAAATAGCAAGTTAAAAT
3685	ITGAV	10	STJ.hITGAV.g167555	CCTGTGCCCCATTGTACCAT	CCTGTGCCCCATTGTACCATNGG	1	1	2	TATCTTGTGGAAAGGACGAAACACCGCCTGTGCCCCATTGTACCATGTTTTAGAGCTAGAAATAGCAAGTTAAAAT
3685	ITGAV	10	STJ.hITGAV.g226874	ATTGGAGCACCTCTCTTCA	ATTGGAGCACCTCTCTTCATGG	1	1	4	TATCTTGTGGAAAGGACGAAACACCGATTGGAGCACCTCTCTTCAGTTTTAGAGCTAGAAATAGCAAGTTAAAAT
3687	ITGAX	10	STJ.hITGAX.g31696	ACAGCTGCCAACCAAACGGG	ACAGCTGCCAACCAAACGGGTGG	1	1	1	TATCTTGTGGAAAGGACGAAACACCGACAGCTGCCAACCAAACGGGGTTTTAGAGCTAGAAATAGCAAGTTAAAAT
3687	ITGAX	10	STJ.hITGAX.g31698	GCTGACAGACGTGGTCATCG	GCTGACAGACGTGGTCATCGGGG	1	1	1	TATCTTGTGGAAAGGACGAAACACCGGCTGACAGACGTGGTCATCGGTTTTAGAGCTAGAAATAGCAAGTTAAAAT
3687	ITGAX	10	STJ.hITGAX.g31699	GCTGCAAGGGTTTACATACA	GCTGCAAGGGTTTACATACACGG	1	1	1	TATCTTGTGGAAAGGACGAAACACCGGCTGCAAGGGTTTACATACAGTTTTAGAGCTAGAAATAGCAAGTTAAAAT
3687	ITGAX	10	STJ.hITGAX.g109495	GGAGCTGACAGCCTTCCGTG	GGAGCTGACAGCCTTCCGTGNGG	1	1	1	TATCTTGTGGAAAGGACGAAACACCGGGAGCTGACAGCCTTCCGTGGTTTTAGAGCTAGAAATAGCAAGTTAAAAT
3687	ITGAX	10	STJ.hITGAX.g109494	TTCTAGTCATGACCAGGACC	TTCTAGTCATGACCAGGACCNGG	1	1	1	TATCTTGTGGAAAGGACGAAACACCGTTCTAGTCATGACCAGGACCGTTTTAGAGCTAGAAATAGCAAGTTAAAAT
3687	ITGAX	10	STJ.hITGAX.g31697	AGGTAGGGCTCATATTTGGG	AGGTAGGGCTCATATTTGGGGGG	1	1	2	TATCTTGTGGAAAGGACGAAACACCGAGGTAGGGCTCATATTTGGGGTTTTAGAGCTAGAAATAGCAAGTTAAAAT
3687	ITGAX	10	STJ.hITGAX.g167556	CAAACCCAGCGCTGTCCACA	CAAACCCAGCGCTGTCCACANGG	1	1	2	TATCTTGTGGAAAGGACGAAACACCGCAAACCCAGCGCTGTCCACAGTTTTAGAGCTAGAAATAGCAAGTTAAAAT
3687	ITGAX	10	STJ.hITGAX.g109496	CTGTGAGCCCATCGGCCTGC	CTGTGAGCCCATCGGCCTGCNGG	1	1	2	TATCTTGTGGAAAGGACGAAACACCGCTGTGAGCCCATCGGCCTGCGTTTTAGAGCTAGAAATAGCAAGTTAAAAT
3687	ITGAX	10	STJ.hITGAX.g167557	GCAGCACTCCTCCTGTTCAC	GCAGCACTCCTCCTGTTCACNGG	1	1	2	TATCTTGTGGAAAGGACGAAACACCGGCAGCACTCCTCCTGTTCACGTTTTAGAGCTAGAAATAGCAAGTTAAAAT
3687	ITGAX	10	STJ.hITGAX.g229541	GCTGGGTTTGGAGACAGCG	GCTGGGTTTGGAGACAGCGTGG	1	1	6	TATCTTGTGGAAAGGACGAAACACCGGCTGGGTTTGGAGACAGCGGTTTTAGAGCTAGAAATAGCAAGTTAAAAT
3688	ITGB1	10	STJ.hITGB1.g31700	AATGTAACCAACCGTAGCAA	AATGTAACCAACCGTAGCAAAGG	1	1	1	TATCTTGTGGAAAGGACGAAACACCGAATGTAACCAACCGTAGCAAGTTTTAGAGCTAGAAATAGCAAGTTAAAAT
3688	ITGB1	10	STJ.hITGB1.g208907	AGTGCAACCCCAACTACAC	AGTGCAACCCCAACTACACTGG	1	1	1	TATCTTGTGGAAAGGACGAAACACCGAGTGCAACCCCAACTACACGTTTTAGAGCTAGAAATAGCAAGTTAAAAT
3688	ITGB1	10	STJ.hITGB1.g109498	ATCTCCAGCAAAGTGAAACC	ATCTCCAGCAAAGTGAAACCNGG	1	1	1	TATCTTGTGGAAAGGACGAAACACCGATCTCCAGCAAAGTGAAACCGTTTTAGAGCTAGAAATAGCAAGTTAAAAT
3688	ITGB1	10	STJ.hITGB1.g31702	TAGGCCTCTGGGCTTTACGG	TAGGCCTCTGGGCTTTACGGAGG	1	1	1	TATCTTGTGGAAAGGACGAAACACCGTAGGCCTCTGGGCTTTACGGGTTTTAGAGCTAGAAATAGCAAGTTAAAAT
3688	ITGB1	10	STJ.hITGB1.g109497	TGCTGTGTGTTTGCTCAAAC	TGCTGTGTGTTTGCTCAAACNGG	1	1	1	TATCTTGTGGAAAGGACGAAACACCGTGCTGTGTGTTTGCTCAAACGTTTTAGAGCTAGAAATAGCAAGTTAAAAT
3688	ITGB1	10	STJ.hITGB1.g31703	TTGGCTGGAGGAATGTTACA	TTGGCTGGAGGAATGTTACACGG	1	1	1	TATCTTGTGGAAAGGACGAAACACCGTTGGCTGGAGGAATGTTACAGTTTTAGAGCTAGAAATAGCAAGTTAAAAT
3688	ITGB1	10	STJ.hITGB1.g31701	GAACGGGGTGAATGGAACAG	GAACGGGGTGAATGGAACAGGGG	1	1	2	TATCTTGTGGAAAGGACGAAACACCGGAACGGGGTGAATGGAACAGGTTTTAGAGCTAGAAATAGCAAGTTAAAAT
3688	ITGB1	10	STJ.hITGB1.g167559	AGAATTTCAGCCTGTTTACA	AGAATTTCAGCCTGTTTACANGG	1	1	3	TATCTTGTGGAAAGGACGAAACACCGAGAATTTCAGCCTGTTTACAGTTTTAGAGCTAGAAATAGCAAGTTAAAAT
3688	ITGB1	10	STJ.hITGB1.g109499	CACACATTTACCTTGTAAAC	CACACATTTACCTTGTAAACNGG	1	1	3	TATCTTGTGGAAAGGACGAAACACCGCACACATTTACCTTGTAAACGTTTTAGAGCTAGAAATAGCAAGTTAAAAT
3688	ITGB1	10	STJ.hITGB1.g167560	TTTGCTGGAGATGGGAAACT	TTTGCTGGAGATGGGAAACTNGG	1	1	5	TATCTTGTGGAAAGGACGAAACACCGTTTGCTGGAGATGGGAAACTGTTTTAGAGCTAGAAATAGCAAGTTAAAAT
3689	ITGB2	10	STJ.hITGB2.g31712	CTCCAACCAGTTTCAGACCG	CTCCAACCAGTTTCAGACCGAGG	1	1	1	TATCTTGTGGAAAGGACGAAACACCGCTCCAACCAGTTTCAGACCGGTTTTAGAGCTAGAAATAGCAAGTTAAAAT
3689	ITGB2	10	STJ.hITGB2.g167569	GAATGCATCGAGTCGGGGCC	GAATGCATCGAGTCGGGGCCNGG	1	1	1	TATCTTGTGGAAAGGACGAAACACCGGAATGCATCGAGTCGGGGCCGTTTTAGAGCTAGAAATAGCAAGTTAAAAT
3689	ITGB2	10	STJ.hITGB2.g109508	GCAGCTGATTTCCGGAAACC	GCAGCTGATTTCCGGAAACCNGG	1	1	1	TATCTTGTGGAAAGGACGAAACACCGGCAGCTGATTTCCGGAAACCGTTTTAGAGCTAGAAATAGCAAGTTAAAAT
3689	ITGB2	10	STJ.hITGB2.g109506	GCAGGCGGCGACCTGCATCA	GCAGGCGGCGACCTGCATCANGG	1	1	1	TATCTTGTGGAAAGGACGAAACACCGGCAGGCGGCGACCTGCATCAGTTTTAGAGCTAGAAATAGCAAGTTAAAAT
3689	ITGB2	10	STJ.hITGB2.g109507	GCCCCGACTCGATGCATTCC	GCCCCGACTCGATGCATTCCNGG	1	1	1	TATCTTGTGGAAAGGACGAAACACCGGCCCCGACTCGATGCATTCCGTTTTAGAGCTAGAAATAGCAAGTTAAAAT
3689	ITGB2	10	STJ.hITGB2.g167570	GTGACGCTTTACCTGCGACC	GTGACGCTTTACCTGCGACCNGG	1	1	1	TATCTTGTGGAAAGGACGAAACACCGGTGACGCTTTACCTGCGACCGTTTTAGAGCTAGAAATAGCAAGTTAAAAT
3689	ITGB2	10	STJ.hITGB2.g167568	GTGTCGCAGCGAATGGAGTC	GTGTCGCAGCGAATGGAGTCNGG	1	1	1	TATCTTGTGGAAAGGACGAAACACCGGTGTCGCAGCGAATGGAGTCGTTTTAGAGCTAGAAATAGCAAGTTAAAAT
3689	ITGB2	10	STJ.hITGB2.g31714	TCAGGGTGCGTGTTCACGAA	TCAGGGTGCGTGTTCACGAACGG	1	1	2	TATCTTGTGGAAAGGACGAAACACCGTCAGGGTGCGTGTTCACGAAGTTTTAGAGCTAGAAATAGCAAGTTAAAAT
3689	ITGB2	10	STJ.hITGB2.g31713	TCAGATAGTACAGGTCGATG	TCAGATAGTACAGGTCGATGGGG	1	1	2	TATCTTGTGGAAAGGACGAAACACCGTCAGATAGTACAGGTCGATGGTTTTAGAGCTAGAAATAGCAAGTTAAAAT
3689	ITGB2	10	STJ.hITGB2.g31715	TCATCCCCAAGTCAGCCGTG	TCATCCCCAAGTCAGCCGTGGGG	1	1	3	TATCTTGTGGAAAGGACGAAACACCGTCATCCCCAAGTCAGCCGTGGTTTTAGAGCTAGAAATAGCAAGTTAAAAT
3690	ITGB3	10	STJ.hITGB3.g167571	AGTACTCGGGCCTCACTCAC	AGTACTCGGGCCTCACTCACNGG	1	1	1	TATCTTGTGGAAAGGACGAAACACCGAGTACTCGGGCCTCACTCACGTTTTAGAGCTAGAAATAGCAAGTTAAAAT
3690	ITGB3	10	STJ.hITGB3.g167572	ATGCCCCGAAGCCAATCCGC	ATGCCCCGAAGCCAATCCGCNGG	1	1	1	TATCTTGTGGAAAGGACGAAACACCGATGCCCCGAAGCCAATCCGCGTTTTAGAGCTAGAAATAGCAAGTTAAAAT
3690	ITGB3	10	STJ.hITGB3.g31716	CATGGACAGAACCCCAACTG	CATGGACAGAACCCCAACTGTGG	1	1	1	TATCTTGTGGAAAGGACGAAACACCGCATGGACAGAACCCCAACTGGTTTTAGAGCTAGAAATAGCAAGTTAAAAT
3690	ITGB3	10	STJ.hITGB3.g109510	CCCAACATCTGTACCACGCG	CCCAACATCTGTACCACGCGNGG	1	1	1	TATCTTGTGGAAAGGACGAAACACCGCCCAACATCTGTACCACGCGGTTTTAGAGCTAGAAATAGCAAGTTAAAAT
3690	ITGB3	10	STJ.hITGB3.g109509	CGTGCTGACGCTAACTGACC	CGTGCTGACGCTAACTGACCNGG	1	1	1	TATCTTGTGGAAAGGACGAAACACCGCGTGCTGACGCTAACTGACCGTTTTAGAGCTAGAAATAGCAAGTTAAAAT
3690	ITGB3	10	STJ.hITGB3.g109511	GCAGGAGCTCACACCTCGCG	GCAGGAGCTCACACCTCGCGNGG	1	1	1	TATCTTGTGGAAAGGACGAAACACCGGCAGGAGCTCACACCTCGCGGTTTTAGAGCTAGAAATAGCAAGTTAAAAT
3690	ITGB3	10	STJ.hITGB3.g31718	GGTGAGCTTTCGCATCTGGG	GGTGAGCTTTCGCATCTGGGTGG	1	1	1	TATCTTGTGGAAAGGACGAAACACCGGGTGAGCTTTCGCATCTGGGGTTTTAGAGCTAGAAATAGCAAGTTAAAAT
3690	ITGB3	10	STJ.hITGB3.g167573	TACTGGTGAGCTTTCGCATC	TACTGGTGAGCTTTCGCATCNGG	1	1	1	TATCTTGTGGAAAGGACGAAACACCGTACTGGTGAGCTTTCGCATCGTTTTAGAGCTAGAAATAGCAAGTTAAAAT
3690	ITGB3	10	STJ.hITGB3.g209615	GGGAACTCGATGGATTCTG	GGGAACTCGATGGATTCTGGGG	1	1	2	TATCTTGTGGAAAGGACGAAACACCGGGGAACTCGATGGATTCTGGTTTTAGAGCTAGAAATAGCAAGTTAAAAT
3690	ITGB3	10	STJ.hITGB3.g31717	GGGACTCAAGATTGGAGACA	GGGACTCAAGATTGGAGACACGG	1	1	2	TATCTTGTGGAAAGGACGAAACACCGGGGACTCAAGATTGGAGACAGTTTTAGAGCTAGAAATAGCAAGTTAAAAT
3691	ITGB4	10	STJ.hITGB4.g167578	AAATCCAATAGTGTAGTCGC	AAATCCAATAGTGTAGTCGCNGG	1	1	1	TATCTTGTGGAAAGGACGAAACACCGAAATCCAATAGTGTAGTCGCGTTTTAGAGCTAGAAATAGCAAGTTAAAAT
3691	ITGB4	10	STJ.hITGB4.g109515	CAACTCCATGTCCGATGATC	CAACTCCATGTCCGATGATCNGG	1	1	1	TATCTTGTGGAAAGGACGAAACACCGCAACTCCATGTCCGATGATCGTTTTAGAGCTAGAAATAGCAAGTTAAAAT
3691	ITGB4	10	STJ.hITGB4.g109517	CGAGTCAGCCTTCCACTATG	CGAGTCAGCCTTCCACTATGNGG	1	1	1	TATCTTGTGGAAAGGACGAAACACCGCGAGTCAGCCTTCCACTATGGTTTTAGAGCTAGAAATAGCAAGTTAAAAT
3691	ITGB4	10	STJ.hITGB4.g31725	CTACTCCTATAGCTACTACG	CTACTCCTATAGCTACTACGAGG	1	1	1	TATCTTGTGGAAAGGACGAAACACCGCTACTCCTATAGCTACTACGGTTTTAGAGCTAGAAATAGCAAGTTAAAAT
3691	ITGB4	10	STJ.hITGB4.g167576	CTCAAAATGCCGCTCCTCAC	CTCAAAATGCCGCTCCTCACNGG	1	1	1	TATCTTGTGGAAAGGACGAAACACCGCTCAAAATGCCGCTCCTCACGTTTTAGAGCTAGAAATAGCAAGTTAAAAT
3691	ITGB4	10	STJ.hITGB4.g167577	CTCACCAGCGACTACACTAT	CTCACCAGCGACTACACTATNGG	1	1	1	TATCTTGTGGAAAGGACGAAACACCGCTCACCAGCGACTACACTATGTTTTAGAGCTAGAAATAGCAAGTTAAAAT
3691	ITGB4	10	STJ.hITGB4.g31726	CTGCGAGATCAACTACTCGG	CTGCGAGATCAACTACTCGGCGG	1	1	1	TATCTTGTGGAAAGGACGAAACACCGCTGCGAGATCAACTACTCGGGTTTTAGAGCTAGAAATAGCAAGTTAAAAT
3691	ITGB4	10	STJ.hITGB4.g31727	TTCAACGGAGACTTCGTGTG	TTCAACGGAGACTTCGTGTGCGG	1	1	1	TATCTTGTGGAAAGGACGAAACACCGTTCAACGGAGACTTCGTGTGGTTTTAGAGCTAGAAATAGCAAGTTAAAAT
3691	ITGB4	10	STJ.hITGB4.g31724	CCCAGATTGACACCACCCTG	CCCAGATTGACACCACCCTGCGG	1	1	2	TATCTTGTGGAAAGGACGAAACACCGCCCAGATTGACACCACCCTGGTTTTAGAGCTAGAAATAGCAAGTTAAAAT
3691	ITGB4	10	STJ.hITGB4.g231110	TCGTCATCCTCGTCCCGGA	TCGTCATCCTCGTCCCGGAAGG	1	1	4	TATCTTGTGGAAAGGACGAAACACCGTCGTCATCCTCGTCCCGGAGTTTTAGAGCTAGAAATAGCAAGTTAAAAT
3693	ITGB5	10	STJ.hITGB5.g109520	TCCTGCTTCGAGAGCGAGTT	TCCTGCTTCGAGAGCGAGTTNGG	1	1	1	TATCTTGTGGAAAGGACGAAACACCGTCCTGCTTCGAGAGCGAGTTGTTTTAGAGCTAGAAATAGCAAGTTAAAAT
3693	ITGB5	10	STJ.hITGB5.g167581	GGTCTCAACATATGCACTAG	GGTCTCAACATATGCACTAGNGG	1	1	1	TATCTTGTGGAAAGGACGAAACACCGGGTCTCAACATATGCACTAGGTTTTAGAGCTAGAAATAGCAAGTTAAAAT
3693	ITGB5	10	STJ.hITGB5.g167579	GCCAAACTCGCTCTCGAAGC	GCCAAACTCGCTCTCGAAGCNGG	1	1	1	TATCTTGTGGAAAGGACGAAACACCGGCCAAACTCGCTCTCGAAGCGTTTTAGAGCTAGAAATAGCAAGTTAAAAT
3693	ITGB5	10	STJ.hITGB5.g31730	CTTTCTCCTACACGGCACCG	CTTTCTCCTACACGGCACCGAGG	1	1	1	TATCTTGTGGAAAGGACGAAACACCGCTTTCTCCTACACGGCACCGGTTTTAGAGCTAGAAATAGCAAGTTAAAAT
3693	ITGB5	10	STJ.hITGB5.g109519	CCTCATCTCCTCCGCGAGTT	CCTCATCTCCTCCGCGAGTTNGG	1	1	1	TATCTTGTGGAAAGGACGAAACACCGCCTCATCTCCTCCGCGAGTTGTTTTAGAGCTAGAAATAGCAAGTTAAAAT
3693	ITGB5	10	STJ.hITGB5.g31729	CCAGGTGGAGGACTATCCTG	CCAGGTGGAGGACTATCCTGTGG	1	1	1	TATCTTGTGGAAAGGACGAAACACCGCCAGGTGGAGGACTATCCTGGTTTTAGAGCTAGAAATAGCAAGTTAAAAT
3693	ITGB5	10	STJ.hITGB5.g109518	CACTTACCCAATGCACGGAT	CACTTACCCAATGCACGGATNGG	1	1	1	TATCTTGTGGAAAGGACGAAACACCGCACTTACCCAATGCACGGATGTTTTAGAGCTAGAAATAGCAAGTTAAAAT
3693	ITGB5	10	STJ.hITGB5.g167580	ACATACCTCTTTGGAGCACC	ACATACCTCTTTGGAGCACCNGG	1	1	1	TATCTTGTGGAAAGGACGAAACACCGACATACCTCTTTGGAGCACCGTTTTAGAGCTAGAAATAGCAAGTTAAAAT
3693	ITGB5	10	STJ.hITGB5.g31728	ATGTGCCTGGTGCTCCAAAG	ATGTGCCTGGTGCTCCAAAGAGG	1	1	2	TATCTTGTGGAAAGGACGAAACACCGATGTGCCTGGTGCTCCAAAGGTTTTAGAGCTAGAAATAGCAAGTTAAAAT
3693	ITGB5	10	STJ.hITGB5.g31731	TGCATCAAAGCCCCCCTCAG	TGCATCAAAGCCCCCCTCAGGGG	1	1	2	TATCTTGTGGAAAGGACGAAACACCGTGCATCAAAGCCCCCCTCAGGTTTTAGAGCTAGAAATAGCAAGTTAAAAT
3694	ITGB6	10	STJ.hITGB6.g31733	CCAGACTGAGGACTACCCGG	CCAGACTGAGGACTACCCGGTGG	1	1	1	TATCTTGTGGAAAGGACGAAACACCGCCAGACTGAGGACTACCCGGGTTTTAGAGCTAGAAATAGCAAGTTAAAAT
3694	ITGB6	10	STJ.hITGB6.g109521	CCGCCAGACTGAGGACTACC	CCGCCAGACTGAGGACTACCNGG	1	1	1	TATCTTGTGGAAAGGACGAAACACCGCCGCCAGACTGAGGACTACCGTTTTAGAGCTAGAAATAGCAAGTTAAAAT
3694	ITGB6	10	STJ.hITGB6.g167582	CGTCATCCATGGAGGCGGAG	CGTCATCCATGGAGGCGGAGNGG	1	1	1	TATCTTGTGGAAAGGACGAAACACCGCGTCATCCATGGAGGCGGAGGTTTTAGAGCTAGAAATAGCAAGTTAAAAT
3694	ITGB6	10	STJ.hITGB6.g109523	GGCATCGTCATTCCTAATGA	GGCATCGTCATTCCTAATGANGG	1	1	1	TATCTTGTGGAAAGGACGAAACACCGGGCATCGTCATTCCTAATGAGTTTTAGAGCTAGAAATAGCAAGTTAAAAT
3694	ITGB6	10	STJ.hITGB6.g109522	AAGTGACAGAGCCCGTCATT	AAGTGACAGAGCCCGTCATTNGG	1	1	2	TATCTTGTGGAAAGGACGAAACACCGAAGTGACAGAGCCCGTCATTGTTTTAGAGCTAGAAATAGCAAGTTAAAAT
3694	ITGB6	10	STJ.hITGB6.g31732	ACACACCAAGACAGTTGACA	ACACACCAAGACAGTTGACATGG	1	1	2	TATCTTGTGGAAAGGACGAAACACCGACACACCAAGACAGTTGACAGTTTTAGAGCTAGAAATAGCAAGTTAAAAT
3694	ITGB6	10	STJ.hITGB6.g31734	GCTAATATTGACACACCCGA	GCTAATATTGACACACCCGAAGG	1	1	2	TATCTTGTGGAAAGGACGAAACACCGGCTAATATTGACACACCCGAGTTTTAGAGCTAGAAATAGCAAGTTAAAAT
3694	ITGB6	10	STJ.hITGB6.g167583	TGCCTGTTCTTTCTATTTCT	TGCCTGTTCTTTCTATTTCTNGG	1	1	4	TATCTTGTGGAAAGGACGAAACACCGTGCCTGTTCTTTCTATTTCTGTTTTAGAGCTAGAAATAGCAAGTTAAAAT
3694	ITGB6	10	STJ.hITGB6.g167584	TTCCTAGAAATAGAAAGAAC	TTCCTAGAAATAGAAAGAACNGG	1	1	8	TATCTTGTGGAAAGGACGAAACACCGTTCCTAGAAATAGAAAGAACGTTTTAGAGCTAGAAATAGCAAGTTAAAAT
3694	ITGB6	10	STJ.hITGB6.g31735	TGAGCACACCAGGCACACTG	TGAGCACACCAGGCACACTGAGG	1	2	4	TATCTTGTGGAAAGGACGAAACACCGTGAGCACACCAGGCACACTGGTTTTAGAGCTAGAAATAGCAAGTTAAAAT
3695	ITGB7	10	STJ.hITGB7.g167587	ACTTCCCGTCCCCAGCTGTA	ACTTCCCGTCCCCAGCTGTANGG	1	1	1	TATCTTGTGGAAAGGACGAAACACCGACTTCCCGTCCCCAGCTGTAGTTTTAGAGCTAGAAATAGCAAGTTAAAAT
3695	ITGB7	10	STJ.hITGB7.g109526	AGCGGGTCCGGGTCACGCTG	AGCGGGTCCGGGTCACGCTGNGG	1	1	1	TATCTTGTGGAAAGGACGAAACACCGAGCGGGTCCGGGTCACGCTGGTTTTAGAGCTAGAAATAGCAAGTTAAAAT
3695	ITGB7	10	STJ.hITGB7.g31737	CCACGTCCGAATCAACCAGA	CCACGTCCGAATCAACCAGACGG	1	1	1	TATCTTGTGGAAAGGACGAAACACCGCCACGTCCGAATCAACCAGAGTTTTAGAGCTAGAAATAGCAAGTTAAAAT
3695	ITGB7	10	STJ.hITGB7.g31738	CCGGGTATCCCTCAGCACGA	CCGGGTATCCCTCAGCACGAAGG	1	1	1	TATCTTGTGGAAAGGACGAAACACCGCCGGGTATCCCTCAGCACGAGTTTTAGAGCTAGAAATAGCAAGTTAAAAT
3695	ITGB7	10	STJ.hITGB7.g167586	GCGTTCCAGGTCGTCCTTCA	GCGTTCCAGGTCGTCCTTCANGG	1	1	1	TATCTTGTGGAAAGGACGAAACACCGGCGTTCCAGGTCGTCCTTCAGTTTTAGAGCTAGAAATAGCAAGTTAAAAT
3695	ITGB7	10	STJ.hITGB7.g31739	GGGACGCACAAGCCTTCGAG	GGGACGCACAAGCCTTCGAGCGG	1	1	1	TATCTTGTGGAAAGGACGAAACACCGGGGACGCACAAGCCTTCGAGGTTTTAGAGCTAGAAATAGCAAGTTAAAAT
3695	ITGB7	10	STJ.hITGB7.g109524	TGAGCAGAACTTCACCGCGT	TGAGCAGAACTTCACCGCGTNGG	1	1	1	TATCTTGTGGAAAGGACGAAACACCGTGAGCAGAACTTCACCGCGTGTTTTAGAGCTAGAAATAGCAAGTTAAAAT
3695	ITGB7	10	STJ.hITGB7.g31736	AGCACTCACAGAGCCGACCT	AGCACTCACAGAGCCGACCTAGG	1	1	2	TATCTTGTGGAAAGGACGAAACACCGAGCACTCACAGAGCCGACCTGTTTTAGAGCTAGAAATAGCAAGTTAAAAT
3695	ITGB7	10	STJ.hITGB7.g216327	GGTTCCTTTGTGGACAAAA	GGTTCCTTTGTGGACAAAACGG	1	1	9	TATCTTGTGGAAAGGACGAAACACCGGGTTCCTTTGTGGACAAAAGTTTTAGAGCTAGAAATAGCAAGTTAAAAT
3695	ITGB7	10	STJ.hITGB7.g216328	CACCCCTGCCCCACCCGGC	CACCCCTGCCCCACCCGGCTGG	1	3	20	TATCTTGTGGAAAGGACGAAACACCGCACCCCTGCCCCACCCGGCGTTTTAGAGCTAGAAATAGCAAGTTAAAAT
3696	ITGB8	10	STJ.hITGB8.g167588	ACATTAGCATCCACCCCGAA	ACATTAGCATCCACCCCGAANGG	1	1	1	TATCTTGTGGAAAGGACGAAACACCGACATTAGCATCCACCCCGAAGTTTTAGAGCTAGAAATAGCAAGTTAAAAT
3696	ITGB8	10	STJ.hITGB8.g109529	CAGATGACAGTTTCCGTCAT	CAGATGACAGTTTCCGTCATNGG	1	1	1	TATCTTGTGGAAAGGACGAAACACCGCAGATGACAGTTTCCGTCATGTTTTAGAGCTAGAAATAGCAAGTTAAAAT
3696	ITGB8	10	STJ.hITGB8.g31741	CTATGTCAAATCGACAACCA	CTATGTCAAATCGACAACCATGG	1	1	1	TATCTTGTGGAAAGGACGAAACACCGCTATGTCAAATCGACAACCAGTTTTAGAGCTAGAAATAGCAAGTTAAAAT
3696	ITGB8	10	STJ.hITGB8.g31742	GTATTATAACATGCACAGAT	GTATTATAACATGCACAGATGGG	1	1	1	TATCTTGTGGAAAGGACGAAACACCGGTATTATAACATGCACAGATGTTTTAGAGCTAGAAATAGCAAGTTAAAAT
3696	ITGB8	10	STJ.hITGB8.g31743	TTACCGCCATCTGTCCAGAT	TTACCGCCATCTGTCCAGATGGG	1	1	1	TATCTTGTGGAAAGGACGAAACACCGTTACCGCCATCTGTCCAGATGTTTTAGAGCTAGAAATAGCAAGTTAAAAT
3696	ITGB8	10	STJ.hITGB8.g109527	TTCTCCCGTGACTTTCGTCT	TTCTCCCGTGACTTTCGTCTNGG	1	1	1	TATCTTGTGGAAAGGACGAAACACCGTTCTCCCGTGACTTTCGTCTGTTTTAGAGCTAGAAATAGCAAGTTAAAAT
3696	ITGB8	10	STJ.hITGB8.g167590	TGAACACACCATCCACATTC	TGAACACACCATCCACATTCNGG	1	1	2	TATCTTGTGGAAAGGACGAAACACCGTGAACACACCATCCACATTCGTTTTAGAGCTAGAAATAGCAAGTTAAAAT
3696	ITGB8	10	STJ.hITGB8.g31740	AGCACATGGATGTATCCATG	AGCACATGGATGTATCCATGGGG	1	1	3	TATCTTGTGGAAAGGACGAAACACCGAGCACATGGATGTATCCATGGTTTTAGAGCTAGAAATAGCAAGTTAAAAT
3696	ITGB8	10	STJ.hITGB8.g167589	CAAATGCAGCATCCTGTGCC	CAAATGCAGCATCCTGTGCCNGG	1	1	3	TATCTTGTGGAAAGGACGAAACACCGCAAATGCAGCATCCTGTGCCGTTTTAGAGCTAGAAATAGCAAGTTAAAAT
3696	ITGB8	10	STJ.hITGB8.g213255	AAATGCAGCATCCTGTGCC	AAATGCAGCATCCTGTGCCAGG	1	1	7	TATCTTGTGGAAAGGACGAAACACCGAAATGCAGCATCCTGTGCCGTTTTAGAGCTAGAAATAGCAAGTTAAAAT
8829	NRP1	10	STJ.hNRP1.g118443	GGATGTTCTGTCGCTACGAC	GGATGTTCTGTCGCTACGACNGG	1	1	1	TATCTTGTGGAAAGGACGAAACACCGGGATGTTCTGTCGCTACGACGTTTTAGAGCTAGAAATAGCAAGTTAAAAT
8829	NRP1	10	STJ.hNRP1.g44721	GCTGTCGGTGTAAAAAACCA	GCTGTCGGTGTAAAAAACCATGG	1	1	1	TATCTTGTGGAAAGGACGAAACACCGGCTGTCGGTGTAAAAAACCAGTTTTAGAGCTAGAAATAGCAAGTTAAAAT
8829	NRP1	10	STJ.hNRP1.g44720	GATCGACGTTAGCTCCAACG	GATCGACGTTAGCTCCAACGGGG	1	1	1	TATCTTGTGGAAAGGACGAAACACCGGATCGACGTTAGCTCCAACGGTTTTAGAGCTAGAAATAGCAAGTTAAAAT
8829	NRP1	10	STJ.hNRP1.g176495	GACAGCGCGATAGCAAAAGA	GACAGCGCGATAGCAAAAGANGG	1	1	1	TATCTTGTGGAAAGGACGAAACACCGGACAGCGCGATAGCAAAAGAGTTTTAGAGCTAGAAATAGCAAGTTAAAAT
8829	NRP1	10	STJ.hNRP1.g176494	CTTCAACCCTCACTTCGATT	CTTCAACCCTCACTTCGATTNGG	1	1	1	TATCTTGTGGAAAGGACGAAACACCGCTTCAACCCTCACTTCGATTGTTTTAGAGCTAGAAATAGCAAGTTAAAAT
8829	NRP1	10	STJ.hNRP1.g176496	CTGTCCTCCAAATCGAAGTG	CTGTCCTCCAAATCGAAGTGNGG	1	1	1	TATCTTGTGGAAAGGACGAAACACCGCTGTCCTCCAAATCGAAGTGGTTTTAGAGCTAGAAATAGCAAGTTAAAAT
8829	NRP1	10	STJ.hNRP1.g228183	CCGAATCAAGCCTGCAACT	CCGAATCAAGCCTGCAACTTGG	1	1	1	TATCTTGTGGAAAGGACGAAACACCGCCGAATCAAGCCTGCAACTGTTTTAGAGCTAGAAATAGCAAGTTAAAAT
8829	NRP1	10	STJ.hNRP1.g118445	CCACAGTAACGCCCAATGTG	CCACAGTAACGCCCAATGTGNGG	1	1	1	TATCTTGTGGAAAGGACGAAACACCGCCACAGTAACGCCCAATGTGGTTTTAGAGCTAGAAATAGCAAGTTAAAAT
8829	NRP1	10	STJ.hNRP1.g118444	CACTAGGTGTTGTGTAGTTC	CACTAGGTGTTGTGTAGTTCNGG	1	1	1	TATCTTGTGGAAAGGACGAAACACCGCACTAGGTGTTGTGTAGTTCGTTTTAGAGCTAGAAATAGCAAGTTAAAAT
8829	NRP1	10	STJ.hNRP1.g44718	AAGATCGGGTACAGCAACAA	AAGATCGGGTACAGCAACAACGG	1	1	1	TATCTTGTGGAAAGGACGAAACACCGAAGATCGGGTACAGCAACAAGTTTTAGAGCTAGAAATAGCAAGTTAAAAT
8828	NRP2	10	STJ.hNRP2.g118447	GGTTCACCTCCGACTACGCC	GGTTCACCTCCGACTACGCCNGG	0	1	1	TATCTTGTGGAAAGGACGAAACACCGGGTTCACCTCCGACTACGCCGTTTTAGAGCTAGAAATAGCAAGTTAAAAT
8828	NRP2	10	STJ.hNRP2.g44722	ATGTGCGGGTATACCCGGAG	ATGTGCGGGTATACCCGGAGAGG	1	1	1	TATCTTGTGGAAAGGACGAAACACCGATGTGCGGGTATACCCGGAGGTTTTAGAGCTAGAAATAGCAAGTTAAAAT
8828	NRP2	10	STJ.hNRP2.g44723	CGTCGATGAACGAAGTTCAG	CGTCGATGAACGAAGTTCAGAGG	1	1	1	TATCTTGTGGAAAGGACGAAACACCGCGTCGATGAACGAAGTTCAGGTTTTAGAGCTAGAAATAGCAAGTTAAAAT
8828	NRP2	10	STJ.hNRP2.g176497	GTAGAGGGCTAAGAAAACCC	GTAGAGGGCTAAGAAAACCCNGG	1	1	1	TATCTTGTGGAAAGGACGAAACACCGGTAGAGGGCTAAGAAAACCCGTTTTAGAGCTAGAAATAGCAAGTTAAAAT
8828	NRP2	10	STJ.hNRP2.g44724	GGAAGTCAGCACTAATGGAG	GGAAGTCAGCACTAATGGAGAGG	1	1	1	TATCTTGTGGAAAGGACGAAACACCGGGAAGTCAGCACTAATGGAGGTTTTAGAGCTAGAAATAGCAAGTTAAAAT
8828	NRP2	10	STJ.hNRP2.g118446	GGACTGCAAGTACGATTGGC	GGACTGCAAGTACGATTGGCNGG	1	1	1	TATCTTGTGGAAAGGACGAAACACCGGGACTGCAAGTACGATTGGCGTTTTAGAGCTAGAAATAGCAAGTTAAAAT
8828	NRP2	10	STJ.hNRP2.g118448	GGTATGACTTTATCGAGATT	GGTATGACTTTATCGAGATTNGG	1	1	1	TATCTTGTGGAAAGGACGAAACACCGGGTATGACTTTATCGAGATTGTTTTAGAGCTAGAAATAGCAAGTTAAAAT
8828	NRP2	10	STJ.hNRP2.g176498	TACCTGGTTGGCCTCTCACT	TACCTGGTTGGCCTCTCACTNGG	1	1	2	TATCTTGTGGAAAGGACGAAACACCGTACCTGGTTGGCCTCTCACTGTTTTAGAGCTAGAAATAGCAAGTTAAAAT
8828	NRP2	10	STJ.hNRP2.g44725	GGTCCACCTCCCATCAGAGT	GGTCCACCTCCCATCAGAGTAGG	1	1	2	TATCTTGTGGAAAGGACGAAACACCGGGTCCACCTCCCATCAGAGTGTTTTAGAGCTAGAAATAGCAAGTTAAAAT
8828	NRP2	10	STJ.hNRP2.g176499	AGGAAACCCAGGAGATTCGA	AGGAAACCCAGGAGATTCGANGG	1	1	2	TATCTTGTGGAAAGGACGAAACACCGAGGAAACCCAGGAGATTCGAGTTTTAGAGCTAGAAATAGCAAGTTAAAAT
977	CD151	10	STJ.hCD151.g151055	CCACAGCCCCAATGACCCTC	CCACAGCCCCAATGACCCTCNGG	1	1	1	TATCTTGTGGAAAGGACGAAACACCGCCACAGCCCCAATGACCCTCGTTTTAGAGCTAGAAATAGCAAGTTAAAAT
977	CD151	10	STJ.hCD151.g151053	CTGGATGAAGGTCTCCAACT	CTGGATGAAGGTCTCCAACTNGG	1	1	1	TATCTTGTGGAAAGGACGAAACACCGCTGGATGAAGGTCTCCAACTGTTTTAGAGCTAGAAATAGCAAGTTAAAAT
977	CD151	10	STJ.hCD151.g10878	GCGCCACCTTCAAGGAGCGT	GCGCCACCTTCAAGGAGCGTCGG	1	1	1	TATCTTGTGGAAAGGACGAAACACCGGCGCCACCTTCAAGGAGCGTGTTTTAGAGCTAGAAATAGCAAGTTAAAAT
977	CD151	10	STJ.hCD151.g10879	GCTGGTAGTAGGCGTAGGCG	GCTGGTAGTAGGCGTAGGCGAGG	1	1	1	TATCTTGTGGAAAGGACGAAACACCGGCTGGTAGTAGGCGTAGGCGGTTTTAGAGCTAGAAATAGCAAGTTAAAAT
977	CD151	10	STJ.hCD151.g85678	GGCTGATGTAGTCACTCTTG	GGCTGATGTAGTCACTCTTGNGG	1	1	1	TATCTTGTGGAAAGGACGAAACACCGGGCTGATGTAGTCACTCTTGGTTTTAGAGCTAGAAATAGCAAGTTAAAAT
977	CD151	10	STJ.hCD151.g85677	TCTTCACGTGCTGCCTGTAC	TCTTCACGTGCTGCCTGTACNGG	1	1	1	TATCTTGTGGAAAGGACGAAACACCGTCTTCACGTGCTGCCTGTACGTTTTAGAGCTAGAAATAGCAAGTTAAAAT
977	CD151	10	STJ.hCD151.g85679	CCAGCTTGAGACTCCTGTAC	CCAGCTTGAGACTCCTGTACNGG	1	1	2	TATCTTGTGGAAAGGACGAAACACCGCCAGCTTGAGACTCCTGTACGTTTTAGAGCTAGAAATAGCAAGTTAAAAT
977	CD151	10	STJ.hCD151.g151054	GCGTCGGAACCTGCTGCGCC	GCGTCGGAACCTGCTGCGCCNGG	1	1	2	TATCTTGTGGAAAGGACGAAACACCGGCGTCGGAACCTGCTGCGCCGTTTTAGAGCTAGAAATAGCAAGTTAAAAT
977	CD151	10	STJ.hCD151.g10877	AGGTAAACAGCAGGTACTTG	AGGTAAACAGCAGGTACTTGAGG	1	1	3	TATCTTGTGGAAAGGACGAAACACCGAGGTAAACAGCAGGTACTTGGTTTTAGAGCTAGAAATAGCAAGTTAAAAT
977	CD151	10	STJ.hCD151.g10880	TTGATGCAGTTCCACTGCTG	TTGATGCAGTTCCACTGCTGTGG	1	2	4	TATCTTGTGGAAAGGACGAAACACCGTTGATGCAGTTCCACTGCTGGTTTTAGAGCTAGAAATAGCAAGTTAAAAT
5144	PDE4D	10	STJ.hPDE4D.g48863	CAAACAGCGGCGTTTCACGG	CAAACAGCGGCGTTTCACGGTGG	1	1	1	TATCTTGTGGAAAGGACGAAACACCGCAAACAGCGGCGTTTCACGGGTTTTAGAGCTAGAAATAGCAAGTTAAAAT
5144	PDE4D	10	STJ.hPDE4D.g121524	CAAGATAGGGTTCCATTCCG	CAAGATAGGGTTCCATTCCGNGG	1	1	1	TATCTTGTGGAAAGGACGAAACACCGCAAGATAGGGTTCCATTCCGGTTTTAGAGCTAGAAATAGCAAGTTAAAAT
5144	PDE4D	10	STJ.hPDE4D.g48864	GCTGTCGGATCGATACAGGA	GCTGTCGGATCGATACAGGAAGG	1	1	1	TATCTTGTGGAAAGGACGAAACACCGGCTGTCGGATCGATACAGGAGTTTTAGAGCTAGAAATAGCAAGTTAAAAT
5144	PDE4D	10	STJ.hPDE4D.g48865	GGTGTGCATGATAACAGTCA	GGTGTGCATGATAACAGTCAAGG	1	1	1	TATCTTGTGGAAAGGACGAAACACCGGGTGTGCATGATAACAGTCAGTTTTAGAGCTAGAAATAGCAAGTTAAAAT
5144	PDE4D	10	STJ.hPDE4D.g179574	ATACCTGTGATTTGCTTTCT	ATACCTGTGATTTGCTTTCTNGG	1	1	2	TATCTTGTGGAAAGGACGAAACACCGATACCTGTGATTTGCTTTCTGTTTTAGAGCTAGAAATAGCAAGTTAAAAT
5144	PDE4D	10	STJ.hPDE4D.g48862	ATGGATGGTTGGTTGCACAT	ATGGATGGTTGGTTGCACATGGG	1	1	2	TATCTTGTGGAAAGGACGAAACACCGATGGATGGTTGGTTGCACATGTTTTAGAGCTAGAAATAGCAAGTTAAAAT
5144	PDE4D	10	STJ.hPDE4D.g121526	GCTCCGAGAAAGCAAATCAC	GCTCCGAGAAAGCAAATCACNGG	1	1	2	TATCTTGTGGAAAGGACGAAACACCGGCTCCGAGAAAGCAAATCACGTTTTAGAGCTAGAAATAGCAAGTTAAAAT
5144	PDE4D	10	STJ.hPDE4D.g179572	GCTGTGCTTACCTGAGCAAA	GCTGTGCTTACCTGAGCAAANGG	1	1	2	TATCTTGTGGAAAGGACGAAACACCGGCTGTGCTTACCTGAGCAAAGTTTTAGAGCTAGAAATAGCAAGTTAAAAT
5144	PDE4D	10	STJ.hPDE4D.g179573	GATTGTGACTCCATTTGCTC	GATTGTGACTCCATTTGCTCNGG	1	1	3	TATCTTGTGGAAAGGACGAAACACCGGATTGTGACTCCATTTGCTCGTTTTAGAGCTAGAAATAGCAAGTTAAAAT
5144	PDE4D	10	STJ.hPDE4D.g234326	TCGCTGGCCAGTTTCTGGT	TCGCTGGCCAGTTTCTGGTAGG	1	1	3	TATCTTGTGGAAAGGACGAAACACCGTCGCTGGCCAGTTTCTGGTGTTTTAGAGCTAGAAATAGCAAGTTAAAAT
5310	PKD1	10	STJ.hPKD1.g50178	CGTGAACTACAACGTAACCG	CGTGAACTACAACGTAACCGTGG	1	1	6	TATCTTGTGGAAAGGACGAAACACCGCGTGAACTACAACGTAACCGGTTTTAGAGCTAGAAATAGCAAGTTAAAAT
5310	PKD1	10	STJ.hPKD1.g50181	GTTGGTGCCATCCCTAACCA	GTTGGTGCCATCCCTAACCACGG	1	2	3	TATCTTGTGGAAAGGACGAAACACCGGTTGGTGCCATCCCTAACCAGTTTTAGAGCTAGAAATAGCAAGTTAAAAT
5310	PKD1	10	STJ.hPKD1.g122517	CGCCGGGCGCTGGGCCGCAG	CGCCGGGCGCTGGGCCGCAGNGG	1	5	10	TATCTTGTGGAAAGGACGAAACACCGCGCCGGGCGCTGGGCCGCAGGTTTTAGAGCTAGAAATAGCAAGTTAAAAT
5310	PKD1	10	STJ.hPKD1.g122518	GCAGGGCCCGCAGCCGCGCC	GCAGGGCCCGCAGCCGCGCCNGG	1	5	10	TATCTTGTGGAAAGGACGAAACACCGGCAGGGCCCGCAGCCGCGCCGTTTTAGAGCTAGAAATAGCAAGTTAAAAT
5310	PKD1	10	STJ.hPKD1.g50179	GCACGTCATCGAGTACTCGT	GCACGTCATCGAGTACTCGTTGG	1	7	7	TATCTTGTGGAAAGGACGAAACACCGGCACGTCATCGAGTACTCGTGTTTTAGAGCTAGAAATAGCAAGTTAAAAT
5310	PKD1	10	STJ.hPKD1.g50180	GCGGCCCTCCAAGTACACGT	GCGGCCCTCCAAGTACACGTAGG	1	7	7	TATCTTGTGGAAAGGACGAAACACCGGCGGCCCTCCAAGTACACGTGTTTTAGAGCTAGAAATAGCAAGTTAAAAT
5310	PKD1	10	STJ.hPKD1.g180567	GCCCGCCGCGCCCGCCCGCC	GCCCGCCGCGCCCGCCCGCCNGG	5	5	19	TATCTTGTGGAAAGGACGAAACACCGGCCCGCCGCGCCCGCCCGCCGTTTTAGAGCTAGAAATAGCAAGTTAAAAT
5310	PKD1	10	STJ.hPKD1.g180565	ACAGCTCTGCCAGCGCCGAG	ACAGCTCTGCCAGCGCCGAGNGG	6	7	7	TATCTTGTGGAAAGGACGAAACACCGACAGCTCTGCCAGCGCCGAGGTTTTAGAGCTAGAAATAGCAAGTTAAAAT
5310	PKD1	10	STJ.hPKD1.g122519	ACGTCTCCCACAACCTGCTC	ACGTCTCCCACAACCTGCTCNGG	7	7	7	TATCTTGTGGAAAGGACGAAACACCGACGTCTCCCACAACCTGCTCGTTTTAGAGCTAGAAATAGCAAGTTAAAAT
5310	PKD1	10	STJ.hPKD1.g180566	AAGATTTCTACGTTAGAAGA	AAGATTTCTACGTTAGAAGANGG	7	7	8	TATCTTGTGGAAAGGACGAAACACCGAAGATTTCTACGTTAGAAGAGTTTTAGAGCTAGAAATAGCAAGTTAAAAT
54822	TRPM7	10	STJ.hTRPM7.g137498	AAATTTGTCAGCAACTCGTC	AAATTTGTCAGCAACTCGTCNGG	1	1	1	TATCTTGTGGAAAGGACGAAACACCGAAATTTGTCAGCAACTCGTCGTTTTAGAGCTAGAAATAGCAAGTTAAAAT
54822	TRPM7	10	STJ.hTRPM7.g70293	CAAATATAAGTGCCACCACA	CAAATATAAGTGCCACCACAGGG	1	1	1	TATCTTGTGGAAAGGACGAAACACCGCAAATATAAGTGCCACCACAGTTTTAGAGCTAGAAATAGCAAGTTAAAAT
54822	TRPM7	10	STJ.hTRPM7.g70294	CTTCAGACAAGATGAAACCA	CTTCAGACAAGATGAAACCATGG	1	1	1	TATCTTGTGGAAAGGACGAAACACCGCTTCAGACAAGATGAAACCAGTTTTAGAGCTAGAAATAGCAAGTTAAAAT
54822	TRPM7	10	STJ.hTRPM7.g70295	GTTATTGAATATCTCATGGG	GTTATTGAATATCTCATGGGAGG	1	1	1	TATCTTGTGGAAAGGACGAAACACCGGTTATTGAATATCTCATGGGGTTTTAGAGCTAGAAATAGCAAGTTAAAAT
54822	TRPM7	10	STJ.hTRPM7.g195530	TGCTTACCTGTGAGGGTCCT	TGCTTACCTGTGAGGGTCCTNGG	1	1	1	TATCTTGTGGAAAGGACGAAACACCGTGCTTACCTGTGAGGGTCCTGTTTTAGAGCTAGAAATAGCAAGTTAAAAT
54822	TRPM7	10	STJ.hTRPM7.g70292	ACAGGTGTGGCAAAACATGT	ACAGGTGTGGCAAAACATGTTGG	1	1	2	TATCTTGTGGAAAGGACGAAACACCGACAGGTGTGGCAAAACATGTGTTTTAGAGCTAGAAATAGCAAGTTAAAAT
54822	TRPM7	10	STJ.hTRPM7.g137500	ATATATTATACCAAGTTCCA	ATATATTATACCAAGTTCCANGG	1	1	2	TATCTTGTGGAAAGGACGAAACACCGATATATTATACCAAGTTCCAGTTTTAGAGCTAGAAATAGCAAGTTAAAAT
54822	TRPM7	10	STJ.hTRPM7.g221281	GACCAGCTTATCCTTACAT	GACCAGCTTATCCTTACATTGG	1	1	2	TATCTTGTGGAAAGGACGAAACACCGGACCAGCTTATCCTTACATGTTTTAGAGCTAGAAATAGCAAGTTAAAAT
54822	TRPM7	10	STJ.hTRPM7.g195528	TGCTTTCTATCCAGGATTTC	TGCTTTCTATCCAGGATTTCNGG	1	1	2	TATCTTGTGGAAAGGACGAAACACCGTGCTTTCTATCCAGGATTTCGTTTTAGAGCTAGAAATAGCAAGTTAAAAT
54822	TRPM7	10	STJ.hTRPM7.g195529	TGCTGACAAATTTGACATCC	TGCTGACAAATTTGACATCCNGG	1	1	3	TATCTTGTGGAAAGGACGAAACACCGTGCTGACAAATTTGACATCCGTTTTAGAGCTAGAAATAGCAAGTTAAAAT
811	CALR	10	STJ.hCALR.g84488	CACCTAGGTCCCGACATCTG	CACCTAGGTCCCGACATCTGNGG	1	1	1	TATCTTGTGGAAAGGACGAAACACCGCACCTAGGTCCCGACATCTGGTTTTAGAGCTAGAAATAGCAAGTTAAAAT
811	CALR	10	STJ.hCALR.g149864	CCCTGATGCTAAGAAGCCCG	CCCTGATGCTAAGAAGCCCGNGG	1	1	1	TATCTTGTGGAAAGGACGAAACACCGCCCTGATGCTAAGAAGCCCGGTTTTAGAGCTAGAAATAGCAAGTTAAAAT
811	CALR	10	STJ.hCALR.g84487	CCGGCTCCTTGGAAGACGAT	CCGGCTCCTTGGAAGACGATNGG	1	1	1	TATCTTGTGGAAAGGACGAAACACCGCCGGCTCCTTGGAAGACGATGTTTTAGAGCTAGAAATAGCAAGTTAAAAT
811	CALR	10	STJ.hCALR.g9302	CCTCGGGCTTCTTAGCATCA	CCTCGGGCTTCTTAGCATCAGGG	1	1	1	TATCTTGTGGAAAGGACGAAACACCGCCTCGGGCTTCTTAGCATCAGTTTTAGAGCTAGAAATAGCAAGTTAAAAT
811	CALR	10	STJ.hCALR.g84486	GCCGCACAATCAGTGTGTAC	GCCGCACAATCAGTGTGTACNGG	1	1	1	TATCTTGTGGAAAGGACGAAACACCGGCCGCACAATCAGTGTGTACGTTTTAGAGCTAGAAATAGCAAGTTAAAAT
811	CALR	10	STJ.hCALR.g9304	TAATCCCCCACTTAGACGGG	TAATCCCCCACTTAGACGGGTGG	1	1	1	TATCTTGTGGAAAGGACGAAACACCGTAATCCCCCACTTAGACGGGGTTTTAGAGCTAGAAATAGCAAGTTAAAAT
811	CALR	10	STJ.hCALR.g9301	CATGAGCAGAACATCGACTG	CATGAGCAGAACATCGACTGTGG	1	1	2	TATCTTGTGGAAAGGACGAAACACCGCATGAGCAGAACATCGACTGGTTTTAGAGCTAGAAATAGCAAGTTAAAAT
811	CALR	10	STJ.hCALR.g9303	GGCCACAGATGTCGGGACCT	GGCCACAGATGTCGGGACCTAGG	1	1	2	TATCTTGTGGAAAGGACGAAACACCGGGCCACAGATGTCGGGACCTGTTTTAGAGCTAGAAATAGCAAGTTAAAAT
811	CALR	10	STJ.hCALR.g149865	CCCAAACTCACCTTGTACTC	CCCAAACTCACCTTGTACTCNGG	1	1	3	TATCTTGTGGAAAGGACGAAACACCGCCCAAACTCACCTTGTACTCGTTTTAGAGCTAGAAATAGCAAGTTAAAAT
811	CALR	10	STJ.hCALR.g149866	GAAGATGACATGAACCTTCT	GAAGATGACATGAACCTTCTNGG	1	1	3	TATCTTGTGGAAAGGACGAAACACCGGAAGATGACATGAACCTTCTGTTTTAGAGCTAGAAATAGCAAGTTAAAAT
50807	DDEF1	10	STJ.hASAP1.g4405	AATTCAAGTCTATGCAGAAG	AATTCAAGTCTATGCAGAAGGGG	1	1	1	TATCTTGTGGAAAGGACGAAACACCGAATTCAAGTCTATGCAGAAGGTTTTAGAGCTAGAAATAGCAAGTTAAAAT
50807	DDEF1	10	STJ.hASAP1.g80634	AGTCGAGACAACCCCGACCT	AGTCGAGACAACCCCGACCTNGG	1	1	1	TATCTTGTGGAAAGGACGAAACACCGAGTCGAGACAACCCCGACCTGTTTTAGAGCTAGAAATAGCAAGTTAAAAT
50807	DDEF1	10	STJ.hASAP1.g4407	GAGAGCACGCAAAACAACAT	GAGAGCACGCAAAACAACATGGG	1	1	1	TATCTTGTGGAAAGGACGAAACACCGGAGAGCACGCAAAACAACATGTTTTAGAGCTAGAAATAGCAAGTTAAAAT
50807	DDEF1	10	STJ.hASAP1.g80636	GCACAAGTTCTTGATAAGTT	GCACAAGTTCTTGATAAGTTNGG	1	1	1	TATCTTGTGGAAAGGACGAAACACCGGCACAAGTTCTTGATAAGTTGTTTTAGAGCTAGAAATAGCAAGTTAAAAT
50807	DDEF1	10	STJ.hASAP1.g80635	TCACATTGTGGCTCAAACCC	TCACATTGTGGCTCAAACCCNGG	1	1	2	TATCTTGTGGAAAGGACGAAACACCGTCACATTGTGGCTCAAACCCGTTTTAGAGCTAGAAATAGCAAGTTAAAAT
50807	DDEF1	10	STJ.hASAP1.g146015	TTACTCCTTTGACTCCCTTT	TTACTCCTTTGACTCCCTTTNGG	1	1	2	TATCTTGTGGAAAGGACGAAACACCGTTACTCCTTTGACTCCCTTTGTTTTAGAGCTAGAAATAGCAAGTTAAAAT
50807	DDEF1	10	STJ.hASAP1.g146017	AGAAGCCATTTGACAAAGCC	AGAAGCCATTTGACAAAGCCNGG	1	1	3	TATCTTGTGGAAAGGACGAAACACCGAGAAGCCATTTGACAAAGCCGTTTTAGAGCTAGAAATAGCAAGTTAAAAT
50807	DDEF1	10	STJ.hASAP1.g4406	CAAAGAAGAGGCCCTAACCA	CAAAGAAGAGGCCCTAACCATGG	1	1	3	TATCTTGTGGAAAGGACGAAACACCGCAAAGAAGAGGCCCTAACCAGTTTTAGAGCTAGAAATAGCAAGTTAAAAT
50807	DDEF1	10	STJ.hASAP1.g4408	GATTCCACTCATATTCTACG	GATTCCACTCATATTCTACGTGG	1	1	3	TATCTTGTGGAAAGGACGAAACACCGGATTCCACTCATATTCTACGGTTTTAGAGCTAGAAATAGCAAGTTAAAAT
50807	DDEF1	10	STJ.hASAP1.g146016	CTTTGTCTCATAATCTTTCC	CTTTGTCTCATAATCTTTCCNGG	1	2	6	TATCTTGTGGAAAGGACGAAACACCGCTTTGTCTCATAATCTTTCCGTTTTAGAGCTAGAAATAGCAAGTTAAAAT
55616	ASAP3	10	STJ.hASAP3.g80640	TGAAGAGCGCAGCAACCTCG	TGAAGAGCGCAGCAACCTCGNGG	1	1	1	TATCTTGTGGAAAGGACGAAACACCGTGAAGAGCGCAGCAACCTCGGTTTTAGAGCTAGAAATAGCAAGTTAAAAT
55616	ASAP3	10	STJ.hASAP3.g80642	ACTTACCAAGGCCGGAGCTA	ACTTACCAAGGCCGGAGCTANGG	1	1	1	TATCTTGTGGAAAGGACGAAACACCGACTTACCAAGGCCGGAGCTAGTTTTAGAGCTAGAAATAGCAAGTTAAAAT
55616	ASAP3	10	STJ.hASAP3.g4413	AGGCCTCCAGTACCGACAGG	AGGCCTCCAGTACCGACAGGAGG	1	1	1	TATCTTGTGGAAAGGACGAAACACCGAGGCCTCCAGTACCGACAGGGTTTTAGAGCTAGAAATAGCAAGTTAAAAT
55616	ASAP3	10	STJ.hASAP3.g4414	CAGTTTGGGACGGAGAAAGT	CAGTTTGGGACGGAGAAAGTGGG	1	1	1	TATCTTGTGGAAAGGACGAAACACCGCAGTTTGGGACGGAGAAAGTGTTTTAGAGCTAGAAATAGCAAGTTAAAAT
55616	ASAP3	10	STJ.hASAP3.g4415	CTAGTATCTGCTCAAAGCCG	CTAGTATCTGCTCAAAGCCGGGG	1	1	1	TATCTTGTGGAAAGGACGAAACACCGCTAGTATCTGCTCAAAGCCGGTTTTAGAGCTAGAAATAGCAAGTTAAAAT
55616	ASAP3	10	STJ.hASAP3.g80641	CTTGGCCGTGTTCACCCGCG	CTTGGCCGTGTTCACCCGCGNGG	1	1	1	TATCTTGTGGAAAGGACGAAACACCGCTTGGCCGTGTTCACCCGCGGTTTTAGAGCTAGAAATAGCAAGTTAAAAT
55616	ASAP3	10	STJ.hASAP3.g146021	GCCCCTTCATCAGACTGTCC	GCCCCTTCATCAGACTGTCCNGG	1	1	1	TATCTTGTGGAAAGGACGAAACACCGGCCCCTTCATCAGACTGTCCGTTTTAGAGCTAGAAATAGCAAGTTAAAAT
55616	ASAP3	10	STJ.hASAP3.g4416	GGGAAACACGAGCTTCAATG	GGGAAACACGAGCTTCAATGAGG	1	1	1	TATCTTGTGGAAAGGACGAAACACCGGGGAAACACGAGCTTCAATGGTTTTAGAGCTAGAAATAGCAAGTTAAAAT
55616	ASAP3	10	STJ.hASAP3.g146022	GTGCGGGCAATCCATAGCTC	GTGCGGGCAATCCATAGCTCNGG	1	1	2	TATCTTGTGGAAAGGACGAAACACCGGTGCGGGCAATCCATAGCTCGTTTTAGAGCTAGAAATAGCAAGTTAAAAT
55616	ASAP3	10	STJ.hASAP3.g146023	CAACATTGTCTCTTTCCCCC	CAACATTGTCTCTTTCCCCCNGG	1	1	2	TATCTTGTGGAAAGGACGAAACACCGCAACATTGTCTCTTTCCCCCGTTTTAGAGCTAGAAATAGCAAGTTAAAAT
28964	GIT1	10	STJ.hGIT1.g162930	ACGAGTGCTGCAGCGTGCAC	ACGAGTGCTGCAGCGTGCACNGG	1	1	1	TATCTTGTGGAAAGGACGAAACACCGACGAGTGCTGCAGCGTGCACGTTTTAGAGCTAGAAATAGCAAGTTAAAAT
28964	GIT1	10	STJ.hGIT1.g25512	AGCAACTACACTCGAGCGTG	AGCAACTACACTCGAGCGTGCGG	1	1	1	TATCTTGTGGAAAGGACGAAACACCGAGCAACTACACTCGAGCGTGGTTTTAGAGCTAGAAATAGCAAGTTAAAAT
28964	GIT1	10	STJ.hGIT1.g25513	CACCCGGCTTGCGTCCACAG	CACCCGGCTTGCGTCCACAGAGG	1	1	1	TATCTTGTGGAAAGGACGAAACACCGCACCCGGCTTGCGTCCACAGGTTTTAGAGCTAGAAATAGCAAGTTAAAAT
28964	GIT1	10	STJ.hGIT1.g233006	CAGGCGGGGCACCATGAGC	CAGGCGGGGCACCATGAGCTGG	1	1	1	TATCTTGTGGAAAGGACGAAACACCGCAGGCGGGGCACCATGAGCGTTTTAGAGCTAGAAATAGCAAGTTAAAAT
28964	GIT1	10	STJ.hGIT1.g25514	CCCATACACTACAAGCAGCT	CCCATACACTACAAGCAGCTCGG	1	1	1	TATCTTGTGGAAAGGACGAAACACCGCCCATACACTACAAGCAGCTGTTTTAGAGCTAGAAATAGCAAGTTAAAAT
28964	GIT1	10	STJ.hGIT1.g162929	CCGCACAAGTGCAGAGCGGC	CCGCACAAGTGCAGAGCGGCNGG	1	1	1	TATCTTGTGGAAAGGACGAAACACCGCCGCACAAGTGCAGAGCGGCGTTTTAGAGCTAGAAATAGCAAGTTAAAAT
28964	GIT1	10	STJ.hGIT1.g162928	CCGGCCGCTCTGCACTTGTG	CCGGCCGCTCTGCACTTGTGNGG	1	1	1	TATCTTGTGGAAAGGACGAAACACCGCCGGCCGCTCTGCACTTGTGGTTTTAGAGCTAGAAATAGCAAGTTAAAAT
28964	GIT1	10	STJ.hGIT1.g97571	CGGTGACTCCATCATCGTCC	CGGTGACTCCATCATCGTCCNGG	1	1	1	TATCTTGTGGAAAGGACGAAACACCGCGGTGACTCCATCATCGTCCGTTTTAGAGCTAGAAATAGCAAGTTAAAAT
28964	GIT1	10	STJ.hGIT1.g25515	GCACACGCTTGCCAGCAACG	GCACACGCTTGCCAGCAACGGGG	1	1	1	TATCTTGTGGAAAGGACGAAACACCGGCACACGCTTGCCAGCAACGGTTTTAGAGCTAGAAATAGCAAGTTAAAAT
28964	GIT1	10	STJ.hGIT1.g97570	GCCGAGCTGCTTGTAGTGTA	GCCGAGCTGCTTGTAGTGTANGG	1	1	1	TATCTTGTGGAAAGGACGAAACACCGGCCGAGCTGCTTGTAGTGTAGTTTTAGAGCTAGAAATAGCAAGTTAAAAT
9815	GIT2	10	STJ.hGIT2.g162933	AAGACGTAAAGCTAATCCAC	AAGACGTAAAGCTAATCCACNGG	1	1	1	TATCTTGTGGAAAGGACGAAACACCGAAGACGTAAAGCTAATCCACGTTTTAGAGCTAGAAATAGCAAGTTAAAAT
9815	GIT2	10	STJ.hGIT2.g162932	TCTGATGAATTCCGCTTTAT	TCTGATGAATTCCGCTTTATNGG	1	1	1	TATCTTGTGGAAAGGACGAAACACCGTCTGATGAATTCCGCTTTATGTTTTAGAGCTAGAAATAGCAAGTTAAAAT
9815	GIT2	10	STJ.hGIT2.g97573	TCCCTGTTCTCACGCTCGAA	TCCCTGTTCTCACGCTCGAANGG	1	1	1	TATCTTGTGGAAAGGACGAAACACCGTCCCTGTTCTCACGCTCGAAGTTTTAGAGCTAGAAATAGCAAGTTAAAAT
9815	GIT2	10	STJ.hGIT2.g25518	CGCCCTGGTAACCGAGACAA	CGCCCTGGTAACCGAGACAACGG	1	1	1	TATCTTGTGGAAAGGACGAAACACCGCGCCCTGGTAACCGAGACAAGTTTTAGAGCTAGAAATAGCAAGTTAAAAT
9815	GIT2	10	STJ.hGIT2.g97575	CTCCATTCGAGCGTGAGAAC	CTCCATTCGAGCGTGAGAACNGG	1	1	1	TATCTTGTGGAAAGGACGAAACACCGCTCCATTCGAGCGTGAGAACGTTTTAGAGCTAGAAATAGCAAGTTAAAAT
9815	GIT2	10	STJ.hGIT2.g162931	CTTCCACTCATAATAGACGC	CTTCCACTCATAATAGACGCNGG	1	1	1	TATCTTGTGGAAAGGACGAAACACCGCTTCCACTCATAATAGACGCGTTTTAGAGCTAGAAATAGCAAGTTAAAAT
9815	GIT2	10	STJ.hGIT2.g97574	GAACGCTAACATCTGATACT	GAACGCTAACATCTGATACTNGG	1	1	1	TATCTTGTGGAAAGGACGAAACACCGGAACGCTAACATCTGATACTGTTTTAGAGCTAGAAATAGCAAGTTAAAAT
9815	GIT2	10	STJ.hGIT2.g25517	CAGGCACACAGGATTCTAGT	CAGGCACACAGGATTCTAGTGGG	1	1	2	TATCTTGTGGAAAGGACGAAACACCGCAGGCACACAGGATTCTAGTGTTTTAGAGCTAGAAATAGCAAGTTAAAAT
9815	GIT2	10	STJ.hGIT2.g25519	GGCATCTGAAACACACACCG	GGCATCTGAAACACACACCGTGG	1	1	3	TATCTTGTGGAAAGGACGAAACACCGGGCATCTGAAACACACACCGGTTTTAGAGCTAGAAATAGCAAGTTAAAAT
9815	GIT2	10	STJ.hGIT2.g233888	ATATGGGAGCATTCTTTGC	ATATGGGAGCATTCTTTGCTGG	1	1	3	TATCTTGTGGAAAGGACGAAACACCGATATGGGAGCATTCTTTGCGTTTTAGAGCTAGAAATAGCAAGTTAAAAT
23092	ARHGAP26	10	STJ.hARHGAP26.g3792	TGAAGATGAACGGATACGGA	TGAAGATGAACGGATACGGATGG	1	1	1	TATCTTGTGGAAAGGACGAAACACCGTGAAGATGAACGGATACGGAGTTTTAGAGCTAGAAATAGCAAGTTAAAAT
23092	ARHGAP26	10	STJ.hARHGAP26.g80181	TCCCTTGGAGAAGTTTCGAA	TCCCTTGGAGAAGTTTCGAANGG	1	1	1	TATCTTGTGGAAAGGACGAAACACCGTCCCTTGGAGAAGTTTCGAAGTTTTAGAGCTAGAAATAGCAAGTTAAAAT
23092	ARHGAP26	10	STJ.hARHGAP26.g80183	TAGATTTGTCTTCAGCGAAG	TAGATTTGTCTTCAGCGAAGNGG	1	1	1	TATCTTGTGGAAAGGACGAAACACCGTAGATTTGTCTTCAGCGAAGGTTTTAGAGCTAGAAATAGCAAGTTAAAAT
23092	ARHGAP26	10	STJ.hARHGAP26.g3791	GGTCTTCAGAGCACTAGTGA	GGTCTTCAGAGCACTAGTGATGG	1	1	1	TATCTTGTGGAAAGGACGAAACACCGGGTCTTCAGAGCACTAGTGAGTTTTAGAGCTAGAAATAGCAAGTTAAAAT
23092	ARHGAP26	10	STJ.hARHGAP26.g3790	CCCTTGCTCGTTGATCCCTG	CCCTTGCTCGTTGATCCCTGAGG	1	1	1	TATCTTGTGGAAAGGACGAAACACCGCCCTTGCTCGTTGATCCCTGGTTTTAGAGCTAGAAATAGCAAGTTAAAAT
23092	ARHGAP26	10	STJ.hARHGAP26.g80182	CCAGATTGAGAATGCCAGCG	CCAGATTGAGAATGCCAGCGNGG	1	1	2	TATCTTGTGGAAAGGACGAAACACCGCCAGATTGAGAATGCCAGCGGTTTTAGAGCTAGAAATAGCAAGTTAAAAT
23092	ARHGAP26	10	STJ.hARHGAP26.g145562	ACAGATGATGAGATGTGTAT	ACAGATGATGAGATGTGTATNGG	1	1	4	TATCTTGTGGAAAGGACGAAACACCGACAGATGATGAGATGTGTATGTTTTAGAGCTAGAAATAGCAAGTTAAAAT
23092	ARHGAP26	10	STJ.hARHGAP26.g230731	GAAGGCACTAGATCAGAAG	GAAGGCACTAGATCAGAAGTGG	1	1	4	TATCTTGTGGAAAGGACGAAACACCGGAAGGCACTAGATCAGAAGGTTTTAGAGCTAGAAATAGCAAGTTAAAAT
23092	ARHGAP26	10	STJ.hARHGAP26.g145563	AAAGAAAGAATCTCAGCTTC	AAAGAAAGAATCTCAGCTTCNGG	1	1	8	TATCTTGTGGAAAGGACGAAACACCGAAAGAAAGAATCTCAGCTTCGTTTTAGAGCTAGAAATAGCAAGTTAAAAT
23092	ARHGAP26	10	STJ.hARHGAP26.g3789	CATCAGTCCCTACACCATGG	CATCAGTCCCTACACCATGGAGG	1	2	2	TATCTTGTGGAAAGGACGAAACACCGCATCAGTCCCTACACCATGGGTTTTAGAGCTAGAAATAGCAAGTTAAAAT
2909	GRLF1	10	STJ.hARHGAP35.g227213	AGCACTCGGGCGCACGAAG	AGCACTCGGGCGCACGAAGCGG	1	1	1	TATCTTGTGGAAAGGACGAAACACCGAGCACTCGGGCGCACGAAGGTTTTAGAGCTAGAAATAGCAAGTTAAAAT
2909	GRLF1	10	STJ.hARHGAP35.g3822	AGCATGAGCATATCGAGCGT	AGCATGAGCATATCGAGCGTAGG	1	1	1	TATCTTGTGGAAAGGACGAAACACCGAGCATGAGCATATCGAGCGTGTTTTAGAGCTAGAAATAGCAAGTTAAAAT
2909	GRLF1	10	STJ.hARHGAP35.g145588	ATTGAGTACATTGAAGCCAC	ATTGAGTACATTGAAGCCACNGG	1	1	1	TATCTTGTGGAAAGGACGAAACACCGATTGAGTACATTGAAGCCACGTTTTAGAGCTAGAAATAGCAAGTTAAAAT
2909	GRLF1	10	STJ.hARHGAP35.g145586	CAGACTTGTTCCCGCTGACC	CAGACTTGTTCCCGCTGACCNGG	1	1	1	TATCTTGTGGAAAGGACGAAACACCGCAGACTTGTTCCCGCTGACCGTTTTAGAGCTAGAAATAGCAAGTTAAAAT
2909	GRLF1	10	STJ.hARHGAP35.g80207	GTATAACATGCAGATCGACT	GTATAACATGCAGATCGACTNGG	1	1	1	TATCTTGTGGAAAGGACGAAACACCGGTATAACATGCAGATCGACTGTTTTAGAGCTAGAAATAGCAAGTTAAAAT
2909	GRLF1	10	STJ.hARHGAP35.g80206	TCTCCTCAGAAATCAACGAC	TCTCCTCAGAAATCAACGACNGG	1	1	1	TATCTTGTGGAAAGGACGAAACACCGTCTCCTCAGAAATCAACGACGTTTTAGAGCTAGAAATAGCAAGTTAAAAT
2909	GRLF1	10	STJ.hARHGAP35.g145587	TGGAGTCACGACAGTTGTTA	TGGAGTCACGACAGTTGTTANGG	1	1	1	TATCTTGTGGAAAGGACGAAACACCGTGGAGTCACGACAGTTGTTAGTTTTAGAGCTAGAAATAGCAAGTTAAAAT
2909	GRLF1	10	STJ.hARHGAP35.g3821	AAATGTATGAGCTTTCCCTG	AAATGTATGAGCTTTCCCTGAGG	1	1	2	TATCTTGTGGAAAGGACGAAACACCGAAATGTATGAGCTTTCCCTGGTTTTAGAGCTAGAAATAGCAAGTTAAAAT
2909	GRLF1	10	STJ.hARHGAP35.g3823	CAACTCATTGATAAAAGTCG	CAACTCATTGATAAAAGTCGGGG	1	1	2	TATCTTGTGGAAAGGACGAAACACCGCAACTCATTGATAAAAGTCGGTTTTAGAGCTAGAAATAGCAAGTTAAAAT
2909	GRLF1	10	STJ.hARHGAP35.g3824	TATGTACGATAATGCTGCCG	TATGTACGATAATGCTGCCGAGG	1	1	2	TATCTTGTGGAAAGGACGAAACACCGTATGTACGATAATGCTGCCGGTTTTAGAGCTAGAAATAGCAAGTTAAAAT
8853	ASAP2	10	STJ.hASAP2.g4412	TCGGACTGAAATAAGCGGAG	TCGGACTGAAATAAGCGGAGCGG	1	1	1	TATCTTGTGGAAAGGACGAAACACCGTCGGACTGAAATAAGCGGAGGTTTTAGAGCTAGAAATAGCAAGTTAAAAT
8853	ASAP2	10	STJ.hASAP2.g230105	AACACTGTGGCGGCCATCG	AACACTGTGGCGGCCATCGAGG	1	1	1	TATCTTGTGGAAAGGACGAAACACCGAACACTGTGGCGGCCATCGGTTTTAGAGCTAGAAATAGCAAGTTAAAAT
8853	ASAP2	10	STJ.hASAP2.g146020	AGAGCTGTTGATTGCTTTCA	AGAGCTGTTGATTGCTTTCANGG	1	1	1	TATCTTGTGGAAAGGACGAAACACCGAGAGCTGTTGATTGCTTTCAGTTTTAGAGCTAGAAATAGCAAGTTAAAAT
8853	ASAP2	10	STJ.hASAP2.g80637	ATTCGTGGCCGAGACCCATG	ATTCGTGGCCGAGACCCATGNGG	1	1	1	TATCTTGTGGAAAGGACGAAACACCGATTCGTGGCCGAGACCCATGGTTTTAGAGCTAGAAATAGCAAGTTAAAAT
8853	ASAP2	10	STJ.hASAP2.g146018	GTGAAAGCAATCAACAGCTC	GTGAAAGCAATCAACAGCTCNGG	1	1	1	TATCTTGTGGAAAGGACGAAACACCGGTGAAAGCAATCAACAGCTCGTTTTAGAGCTAGAAATAGCAAGTTAAAAT
8853	ASAP2	10	STJ.hASAP2.g4409	CCACAAGGATCCGAAAAGTG	CCACAAGGATCCGAAAAGTGTGG	1	1	1	TATCTTGTGGAAAGGACGAAACACCGCCACAAGGATCCGAAAAGTGGTTTTAGAGCTAGAAATAGCAAGTTAAAAT
8853	ASAP2	10	STJ.hASAP2.g146019	CGCCAAACTTCTCCAGAGCC	CGCCAAACTTCTCCAGAGCCNGG	1	1	1	TATCTTGTGGAAAGGACGAAACACCGCGCCAAACTTCTCCAGAGCCGTTTTAGAGCTAGAAATAGCAAGTTAAAAT
8853	ASAP2	10	STJ.hASAP2.g80638	CTCGGCCACGAATTCCGACA	CTCGGCCACGAATTCCGACANGG	1	1	1	TATCTTGTGGAAAGGACGAAACACCGCTCGGCCACGAATTCCGACAGTTTTAGAGCTAGAAATAGCAAGTTAAAAT
8853	ASAP2	10	STJ.hASAP2.g4411	GGAACCTGGATAAACAGACA	GGAACCTGGATAAACAGACAGGG	1	1	2	TATCTTGTGGAAAGGACGAAACACCGGGAACCTGGATAAACAGACAGTTTTAGAGCTAGAAATAGCAAGTTAAAAT
8853	ASAP2	10	STJ.hASAP2.g4410	GACTCAGTCAAACCCAACCC	GACTCAGTCAAACCCAACCCAGG	1	1	2	TATCTTGTGGAAAGGACGAAACACCGGACTCAGTCAAACCCAACCCGTTTTAGAGCTAGAAATAGCAAGTTAAAAT
83478	ARHGAP24	10	STJ.hARHGAP24.g3784	TGGACTTTATCCGACAAAGG	TGGACTTTATCCGACAAAGGGGG	1	1	1	TATCTTGTGGAAAGGACGAAACACCGTGGACTTTATCCGACAAAGGGTTTTAGAGCTAGAAATAGCAAGTTAAAAT
83478	ARHGAP24	10	STJ.hARHGAP24.g3783	TCAATCCGCCGAGTCATATG	TCAATCCGCCGAGTCATATGGGG	1	1	1	TATCTTGTGGAAAGGACGAAACACCGTCAATCCGCCGAGTCATATGGTTTTAGAGCTAGAAATAGCAAGTTAAAAT
83478	ARHGAP24	10	STJ.hARHGAP24.g80175	GTACACTCACCTCCTCCGAA	GTACACTCACCTCCTCCGAANGG	1	1	1	TATCTTGTGGAAAGGACGAAACACCGGTACACTCACCTCCTCCGAAGTTTTAGAGCTAGAAATAGCAAGTTAAAAT
83478	ARHGAP24	10	STJ.hARHGAP24.g145558	CCCTGCAATGAAGAGAACCC	CCCTGCAATGAAGAGAACCCNGG	1	1	1	TATCTTGTGGAAAGGACGAAACACCGCCCTGCAATGAAGAGAACCCGTTTTAGAGCTAGAAATAGCAAGTTAAAAT
83478	ARHGAP24	10	STJ.hARHGAP24.g3782	CAGAATGGAACGGTGCGCAT	CAGAATGGAACGGTGCGCATGGG	1	1	1	TATCTTGTGGAAAGGACGAAACACCGCAGAATGGAACGGTGCGCATGTTTTAGAGCTAGAAATAGCAAGTTAAAAT
83478	ARHGAP24	10	STJ.hARHGAP24.g80176	AGTCAATCCGCCGAGTCATA	AGTCAATCCGCCGAGTCATANGG	1	1	1	TATCTTGTGGAAAGGACGAAACACCGAGTCAATCCGCCGAGTCATAGTTTTAGAGCTAGAAATAGCAAGTTAAAAT
83478	ARHGAP24	10	STJ.hARHGAP24.g3781	AGATCCTTTGACTATCATGG	AGATCCTTTGACTATCATGGAGG	1	1	1	TATCTTGTGGAAAGGACGAAACACCGAGATCCTTTGACTATCATGGGTTTTAGAGCTAGAAATAGCAAGTTAAAAT
83478	ARHGAP24	10	STJ.hARHGAP24.g145556	ACCTCCTCAAGTATATTTGC	ACCTCCTCAAGTATATTTGCNGG	1	1	1	TATCTTGTGGAAAGGACGAAACACCGACCTCCTCAAGTATATTTGCGTTTTAGAGCTAGAAATAGCAAGTTAAAAT
83478	ARHGAP24	10	STJ.hARHGAP24.g80177	AAATCTTCATACTTCGCATA	AAATCTTCATACTTCGCATANGG	1	1	1	TATCTTGTGGAAAGGACGAAACACCGAAATCTTCATACTTCGCATAGTTTTAGAGCTAGAAATAGCAAGTTAAAAT
83478	ARHGAP24	10	STJ.hARHGAP24.g145557	ATGTGCCAAACTGCTCAGCA	ATGTGCCAAACTGCTCAGCANGG	1	1	2	TATCTTGTGGAAAGGACGAAACACCGATGTGCCAAACTGCTCAGCAGTTTTAGAGCTAGAAATAGCAAGTTAAAAT
10395	DLC1	10	STJ.hDLC1.g17776	CAGAGCCGTTATTCCCCGAG	CAGAGCCGTTATTCCCCGAGGGG	1	1	1	TATCTTGTGGAAAGGACGAAACACCGCAGAGCCGTTATTCCCCGAGGTTTTAGAGCTAGAAATAGCAAGTTAAAAT
10395	DLC1	10	STJ.hDLC1.g17777	GATCCAAACAATGGTTCCGG	GATCCAAACAATGGTTCCGGAGG	1	1	1	TATCTTGTGGAAAGGACGAAACACCGGATCCAAACAATGGTTCCGGGTTTTAGAGCTAGAAATAGCAAGTTAAAAT
10395	DLC1	10	STJ.hDLC1.g90752	TCACAGGAACGTGCCGCCGC	TCACAGGAACGTGCCGCCGCNGG	1	1	1	TATCTTGTGGAAAGGACGAAACACCGTCACAGGAACGTGCCGCCGCGTTTTAGAGCTAGAAATAGCAAGTTAAAAT
10395	DLC1	10	STJ.hDLC1.g156117	TCACTACCTGACTGCTGTCA	TCACTACCTGACTGCTGTCANGG	1	1	1	TATCTTGTGGAAAGGACGAAACACCGTCACTACCTGACTGCTGTCAGTTTTAGAGCTAGAAATAGCAAGTTAAAAT
10395	DLC1	10	STJ.hDLC1.g90753	TTAGAACTCACCGTAGTCTT	TTAGAACTCACCGTAGTCTTNGG	1	1	1	TATCTTGTGGAAAGGACGAAACACCGTTAGAACTCACCGTAGTCTTGTTTTAGAGCTAGAAATAGCAAGTTAAAAT
10395	DLC1	10	STJ.hDLC1.g90754	CTGTAATTGCTCAGCAACGA	CTGTAATTGCTCAGCAACGANGG	1	1	2	TATCTTGTGGAAAGGACGAAACACCGCTGTAATTGCTCAGCAACGAGTTTTAGAGCTAGAAATAGCAAGTTAAAAT
10395	DLC1	10	STJ.hDLC1.g156119	GGTGCTGCTGATTATGAAAC	GGTGCTGCTGATTATGAAACNGG	1	1	2	TATCTTGTGGAAAGGACGAAACACCGGGTGCTGCTGATTATGAAACGTTTTAGAGCTAGAAATAGCAAGTTAAAAT
10395	DLC1	10	STJ.hDLC1.g156118	TCCACTCCAGTAGCCAATTC	TCCACTCCAGTAGCCAATTCNGG	1	1	2	TATCTTGTGGAAAGGACGAAACACCGTCCACTCCAGTAGCCAATTCGTTTTAGAGCTAGAAATAGCAAGTTAAAAT
10395	DLC1	10	STJ.hDLC1.g17778	TGATGACGGAGTTAGTCCGG	TGATGACGGAGTTAGTCCGGGGG	1	1	2	TATCTTGTGGAAAGGACGAAACACCGTGATGACGGAGTTAGTCCGGGTTTTAGAGCTAGAAATAGCAAGTTAAAAT
10395	DLC1	10	STJ.hDLC1.g17779	TGCAGCGGATAGTCAATCAG	TGCAGCGGATAGTCAATCAGTGG	1	1	2	TATCTTGTGGAAAGGACGAAACACCGTGCAGCGGATAGTCAATCAGGTTTTAGAGCTAGAAATAGCAAGTTAAAAT
116986	AGAP2	10	STJ.hAGAP2.g143963	ACATCTGGTGCTAATCCGAG	ACATCTGGTGCTAATCCGAGNGG	1	1	1	TATCTTGTGGAAAGGACGAAACACCGACATCTGGTGCTAATCCGAGGTTTTAGAGCTAGAAATAGCAAGTTAAAAT
116986	AGAP2	10	STJ.hAGAP2.g143964	AGAGGCTGTGATCAATAGCC	AGAGGCTGTGATCAATAGCCNGG	1	1	1	TATCTTGTGGAAAGGACGAAACACCGAGAGGCTGTGATCAATAGCCGTTTTAGAGCTAGAAATAGCAAGTTAAAAT
116986	AGAP2	10	STJ.hAGAP2.g78583	AGCAGGCTCTAAACCGCCTC	AGCAGGCTCTAAACCGCCTCNGG	1	1	1	TATCTTGTGGAAAGGACGAAACACCGAGCAGGCTCTAAACCGCCTCGTTTTAGAGCTAGAAATAGCAAGTTAAAAT
116986	AGAP2	10	STJ.hAGAP2.g1637	CCGGTGACCAACATTCGGTG	CCGGTGACCAACATTCGGTGAGG	1	1	1	TATCTTGTGGAAAGGACGAAACACCGCCGGTGACCAACATTCGGTGGTTTTAGAGCTAGAAATAGCAAGTTAAAAT
116986	AGAP2	10	STJ.hAGAP2.g1638	GATTACATCCACAGTACCCA	GATTACATCCACAGTACCCACGG	1	1	1	TATCTTGTGGAAAGGACGAAACACCGGATTACATCCACAGTACCCAGTTTTAGAGCTAGAAATAGCAAGTTAAAAT
116986	AGAP2	10	STJ.hAGAP2.g1639	GCAGCTGAGTTCCCTTCGCG	GCAGCTGAGTTCCCTTCGCGGGG	1	1	1	TATCTTGTGGAAAGGACGAAACACCGGCAGCTGAGTTCCCTTCGCGGTTTTAGAGCTAGAAATAGCAAGTTAAAAT
116986	AGAP2	10	STJ.hAGAP2.g78582	GGTGGACGACCCCGAACTCC	GGTGGACGACCCCGAACTCCNGG	1	1	1	TATCTTGTGGAAAGGACGAAACACCGGGTGGACGACCCCGAACTCCGTTTTAGAGCTAGAAATAGCAAGTTAAAAT
116986	AGAP2	10	STJ.hAGAP2.g78584	TTACCTACCAGGCGCAGTTC	TTACCTACCAGGCGCAGTTCNGG	1	1	1	TATCTTGTGGAAAGGACGAAACACCGTTACCTACCAGGCGCAGTTCGTTTTAGAGCTAGAAATAGCAAGTTAAAAT
116986	AGAP2	10	STJ.hAGAP2.g1640	TCAACTCACTAGGGGAAGCG	TCAACTCACTAGGGGAAGCGCGG	1	1	2	TATCTTGTGGAAAGGACGAAACACCGTCAACTCACTAGGGGAAGCGGTTTTAGAGCTAGAAATAGCAAGTTAAAAT
116986	AGAP2	10	STJ.hAGAP2.g143965	TCCACCCTCACCTTGGCATC	TCCACCCTCACCTTGGCATCNGG	1	1	3	TATCTTGTGGAAAGGACGAAACACCGTCCACCCTCACCTTGGCATCGTTTTAGAGCTAGAAATAGCAAGTTAAAAT
90627	STARD13	10	STJ.hSTARD13.g191120	TCTCCATGCAAACGTTAACC	TCTCCATGCAAACGTTAACCNGG	1	1	1	TATCTTGTGGAAAGGACGAAACACCGTCTCCATGCAAACGTTAACCGTTTTAGAGCTAGAAATAGCAAGTTAAAAT
90627	STARD13	10	STJ.hSTARD13.g133082	TCATATAACTGAGCGTATTG	TCATATAACTGAGCGTATTGNGG	1	1	1	TATCTTGTGGAAAGGACGAAACACCGTCATATAACTGAGCGTATTGGTTTTAGAGCTAGAAATAGCAAGTTAAAAT
90627	STARD13	10	STJ.hSTARD13.g133084	GCTGTCCCGTTCTTTGGACG	GCTGTCCCGTTCTTTGGACGNGG	1	1	1	TATCTTGTGGAAAGGACGAAACACCGGCTGTCCCGTTCTTTGGACGGTTTTAGAGCTAGAAATAGCAAGTTAAAAT
90627	STARD13	10	STJ.hSTARD13.g191121	GCAATACGCTCAGTTATATG	GCAATACGCTCAGTTATATGNGG	1	1	1	TATCTTGTGGAAAGGACGAAACACCGGCAATACGCTCAGTTATATGGTTTTAGAGCTAGAAATAGCAAGTTAAAAT
90627	STARD13	10	STJ.hSTARD13.g64339	GAAGGAACGCAAGTGCCACG	GAAGGAACGCAAGTGCCACGAGG	1	1	1	TATCTTGTGGAAAGGACGAAACACCGGAAGGAACGCAAGTGCCACGGTTTTAGAGCTAGAAATAGCAAGTTAAAAT
90627	STARD13	10	STJ.hSTARD13.g64338	CTCTACACGCTGCTCCCTCG	CTCTACACGCTGCTCCCTCGAGG	1	1	1	TATCTTGTGGAAAGGACGAAACACCGCTCTACACGCTGCTCCCTCGGTTTTAGAGCTAGAAATAGCAAGTTAAAAT
90627	STARD13	10	STJ.hSTARD13.g191122	CAAATCGCAAGTACATCTCC	CAAATCGCAAGTACATCTCCNGG	1	1	1	TATCTTGTGGAAAGGACGAAACACCGCAAATCGCAAGTACATCTCCGTTTTAGAGCTAGAAATAGCAAGTTAAAAT
90627	STARD13	10	STJ.hSTARD13.g133083	ACGCAGCAACTGCCTCGATC	ACGCAGCAACTGCCTCGATCNGG	1	1	1	TATCTTGTGGAAAGGACGAAACACCGACGCAGCAACTGCCTCGATCGTTTTAGAGCTAGAAATAGCAAGTTAAAAT
90627	STARD13	10	STJ.hSTARD13.g64336	AAACGCATGGAAACACTCCG	AAACGCATGGAAACACTCCGAGG	1	1	1	TATCTTGTGGAAAGGACGAAACACCGAAACGCATGGAAACACTCCGGTTTTAGAGCTAGAAATAGCAAGTTAAAAT
90627	STARD13	10	STJ.hSTARD13.g227764	ACTTGATGTGAACTTCCAA	ACTTGATGTGAACTTCCAAAGG	1	1	4	TATCTTGTGGAAAGGACGAAACACCGACTTGATGTGAACTTCCAAGTTTTAGAGCTAGAAATAGCAAGTTAAAAT
5921	RASA1	10	STJ.hRASA1.g54875	ATCGCCAGGAGTATTATCTG	ATCGCCAGGAGTATTATCTGAGG	1	1	1	TATCTTGTGGAAAGGACGAAACACCGATCGCCAGGAGTATTATCTGGTTTTAGAGCTAGAAATAGCAAGTTAAAAT
5921	RASA1	10	STJ.hRASA1.g54876	ATTTACGGAAAAGTAGTCCA	ATTTACGGAAAAGTAGTCCAGGG	1	1	1	TATCTTGTGGAAAGGACGAAACACCGATTTACGGAAAAGTAGTCCAGTTTTAGAGCTAGAAATAGCAAGTTAAAAT
5921	RASA1	10	STJ.hRASA1.g126024	CGATAGCAGAAGAACGCCTC	CGATAGCAGAAGAACGCCTCNGG	1	1	1	TATCTTGTGGAAAGGACGAAACACCGCGATAGCAGAAGAACGCCTCGTTTTAGAGCTAGAAATAGCAAGTTAAAAT
5921	RASA1	10	STJ.hRASA1.g54877	GGATGGACCAGAATACGAGG	GGATGGACCAGAATACGAGGAGG	1	1	1	TATCTTGTGGAAAGGACGAAACACCGGGATGGACCAGAATACGAGGGTTTTAGAGCTAGAAATAGCAAGTTAAAAT
5921	RASA1	10	STJ.hRASA1.g232423	TACTCAATGACACAGTGGA	TACTCAATGACACAGTGGATGG	1	1	2	TATCTTGTGGAAAGGACGAAACACCGTACTCAATGACACAGTGGAGTTTTAGAGCTAGAAATAGCAAGTTAAAAT
5921	RASA1	10	STJ.hRASA1.g126025	TACCATCCGTCGTAAAACAA	TACCATCCGTCGTAAAACAANGG	1	1	2	TATCTTGTGGAAAGGACGAAACACCGTACCATCCGTCGTAAAACAAGTTTTAGAGCTAGAAATAGCAAGTTAAAAT
5921	RASA1	10	STJ.hRASA1.g126026	TAAATTATAAGCTTCCTGTT	TAAATTATAAGCTTCCTGTTNGG	1	1	2	TATCTTGTGGAAAGGACGAAACACCGTAAATTATAAGCTTCCTGTTGTTTTAGAGCTAGAAATAGCAAGTTAAAAT
5921	RASA1	10	STJ.hRASA1.g184069	GCTTATAATTTACTAATGAC	GCTTATAATTTACTAATGACNGG	1	1	2	TATCTTGTGGAAAGGACGAAACACCGGCTTATAATTTACTAATGACGTTTTAGAGCTAGAAATAGCAAGTTAAAAT
5921	RASA1	10	STJ.hRASA1.g232424	GATAGCAGAAGAACGCCTC	GATAGCAGAAGAACGCCTCAGG	1	1	2	TATCTTGTGGAAAGGACGAAACACCGGATAGCAGAAGAACGCCTCGTTTTAGAGCTAGAAATAGCAAGTTAAAAT
5921	RASA1	10	STJ.hRASA1.g184070	ACAAGTACTCAATGACACAG	ACAAGTACTCAATGACACAGNGG	1	1	2	TATCTTGTGGAAAGGACGAAACACCGACAAGTACTCAATGACACAGGTTTTAGAGCTAGAAATAGCAAGTTAAAAT
50619	DEF6	10	STJ.hDEF6.g90226	ACTTGAGCAGTTCCTTGCGC	ACTTGAGCAGTTCCTTGCGCNGG	1	1	1	TATCTTGTGGAAAGGACGAAACACCGACTTGAGCAGTTCCTTGCGCGTTTTAGAGCTAGAAATAGCAAGTTAAAAT
50619	DEF6	10	STJ.hDEF6.g228090	AGCCGGATCGCCATCTGGA	AGCCGGATCGCCATCTGGATGG	1	1	1	TATCTTGTGGAAAGGACGAAACACCGAGCCGGATCGCCATCTGGAGTTTTAGAGCTAGAAATAGCAAGTTAAAAT
50619	DEF6	10	STJ.hDEF6.g17089	AGGCGCTCATCTCATACGTG	AGGCGCTCATCTCATACGTGCGG	1	1	1	TATCTTGTGGAAAGGACGAAACACCGAGGCGCTCATCTCATACGTGGTTTTAGAGCTAGAAATAGCAAGTTAAAAT
50619	DEF6	10	STJ.hDEF6.g90227	CTGGTACGCCTTTACCGCGC	CTGGTACGCCTTTACCGCGCNGG	1	1	1	TATCTTGTGGAAAGGACGAAACACCGCTGGTACGCCTTTACCGCGCGTTTTAGAGCTAGAAATAGCAAGTTAAAAT
50619	DEF6	10	STJ.hDEF6.g90228	CTGTGCGAATCGCTCAGACC	CTGTGCGAATCGCTCAGACCNGG	1	1	1	TATCTTGTGGAAAGGACGAAACACCGCTGTGCGAATCGCTCAGACCGTTTTAGAGCTAGAAATAGCAAGTTAAAAT
50619	DEF6	10	STJ.hDEF6.g155595	GAGCTTTCACCTCTAGTTGC	GAGCTTTCACCTCTAGTTGCNGG	1	1	1	TATCTTGTGGAAAGGACGAAACACCGGAGCTTTCACCTCTAGTTGCGTTTTAGAGCTAGAAATAGCAAGTTAAAAT
50619	DEF6	10	STJ.hDEF6.g155597	GAGGCGGAAGGCATCCTGAT	GAGGCGGAAGGCATCCTGATNGG	1	1	1	TATCTTGTGGAAAGGACGAAACACCGGAGGCGGAAGGCATCCTGATGTTTTAGAGCTAGAAATAGCAAGTTAAAAT
50619	DEF6	10	STJ.hDEF6.g17091	GCTGTCCCACAACCTGTACA	GCTGTCCCACAACCTGTACACGG	1	1	1	TATCTTGTGGAAAGGACGAAACACCGGCTGTCCCACAACCTGTACAGTTTTAGAGCTAGAAATAGCAAGTTAAAAT
50619	DEF6	10	STJ.hDEF6.g17092	TCATCAGGAACCATGATCAG	TCATCAGGAACCATGATCAGAGG	1	1	1	TATCTTGTGGAAAGGACGAAACACCGTCATCAGGAACCATGATCAGGTTTTAGAGCTAGAAATAGCAAGTTAAAAT
50619	DEF6	10	STJ.hDEF6.g17090	CTTCACTCCCAAAGTAGCAG	CTTCACTCCCAAAGTAGCAGAGG	1	1	2	TATCTTGTGGAAAGGACGAAACACCGCTTCACTCCCAAAGTAGCAGGTTTTAGAGCTAGAAATAGCAAGTTAAAAT
1793	DOCK1	10	STJ.hDOCK1.g18352	AAAAGGTCGCCGCAACCCCG	AAAAGGTCGCCGCAACCCCGAGG	1	1	1	TATCTTGTGGAAAGGACGAAACACCGAAAAGGTCGCCGCAACCCCGGTTTTAGAGCTAGAAATAGCAAGTTAAAAT
1793	DOCK1	10	STJ.hDOCK1.g91171	AGAAAGTTCATCCGCTCCTC	AGAAAGTTCATCCGCTCCTCNGG	1	1	1	TATCTTGTGGAAAGGACGAAACACCGAGAAAGTTCATCCGCTCCTCGTTTTAGAGCTAGAAATAGCAAGTTAAAAT
1793	DOCK1	10	STJ.hDOCK1.g18353	CAGCTGATGAAAGTCGATGG	CAGCTGATGAAAGTCGATGGTGG	1	1	1	TATCTTGTGGAAAGGACGAAACACCGCAGCTGATGAAAGTCGATGGGTTTTAGAGCTAGAAATAGCAAGTTAAAAT
1793	DOCK1	10	STJ.hDOCK1.g91173	CTTAAAGAAGCGATAGTTGA	CTTAAAGAAGCGATAGTTGANGG	1	1	1	TATCTTGTGGAAAGGACGAAACACCGCTTAAAGAAGCGATAGTTGAGTTTTAGAGCTAGAAATAGCAAGTTAAAAT
1793	DOCK1	10	STJ.hDOCK1.g18355	GGACCACTCTCGGAGTGTCG	GGACCACTCTCGGAGTGTCGTGG	1	1	1	TATCTTGTGGAAAGGACGAAACACCGGGACCACTCTCGGAGTGTCGGTTTTAGAGCTAGAAATAGCAAGTTAAAAT
1793	DOCK1	10	STJ.hDOCK1.g156534	GTTACGAAAAAAGTCTAAGA	GTTACGAAAAAAGTCTAAGANGG	1	1	1	TATCTTGTGGAAAGGACGAAACACCGGTTACGAAAAAAGTCTAAGAGTTTTAGAGCTAGAAATAGCAAGTTAAAAT
1793	DOCK1	10	STJ.hDOCK1.g91172	GTTTGTTTAGGGTGGTACCG	GTTTGTTTAGGGTGGTACCGNGG	1	1	1	TATCTTGTGGAAAGGACGAAACACCGGTTTGTTTAGGGTGGTACCGGTTTTAGAGCTAGAAATAGCAAGTTAAAAT
1793	DOCK1	10	STJ.hDOCK1.g156536	TTAAGATGAATATATGAAGC	TTAAGATGAATATATGAAGCNGG	1	1	2	TATCTTGTGGAAAGGACGAAACACCGTTAAGATGAATATATGAAGCGTTTTAGAGCTAGAAATAGCAAGTTAAAAT
1793	DOCK1	10	STJ.hDOCK1.g232309	TTTTCGTAACGTGTAACCT	TTTTCGTAACGTGTAACCTCGG	1	1	2	TATCTTGTGGAAAGGACGAAACACCGTTTTCGTAACGTGTAACCTGTTTTAGAGCTAGAAATAGCAAGTTAAAAT
1793	DOCK1	10	STJ.hDOCK1.g156535	CACATCTTAGAAACATATGA	CACATCTTAGAAACATATGANGG	1	1	3	TATCTTGTGGAAAGGACGAAACACCGCACATCTTAGAAACATATGAGTTTTAGAGCTAGAAATAGCAAGTTAAAAT
9844	ELMO1	10	STJ.hELMO1.g93370	ACTTACAATGCCGCCACCCG	ACTTACAATGCCGCCACCCGNGG	1	1	1	TATCTTGTGGAAAGGACGAAACACCGACTTACAATGCCGCCACCCGGTTTTAGAGCTAGAAATAGCAAGTTAAAAT
9844	ELMO1	10	STJ.hELMO1.g93371	GTAGGCGCCCGGCCATTCTA	GTAGGCGCCCGGCCATTCTANGG	1	1	1	TATCTTGTGGAAAGGACGAAACACCGGTAGGCGCCCGGCCATTCTAGTTTTAGAGCTAGAAATAGCAAGTTAAAAT
9844	ELMO1	10	STJ.hELMO1.g19951	TGGTCAGCTCTATACTACTG	TGGTCAGCTCTATACTACTGCGG	1	1	1	TATCTTGTGGAAAGGACGAAACACCGTGGTCAGCTCTATACTACTGGTTTTAGAGCTAGAAATAGCAAGTTAAAAT
9844	ELMO1	10	STJ.hELMO1.g158733	AACCGCAATGAGATAAAAAA	AACCGCAATGAGATAAAAAANGG	1	1	2	TATCTTGTGGAAAGGACGAAACACCGAACCGCAATGAGATAAAAAAGTTTTAGAGCTAGAAATAGCAAGTTAAAAT
9844	ELMO1	10	STJ.hELMO1.g158731	ACCACTGTCTGCAATAATAA	ACCACTGTCTGCAATAATAANGG	1	1	2	TATCTTGTGGAAAGGACGAAACACCGACCACTGTCTGCAATAATAAGTTTTAGAGCTAGAAATAGCAAGTTAAAAT
9844	ELMO1	10	STJ.hELMO1.g220595	CACTGCAATAGTATAGGTT	CACTGCAATAGTATAGGTTTGG	1	1	2	TATCTTGTGGAAAGGACGAAACACCGCACTGCAATAGTATAGGTTGTTTTAGAGCTAGAAATAGCAAGTTAAAAT
9844	ELMO1	10	STJ.hELMO1.g19948	CAGCTTGGCATCCATACTCG	CAGCTTGGCATCCATACTCGAGG	1	1	2	TATCTTGTGGAAAGGACGAAACACCGCAGCTTGGCATCCATACTCGGTTTTAGAGCTAGAAATAGCAAGTTAAAAT
9844	ELMO1	10	STJ.hELMO1.g220596	CCTGAAGGCTCCTGATGAG	CCTGAAGGCTCCTGATGAGAGG	1	1	2	TATCTTGTGGAAAGGACGAAACACCGCCTGAAGGCTCCTGATGAGGTTTTAGAGCTAGAAATAGCAAGTTAAAAT
9844	ELMO1	10	STJ.hELMO1.g93372	CTGGAGATGTGGTTAATCGA	CTGGAGATGTGGTTAATCGANGG	1	1	2	TATCTTGTGGAAAGGACGAAACACCGCTGGAGATGTGGTTAATCGAGTTTTAGAGCTAGAAATAGCAAGTTAAAAT
9844	ELMO1	10	STJ.hELMO1.g19949	TATCCCAGGACACTATGCCA	TATCCCAGGACACTATGCCATGG	1	1	2	TATCTTGTGGAAAGGACGAAACACCGTATCCCAGGACACTATGCCAGTTTTAGAGCTAGAAATAGCAAGTTAAAAT
9459	ARHGEF6	10	STJ.hARHGEF6.g80314	GATCCTGATGACCTTTATTC	GATCCTGATGACCTTTATTCNGG	1	1	1	TATCTTGTGGAAAGGACGAAACACCGGATCCTGATGACCTTTATTCGTTTTAGAGCTAGAAATAGCAAGTTAAAAT
9459	ARHGEF6	10	STJ.hARHGEF6.g80315	GTCCGTGAAATTAAATCCAG	GTCCGTGAAATTAAATCCAGNGG	1	1	1	TATCTTGTGGAAAGGACGAAACACCGGTCCGTGAAATTAAATCCAGGTTTTAGAGCTAGAAATAGCAAGTTAAAAT
9459	ARHGEF6	10	STJ.hARHGEF6.g80313	TACGTCACACGAGTTGAAGA	TACGTCACACGAGTTGAAGANGG	1	1	1	TATCTTGTGGAAAGGACGAAACACCGTACGTCACACGAGTTGAAGAGTTTTAGAGCTAGAAATAGCAAGTTAAAAT
9459	ARHGEF6	10	STJ.hARHGEF6.g145694	TACTTCTCAGACAAACCCAC	TACTTCTCAGACAAACCCACNGG	1	1	1	TATCTTGTGGAAAGGACGAAACACCGTACTTCTCAGACAAACCCACGTTTTAGAGCTAGAAATAGCAAGTTAAAAT
9459	ARHGEF6	10	STJ.hARHGEF6.g3968	TGTCCGAACCTATTCAGGCA	TGTCCGAACCTATTCAGGCATGG	1	1	1	TATCTTGTGGAAAGGACGAAACACCGTGTCCGAACCTATTCAGGCAGTTTTAGAGCTAGAAATAGCAAGTTAAAAT
9459	ARHGEF6	10	STJ.hARHGEF6.g3965	AGGATGTGCAACCCTCCAAG	AGGATGTGCAACCCTCCAAGTGG	1	1	2	TATCTTGTGGAAAGGACGAAACACCGAGGATGTGCAACCCTCCAAGGTTTTAGAGCTAGAAATAGCAAGTTAAAAT
9459	ARHGEF6	10	STJ.hARHGEF6.g3966	ATAGGTGTTACAGAACATCC	ATAGGTGTTACAGAACATCCTGG	1	1	2	TATCTTGTGGAAAGGACGAAACACCGATAGGTGTTACAGAACATCCGTTTTAGAGCTAGAAATAGCAAGTTAAAAT
9459	ARHGEF6	10	STJ.hARHGEF6.g3967	GTCACACGAGTTGAAGAAGG	GTCACACGAGTTGAAGAAGGAGG	1	1	2	TATCTTGTGGAAAGGACGAAACACCGGTCACACGAGTTGAAGAAGGGTTTTAGAGCTAGAAATAGCAAGTTAAAAT
9459	ARHGEF6	10	STJ.hARHGEF6.g145696	GTGCTAGAAACTGCTCCCTG	GTGCTAGAAACTGCTCCCTGNGG	1	1	2	TATCTTGTGGAAAGGACGAAACACCGGTGCTAGAAACTGCTCCCTGGTTTTAGAGCTAGAAATAGCAAGTTAAAAT
9459	ARHGEF6	10	STJ.hARHGEF6.g145695	TAAAAGAGTACTCAGTACCT	TAAAAGAGTACTCAGTACCTNGG	1	1	2	TATCTTGTGGAAAGGACGAAACACCGTAAAAGAGTACTCAGTACCTGTTTTAGAGCTAGAAATAGCAAGTTAAAAT
8874	ARHGEF7	10	STJ.hARHGEF7.g80316	AACATCCGCGAGTTCCTGCG	AACATCCGCGAGTTCCTGCGNGG	1	1	1	TATCTTGTGGAAAGGACGAAACACCGAACATCCGCGAGTTCCTGCGGTTTTAGAGCTAGAAATAGCAAGTTAAAAT
8874	ARHGEF7	10	STJ.hARHGEF7.g80317	ACTGCACCAGCGCCAAAACA	ACTGCACCAGCGCCAAAACANGG	1	1	1	TATCTTGTGGAAAGGACGAAACACCGACTGCACCAGCGCCAAAACAGTTTTAGAGCTAGAAATAGCAAGTTAAAAT
8874	ARHGEF7	10	STJ.hARHGEF7.g80318	CGCAGCCGCGCAGGAACTCG	CGCAGCCGCGCAGGAACTCGNGG	1	1	1	TATCTTGTGGAAAGGACGAAACACCGCGCAGCCGCGCAGGAACTCGGTTTTAGAGCTAGAAATAGCAAGTTAAAAT
8874	ARHGEF7	10	STJ.hARHGEF7.g3970	GGTGATTGGCACAATACGTG	GGTGATTGGCACAATACGTGAGG	1	1	1	TATCTTGTGGAAAGGACGAAACACCGGGTGATTGGCACAATACGTGGTTTTAGAGCTAGAAATAGCAAGTTAAAAT
8874	ARHGEF7	10	STJ.hARHGEF7.g145697	TACTTTATTTAGAGTCACTA	TACTTTATTTAGAGTCACTANGG	1	1	1	TATCTTGTGGAAAGGACGAAACACCGTACTTTATTTAGAGTCACTAGTTTTAGAGCTAGAAATAGCAAGTTAAAAT
8874	ARHGEF7	10	STJ.hARHGEF7.g3972	TTAGAGTCACTAAGGAACTG	TTAGAGTCACTAAGGAACTGAGG	1	1	1	TATCTTGTGGAAAGGACGAAACACCGTTAGAGTCACTAAGGAACTGGTTTTAGAGCTAGAAATAGCAAGTTAAAAT
8874	ARHGEF7	10	STJ.hARHGEF7.g145698	ACTCTAAATAAAGTAACAGC	ACTCTAAATAAAGTAACAGCNGG	1	1	2	TATCTTGTGGAAAGGACGAAACACCGACTCTAAATAAAGTAACAGCGTTTTAGAGCTAGAAATAGCAAGTTAAAAT
8874	ARHGEF7	10	STJ.hARHGEF7.g3971	TATTTATCCAGGCGCATGAA	TATTTATCCAGGCGCATGAAGGG	1	1	2	TATCTTGTGGAAAGGACGAAACACCGTATTTATCCAGGCGCATGAAGTTTTAGAGCTAGAAATAGCAAGTTAAAAT
8874	ARHGEF7	10	STJ.hARHGEF7.g145699	CTTGACAGGCACAGCTGCTT	CTTGACAGGCACAGCTGCTTNGG	1	1	3	TATCTTGTGGAAAGGACGAAACACCGCTTGACAGGCACAGCTGCTTGTTTTAGAGCTAGAAATAGCAAGTTAAAAT
8874	ARHGEF7	10	STJ.hARHGEF7.g3969	AAACAAAAGCTATTACAATG	AAACAAAAGCTATTACAATGTGG	1	1	7	TATCTTGTGGAAAGGACGAAACACCGAAACAAAAGCTATTACAATGGTTTTAGAGCTAGAAATAGCAAGTTAAAAT
1785	DNM2	10	STJ.hDNM2.g91131	CAACTCCGACGCCCTCAAGC	CAACTCCGACGCCCTCAAGCNGG	1	1	1	TATCTTGTGGAAAGGACGAAACACCGCAACTCCGACGCCCTCAAGCGTTTTAGAGCTAGAAATAGCAAGTTAAAAT
1785	DNM2	10	STJ.hDNM2.g18296	CGTGTGGCGAGTAGACTCGA	CGTGTGGCGAGTAGACTCGAAGG	1	1	1	TATCTTGTGGAAAGGACGAAACACCGCGTGTGGCGAGTAGACTCGAGTTTTAGAGCTAGAAATAGCAAGTTAAAAT
1785	DNM2	10	STJ.hDNM2.g18297	CTACATCAACACGAACCATG	CTACATCAACACGAACCATGAGG	1	1	1	TATCTTGTGGAAAGGACGAAACACCGCTACATCAACACGAACCATGGTTTTAGAGCTAGAAATAGCAAGTTAAAAT
1785	DNM2	10	STJ.hDNM2.g156492	CTTCGAGTCTACTCGCCACA	CTTCGAGTCTACTCGCCACANGG	1	1	1	TATCTTGTGGAAAGGACGAAACACCGCTTCGAGTCTACTCGCCACAGTTTTAGAGCTAGAAATAGCAAGTTAAAAT
1785	DNM2	10	STJ.hDNM2.g18298	GCAGATGTGGCGTGCCCATG	GCAGATGTGGCGTGCCCATGCGG	1	1	1	TATCTTGTGGAAAGGACGAAACACCGGCAGATGTGGCGTGCCCATGGTTTTAGAGCTAGAAATAGCAAGTTAAAAT
1785	DNM2	10	STJ.hDNM2.g91130	GGCTGTCACGCCCGCCAACA	GGCTGTCACGCCCGCCAACANGG	1	1	1	TATCTTGTGGAAAGGACGAAACACCGGGCTGTCACGCCCGCCAACAGTTTTAGAGCTAGAAATAGCAAGTTAAAAT
1785	DNM2	10	STJ.hDNM2.g91129	GGGTGACGATTCCTGAACCG	GGGTGACGATTCCTGAACCGNGG	1	1	1	TATCTTGTGGAAAGGACGAAACACCGGGGTGACGATTCCTGAACCGGTTTTAGAGCTAGAAATAGCAAGTTAAAAT
1785	DNM2	10	STJ.hDNM2.g18299	TCAATCGCATCTTCCACGAG	TCAATCGCATCTTCCACGAGCGG	1	1	1	TATCTTGTGGAAAGGACGAAACACCGTCAATCGCATCTTCCACGAGGTTTTAGAGCTAGAAATAGCAAGTTAAAAT
1785	DNM2	10	STJ.hDNM2.g156494	CAGCTCATCTTCTCAAAAAC	CAGCTCATCTTCTCAAAAACNGG	1	1	4	TATCTTGTGGAAAGGACGAAACACCGCAGCTCATCTTCTCAAAAACGTTTTAGAGCTAGAAATAGCAAGTTAAAAT
1785	DNM2	10	STJ.hDNM2.g223088	GTGGTGAACCGCAGCCAGA	GTGGTGAACCGCAGCCAGAAGG	1	3	3	TATCTTGTGGAAAGGACGAAACACCGGTGGTGAACCGCAGCCAGAGTTTTAGAGCTAGAAATAGCAAGTTAAAAT
58480	RHOU	10	STJ.hRHOU.g56097	TGACGTTCTGGAAGGATGAG	TGACGTTCTGGAAGGATGAGGGG	1	1	1	TATCTTGTGGAAAGGACGAAACACCGTGACGTTCTGGAAGGATGAGGTTTTAGAGCTAGAAATAGCAAGTTAAAAT
58480	RHOU	10	STJ.hRHOU.g126936	CGGATCGATGCCCCCGCAGC	CGGATCGATGCCCCCGCAGCNGG	1	1	1	TATCTTGTGGAAAGGACGAAACACCGCGGATCGATGCCCCCGCAGCGTTTTAGAGCTAGAAATAGCAAGTTAAAAT
58480	RHOU	10	STJ.hRHOU.g56094	CGTTCCAACTAGGATGATGG	CGTTCCAACTAGGATGATGGGGG	1	1	1	TATCTTGTGGAAAGGACGAAACACCGCGTTCCAACTAGGATGATGGGTTTTAGAGCTAGAAATAGCAAGTTAAAAT
58480	RHOU	10	STJ.hRHOU.g126938	CTCACCGGAGAAGTTGTCGA	CTCACCGGAGAAGTTGTCGANGG	1	1	1	TATCTTGTGGAAAGGACGAAACACCGCTCACCGGAGAAGTTGTCGAGTTTTAGAGCTAGAAATAGCAAGTTAAAAT
58480	RHOU	10	STJ.hRHOU.g184980	GTCCGGCAGTGTCACAGAGT	GTCCGGCAGTGTCACAGAGTNGG	1	1	1	TATCTTGTGGAAAGGACGAAACACCGGTCCGGCAGTGTCACAGAGTGTTTTAGAGCTAGAAATAGCAAGTTAAAAT
58480	RHOU	10	STJ.hRHOU.g126937	GATCCGACTGCGTTCCAACT	GATCCGACTGCGTTCCAACTNGG	1	1	1	TATCTTGTGGAAAGGACGAAACACCGGATCCGACTGCGTTCCAACTGTTTTAGAGCTAGAAATAGCAAGTTAAAAT
58480	RHOU	10	STJ.hRHOU.g184979	GTATTGAATGCCAGCGACGA	GTATTGAATGCCAGCGACGANGG	1	1	1	TATCTTGTGGAAAGGACGAAACACCGGTATTGAATGCCAGCGACGAGTTTTAGAGCTAGAAATAGCAAGTTAAAAT
58480	RHOU	10	STJ.hRHOU.g56095	GTCACAGAGTTGGAGTCTCA	GTCACAGAGTTGGAGTCTCACGG	1	1	1	TATCTTGTGGAAAGGACGAAACACCGGTCACAGAGTTGGAGTCTCAGTTTTAGAGCTAGAAATAGCAAGTTAAAAT
58480	RHOU	10	STJ.hRHOU.g56096	GTGGTGAGCTACACCACCAA	GTGGTGAGCTACACCACCAACGG	1	1	2	TATCTTGTGGAAAGGACGAAACACCGGTGGTGAGCTACACCACCAAGTTTTAGAGCTAGAAATAGCAAGTTAAAAT
58480	RHOU	10	STJ.hRHOU.g225860	CACAGAGTTGGAGTCTCAC	CACAGAGTTGGAGTCTCACGGG	1	1	3	TATCTTGTGGAAAGGACGAAACACCGCACAGAGTTGGAGTCTCACGTTTTAGAGCTAGAAATAGCAAGTTAAAAT
5335	PLCG1	10	STJ.hPLCG1.g214935	AAATTAAGGAGATCCGCCC	AAATTAAGGAGATCCGCCCAGG	1	1	1	TATCTTGTGGAAAGGACGAAACACCGAAATTAAGGAGATCCGCCCGTTTTAGAGCTAGAAATAGCAAGTTAAAAT
5335	PLCG1	10	STJ.hPLCG1.g50466	AGACCCCTTACGAGAGATCG	AGACCCCTTACGAGAGATCGAGG	1	1	1	TATCTTGTGGAAAGGACGAAACACCGAGACCCCTTACGAGAGATCGGTTTTAGAGCTAGAAATAGCAAGTTAAAAT
5335	PLCG1	10	STJ.hPLCG1.g180779	AGTTGACATTCGTGAAATTA	AGTTGACATTCGTGAAATTANGG	1	1	1	TATCTTGTGGAAAGGACGAAACACCGAGTTGACATTCGTGAAATTAGTTTTAGAGCTAGAAATAGCAAGTTAAAAT
5335	PLCG1	10	STJ.hPLCG1.g180778	CCACTGAGTAAAACTGCTTC	CCACTGAGTAAAACTGCTTCNGG	1	1	1	TATCTTGTGGAAAGGACGAAACACCGCCACTGAGTAAAACTGCTTCGTTTTAGAGCTAGAAATAGCAAGTTAAAAT
5335	PLCG1	10	STJ.hPLCG1.g50468	CTCAGTGGATCGGAATCGTG	CTCAGTGGATCGGAATCGTGAGG	1	1	1	TATCTTGTGGAAAGGACGAAACACCGCTCAGTGGATCGGAATCGTGGTTTTAGAGCTAGAAATAGCAAGTTAAAAT
5335	PLCG1	10	STJ.hPLCG1.g122732	GCTGATGGAGGATACATTGC	GCTGATGGAGGATACATTGCNGG	1	1	1	TATCTTGTGGAAAGGACGAAACACCGGCTGATGGAGGATACATTGCGTTTTAGAGCTAGAAATAGCAAGTTAAAAT
5335	PLCG1	10	STJ.hPLCG1.g180780	GTTCACTTCATCCTCAGATG	GTTCACTTCATCCTCAGATGNGG	1	1	1	TATCTTGTGGAAAGGACGAAACACCGGTTCACTTCATCCTCAGATGGTTTTAGAGCTAGAAATAGCAAGTTAAAAT
5335	PLCG1	10	STJ.hPLCG1.g122731	GTTCTTACCTCTCAATCTGC	GTTCTTACCTCTCAATCTGCNGG	1	1	1	TATCTTGTGGAAAGGACGAAACACCGGTTCTTACCTCTCAATCTGCGTTTTAGAGCTAGAAATAGCAAGTTAAAAT
5335	PLCG1	10	STJ.hPLCG1.g50469	TCAAACTCATTACAGCGCAG	TCAAACTCATTACAGCGCAGGGG	1	1	1	TATCTTGTGGAAAGGACGAAACACCGTCAAACTCATTACAGCGCAGGTTTTAGAGCTAGAAATAGCAAGTTAAAAT
5335	PLCG1	10	STJ.hPLCG1.g50467	ATAGCGATCAAAGTCCCGTG	ATAGCGATCAAAGTCCCGTGAGG	1	1	2	TATCTTGTGGAAAGGACGAAACACCGATAGCGATCAAAGTCCCGTGGTTTTAGAGCTAGAAATAGCAAGTTAAAAT
3635	INPP5D	10	STJ.hINPP5D.g167140	CCCGAGCGACCGAGACCAGC	CCCGAGCGACCGAGACCAGCNGG	1	1	1	TATCTTGTGGAAAGGACGAAACACCGCCCGAGCGACCGAGACCAGCGTTTTAGAGCTAGAAATAGCAAGTTAAAAT
3635	INPP5D	10	STJ.hINPP5D.g31137	GCTGTTGACGAACCCTAAGG	GCTGTTGACGAACCCTAAGGAGG	1	1	1	TATCTTGTGGAAAGGACGAAACACCGGCTGTTGACGAACCCTAAGGGTTTTAGAGCTAGAAATAGCAAGTTAAAAT
3635	INPP5D	10	STJ.hINPP5D.g109078	GGTCAAGGCCTTGCTGCACG	GGTCAAGGCCTTGCTGCACGNGG	1	1	1	TATCTTGTGGAAAGGACGAAACACCGGGTCAAGGCCTTGCTGCACGGTTTTAGAGCTAGAAATAGCAAGTTAAAAT
3635	INPP5D	10	STJ.hINPP5D.g31138	GTCACTCGTCATGATGTCGC	GTCACTCGTCATGATGTCGCTGG	1	1	1	TATCTTGTGGAAAGGACGAAACACCGGTCACTCGTCATGATGTCGCGTTTTAGAGCTAGAAATAGCAAGTTAAAAT
3635	INPP5D	10	STJ.hINPP5D.g31139	TGCTGCTCTTACCGAAGTGT	TGCTGCTCTTACCGAAGTGTAGG	1	1	1	TATCTTGTGGAAAGGACGAAACACCGTGCTGCTCTTACCGAAGTGTGTTTTAGAGCTAGAAATAGCAAGTTAAAAT
3635	INPP5D	10	STJ.hINPP5D.g167141	AGATGATAAATTCACTGTTC	AGATGATAAATTCACTGTTCNGG	1	1	2	TATCTTGTGGAAAGGACGAAACACCGAGATGATAAATTCACTGTTCGTTTTAGAGCTAGAAATAGCAAGTTAAAAT
3635	INPP5D	10	STJ.hINPP5D.g167142	AGTGAATTTATCATCTTCAT	AGTGAATTTATCATCTTCATNGG	1	1	2	TATCTTGTGGAAAGGACGAAACACCGAGTGAATTTATCATCTTCATGTTTTAGAGCTAGAAATAGCAAGTTAAAAT
3635	INPP5D	10	STJ.hINPP5D.g224377	ATGTTCCAGAGCGTGTGGA	ATGTTCCAGAGCGTGTGGATGG	1	1	2	TATCTTGTGGAAAGGACGAAACACCGATGTTCCAGAGCGTGTGGAGTTTTAGAGCTAGAAATAGCAAGTTAAAAT
3635	INPP5D	10	STJ.hINPP5D.g31136	CGATCACGTAAATGTCATGG	CGATCACGTAAATGTCATGGGGG	1	1	2	TATCTTGTGGAAAGGACGAAACACCGCGATCACGTAAATGTCATGGGTTTTAGAGCTAGAAATAGCAAGTTAAAAT
3635	INPP5D	10	STJ.hINPP5D.g109079	CTCAGGACCCTCGTGCAGCA	CTCAGGACCCTCGTGCAGCANGG	1	1	2	TATCTTGTGGAAAGGACGAAACACCGCTCAGGACCCTCGTGCAGCAGTTTTAGAGCTAGAAATAGCAAGTTAAAAT
3636	INPPL1	10	STJ.hINPPL1.g167157	ACAGAAGTTCACGCTGAGCG	ACAGAAGTTCACGCTGAGCGNGG	1	1	1	TATCTTGTGGAAAGGACGAAACACCGACAGAAGTTCACGCTGAGCGGTTTTAGAGCTAGAAATAGCAAGTTAAAAT
3636	INPPL1	10	STJ.hINPPL1.g109093	CACGCTGGGACTTAATGAGC	CACGCTGGGACTTAATGAGCNGG	1	1	1	TATCTTGTGGAAAGGACGAAACACCGCACGCTGGGACTTAATGAGCGTTTTAGAGCTAGAAATAGCAAGTTAAAAT
3636	INPPL1	10	STJ.hINPPL1.g31156	CCAGATCCGTAAGCTCCTTG	CCAGATCCGTAAGCTCCTTGAGG	1	1	1	TATCTTGTGGAAAGGACGAAACACCGCCAGATCCGTAAGCTCCTTGGTTTTAGAGCTAGAAATAGCAAGTTAAAAT
3636	INPPL1	10	STJ.hINPPL1.g109092	CTCACTGCGGTCGTGCGTGA	CTCACTGCGGTCGTGCGTGANGG	1	1	1	TATCTTGTGGAAAGGACGAAACACCGCTCACTGCGGTCGTGCGTGAGTTTTAGAGCTAGAAATAGCAAGTTAAAAT
3636	INPPL1	10	STJ.hINPPL1.g167155	GATGGTCTTGGCCTTACGTG	GATGGTCTTGGCCTTACGTGNGG	1	1	1	TATCTTGTGGAAAGGACGAAACACCGGATGGTCTTGGCCTTACGTGGTTTTAGAGCTAGAAATAGCAAGTTAAAAT
3636	INPPL1	10	STJ.hINPPL1.g109094	TCCGCAGCCATCCACACGTA	TCCGCAGCCATCCACACGTANGG	1	1	1	TATCTTGTGGAAAGGACGAAACACCGTCCGCAGCCATCCACACGTAGTTTTAGAGCTAGAAATAGCAAGTTAAAAT
3636	INPPL1	10	STJ.hINPPL1.g167156	TGAAGTCCTTGCGCTGAGTC	TGAAGTCCTTGCGCTGAGTCNGG	1	1	1	TATCTTGTGGAAAGGACGAAACACCGTGAAGTCCTTGCGCTGAGTCGTTTTAGAGCTAGAAATAGCAAGTTAAAAT
3636	INPPL1	10	STJ.hINPPL1.g31159	TTTCAGGTAGTCGTGCGAGA	TTTCAGGTAGTCGTGCGAGACGG	1	1	1	TATCTTGTGGAAAGGACGAAACACCGTTTCAGGTAGTCGTGCGAGAGTTTTAGAGCTAGAAATAGCAAGTTAAAAT
3636	INPPL1	10	STJ.hINPPL1.g31158	GCACAAGCAGAAGCCAACTG	GCACAAGCAGAAGCCAACTGGGG	1	1	2	TATCTTGTGGAAAGGACGAAACACCGGCACAAGCAGAAGCCAACTGGTTTTAGAGCTAGAAATAGCAAGTTAAAAT
3636	INPPL1	10	STJ.hINPPL1.g224964	TTCACGCTGAGCGTGGATG	TTCACGCTGAGCGTGGATGTGG	1	1	2	TATCTTGTGGAAAGGACGAAACACCGTTCACGCTGAGCGTGGATGGTTTTAGAGCTAGAAATAGCAAGTTAAAAT
23421	ITGB3BP	10	STJ.hITGB3BP.g31721	CTTTGCTTTCAGTTAAACTG	CTTTGCTTTCAGTTAAACTGGGG	1	1	1	TATCTTGTGGAAAGGACGAAACACCGCTTTGCTTTCAGTTAAACTGGTTTTAGAGCTAGAAATAGCAAGTTAAAAT
23421	ITGB3BP	10	STJ.hITGB3BP.g109512	GCAAAATTTAAGTAGTATAC	GCAAAATTTAAGTAGTATACNGG	1	1	1	TATCTTGTGGAAAGGACGAAACACCGGCAAAATTTAAGTAGTATACGTTTTAGAGCTAGAAATAGCAAGTTAAAAT
23421	ITGB3BP	10	STJ.hITGB3BP.g31720	ACTTTCTTGTAGGCTTTGGA	ACTTTCTTGTAGGCTTTGGAGGG	1	1	3	TATCTTGTGGAAAGGACGAAACACCGACTTTCTTGTAGGCTTTGGAGTTTTAGAGCTAGAAATAGCAAGTTAAAAT
23421	ITGB3BP	10	STJ.hITGB3BP.g109513	AGAGAGCTTGAAAATCTCAT	AGAGAGCTTGAAAATCTCATNGG	1	1	3	TATCTTGTGGAAAGGACGAAACACCGAGAGAGCTTGAAAATCTCATGTTTTAGAGCTAGAAATAGCAAGTTAAAAT
23421	ITGB3BP	10	STJ.hITGB3BP.g31722	GAAATTGTCAGAAGAAATCA	GAAATTGTCAGAAGAAATCATGG	1	1	4	TATCTTGTGGAAAGGACGAAACACCGGAAATTGTCAGAAGAAATCAGTTTTAGAGCTAGAAATAGCAAGTTAAAAT
23421	ITGB3BP	10	STJ.hITGB3BP.g109514	TGTTAAAAGATCACTGAAGT	TGTTAAAAGATCACTGAAGTNGG	1	1	4	TATCTTGTGGAAAGGACGAAACACCGTGTTAAAAGATCACTGAAGTGTTTTAGAGCTAGAAATAGCAAGTTAAAAT
23421	ITGB3BP	10	STJ.hITGB3BP.g31723	TTGATCCTTCAAAAATCACA	TTGATCCTTCAAAAATCACAAGG	1	1	4	TATCTTGTGGAAAGGACGAAACACCGTTGATCCTTCAAAAATCACAGTTTTAGAGCTAGAAATAGCAAGTTAAAAT
23421	ITGB3BP	10	STJ.hITGB3BP.g167574	AAAATTCTTACTTAGTTCTT	AAAATTCTTACTTAGTTCTTNGG	1	1	8	TATCTTGTGGAAAGGACGAAACACCGAAAATTCTTACTTAGTTCTTGTTTTAGAGCTAGAAATAGCAAGTTAAAAT
23421	ITGB3BP	10	STJ.hITGB3BP.g221511	AAAGATCACTGAAGTTGGA	AAAGATCACTGAAGTTGGATGG	1	1	11	TATCTTGTGGAAAGGACGAAACACCGAAAGATCACTGAAGTTGGAGTTTTAGAGCTAGAAATAGCAAGTTAAAAT
23421	ITGB3BP	10	STJ.hITGB3BP.g221512	TGATCCTTCAAAAATCACA	TGATCCTTCAAAAATCACAAGG	1	2	7	TATCTTGTGGAAAGGACGAAACACCGTGATCCTTCAAAAATCACAGTTTTAGAGCTAGAAATAGCAAGTTAAAAT
125950	RAVER1	10	STJ.hRAVER1.g126130	GGAGTCCCTTCCCCCGATTG	GGAGTCCCTTCCCCCGATTGNGG	1	1	1	TATCTTGTGGAAAGGACGAAACACCGGGAGTCCCTTCCCCCGATTGGTTTTAGAGCTAGAAATAGCAAGTTAAAAT
125950	RAVER1	10	STJ.hRAVER1.g55021	CGCCGCAAGATACTGATCCG	CGCCGCAAGATACTGATCCGGGG	1	1	1	TATCTTGTGGAAAGGACGAAACACCGCGCCGCAAGATACTGATCCGGTTTTAGAGCTAGAAATAGCAAGTTAAAAT
125950	RAVER1	10	STJ.hRAVER1.g184174	CGCAGAAGGAGACTCGCAGG	CGCAGAAGGAGACTCGCAGGNGG	1	1	1	TATCTTGTGGAAAGGACGAAACACCGCGCAGAAGGAGACTCGCAGGGTTTTAGAGCTAGAAATAGCAAGTTAAAAT
125950	RAVER1	10	STJ.hRAVER1.g184175	CCTTCCTGCAGGCCCTCAAT	CCTTCCTGCAGGCCCTCAATNGG	1	1	1	TATCTTGTGGAAAGGACGAAACACCGCCTTCCTGCAGGCCCTCAATGTTTTAGAGCTAGAAATAGCAAGTTAAAAT
125950	RAVER1	10	STJ.hRAVER1.g126129	CCGACAGTTCACGCTCCCGC	CCGACAGTTCACGCTCCCGCNGG	1	1	1	TATCTTGTGGAAAGGACGAAACACCGCCGACAGTTCACGCTCCCGCGTTTTAGAGCTAGAAATAGCAAGTTAAAAT
125950	RAVER1	10	STJ.hRAVER1.g55020	CATCCGTCCAGTGCACGTAG	CATCCGTCCAGTGCACGTAGAGG	1	1	1	TATCTTGTGGAAAGGACGAAACACCGCATCCGTCCAGTGCACGTAGGTTTTAGAGCTAGAAATAGCAAGTTAAAAT
125950	RAVER1	10	STJ.hRAVER1.g126131	CACGCACCCTCTACGTGCAC	CACGCACCCTCTACGTGCACNGG	1	1	1	TATCTTGTGGAAAGGACGAAACACCGCACGCACCCTCTACGTGCACGTTTTAGAGCTAGAAATAGCAAGTTAAAAT
125950	RAVER1	10	STJ.hRAVER1.g184173	ATACTGCGGCCGGGGGGCCC	ATACTGCGGCCGGGGGGCCCNGG	1	1	1	TATCTTGTGGAAAGGACGAAACACCGATACTGCGGCCGGGGGGCCCGTTTTAGAGCTAGAAATAGCAAGTTAAAAT
125950	RAVER1	10	STJ.hRAVER1.g55018	ACAGTTCACGCTCCCGCAGG	ACAGTTCACGCTCCCGCAGGCGG	1	1	1	TATCTTGTGGAAAGGACGAAACACCGACAGTTCACGCTCCCGCAGGGTTTTAGAGCTAGAAATAGCAAGTTAAAAT
125950	RAVER1	10	STJ.hRAVER1.g55019	ACCCCCAGCAGGGCCAAGCA	ACCCCCAGCAGGGCCAAGCACGG	1	1	2	TATCTTGTGGAAAGGACGAAACACCGACCCCCAGCAGGGCCAAGCAGTTTTAGAGCTAGAAATAGCAAGTTAAAAT
6774	STAT3	10	STJ.hSTAT3.g64383	TCGGCCGGTGCTGTACAATG	TCGGCCGGTGCTGTACAATGGGG	1	1	1	TATCTTGTGGAAAGGACGAAACACCGTCGGCCGGTGCTGTACAATGGTTTTAGAGCTAGAAATAGCAAGTTAAAAT
6774	STAT3	10	STJ.hSTAT3.g191153	GCATCACCTGCACTCTCTTC	GCATCACCTGCACTCTCTTCNGG	1	1	1	TATCTTGTGGAAAGGACGAAACACCGGCATCACCTGCACTCTCTTCGTTTTAGAGCTAGAAATAGCAAGTTAAAAT
6774	STAT3	10	STJ.hSTAT3.g133117	ACAATCCGGGCAATCTCCAT	ACAATCCGGGCAATCTCCATNGG	1	1	1	TATCTTGTGGAAAGGACGAAACACCGACAATCCGGGCAATCTCCATGTTTTAGAGCTAGAAATAGCAAGTTAAAAT
6774	STAT3	10	STJ.hSTAT3.g64381	ACGCCGGTCTTGATGACGAG	ACGCCGGTCTTGATGACGAGGGG	1	1	1	TATCTTGTGGAAAGGACGAAACACCGACGCCGGTCTTGATGACGAGGTTTTAGAGCTAGAAATAGCAAGTTAAAAT
6774	STAT3	10	STJ.hSTAT3.g64382	GAGACCGAGGTGTATCACCA	GAGACCGAGGTGTATCACCAAGG	1	1	1	TATCTTGTGGAAAGGACGAAACACCGGAGACCGAGGTGTATCACCAGTTTTAGAGCTAGAAATAGCAAGTTAAAAT
6774	STAT3	10	STJ.hSTAT3.g133115	AGATTGCCCGGATTGTGGCC	AGATTGCCCGGATTGTGGCCNGG	1	1	1	TATCTTGTGGAAAGGACGAAACACCGAGATTGCCCGGATTGTGGCCGTTTTAGAGCTAGAAATAGCAAGTTAAAAT
6774	STAT3	10	STJ.hSTAT3.g133116	AGAGAACATTCGACTCTTGC	AGAGAACATTCGACTCTTGCNGG	1	1	2	TATCTTGTGGAAAGGACGAAACACCGAGAGAACATTCGACTCTTGCGTTTTAGAGCTAGAAATAGCAAGTTAAAAT
6774	STAT3	10	STJ.hSTAT3.g191155	CTGCTGCTTCTCCGTCACCA	CTGCTGCTTCTCCGTCACCANGG	1	1	2	TATCTTGTGGAAAGGACGAAACACCGCTGCTGCTTCTCCGTCACCAGTTTTAGAGCTAGAAATAGCAAGTTAAAAT
6774	STAT3	10	STJ.hSTAT3.g191154	ACTGCTGGTCAATCTCTCCC	ACTGCTGGTCAATCTCTCCCNGG	1	1	3	TATCTTGTGGAAAGGACGAAACACCGACTGCTGGTCAATCTCTCCCGTTTTAGAGCTAGAAATAGCAAGTTAAAAT
6774	STAT3	10	STJ.hSTAT3.g214253	AAGCTGATAATTCAACTCA	AAGCTGATAATTCAACTCAGGG	1	1	3	TATCTTGTGGAAAGGACGAAACACCGAAGCTGATAATTCAACTCAGTTTTAGAGCTAGAAATAGCAAGTTAAAAT
10558	SPTLC1	10	STJ.hSPTLC1.g63722	TGATCTTATCAGTGCCAACA	TGATCTTATCAGTGCCAACATGG	1	1	1	TATCTTGTGGAAAGGACGAAACACCGTGATCTTATCAGTGCCAACAGTTTTAGAGCTAGAAATAGCAAGTTAAAAT
10558	SPTLC1	10	STJ.hSPTLC1.g63720	AATGTGCCATAAAATCCTCT	AATGTGCCATAAAATCCTCTGGG	1	1	1	TATCTTGTGGAAAGGACGAAACACCGAATGTGCCATAAAATCCTCTGTTTTAGAGCTAGAAATAGCAAGTTAAAAT
10558	SPTLC1	10	STJ.hSPTLC1.g63721	CGAGTTACACGAGCCTTGCG	CGAGTTACACGAGCCTTGCGAGG	1	1	1	TATCTTGTGGAAAGGACGAAACACCGCGAGTTACACGAGCCTTGCGGTTTTAGAGCTAGAAATAGCAAGTTAAAAT
10558	SPTLC1	10	STJ.hSPTLC1.g132620	GTTGGATAACCCTAGGGTTA	GTTGGATAACCCTAGGGTTANGG	1	1	1	TATCTTGTGGAAAGGACGAAACACCGGTTGGATAACCCTAGGGTTAGTTTTAGAGCTAGAAATAGCAAGTTAAAAT
10558	SPTLC1	10	STJ.hSPTLC1.g63723	TTCCTGCTTACTCTAAAAGA	TTCCTGCTTACTCTAAAAGAGGG	1	1	3	TATCTTGTGGAAAGGACGAAACACCGTTCCTGCTTACTCTAAAAGAGTTTTAGAGCTAGAAATAGCAAGTTAAAAT
10558	SPTLC1	10	STJ.hSPTLC1.g132621	GTGCTACTCACCTTAACCCT	GTGCTACTCACCTTAACCCTNGG	1	1	3	TATCTTGTGGAAAGGACGAAACACCGGTGCTACTCACCTTAACCCTGTTTTAGAGCTAGAAATAGCAAGTTAAAAT
10558	SPTLC1	10	STJ.hSPTLC1.g211923	TCACCACAGTTTTGTGGCT	TCACCACAGTTTTGTGGCTTGG	1	1	4	TATCTTGTGGAAAGGACGAAACACCGTCACCACAGTTTTGTGGCTGTTTTAGAGCTAGAAATAGCAAGTTAAAAT
10558	SPTLC1	10	STJ.hSPTLC1.g211924	TAGCATCTCTAAAGAAGTA	TAGCATCTCTAAAGAAGTATGG	1	1	4	TATCTTGTGGAAAGGACGAAACACCGTAGCATCTCTAAAGAAGTAGTTTTAGAGCTAGAAATAGCAAGTTAAAAT
10558	SPTLC1	10	STJ.hSPTLC1.g132622	AAAGAAGTCTGATTATCCAG	AAAGAAGTCTGATTATCCAGNGG	1	9	11	TATCTTGTGGAAAGGACGAAACACCGAAAGAAGTCTGATTATCCAGGTTTTAGAGCTAGAAATAGCAAGTTAAAAT
10558	SPTLC1	10	STJ.hSPTLC1.g190660	ACGATGTTGTAGTTGAGAGC	ACGATGTTGTAGTTGAGAGCNGG	6	10	11	TATCTTGTGGAAAGGACGAAACACCGACGATGTTGTAGTTGAGAGCGTTTTAGAGCTAGAAATAGCAAGTTAAAAT
3611	ILK	10	STJ.hILK.g30956	ACATTGTAGAGGGATCCATA	ACATTGTAGAGGGATCCATACGG	1	1	1	TATCTTGTGGAAAGGACGAAACACCGACATTGTAGAGGGATCCATAGTTTTAGAGCTAGAAATAGCAAGTTAAAAT
3611	ILK	10	STJ.hILK.g167013	CCCCTGAGAGAGCTTCTCCG	CCCCTGAGAGAGCTTCTCCGNGG	1	1	1	TATCTTGTGGAAAGGACGAAACACCGCCCCTGAGAGAGCTTCTCCGGTTTTAGAGCTAGAAATAGCAAGTTAAAAT
3611	ILK	10	STJ.hILK.g30957	CGGAGAACGACCTCAACCAG	CGGAGAACGACCTCAACCAGGGG	1	1	1	TATCTTGTGGAAAGGACGAAACACCGCGGAGAACGACCTCAACCAGGTTTTAGAGCTAGAAATAGCAAGTTAAAAT
3611	ILK	10	STJ.hILK.g108948	CGGATCAATGTAATGAACCG	CGGATCAATGTAATGAACCGNGG	1	1	1	TATCTTGTGGAAAGGACGAAACACCGCGGATCAATGTAATGAACCGGTTTTAGAGCTAGAAATAGCAAGTTAAAAT
3611	ILK	10	STJ.hILK.g167011	CTTCCTCAAAGGGACGATCA	CTTCCTCAAAGGGACGATCANGG	1	1	1	TATCTTGTGGAAAGGACGAAACACCGCTTCCTCAAAGGGACGATCAGTTTTAGAGCTAGAAATAGCAAGTTAAAAT
3611	ILK	10	STJ.hILK.g30958	GATCAATGTAATGAACCGTG	GATCAATGTAATGAACCGTGGGG	1	1	1	TATCTTGTGGAAAGGACGAAACACCGGATCAATGTAATGAACCGTGGTTTTAGAGCTAGAAATAGCAAGTTAAAAT
3611	ILK	10	STJ.hILK.g167012	GGAAGGGGACCACCCGCACT	GGAAGGGGACCACCCGCACTNGG	1	1	1	TATCTTGTGGAAAGGACGAAACACCGGGAAGGGGACCACCCGCACTGTTTTAGAGCTAGAAATAGCAAGTTAAAAT
3611	ILK	10	STJ.hILK.g108949	GGTCCAGCTATTGCAGTACA	GGTCCAGCTATTGCAGTACANGG	1	1	1	TATCTTGTGGAAAGGACGAAACACCGGGTCCAGCTATTGCAGTACAGTTTTAGAGCTAGAAATAGCAAGTTAAAAT
3611	ILK	10	STJ.hILK.g209506	TGGAATACGGTTGAGATTC	TGGAATACGGTTGAGATTCTGG	1	1	2	TATCTTGTGGAAAGGACGAAACACCGTGGAATACGGTTGAGATTCGTTTTAGAGCTAGAAATAGCAAGTTAAAAT
3611	ILK	10	STJ.hILK.g108950	GTGACTCACGGGGCCGAGTG	GTGACTCACGGGGCCGAGTGNGG	1	1	2	TATCTTGTGGAAAGGACGAAACACCGGTGACTCACGGGGCCGAGTGGTTTTAGAGCTAGAAATAGCAAGTTAAAAT
5058	PAK1	10	STJ.hPAK1.g178814	AATTGCAGCTGTGTGCCGTG	AATTGCAGCTGTGTGCCGTGNGG	1	1	1	TATCTTGTGGAAAGGACGAAACACCGAATTGCAGCTGTGTGCCGTGGTTTTAGAGCTAGAAATAGCAAGTTAAAAT
5058	PAK1	10	STJ.hPAK1.g201388	ATACACGGTTTGAGAAGAT	ATACACGGTTTGAGAAGATTGG	1	1	1	TATCTTGTGGAAAGGACGAAACACCGATACACGGTTTGAGAAGATGTTTTAGAGCTAGAAATAGCAAGTTAAAAT
5058	PAK1	10	STJ.hPAK1.g120766	GAAAAACCCGCAGGCTGTTC	GAAAAACCCGCAGGCTGTTCNGG	1	1	1	TATCTTGTGGAAAGGACGAAACACCGGAAAAACCCGCAGGCTGTTCGTTTTAGAGCTAGAAATAGCAAGTTAAAAT
5058	PAK1	10	STJ.hPAK1.g47844	GGGCGTGGAGCAATCACTGG	GGGCGTGGAGCAATCACTGGTGG	1	1	1	TATCTTGTGGAAAGGACGAAACACCGGGGCGTGGAGCAATCACTGGGTTTTAGAGCTAGAAATAGCAAGTTAAAAT
5058	PAK1	10	STJ.hPAK1.g120765	TATTCCTGCAGTTACCTCGT	TATTCCTGCAGTTACCTCGTNGG	1	1	1	TATCTTGTGGAAAGGACGAAACACCGTATTCCTGCAGTTACCTCGTGTTTTAGAGCTAGAAATAGCAAGTTAAAAT
5058	PAK1	10	STJ.hPAK1.g178816	TTACAATTCTTCTAATGCCT	TTACAATTCTTCTAATGCCTNGG	1	1	1	TATCTTGTGGAAAGGACGAAACACCGTTACAATTCTTCTAATGCCTGTTTTAGAGCTAGAAATAGCAAGTTAAAAT
5058	PAK1	10	STJ.hPAK1.g47845	TTCTGTCACCACATCTGTCA	TTCTGTCACCACATCTGTCAAGG	1	1	1	TATCTTGTGGAAAGGACGAAACACCGTTCTGTCACCACATCTGTCAGTTTTAGAGCTAGAAATAGCAAGTTAAAAT
5058	PAK1	10	STJ.hPAK1.g120767	CAGAAATACATGAGCTTTAC	CAGAAATACATGAGCTTTACNGG	1	1	2	TATCTTGTGGAAAGGACGAAACACCGCAGAAATACATGAGCTTTACGTTTTAGAGCTAGAAATAGCAAGTTAAAAT
5058	PAK1	10	STJ.hPAK1.g47843	GATGCTGGAACCCTAAACCA	GATGCTGGAACCCTAAACCATGG	1	1	2	TATCTTGTGGAAAGGACGAAACACCGGATGCTGGAACCCTAAACCAGTTTTAGAGCTAGAAATAGCAAGTTAAAAT
5058	PAK1	10	STJ.hPAK1.g178815	TGCTGTCACAGGGGAGTTTA	TGCTGTCACAGGGGAGTTTANGG	1	1	3	TATCTTGTGGAAAGGACGAAACACCGTGCTGTCACAGGGGAGTTTAGTTTTAGAGCTAGAAATAGCAAGTTAAAAT
5170	PDPK1	10	STJ.hPDPK1.g49042	CAAGTTTGGGAAAATCCTTG	CAAGTTTGGGAAAATCCTTGGGG	1	2	3	TATCTTGTGGAAAGGACGAAACACCGCAAGTTTGGGAAAATCCTTGGTTTTAGAGCTAGAAATAGCAAGTTAAAAT
5170	PDPK1	10	STJ.hPDPK1.g121660	AGGTAAGCGGTGAGCTTCGG	AGGTAAGCGGTGAGCTTCGGNGG	2	2	2	TATCTTGTGGAAAGGACGAAACACCGAGGTAAGCGGTGAGCTTCGGGTTTTAGAGCTAGAAATAGCAAGTTAAAAT
5170	PDPK1	10	STJ.hPDPK1.g121661	ATACTCACTCGCATATTCTC	ATACTCACTCGCATATTCTCNGG	2	2	2	TATCTTGTGGAAAGGACGAAACACCGATACTCACTCGCATATTCTCGTTTTAGAGCTAGAAATAGCAAGTTAAAAT
5170	PDPK1	10	STJ.hPDPK1.g179709	ATTTCAGAAGATCATTAAGT	ATTTCAGAAGATCATTAAGTNGG	2	2	2	TATCTTGTGGAAAGGACGAAACACCGATTTCAGAAGATCATTAAGTGTTTTAGAGCTAGAAATAGCAAGTTAAAAT
5170	PDPK1	10	STJ.hPDPK1.g179707	GGTTGTCCTGGCTCGAGAAC	GGTTGTCCTGGCTCGAGAACNGG	2	2	2	TATCTTGTGGAAAGGACGAAACACCGGGTTGTCCTGGCTCGAGAACGTTTTAGAGCTAGAAATAGCAAGTTAAAAT
5170	PDPK1	10	STJ.hPDPK1.g49044	GTTCTTCGAGTCCGTCACGT	GTTCTTCGAGTCCGTCACGTGGG	2	2	2	TATCTTGTGGAAAGGACGAAACACCGGTTCTTCGAGTCCGTCACGTGTTTTAGAGCTAGAAATAGCAAGTTAAAAT
5170	PDPK1	10	STJ.hPDPK1.g121659	TCGTCGTCTTCCGACATAGC	TCGTCGTCTTCCGACATAGCNGG	2	2	2	TATCTTGTGGAAAGGACGAAACACCGTCGTCGTCTTCCGACATAGCGTTTTAGAGCTAGAAATAGCAAGTTAAAAT
5170	PDPK1	10	STJ.hPDPK1.g49045	TCTGCTTTAGAGTACTTGCA	TCTGCTTTAGAGTACTTGCACGG	2	2	2	TATCTTGTGGAAAGGACGAAACACCGTCTGCTTTAGAGTACTTGCAGTTTTAGAGCTAGAAATAGCAAGTTAAAAT
5170	PDPK1	10	STJ.hPDPK1.g179708	TTACCAAAAGTTTCTCCACG	TTACCAAAAGTTTCTCCACGNGG	2	2	2	TATCTTGTGGAAAGGACGAAACACCGTTACCAAAAGTTTCTCCACGGTTTTAGAGCTAGAAATAGCAAGTTAAAAT
5170	PDPK1	10	STJ.hPDPK1.g49043	CCCGCTCTCTGGTTACATAG	CCCGCTCTCTGGTTACATAGGGG	2	2	3	TATCTTGTGGAAAGGACGAAACACCGCCCGCTCTCTGGTTACATAGGTTTTAGAGCTAGAAATAGCAAGTTAAAAT
5578	PRKCA	10	STJ.hPRKCA.g182309	AAGTTCAAAATCCACACTTA	AAGTTCAAAATCCACACTTANGG	1	1	1	TATCTTGTGGAAAGGACGAAACACCGAAGTTCAAAATCCACACTTAGTTTTAGAGCTAGAAATAGCAAGTTAAAAT
5578	PRKCA	10	STJ.hPRKCA.g52495	AGGTGGGGCTTCCGTAAGTG	AGGTGGGGCTTCCGTAAGTGTGG	1	1	1	TATCTTGTGGAAAGGACGAAACACCGAGGTGGGGCTTCCGTAAGTGGTTTTAGAGCTAGAAATAGCAAGTTAAAAT
5578	PRKCA	10	STJ.hPRKCA.g52497	GCTCCACACTAAATCCGCAG	GCTCCACACTAAATCCGCAGTGG	1	1	1	TATCTTGTGGAAAGGACGAAACACCGGCTCCACACTAAATCCGCAGGTTTTAGAGCTAGAAATAGCAAGTTAAAAT
5578	PRKCA	10	STJ.hPRKCA.g124261	GGACTACTTACATCAGTGTC	GGACTACTTACATCAGTGTCNGG	1	1	1	TATCTTGTGGAAAGGACGAAACACCGGGACTACTTACATCAGTGTCGTTTTAGAGCTAGAAATAGCAAGTTAAAAT
5578	PRKCA	10	STJ.hPRKCA.g52494	AGGAAGGAAACATGGAACTC	AGGAAGGAAACATGGAACTCAGG	1	1	2	TATCTTGTGGAAAGGACGAAACACCGAGGAAGGAAACATGGAACTCGTTTTAGAGCTAGAAATAGCAAGTTAAAAT
5578	PRKCA	10	STJ.hPRKCA.g52496	CCTTGACCGAGTGAAACTCA	CCTTGACCGAGTGAAACTCACGG	1	1	2	TATCTTGTGGAAAGGACGAAACACCGCCTTGACCGAGTGAAACTCAGTTTTAGAGCTAGAAATAGCAAGTTAAAAT
5578	PRKCA	10	STJ.hPRKCA.g124262	CTCTATGGACTTATCCATCA	CTCTATGGACTTATCCATCANGG	1	1	2	TATCTTGTGGAAAGGACGAAACACCGCTCTATGGACTTATCCATCAGTTTTAGAGCTAGAAATAGCAAGTTAAAAT
5578	PRKCA	10	STJ.hPRKCA.g211835	GAAGCGCGCGATGAATTTG	GAAGCGCGCGATGAATTTGTGG	1	1	2	TATCTTGTGGAAAGGACGAAACACCGGAAGCGCGCGATGAATTTGGTTTTAGAGCTAGAAATAGCAAGTTAAAAT
5578	PRKCA	10	STJ.hPRKCA.g182307	TTCAGGGGGTTTGGGAAACA	TTCAGGGGGTTTGGGAAACANGG	1	1	2	TATCTTGTGGAAAGGACGAAACACCGTTCAGGGGGTTTGGGAAACAGTTTTAGAGCTAGAAATAGCAAGTTAAAAT
5578	PRKCA	10	STJ.hPRKCA.g124263	TTTGAACTTGTGCTTGCTCC	TTTGAACTTGTGCTTGCTCCNGG	1	1	3	TATCTTGTGGAAAGGACGAAACACCGTTTGAACTTGTGCTTGCTCCGTTTTAGAGCTAGAAATAGCAAGTTAAAAT
132160	PPM1M	10	STJ.hPPM1M.g229158	CACCCGACTGGAGTTCCCT	CACCCGACTGGAGTTCCCTCGG	1	1	1	TATCTTGTGGAAAGGACGAAACACCGCACCCGACTGGAGTTCCCTGTTTTAGAGCTAGAAATAGCAAGTTAAAAT
132160	PPM1M	10	STJ.hPPM1M.g51787	CCAGCCCCGTGCCCTACCGA	CCAGCCCCGTGCCCTACCGACGG	1	1	1	TATCTTGTGGAAAGGACGAAACACCGCCAGCCCCGTGCCCTACCGAGTTTTAGAGCTAGAAATAGCAAGTTAAAAT
132160	PPM1M	10	STJ.hPPM1M.g181767	CGGCTGAAGGGGGATGACTT	CGGCTGAAGGGGGATGACTTNGG	1	1	1	TATCTTGTGGAAAGGACGAAACACCGCGGCTGAAGGGGGATGACTTGTTTTAGAGCTAGAAATAGCAAGTTAAAAT
132160	PPM1M	10	STJ.hPPM1M.g123721	TCACCCGACTGGAGTTCCCT	TCACCCGACTGGAGTTCCCTNGG	1	1	1	TATCTTGTGGAAAGGACGAAACACCGTCACCCGACTGGAGTTCCCTGTTTTAGAGCTAGAAATAGCAAGTTAAAAT
132160	PPM1M	10	STJ.hPPM1M.g51789	GTAGCGTGCGTCCTCGTGCG	GTAGCGTGCGTCCTCGTGCGGGG	1	1	1	TATCTTGTGGAAAGGACGAAACACCGGTAGCGTGCGTCCTCGTGCGGTTTTAGAGCTAGAAATAGCAAGTTAAAAT
132160	PPM1M	10	STJ.hPPM1M.g123722	TTCCCTCAGGCTCGGTTACT	TTCCCTCAGGCTCGGTTACTNGG	1	1	2	TATCTTGTGGAAAGGACGAAACACCGTTCCCTCAGGCTCGGTTACTGTTTTAGAGCTAGAAATAGCAAGTTAAAAT
132160	PPM1M	10	STJ.hPPM1M.g123723	TGGTAGGAGCTACAAACGTG	TGGTAGGAGCTACAAACGTGNGG	1	1	2	TATCTTGTGGAAAGGACGAAACACCGTGGTAGGAGCTACAAACGTGGTTTTAGAGCTAGAAATAGCAAGTTAAAAT
132160	PPM1M	10	STJ.hPPM1M.g51788	GGGGTGAACTCGAAGCTCAG	GGGGTGAACTCGAAGCTCAGTGG	1	1	2	TATCTTGTGGAAAGGACGAAACACCGGGGGTGAACTCGAAGCTCAGGTTTTAGAGCTAGAAATAGCAAGTTAAAAT
132160	PPM1M	10	STJ.hPPM1M.g181769	CTCATCTCTCCGCACCAAGA	CTCATCTCTCCGCACCAAGANGG	1	1	2	TATCTTGTGGAAAGGACGAAACACCGCTCATCTCTCCGCACCAAGAGTTTTAGAGCTAGAAATAGCAAGTTAAAAT
132160	PPM1M	10	STJ.hPPM1M.g181768	CTCAAGTACCCACTGATCCA	CTCAAGTACCCACTGATCCANGG	1	1	2	TATCTTGTGGAAAGGACGAAACACCGCTCAAGTACCCACTGATCCAGTTTTAGAGCTAGAAATAGCAAGTTAAAAT
9647	PPM1F	10	STJ.hPPM1F.g230109	AAAGTAGGCGCGGTTCACA	AAAGTAGGCGCGGTTCACAGGG	1	1	1	TATCTTGTGGAAAGGACGAAACACCGAAAGTAGGCGCGGTTCACAGTTTTAGAGCTAGAAATAGCAAGTTAAAAT
9647	PPM1F	10	STJ.hPPM1F.g181751	CCCCGAGCCAGGCGACGTGC	CCCCGAGCCAGGCGACGTGCNGG	1	1	1	TATCTTGTGGAAAGGACGAAACACCGCCCCGAGCCAGGCGACGTGCGTTTTAGAGCTAGAAATAGCAAGTTAAAAT
9647	PPM1F	10	STJ.hPPM1F.g123703	CTCGCCGCAAGATGGAGGAC	CTCGCCGCAAGATGGAGGACNGG	1	1	1	TATCTTGTGGAAAGGACGAAACACCGCTCGCCGCAAGATGGAGGACGTTTTAGAGCTAGAAATAGCAAGTTAAAAT
9647	PPM1F	10	STJ.hPPM1F.g181750	GATCCCCTTACCTGCCGTTC	GATCCCCTTACCTGCCGTTCNGG	1	1	1	TATCTTGTGGAAAGGACGAAACACCGGATCCCCTTACCTGCCGTTCGTTTTAGAGCTAGAAATAGCAAGTTAAAAT
9647	PPM1F	10	STJ.hPPM1F.g123705	GCACCGACCAGATGTTTCTC	GCACCGACCAGATGTTTCTCNGG	1	1	1	TATCTTGTGGAAAGGACGAAACACCGGCACCGACCAGATGTTTCTCGTTTTAGAGCTAGAAATAGCAAGTTAAAAT
9647	PPM1F	10	STJ.hPPM1F.g51765	GGCGAGTGTTCCGGATGGCG	GGCGAGTGTTCCGGATGGCGTGG	1	1	1	TATCTTGTGGAAAGGACGAAACACCGGGCGAGTGTTCCGGATGGCGGTTTTAGAGCTAGAAATAGCAAGTTAAAAT
9647	PPM1F	10	STJ.hPPM1F.g181749	AGACAGACCTTTCCGAATTC	AGACAGACCTTTCCGAATTCNGG	1	1	2	TATCTTGTGGAAAGGACGAAACACCGAGACAGACCTTTCCGAATTCGTTTTAGAGCTAGAAATAGCAAGTTAAAAT
9647	PPM1F	10	STJ.hPPM1F.g51764	GCAACTTCCTGAATTCGGAA	GCAACTTCCTGAATTCGGAAAGG	1	1	2	TATCTTGTGGAAAGGACGAAACACCGGCAACTTCCTGAATTCGGAAGTTTTAGAGCTAGAAATAGCAAGTTAAAAT
9647	PPM1F	10	STJ.hPPM1F.g123704	TGGTCTCCATCCACGCCATC	TGGTCTCCATCCACGCCATCNGG	1	1	2	TATCTTGTGGAAAGGACGAAACACCGTGGTCTCCATCCACGCCATCGTTTTAGAGCTAGAAATAGCAAGTTAAAAT
9647	PPM1F	10	STJ.hPPM1F.g51762	ACAGAACTCACAGGTCACAG	ACAGAACTCACAGGTCACAGGGG	1	1	3	TATCTTGTGGAAAGGACGAAACACCGACAGAACTCACAGGTCACAGGTTTTAGAGCTAGAAATAGCAAGTTAAAAT
5515	PPP2CA	10	STJ.hPPP2CA.g123863	TACAGCTCACCTTCTCGCAG	TACAGCTCACCTTCTCGCAGNGG	1	1	1	TATCTTGTGGAAAGGACGAAACACCGTACAGCTCACCTTCTCGCAGGTTTTAGAGCTAGAAATAGCAAGTTAAAAT
5515	PPP2CA	10	STJ.hPPP2CA.g51975	AACGCATCACCATTCTTCGA	AACGCATCACCATTCTTCGAGGG	1	1	1	TATCTTGTGGAAAGGACGAAACACCGAACGCATCACCATTCTTCGAGTTTTAGAGCTAGAAATAGCAAGTTAAAAT
5515	PPP2CA	10	STJ.hPPP2CA.g181908	TACACTGCTTGTAGCTCTTA	TACACTGCTTGTAGCTCTTANGG	1	1	1	TATCTTGTGGAAAGGACGAAACACCGTACACTGCTTGTAGCTCTTAGTTTTAGAGCTAGAAATAGCAAGTTAAAAT
5515	PPP2CA	10	STJ.hPPP2CA.g123862	ACATCGAACCTCTTGCACGT	ACATCGAACCTCTTGCACGTNGG	1	1	1	TATCTTGTGGAAAGGACGAAACACCGACATCGAACCTCTTGCACGTGTTTTAGAGCTAGAAATAGCAAGTTAAAAT
5515	PPP2CA	10	STJ.hPPP2CA.g181910	CAAGCAGCTGTCCGAGTCCC	CAAGCAGCTGTCCGAGTCCCNGG	1	1	1	TATCTTGTGGAAAGGACGAAACACCGCAAGCAGCTGTCCGAGTCCCGTTTTAGAGCTAGAAATAGCAAGTTAAAAT
5515	PPP2CA	10	STJ.hPPP2CA.g123864	GGTATATCTCCTCGAGGAGC	GGTATATCTCCTCGAGGAGCNGG	1	1	1	TATCTTGTGGAAAGGACGAAACACCGGGTATATCTCCTCGAGGAGCGTTTTAGAGCTAGAAATAGCAAGTTAAAAT
5515	PPP2CA	10	STJ.hPPP2CA.g51977	CTCGCCATCTATAGATACAC	CTCGCCATCTATAGATACACTGG	1	1	1	TATCTTGTGGAAAGGACGAAACACCGCTCGCCATCTATAGATACACGTTTTAGAGCTAGAAATAGCAAGTTAAAAT
5515	PPP2CA	10	STJ.hPPP2CA.g234421	CACGTTGGATTCTTTTGTC	CACGTTGGATTCTTTTGTCAGG	1	1	2	TATCTTGTGGAAAGGACGAAACACCGCACGTTGGATTCTTTTGTCGTTTTAGAGCTAGAAATAGCAAGTTAAAAT
5515	PPP2CA	10	STJ.hPPP2CA.g51974	AAAAGAATCCAACGTGCAAG	AAAAGAATCCAACGTGCAAGAGG	1	1	2	TATCTTGTGGAAAGGACGAAACACCGAAAAGAATCCAACGTGCAAGGTTTTAGAGCTAGAAATAGCAAGTTAAAAT
5515	PPP2CA	10	STJ.hPPP2CA.g51976	AATAAAAGTCATACCTCATG	AATAAAAGTCATACCTCATGGGG	1	1	4	TATCTTGTGGAAAGGACGAAACACCGAATAAAAGTCATACCTCATGGTTTTAGAGCTAGAAATAGCAAGTTAAAAT
25	ABL1	10	STJ.hABL1.g143125	AGAGATCAAACACCCTAACC	AGAGATCAAACACCCTAACCNGG	1	1	1	TATCTTGTGGAAAGGACGAAACACCGAGAGATCAAACACCCTAACCGTTTTAGAGCTAGAAATAGCAAGTTAAAAT
25	ABL1	10	STJ.hABL1.g77743	CCTCGTACACCTCCCCGTAC	CCTCGTACACCTCCCCGTACNGG	1	1	1	TATCTTGTGGAAAGGACGAAACACCGCCTCGTACACCTCCCCGTACGTTTTAGAGCTAGAAATAGCAAGTTAAAAT
25	ABL1	10	STJ.hABL1.g401	CTTAGGCTATAATCACAATG	CTTAGGCTATAATCACAATGGGG	1	1	1	TATCTTGTGGAAAGGACGAAACACCGCTTAGGCTATAATCACAATGGTTTTAGAGCTAGAAATAGCAAGTTAAAAT
25	ABL1	10	STJ.hABL1.g402	GGTTCATCATCATTCAACGG	GGTTCATCATCATTCAACGGTGG	1	1	1	TATCTTGTGGAAAGGACGAAACACCGGGTTCATCATCATTCAACGGGTTTTAGAGCTAGAAATAGCAAGTTAAAAT
25	ABL1	10	STJ.hABL1.g403	TCAGTGATGATATAGAACGG	TCAGTGATGATATAGAACGGGGG	1	1	1	TATCTTGTGGAAAGGACGAAACACCGTCAGTGATGATATAGAACGGGTTTTAGAGCTAGAAATAGCAAGTTAAAAT
25	ABL1	10	STJ.hABL1.g77742	TGTCCCCCAACTACGACAAG	TGTCCCCCAACTACGACAAGNGG	1	1	1	TATCTTGTGGAAAGGACGAAACACCGTGTCCCCCAACTACGACAAGGTTTTAGAGCTAGAAATAGCAAGTTAAAAT
25	ABL1	10	STJ.hABL1.g404	TTGCTCCCTCGAAAAGAGCG	TTGCTCCCTCGAAAAGAGCGAGG	1	1	1	TATCTTGTGGAAAGGACGAAACACCGTTGCTCCCTCGAAAAGAGCGGTTTTAGAGCTAGAAATAGCAAGTTAAAAT
25	ABL1	10	STJ.hABL1.g143127	ACTCACCAAGGAGCTGCACC	ACTCACCAAGGAGCTGCACCNGG	1	1	2	TATCTTGTGGAAAGGACGAAACACCGACTCACCAAGGAGCTGCACCGTTTTAGAGCTAGAAATAGCAAGTTAAAAT
25	ABL1	10	STJ.hABL1.g77744	CCGGCAGGAGGTGAACGCCG	CCGGCAGGAGGTGAACGCCGNGG	1	1	2	TATCTTGTGGAAAGGACGAAACACCGCCGGCAGGAGGTGAACGCCGGTTTTAGAGCTAGAAATAGCAAGTTAAAAT
25	ABL1	10	STJ.hABL1.g233250	GTGATTATAGCCTAAGACC	GTGATTATAGCCTAAGACCCGG	1	1	2	TATCTTGTGGAAAGGACGAAACACCGGTGATTATAGCCTAAGACCGTTTTAGAGCTAGAAATAGCAAGTTAAAAT
1445	CSK	10	STJ.hCSK.g15186	CGCACAGCGTGTAGTCTCCG	CGCACAGCGTGTAGTCTCCGGGG	1	1	1	TATCTTGTGGAAAGGACGAAACACCGCGCACAGCGTGTAGTCTCCGGTTTTAGAGCTAGAAATAGCAAGTTAAAAT
1445	CSK	10	STJ.hCSK.g154172	CGGCTGGGCCCTGAACATGA	CGGCTGGGCCCTGAACATGANGG	1	1	1	TATCTTGTGGAAAGGACGAAACACCGCGGCTGGGCCCTGAACATGAGTTTTAGAGCTAGAAATAGCAAGTTAAAAT
1445	CSK	10	STJ.hCSK.g88800	GCAACTGCGGCATAGCAACC	GCAACTGCGGCATAGCAACCNGG	1	1	1	TATCTTGTGGAAAGGACGAAACACCGGCAACTGCGGCATAGCAACCGTTTTAGAGCTAGAAATAGCAAGTTAAAAT
1445	CSK	10	STJ.hCSK.g88802	GCAGCTCCTGGGCGTGATCG	GCAGCTCCTGGGCGTGATCGNGG	1	1	1	TATCTTGTGGAAAGGACGAAACACCGGCAGCTCCTGGGCGTGATCGGTTTTAGAGCTAGAAATAGCAAGTTAAAAT
1445	CSK	10	STJ.hCSK.g88801	TCCGAACTCCCCCTTCCCGA	TCCGAACTCCCCCTTCCCGANGG	1	1	1	TATCTTGTGGAAAGGACGAAACACCGTCCGAACTCCCCCTTCCCGAGTTTTAGAGCTAGAAATAGCAAGTTAAAAT
1445	CSK	10	STJ.hCSK.g15188	TGATGCTGGGCGATTACCGA	TGATGCTGGGCGATTACCGAGGG	1	1	1	TATCTTGTGGAAAGGACGAAACACCGTGATGCTGGGCGATTACCGAGTTTTAGAGCTAGAAATAGCAAGTTAAAAT
1445	CSK	10	STJ.hCSK.g15185	CATTAAACCAAAGGTCATGG	CATTAAACCAAAGGTCATGGAGG	1	1	2	TATCTTGTGGAAAGGACGAAACACCGCATTAAACCAAAGGTCATGGGTTTTAGAGCTAGAAATAGCAAGTTAAAAT
1445	CSK	10	STJ.hCSK.g207687	GTTCCACGGCAAGATCACA	GTTCCACGGCAAGATCACACGG	1	1	2	TATCTTGTGGAAAGGACGAAACACCGGTTCCACGGCAAGATCACAGTTTTAGAGCTAGAAATAGCAAGTTAAAAT
1445	CSK	10	STJ.hCSK.g154173	TCTCCTCCACGATCACGCCC	TCTCCTCCACGATCACGCCCNGG	1	1	2	TATCTTGTGGAAAGGACGAAACACCGTCTCCTCCACGATCACGCCCGTTTTAGAGCTAGAAATAGCAAGTTAAAAT
1445	CSK	10	STJ.hCSK.g15187	TCTTGCCGTGGAACCAACTG	TCTTGCCGTGGAACCAACTGGGG	1	1	2	TATCTTGTGGAAAGGACGAAACACCGTCTTGCCGTGGAACCAACTGGTTTTAGAGCTAGAAATAGCAAGTTAAAAT
5747	PTK2	10	STJ.hPTK2.g125107	AATCAGTTACCTAACGGACA	AATCAGTTACCTAACGGACANGG	1	1	1	TATCTTGTGGAAAGGACGAAACACCGAATCAGTTACCTAACGGACAGTTTTAGAGCTAGAAATAGCAAGTTAAAAT
5747	PTK2	10	STJ.hPTK2.g183154	GTATTCAAACAGTGAAGACA	GTATTCAAACAGTGAAGACANGG	1	1	1	TATCTTGTGGAAAGGACGAAACACCGGTATTCAAACAGTGAAGACAGTTTTAGAGCTAGAAATAGCAAGTTAAAAT
5747	PTK2	10	STJ.hPTK2.g183153	TCCAGTCTACAGATTTGATA	TCCAGTCTACAGATTTGATANGG	1	1	1	TATCTTGTGGAAAGGACGAAACACCGTCCAGTCTACAGATTTGATAGTTTTAGAGCTAGAAATAGCAAGTTAAAAT
5747	PTK2	10	STJ.hPTK2.g53673	TCTGATGATAAATGACTGCG	TCTGATGATAAATGACTGCGAGG	1	1	1	TATCTTGTGGAAAGGACGAAACACCGTCTGATGATAAATGACTGCGGTTTTAGAGCTAGAAATAGCAAGTTAAAAT
5747	PTK2	10	STJ.hPTK2.g53670	ACTTAAAGCTCAGCTCAGGT	ACTTAAAGCTCAGCTCAGGTAGG	1	1	2	TATCTTGTGGAAAGGACGAAACACCGACTTAAAGCTCAGCTCAGGTGTTTTAGAGCTAGAAATAGCAAGTTAAAAT
5747	PTK2	10	STJ.hPTK2.g183155	ATGCTACAACTAAAAATAGC	ATGCTACAACTAAAAATAGCNGG	1	1	2	TATCTTGTGGAAAGGACGAAACACCGATGCTACAACTAAAAATAGCGTTTTAGAGCTAGAAATAGCAAGTTAAAAT
5747	PTK2	10	STJ.hPTK2.g53672	ATGTGGGAGATACTGATGCA	ATGTGGGAGATACTGATGCATGG	1	1	2	TATCTTGTGGAAAGGACGAAACACCGATGTGGGAGATACTGATGCAGTTTTAGAGCTAGAAATAGCAAGTTAAAAT
5747	PTK2	10	STJ.hPTK2.g125108	CATTGCAGCCCTTGTCCGTT	CATTGCAGCCCTTGTCCGTTNGG	1	1	2	TATCTTGTGGAAAGGACGAAACACCGCATTGCAGCCCTTGTCCGTTGTTTTAGAGCTAGAAATAGCAAGTTAAAAT
5747	PTK2	10	STJ.hPTK2.g200983	CACAGGCTGATATATATGT	CACAGGCTGATATATATGTTGG	1	1	3	TATCTTGTGGAAAGGACGAAACACCGCACAGGCTGATATATATGTGTTTTAGAGCTAGAAATAGCAAGTTAAAAT
5747	PTK2	10	STJ.hPTK2.g125109	TCCTTATCAAATCTGTAGAC	TCCTTATCAAATCTGTAGACNGG	1	1	3	TATCTTGTGGAAAGGACGAAACACCGTCCTTATCAAATCTGTAGACGTTTTAGAGCTAGAAATAGCAAGTTAAAAT
2185	PTK2B	10	STJ.hPTK2B.g53674	ATGAGGGTATAAAGGACCGG	ATGAGGGTATAAAGGACCGGTGG	1	1	1	TATCTTGTGGAAAGGACGAAACACCGATGAGGGTATAAAGGACCGGGTTTTAGAGCTAGAAATAGCAAGTTAAAAT
2185	PTK2B	10	STJ.hPTK2B.g125110	GATCGGGCCCAACATCCGGT	GATCGGGCCCAACATCCGGTNGG	1	1	1	TATCTTGTGGAAAGGACGAAACACCGGATCGGGCCCAACATCCGGTGTTTTAGAGCTAGAAATAGCAAGTTAAAAT
2185	PTK2B	10	STJ.hPTK2B.g125112	GCCCATAGCACTCAGCCAAC	GCCCATAGCACTCAGCCAACNGG	1	1	1	TATCTTGTGGAAAGGACGAAACACCGGCCCATAGCACTCAGCCAACGTTTTAGAGCTAGAAATAGCAAGTTAAAAT
2185	PTK2B	10	STJ.hPTK2B.g53676	GGTCCTGAATCGTATTCTTG	GGTCCTGAATCGTATTCTTGGGG	1	1	1	TATCTTGTGGAAAGGACGAAACACCGGGTCCTGAATCGTATTCTTGGTTTTAGAGCTAGAAATAGCAAGTTAAAAT
2185	PTK2B	10	STJ.hPTK2B.g125111	TTACTCTAGGAGCTCGAAGT	TTACTCTAGGAGCTCGAAGTNGG	1	1	1	TATCTTGTGGAAAGGACGAAACACCGTTACTCTAGGAGCTCGAAGTGTTTTAGAGCTAGAAATAGCAAGTTAAAAT
2185	PTK2B	10	STJ.hPTK2B.g53677	TTGGTAAAAATAGAGCAGCG	TTGGTAAAAATAGAGCAGCGTGG	1	1	1	TATCTTGTGGAAAGGACGAAACACCGTTGGTAAAAATAGAGCAGCGGTTTTAGAGCTAGAAATAGCAAGTTAAAAT
2185	PTK2B	10	STJ.hPTK2B.g183157	TTTCTCCAGGCGGTTCTTCA	TTTCTCCAGGCGGTTCTTCANGG	1	1	1	TATCTTGTGGAAAGGACGAAACACCGTTTCTCCAGGCGGTTCTTCAGTTTTAGAGCTAGAAATAGCAAGTTAAAAT
2185	PTK2B	10	STJ.hPTK2B.g183158	AGGCTCTCCATGAAGTCTTC	AGGCTCTCCATGAAGTCTTCNGG	1	1	2	TATCTTGTGGAAAGGACGAAACACCGAGGCTCTCCATGAAGTCTTCGTTTTAGAGCTAGAAATAGCAAGTTAAAAT
2185	PTK2B	10	STJ.hPTK2B.g53675	GCAGTACGCCTCGCTCAGGG	GCAGTACGCCTCGCTCAGGGAGG	1	1	2	TATCTTGTGGAAAGGACGAAACACCGGCAGTACGCCTCGCTCAGGGGTTTTAGAGCTAGAAATAGCAAGTTAAAAT
2185	PTK2B	10	STJ.hPTK2B.g205783	TCTTGTCAAGTGCATTGTG	TCTTGTCAAGTGCATTGTGGGG	1	1	5	TATCTTGTGGAAAGGACGAAACACCGTCTTGTCAAGTGCATTGTGGTTTTAGAGCTAGAAATAGCAAGTTAAAAT
6714	SRC	10	STJ.hSRC.g190696	CTCAATGCAGAGAACCCGAG	CTCAATGCAGAGAACCCGAGNGG	1	1	1	TATCTTGTGGAAAGGACGAAACACCGCTCAATGCAGAGAACCCGAGGTTTTAGAGCTAGAAATAGCAAGTTAAAAT
6714	SRC	10	STJ.hSRC.g132658	CTCACGTGTTGTTGACAATC	CTCACGTGTTGTTGACAATCNGG	1	1	1	TATCTTGTGGAAAGGACGAAACACCGCTCACGTGTTGTTGACAATCGTTTTAGAGCTAGAAATAGCAAGTTAAAAT
6714	SRC	10	STJ.hSRC.g190694	GCTCGCCTTTCTTGAAGGAC	GCTCGCCTTTCTTGAAGGACNGG	1	1	1	TATCTTGTGGAAAGGACGAAACACCGGCTCGCCTTTCTTGAAGGACGTTTTAGAGCTAGAAATAGCAAGTTAAAAT
6714	SRC	10	STJ.hSRC.g132657	GTCTGACTTCGACAACGCCA	GTCTGACTTCGACAACGCCANGG	1	1	1	TATCTTGTGGAAAGGACGAAACACCGGTCTGACTTCGACAACGCCAGTTTTAGAGCTAGAAATAGCAAGTTAAAAT
6714	SRC	10	STJ.hSRC.g63774	TCAATGCAGAGAACCCGAGA	TCAATGCAGAGAACCCGAGAGGG	1	1	1	TATCTTGTGGAAAGGACGAAACACCGTCAATGCAGAGAACCCGAGAGTTTTAGAGCTAGAAATAGCAAGTTAAAAT
6714	SRC	10	STJ.hSRC.g63772	GACCTGGAACGGTACCACCA	GACCTGGAACGGTACCACCAGGG	1	1	2	TATCTTGTGGAAAGGACGAAACACCGGACCTGGAACGGTACCACCAGTTTTAGAGCTAGAAATAGCAAGTTAAAAT
6714	SRC	10	STJ.hSRC.g190695	GCACTACAAGATCCGCAAGC	GCACTACAAGATCCGCAAGCNGG	1	1	2	TATCTTGTGGAAAGGACGAAACACCGGCACTACAAGATCCGCAAGCGTTTTAGAGCTAGAAATAGCAAGTTAAAAT
6714	SRC	10	STJ.hSRC.g63773	GTCACGGAGTACATGAGCAA	GTCACGGAGTACATGAGCAAGGG	1	1	2	TATCTTGTGGAAAGGACGAAACACCGGTCACGGAGTACATGAGCAAGTTTTAGAGCTAGAAATAGCAAGTTAAAAT
6714	SRC	10	STJ.hSRC.g132656	TAACCGCTCTGACTCCCGTC	TAACCGCTCTGACTCCCGTCNGG	1	1	2	TATCTTGTGGAAAGGACGAAACACCGTAACCGCTCTGACTCCCGTCGTTTTAGAGCTAGAAATAGCAAGTTAAAAT
6714	SRC	10	STJ.hSRC.g214760	TCATAGAGGGCCACAAAGG	TCATAGAGGGCCACAAAGGTGG	1	1	2	TATCTTGTGGAAAGGACGAAACACCGTCATAGAGGGCCACAAAGGGTTTTAGAGCTAGAAATAGCAAGTTAAAAT
79834	PEAK1	10	STJ.hPEAK1.g49142	ATGACGAGCCAACTTATGCT	ATGACGAGCCAACTTATGCTCGG	1	1	1	TATCTTGTGGAAAGGACGAAACACCGATGACGAGCCAACTTATGCTGTTTTAGAGCTAGAAATAGCAAGTTAAAAT
79834	PEAK1	10	STJ.hPEAK1.g179782	CCTATGATATCGACCCCAAC	CCTATGATATCGACCCCAACNGG	1	1	1	TATCTTGTGGAAAGGACGAAACACCGCCTATGATATCGACCCCAACGTTTTAGAGCTAGAAATAGCAAGTTAAAAT
79834	PEAK1	10	STJ.hPEAK1.g179783	CGGGATCCAAGAACTGTTGT	CGGGATCCAAGAACTGTTGTNGG	1	1	1	TATCTTGTGGAAAGGACGAAACACCGCGGGATCCAAGAACTGTTGTGTTTTAGAGCTAGAAATAGCAAGTTAAAAT
79834	PEAK1	10	STJ.hPEAK1.g49145	GTGCAAGCCATATACTGTCG	GTGCAAGCCATATACTGTCGTGG	1	1	1	TATCTTGTGGAAAGGACGAAACACCGGTGCAAGCCATATACTGTCGGTTTTAGAGCTAGAAATAGCAAGTTAAAAT
79834	PEAK1	10	STJ.hPEAK1.g121735	GTGGACGATGCCATCGCCTT	GTGGACGATGCCATCGCCTTNGG	1	1	1	TATCTTGTGGAAAGGACGAAACACCGGTGGACGATGCCATCGCCTTGTTTTAGAGCTAGAAATAGCAAGTTAAAAT
79834	PEAK1	10	STJ.hPEAK1.g179784	TAGGGCAGGCGGTGAAAGTC	TAGGGCAGGCGGTGAAAGTCNGG	1	1	1	TATCTTGTGGAAAGGACGAAACACCGTAGGGCAGGCGGTGAAAGTCGTTTTAGAGCTAGAAATAGCAAGTTAAAAT
79834	PEAK1	10	STJ.hPEAK1.g121736	TTAAAAGCTTCTTCCGCCGT	TTAAAAGCTTCTTCCGCCGTNGG	1	1	1	TATCTTGTGGAAAGGACGAAACACCGTTAAAAGCTTCTTCCGCCGTGTTTTAGAGCTAGAAATAGCAAGTTAAAAT
79834	PEAK1	10	STJ.hPEAK1.g49144	GCGCCATCACTGGTTCACAG	GCGCCATCACTGGTTCACAGAGG	1	1	2	TATCTTGTGGAAAGGACGAAACACCGGCGCCATCACTGGTTCACAGGTTTTAGAGCTAGAAATAGCAAGTTAAAAT
79834	PEAK1	10	STJ.hPEAK1.g49143	GAAGTGATTAGTAATGAAGG	GAAGTGATTAGTAATGAAGGGGG	1	1	6	TATCTTGTGGAAAGGACGAAACACCGGAAGTGATTAGTAATGAAGGGTTTTAGAGCTAGAAATAGCAAGTTAAAAT
5792	PTPRF	10	STJ.hPTPRF.g53813	TCGCACATACAGGTTCGCAG	TCGCACATACAGGTTCGCAGGGG	1	1	1	TATCTTGTGGAAAGGACGAAACACCGTCGCACATACAGGTTCGCAGGTTTTAGAGCTAGAAATAGCAAGTTAAAAT
5792	PTPRF	10	STJ.hPTPRF.g125231	TCCTTCGTGTGCCAAGCTAC	TCCTTCGTGTGCCAAGCTACNGG	1	1	1	TATCTTGTGGAAAGGACGAAACACCGTCCTTCGTGTGCCAAGCTACGTTTTAGAGCTAGAAATAGCAAGTTAAAAT
5792	PTPRF	10	STJ.hPTPRF.g183275	TCCTGTAGCTTGGCACACGA	TCCTGTAGCTTGGCACACGANGG	1	1	1	TATCTTGTGGAAAGGACGAAACACCGTCCTGTAGCTTGGCACACGAGTTTTAGAGCTAGAAATAGCAAGTTAAAAT
5792	PTPRF	10	STJ.hPTPRF.g125230	TCATCTCGCTGCACCCGCAA	TCATCTCGCTGCACCCGCAANGG	1	1	1	TATCTTGTGGAAAGGACGAAACACCGTCATCTCGCTGCACCCGCAAGTTTTAGAGCTAGAAATAGCAAGTTAAAAT
5792	PTPRF	10	STJ.hPTPRF.g125232	GTGTACAGCTACTAACAGCC	GTGTACAGCTACTAACAGCCNGG	1	1	1	TATCTTGTGGAAAGGACGAAACACCGGTGTACAGCTACTAACAGCCGTTTTAGAGCTAGAAATAGCAAGTTAAAAT
5792	PTPRF	10	STJ.hPTPRF.g183276	GTAGACCCTGCCACGAGCAA	GTAGACCCTGCCACGAGCAANGG	1	1	1	TATCTTGTGGAAAGGACGAAACACCGGTAGACCCTGCCACGAGCAAGTTTTAGAGCTAGAAATAGCAAGTTAAAAT
5792	PTPRF	10	STJ.hPTPRF.g53812	GGGGACAAGAAGAACTACCG	GGGGACAAGAAGAACTACCGGGG	1	1	1	TATCTTGTGGAAAGGACGAAACACCGGGGGACAAGAAGAACTACCGGTTTTAGAGCTAGAAATAGCAAGTTAAAAT
5792	PTPRF	10	STJ.hPTPRF.g53811	CAACACCATAGATTTCGGCA	CAACACCATAGATTTCGGCAAGG	1	1	1	TATCTTGTGGAAAGGACGAAACACCGCAACACCATAGATTTCGGCAGTTTTAGAGCTAGAAATAGCAAGTTAAAAT
5792	PTPRF	10	STJ.hPTPRF.g53810	AGTCCGGAGTATAGTAGACG	AGTCCGGAGTATAGTAGACGCGG	1	1	1	TATCTTGTGGAAAGGACGAAACACCGAGTCCGGAGTATAGTAGACGGTTTTAGAGCTAGAAATAGCAAGTTAAAAT
5792	PTPRF	10	STJ.hPTPRF.g226735	GGAAGTCCGCGGGCTGGGC	GGAAGTCCGCGGGCTGGGCAGG	1	1	2	TATCTTGTGGAAAGGACGAAACACCGGGAAGTCCGCGGGCTGGGCGTTTTAGAGCTAGAAATAGCAAGTTAAAAT
5782	PTPN12	10	STJ.hPTPN12.g53726	AAGAAGGTCCCTCTCCAAGA	AAGAAGGTCCCTCTCCAAGAGGG	1	1	1	TATCTTGTGGAAAGGACGAAACACCGAAGAAGGTCCCTCTCCAAGAGTTTTAGAGCTAGAAATAGCAAGTTAAAAT
5782	PTPN12	10	STJ.hPTPN12.g53727	ATATAGTCTGAATCTTGTGA	ATATAGTCTGAATCTTGTGAAGG	1	1	1	TATCTTGTGGAAAGGACGAAACACCGATATAGTCTGAATCTTGTGAGTTTTAGAGCTAGAAATAGCAAGTTAAAAT
5782	PTPN12	10	STJ.hPTPN12.g125165	CAAGAACAGACTACTTCATC	CAAGAACAGACTACTTCATCNGG	1	1	1	TATCTTGTGGAAAGGACGAAACACCGCAAGAACAGACTACTTCATCGTTTTAGAGCTAGAAATAGCAAGTTAAAAT
5782	PTPN12	10	STJ.hPTPN12.g53728	GGCCTGCCGAGAATTTGAGA	GGCCTGCCGAGAATTTGAGATGG	1	1	1	TATCTTGTGGAAAGGACGAAACACCGGGCCTGCCGAGAATTTGAGAGTTTTAGAGCTAGAAATAGCAAGTTAAAAT
5782	PTPN12	10	STJ.hPTPN12.g53729	TTTGTGCCATAGATTATACG	TTTGTGCCATAGATTATACGTGG	1	1	1	TATCTTGTGGAAAGGACGAAACACCGTTTGTGCCATAGATTATACGGTTTTAGAGCTAGAAATAGCAAGTTAAAAT
5782	PTPN12	10	STJ.hPTPN12.g183210	CCCTTCCCATCTCAAATTCT	CCCTTCCCATCTCAAATTCTNGG	1	1	2	TATCTTGTGGAAAGGACGAAACACCGCCCTTCCCATCTCAAATTCTGTTTTAGAGCTAGAAATAGCAAGTTAAAAT
5782	PTPN12	10	STJ.hPTPN12.g183211	TCTTTAATGTCAATTTAACT	TCTTTAATGTCAATTTAACTNGG	1	1	4	TATCTTGTGGAAAGGACGAAACACCGTCTTTAATGTCAATTTAACTGTTTTAGAGCTAGAAATAGCAAGTTAAAAT
5782	PTPN12	10	STJ.hPTPN12.g206256	AAGAACAGACTACTTCATC	AAGAACAGACTACTTCATCAGG	1	1	5	TATCTTGTGGAAAGGACGAAACACCGAAGAACAGACTACTTCATCGTTTTAGAGCTAGAAATAGCAAGTTAAAAT
5782	PTPN12	10	STJ.hPTPN12.g206255	TCTTGTTTTTCAGGCTCTA	TCTTGTTTTTCAGGCTCTATGG	1	1	8	TATCTTGTGGAAAGGACGAAACACCGTCTTGTTTTTCAGGCTCTAGTTTTAGAGCTAGAAATAGCAAGTTAAAAT
5786	PTPRA	10	STJ.hPTPRA.g183257	TTTACCTGTGGTAGCATTGT	TTTACCTGTGGTAGCATTGTNGG	1	1	1	TATCTTGTGGAAAGGACGAAACACCGTTTACCTGTGGTAGCATTGTGTTTTAGAGCTAGAAATAGCAAGTTAAAAT
5786	PTPRA	10	STJ.hPTPRA.g183258	TCTCCCTGCATGTCCTATCC	TCTCCCTGCATGTCCTATCCNGG	1	1	1	TATCTTGTGGAAAGGACGAAACACCGTCTCCCTGCATGTCCTATCCGTTTTAGAGCTAGAAATAGCAAGTTAAAAT
5786	PTPRA	10	STJ.hPTPRA.g125214	GTGGGTCCCAGAGTTATATT	GTGGGTCCCAGAGTTATATTNGG	1	1	1	TATCTTGTGGAAAGGACGAAACACCGGTGGGTCCCAGAGTTATATTGTTTTAGAGCTAGAAATAGCAAGTTAAAAT
5786	PTPRA	10	STJ.hPTPRA.g53789	GAACTTGAGCATGCCGATCG	GAACTTGAGCATGCCGATCGGGG	1	1	1	TATCTTGTGGAAAGGACGAAACACCGGAACTTGAGCATGCCGATCGGTTTTAGAGCTAGAAATAGCAAGTTAAAAT
5786	PTPRA	10	STJ.hPTPRA.g125212	CTGTTCTGGCATCCGTGAAC	CTGTTCTGGCATCCGTGAACNGG	1	1	1	TATCTTGTGGAAAGGACGAAACACCGCTGTTCTGGCATCCGTGAACGTTTTAGAGCTAGAAATAGCAAGTTAAAAT
5786	PTPRA	10	STJ.hPTPRA.g53788	CAGGTTGGTAACCATGACGA	CAGGTTGGTAACCATGACGATGG	1	1	1	TATCTTGTGGAAAGGACGAAACACCGCAGGTTGGTAACCATGACGAGTTTTAGAGCTAGAAATAGCAAGTTAAAAT
5786	PTPRA	10	STJ.hPTPRA.g125213	ATTCTTGTTCTGCTCGGCAG	ATTCTTGTTCTGCTCGGCAGNGG	1	1	1	TATCTTGTGGAAAGGACGAAACACCGATTCTTGTTCTGCTCGGCAGGTTTTAGAGCTAGAAATAGCAAGTTAAAAT
5786	PTPRA	10	STJ.hPTPRA.g53786	AAACACGATCACTAGCAGAG	AAACACGATCACTAGCAGAGAGG	1	1	1	TATCTTGTGGAAAGGACGAAACACCGAAACACGATCACTAGCAGAGGTTTTAGAGCTAGAAATAGCAAGTTAAAAT
5786	PTPRA	10	STJ.hPTPRA.g221338	CTCCCTGCATGTCCTATCC	CTCCCTGCATGTCCTATCCAGG	1	1	3	TATCTTGTGGAAAGGACGAAACACCGCTCCCTGCATGTCCTATCCGTTTTAGAGCTAGAAATAGCAAGTTAAAAT
5786	PTPRA	10	STJ.hPTPRA.g183259	CACCTGTGAGGCTGCTTCCA	CACCTGTGAGGCTGCTTCCANGG	1	1	3	TATCTTGTGGAAAGGACGAAACACCGCACCTGTGAGGCTGCTTCCAGTTTTAGAGCTAGAAATAGCAAGTTAAAAT
5777	PTPN6	10	STJ.hPTPN6.g53774	CCAGCCGTACTATGCCACGA	CCAGCCGTACTATGCCACGAGGG	1	1	1	TATCTTGTGGAAAGGACGAAACACCGCCAGCCGTACTATGCCACGAGTTTTAGAGCTAGAAATAGCAAGTTAAAAT
5777	PTPN6	10	STJ.hPTPN6.g183249	CCCAGCCGTACTATGCCACG	CCCAGCCGTACTATGCCACGNGG	1	1	1	TATCTTGTGGAAAGGACGAAACACCGCCCAGCCGTACTATGCCACGGTTTTAGAGCTAGAAATAGCAAGTTAAAAT
5777	PTPN6	10	STJ.hPTPN6.g53776	CGGCCCAGTCGCAAGAACCA	CGGCCCAGTCGCAAGAACCAGGG	1	1	1	TATCTTGTGGAAAGGACGAAACACCGCGGCCCAGTCGCAAGAACCAGTTTTAGAGCTAGAAATAGCAAGTTAAAAT
5777	PTPN6	10	STJ.hPTPN6.g183248	CTGCCAGAAGTCATTGACCG	CTGCCAGAAGTCATTGACCGNGG	1	1	1	TATCTTGTGGAAAGGACGAAACACCGCTGCCAGAAGTCATTGACCGGTTTTAGAGCTAGAAATAGCAAGTTAAAAT
5777	PTPN6	10	STJ.hPTPN6.g125204	GAAGAACTTGCACCAGCGTC	GAAGAACTTGCACCAGCGTCNGG	1	1	1	TATCTTGTGGAAAGGACGAAACACCGGAAGAACTTGCACCAGCGTCGTTTTAGAGCTAGAAATAGCAAGTTAAAAT
5777	PTPN6	10	STJ.hPTPN6.g125203	TAAGACCTACATCGCCAGCC	TAAGACCTACATCGCCAGCCNGG	1	1	1	TATCTTGTGGAAAGGACGAAACACCGTAAGACCTACATCGCCAGCCGTTTTAGAGCTAGAAATAGCAAGTTAAAAT
5777	PTPN6	10	STJ.hPTPN6.g53777	TCACGCACAAGAAACGTCCA	TCACGCACAAGAAACGTCCAGGG	1	1	1	TATCTTGTGGAAAGGACGAAACACCGTCACGCACAAGAAACGTCCAGTTTTAGAGCTAGAAATAGCAAGTTAAAAT
5777	PTPN6	10	STJ.hPTPN6.g53775	CCAGGGTGGACGCTACACAG	CCAGGGTGGACGCTACACAGTGG	1	1	2	TATCTTGTGGAAAGGACGAAACACCGCCAGGGTGGACGCTACACAGGTTTTAGAGCTAGAAATAGCAAGTTAAAAT
5777	PTPN6	10	STJ.hPTPN6.g204539	GGTACCATGGCCACATGTC	GGTACCATGGCCACATGTCTGG	1	1	2	TATCTTGTGGAAAGGACGAAACACCGGGTACCATGGCCACATGTCGTTTTAGAGCTAGAAATAGCAAGTTAAAAT
5777	PTPN6	10	STJ.hPTPN6.g125205	GTCAGCCGCATTCACCCTCG	GTCAGCCGCATTCACCCTCGNGG	1	1	2	TATCTTGTGGAAAGGACGAAACACCGGTCAGCCGCATTCACCCTCGGTTTTAGAGCTAGAAATAGCAAGTTAAAAT
5781	PTPN11	10	STJ.hPTPN11.g125161	GAGACTTCACACTTTCCGTT	GAGACTTCACACTTTCCGTTNGG	1	1	2	TATCTTGTGGAAAGGACGAAACACCGGAGACTTCACACTTTCCGTTGTTTTAGAGCTAGAAATAGCAAGTTAAAAT
5781	PTPN11	10	STJ.hPTPN11.g125163	GTTACTGACCTTTCAGAGGT	GTTACTGACCTTTCAGAGGTNGG	1	1	2	TATCTTGTGGAAAGGACGAAACACCGGTTACTGACCTTTCAGAGGTGTTTTAGAGCTAGAAATAGCAAGTTAAAAT
5781	PTPN11	10	STJ.hPTPN11.g53722	AAATGTTACTGACCTTTCAG	AAATGTTACTGACCTTTCAGAGG	1	1	4	TATCTTGTGGAAAGGACGAAACACCGAAATGTTACTGACCTTTCAGGTTTTAGAGCTAGAAATAGCAAGTTAAAAT
5781	PTPN11	10	STJ.hPTPN11.g183209	ACGGAAAGTGTGAAGTCTCC	ACGGAAAGTGTGAAGTCTCCNGG	1	2	4	TATCTTGTGGAAAGGACGAAACACCGACGGAAAGTGTGAAGTCTCCGTTTTAGAGCTAGAAATAGCAAGTTAAAAT
5781	PTPN11	10	STJ.hPTPN11.g53725	TTATAAGAAGAATCCTATGG	TTATAAGAAGAATCCTATGGTGG	1	2	5	TATCTTGTGGAAAGGACGAAACACCGTTATAAGAAGAATCCTATGGGTTTTAGAGCTAGAAATAGCAAGTTAAAAT
5781	PTPN11	10	STJ.hPTPN11.g183207	GTGCAGATCCTACCTCTGAA	GTGCAGATCCTACCTCTGAANGG	1	2	6	TATCTTGTGGAAAGGACGAAACACCGGTGCAGATCCTACCTCTGAAGTTTTAGAGCTAGAAATAGCAAGTTAAAAT
5781	PTPN11	10	STJ.hPTPN11.g53723	CTGACAGCGAATCATAACAT	CTGACAGCGAATCATAACATGGG	1	3	3	TATCTTGTGGAAAGGACGAAACACCGCTGACAGCGAATCATAACATGTTTTAGAGCTAGAAATAGCAAGTTAAAAT
5781	PTPN11	10	STJ.hPTPN11.g53724	GATTACTATGACCTGTATGG	GATTACTATGACCTGTATGGAGG	1	3	4	TATCTTGTGGAAAGGACGAAACACCGGATTACTATGACCTGTATGGGTTTTAGAGCTAGAAATAGCAAGTTAAAAT
5781	PTPN11	10	STJ.hPTPN11.g183208	AAGGAACTGAAATACGACGT	AAGGAACTGAAATACGACGTNGG	1	3	5	TATCTTGTGGAAAGGACGAAACACCGAAGGAACTGAAATACGACGTGTTTTAGAGCTAGAAATAGCAAGTTAAAAT
5781	PTPN11	10	STJ.hPTPN11.g220163	GTGATTACTATGACCTGTA	GTGATTACTATGACCTGTATGG	1	3	5	TATCTTGTGGAAAGGACGAAACACCGGTGATTACTATGACCTGTAGTTTTAGAGCTAGAAATAGCAAGTTAAAAT
5621	PRNP	10	STJ.hPRNP.g52642	AACCGCTACCCACCTCAGGG	AACCGCTACCCACCTCAGGGCGG	1	1	1	TATCTTGTGGAAAGGACGAAACACCGAACCGCTACCCACCTCAGGGGTTTTAGAGCTAGAAATAGCAAGTTAAAAT
5621	PRNP	10	STJ.hPRNP.g124373	ACCCCAACCAAGTGTACTAC	ACCCCAACCAAGTGTACTACNGG	1	1	1	TATCTTGTGGAAAGGACGAAACACCGACCCCAACCAAGTGTACTACGTTTTAGAGCTAGAAATAGCAAGTTAAAAT
5621	PRNP	10	STJ.hPRNP.g182418	CCTGAGATTCCCTCTCGTAC	CCTGAGATTCCCTCTCGTACNGG	1	1	1	TATCTTGTGGAAAGGACGAAACACCGCCTGAGATTCCCTCTCGTACGTTTTAGAGCTAGAAATAGCAAGTTAAAAT
5621	PRNP	10	STJ.hPRNP.g124372	CGAGACCGACGTTAAGATGA	CGAGACCGACGTTAAGATGANGG	1	1	1	TATCTTGTGGAAAGGACGAAACACCGCGAGACCGACGTTAAGATGAGTTTTAGAGCTAGAAATAGCAAGTTAAAAT
5621	PRNP	10	STJ.hPRNP.g52643	CGGCTTGTTCCACTGACTGT	CGGCTTGTTCCACTGACTGTGGG	1	1	1	TATCTTGTGGAAAGGACGAAACACCGCGGCTTGTTCCACTGACTGTGTTTTAGAGCTAGAAATAGCAAGTTAAAAT
5621	PRNP	10	STJ.hPRNP.g124374	GCAGTCATTATGGCGAACCT	GCAGTCATTATGGCGAACCTNGG	1	1	1	TATCTTGTGGAAAGGACGAAACACCGGCAGTCATTATGGCGAACCTGTTTTAGAGCTAGAAATAGCAAGTTAAAAT
5621	PRNP	10	STJ.hPRNP.g52644	GCCTGTAGTACACTTGGTTG	GCCTGTAGTACACTTGGTTGGGG	1	1	1	TATCTTGTGGAAAGGACGAAACACCGGCCTGTAGTACACTTGGTTGGTTTTAGAGCTAGAAATAGCAAGTTAAAAT
5621	PRNP	10	STJ.hPRNP.g182420	GCGCTCCATCATCTTAACGT	GCGCTCCATCATCTTAACGTNGG	1	1	1	TATCTTGTGGAAAGGACGAAACACCGGCGCTCCATCATCTTAACGTGTTTTAGAGCTAGAAATAGCAAGTTAAAAT
5621	PRNP	10	STJ.hPRNP.g52645	TCACTGCCGAAATGTATGAT	TCACTGCCGAAATGTATGATGGG	1	1	1	TATCTTGTGGAAAGGACGAAACACCGTCACTGCCGAAATGTATGATGTTTTAGAGCTAGAAATAGCAAGTTAAAAT
5621	PRNP	10	STJ.hPRNP.g182419	TGTGTATCACCCAGTACGAG	TGTGTATCACCCAGTACGAGNGG	1	1	1	TATCTTGTGGAAAGGACGAAACACCGTGTGTATCACCCAGTACGAGGTTTTAGAGCTAGAAATAGCAAGTTAAAAT
4627	MYH9	10	STJ.hMYH9.g41041	TGGATTACAAAGCTGACGAG	TGGATTACAAAGCTGACGAGTGG	1	1	1	TATCTTGTGGAAAGGACGAAACACCGTGGATTACAAAGCTGACGAGGTTTTAGAGCTAGAAATAGCAAGTTAAAAT
4627	MYH9	10	STJ.hMYH9.g41038	AATGTGACCGATTTCACCAG	AATGTGACCGATTTCACCAGAGG	1	1	1	TATCTTGTGGAAAGGACGAAACACCGAATGTGACCGATTTCACCAGGTTTTAGAGCTAGAAATAGCAAGTTAAAAT
4627	MYH9	10	STJ.hMYH9.g41040	GCTGCAGGTCAAGTTCAACG	GCTGCAGGTCAAGTTCAACGAGG	1	1	1	TATCTTGTGGAAAGGACGAAACACCGGCTGCAGGTCAAGTTCAACGGTTTTAGAGCTAGAAATAGCAAGTTAAAAT
4627	MYH9	10	STJ.hMYH9.g116470	ACGCCACGTACGCCAGATAC	ACGCCACGTACGCCAGATACNGG	1	1	1	TATCTTGTGGAAAGGACGAAACACCGACGCCACGTACGCCAGATACGTTTTAGAGCTAGAAATAGCAAGTTAAAAT
4627	MYH9	10	STJ.hMYH9.g174523	CATCCAGTATCTGGCGTACG	CATCCAGTATCTGGCGTACGNGG	1	1	1	TATCTTGTGGAAAGGACGAAACACCGCATCCAGTATCTGGCGTACGGTTTTAGAGCTAGAAATAGCAAGTTAAAAT
4627	MYH9	10	STJ.hMYH9.g116472	CTGAGTAGTAACGCTCCTTG	CTGAGTAGTAACGCTCCTTGNGG	1	1	1	TATCTTGTGGAAAGGACGAAACACCGCTGAGTAGTAACGCTCCTTGGTTTTAGAGCTAGAAATAGCAAGTTAAAAT
4627	MYH9	10	STJ.hMYH9.g41039	GCCTACAGGAGTATGATGCA	GCCTACAGGAGTATGATGCAAGG	1	1	1	TATCTTGTGGAAAGGACGAAACACCGGCCTACAGGAGTATGATGCAGTTTTAGAGCTAGAAATAGCAAGTTAAAAT
4627	MYH9	10	STJ.hMYH9.g174524	ACCTTGCATCATACTCCTGT	ACCTTGCATCATACTCCTGTNGG	1	1	2	TATCTTGTGGAAAGGACGAAACACCGACCTTGCATCATACTCCTGTGTTTTAGAGCTAGAAATAGCAAGTTAAAAT
4627	MYH9	10	STJ.hMYH9.g116471	CACGTGCCTCAACGAAGCCT	CACGTGCCTCAACGAAGCCTNGG	1	1	2	TATCTTGTGGAAAGGACGAAACACCGCACGTGCCTCAACGAAGCCTGTTTTAGAGCTAGAAATAGCAAGTTAAAAT
4627	MYH9	10	STJ.hMYH9.g174525	CCATCACAGACACCGCCTAC	CCATCACAGACACCGCCTACNGG	1	1	2	TATCTTGTGGAAAGGACGAAACACCGCCATCACAGACACCGCCTACGTTTTAGAGCTAGAAATAGCAAGTTAAAAT
23499	MACF1	10	STJ.hMACF1.g37072	ACAGAGTCTACTAGATGACT	ACAGAGTCTACTAGATGACTGGG	1	1	1	TATCTTGTGGAAAGGACGAAACACCGACAGAGTCTACTAGATGACTGTTTTAGAGCTAGAAATAGCAAGTTAAAAT
23499	MACF1	10	STJ.hMACF1.g113561	CCTTTACAGATGAACGGGAC	CCTTTACAGATGAACGGGACNGG	1	1	1	TATCTTGTGGAAAGGACGAAACACCGCCTTTACAGATGAACGGGACGTTTTAGAGCTAGAAATAGCAAGTTAAAAT
23499	MACF1	10	STJ.hMACF1.g37073	GAAGAGCTGTCAACTCACGT	GAAGAGCTGTCAACTCACGTGGG	1	1	1	TATCTTGTGGAAAGGACGAAACACCGGAAGAGCTGTCAACTCACGTGTTTTAGAGCTAGAAATAGCAAGTTAAAAT
23499	MACF1	10	STJ.hMACF1.g37074	GAAGCCCTGAACAAACAGTG	GAAGCCCTGAACAAACAGTGTGG	1	1	1	TATCTTGTGGAAAGGACGAAACACCGGAAGCCCTGAACAAACAGTGGTTTTAGAGCTAGAAATAGCAAGTTAAAAT
23499	MACF1	10	STJ.hMACF1.g37075	GCTACGCACCTCATACAACC	GCTACGCACCTCATACAACCTGG	1	1	1	TATCTTGTGGAAAGGACGAAACACCGGCTACGCACCTCATACAACCGTTTTAGAGCTAGAAATAGCAAGTTAAAAT
23499	MACF1	10	STJ.hMACF1.g113563	GTCTTACCTGTCGCTGCTTT	GTCTTACCTGTCGCTGCTTTNGG	1	1	1	TATCTTGTGGAAAGGACGAAACACCGGTCTTACCTGTCGCTGCTTTGTTTTAGAGCTAGAAATAGCAAGTTAAAAT
23499	MACF1	10	STJ.hMACF1.g171616	TCACCAGTTTGATGCCTGAG	TCACCAGTTTGATGCCTGAGNGG	1	1	1	TATCTTGTGGAAAGGACGAAACACCGTCACCAGTTTGATGCCTGAGGTTTTAGAGCTAGAAATAGCAAGTTAAAAT
23499	MACF1	10	STJ.hMACF1.g113562	GGTCCTCTCAGGCATCAAAC	GGTCCTCTCAGGCATCAAACNGG	1	1	2	TATCTTGTGGAAAGGACGAAACACCGGGTCCTCTCAGGCATCAAACGTTTTAGAGCTAGAAATAGCAAGTTAAAAT
23499	MACF1	10	STJ.hMACF1.g171615	TTGTTTGCAGCCCCGGGAGA	TTGTTTGCAGCCCCGGGAGANGG	1	1	2	TATCTTGTGGAAAGGACGAAACACCGTTGTTTGCAGCCCCGGGAGAGTTTTAGAGCTAGAAATAGCAAGTTAAAAT
23499	MACF1	10	STJ.hMACF1.g171617	TAAGTGCTTGTTGACCCACT	TAAGTGCTTGTTGACCCACTNGG	1	1	3	TATCTTGTGGAAAGGACGAAACACCGTAAGTGCTTGTTGACCCACTGTTTTAGAGCTAGAAATAGCAAGTTAAAAT
10109	ARPC2	10	STJ.hARPC2.g4249	ACAATGGAATCCTTGGATGC	ACAATGGAATCCTTGGATGCCGG	1	1	1	TATCTTGTGGAAAGGACGAAACACCGACAATGGAATCCTTGGATGCGTTTTAGAGCTAGAAATAGCAAGTTAAAAT
10109	ARPC2	10	STJ.hARPC2.g4250	AGTTATTAAAGAGGGTGTAC	AGTTATTAAAGAGGGTGTACGGG	1	1	1	TATCTTGTGGAAAGGACGAAACACCGAGTTATTAAAGAGGGTGTACGTTTTAGAGCTAGAAATAGCAAGTTAAAAT
10109	ARPC2	10	STJ.hARPC2.g4251	CGACGATGTGGTCATTGGAA	CGACGATGTGGTCATTGGAAAGG	1	1	1	TATCTTGTGGAAAGGACGAAACACCGCGACGATGTGGTCATTGGAAGTTTTAGAGCTAGAAATAGCAAGTTAAAAT
10109	ARPC2	10	STJ.hARPC2.g80520	GATTCCATTGTGCATCAAGC	GATTCCATTGTGCATCAAGCNGG	1	1	1	TATCTTGTGGAAAGGACGAAACACCGGATTCCATTGTGCATCAAGCGTTTTAGAGCTAGAAATAGCAAGTTAAAAT
10109	ARPC2	10	STJ.hARPC2.g80521	TGGTCTCATCATCCCTATAA	TGGTCTCATCATCCCTATAANGG	1	1	1	TATCTTGTGGAAAGGACGAAACACCGTGGTCTCATCATCCCTATAAGTTTTAGAGCTAGAAATAGCAAGTTAAAAT
10109	ARPC2	10	STJ.hARPC2.g4252	TTTCCTCACAGATTTCGATG	TTTCCTCACAGATTTCGATGGGG	1	1	1	TATCTTGTGGAAAGGACGAAACACCGTTTCCTCACAGATTTCGATGGTTTTAGAGCTAGAAATAGCAAGTTAAAAT
10109	ARPC2	10	STJ.hARPC2.g145903	AATGTTACTTCTACTGCTTC	AATGTTACTTCTACTGCTTCNGG	1	1	2	TATCTTGTGGAAAGGACGAAACACCGAATGTTACTTCTACTGCTTCGTTTTAGAGCTAGAAATAGCAAGTTAAAAT
10109	ARPC2	10	STJ.hARPC2.g145901	GCAGTAGAAGTAACATTTGC	GCAGTAGAAGTAACATTTGCNGG	1	1	2	TATCTTGTGGAAAGGACGAAACACCGGCAGTAGAAGTAACATTTGCGTTTTAGAGCTAGAAATAGCAAGTTAAAAT
10109	ARPC2	10	STJ.hARPC2.g145902	TCAGGCACATGGTGCTGATG	TCAGGCACATGGTGCTGATGNGG	1	1	2	TATCTTGTGGAAAGGACGAAACACCGTCAGGCACATGGTGCTGATGGTTTTAGAGCTAGAAATAGCAAGTTAAAAT
10109	ARPC2	10	STJ.hARPC2.g226313	AGGATTTGAAATATGATAG	AGGATTTGAAATATGATAGAGG	1	1	9	TATCTTGTGGAAAGGACGAAACACCGAGGATTTGAAATATGATAGGTTTTAGAGCTAGAAATAGCAAGTTAAAAT
4082	MARCKS	10	STJ.hMARCKS.g114083	AAACGGCGACGCTTCGCCCG	AAACGGCGACGCTTCGCCCGNGG	1	1	1	TATCTTGTGGAAAGGACGAAACACCGAAACGGCGACGCTTCGCCCGGTTTTAGAGCTAGAAATAGCAAGTTAAAAT
4082	MARCKS	10	STJ.hMARCKS.g114084	ATTTACCTGTCCGTTCGCTT	ATTTACCTGTCCGTTCGCTTNGG	1	1	1	TATCTTGTGGAAAGGACGAAACACCGATTTACCTGTCCGTTCGCTTGTTTTAGAGCTAGAAATAGCAAGTTAAAAT
4082	MARCKS	10	STJ.hMARCKS.g172139	CGGCTCACCTTTCTCGGCCG	CGGCTCACCTTTCTCGGCCGNGG	1	1	1	TATCTTGTGGAAAGGACGAAACACCGCGGCTCACCTTTCTCGGCCGGTTTTAGAGCTAGAAATAGCAAGTTAAAAT
4082	MARCKS	10	STJ.hMARCKS.g114085	CGTCGCCGTTTACCTTCACG	CGTCGCCGTTTACCTTCACGNGG	1	1	1	TATCTTGTGGAAAGGACGAAACACCGCGTCGCCGTTTACCTTCACGGTTTTAGAGCTAGAAATAGCAAGTTAAAAT
4082	MARCKS	10	STJ.hMARCKS.g37793	CTCACCTTTCTCGGCCGCGG	CTCACCTTTCTCGGCCGCGGAGG	1	1	1	TATCTTGTGGAAAGGACGAAACACCGCTCACCTTTCTCGGCCGCGGGTTTTAGAGCTAGAAATAGCAAGTTAAAAT
4082	MARCKS	10	STJ.hMARCKS.g172138	GGCGGCCTTGGTCTCGTCGC	GGCGGCCTTGGTCTCGTCGCNGG	1	1	1	TATCTTGTGGAAAGGACGAAACACCGGGCGGCCTTGGTCTCGTCGCGTTTTAGAGCTAGAAATAGCAAGTTAAAAT
4082	MARCKS	10	STJ.hMARCKS.g37795	TCGTCGCCTTCCAAAGCGAA	TCGTCGCCTTCCAAAGCGAACGG	1	1	1	TATCTTGTGGAAAGGACGAAACACCGTCGTCGCCTTCCAAAGCGAAGTTTTAGAGCTAGAAATAGCAAGTTAAAAT
4082	MARCKS	10	STJ.hMARCKS.g37792	AAGAAGTCTTTCAAGCTGAG	AAGAAGTCTTTCAAGCTGAGCGG	1	1	3	TATCTTGTGGAAAGGACGAAACACCGAAGAAGTCTTTCAAGCTGAGGTTTTAGAGCTAGAAATAGCAAGTTAAAAT
4082	MARCKS	10	STJ.hMARCKS.g37794	CTCCTCGACTTCTTCGCCCA	CTCCTCGACTTCTTCGCCCAAGG	1	1	3	TATCTTGTGGAAAGGACGAAACACCGCTCCTCGACTTCTTCGCCCAGTTTTAGAGCTAGAAATAGCAAGTTAAAAT
5216	PFN1	10	STJ.hPFN1.g179950	CTTCGTACCAAGAGCACCGG	CTTCGTACCAAGAGCACCGGNGG	1	1	1	TATCTTGTGGAAAGGACGAAACACCGCTTCGTACCAAGAGCACCGGGTTTTAGAGCTAGAAATAGCAAGTTAAAAT
5216	PFN1	10	STJ.hPFN1.g49371	GAAAACGTTCGTCAACATCA	GAAAACGTTCGTCAACATCACGG	1	1	1	TATCTTGTGGAAAGGACGAAACACCGGAAAACGTTCGTCAACATCAGTTTTAGAGCTAGAAATAGCAAGTTAAAAT
5216	PFN1	10	STJ.hPFN1.g49372	GATCTTCGTACCAAGAGCAC	GATCTTCGTACCAAGAGCACCGG	1	1	1	TATCTTGTGGAAAGGACGAAACACCGGATCTTCGTACCAAGAGCACGTTTTAGAGCTAGAAATAGCAAGTTAAAAT
5216	PFN1	10	STJ.hPFN1.g121902	GTCGATGTAGGCGTTCCACC	GTCGATGTAGGCGTTCCACCNGG	1	1	1	TATCTTGTGGAAAGGACGAAACACCGGTCGATGTAGGCGTTCCACCGTTTTAGAGCTAGAAATAGCAAGTTAAAAT
5216	PFN1	10	STJ.hPFN1.g121904	TCCAGCGCTAGTCCTGCTGA	TCCAGCGCTAGTCCTGCTGANGG	1	1	1	TATCTTGTGGAAAGGACGAAACACCGTCCAGCGCTAGTCCTGCTGAGTTTTAGAGCTAGAAATAGCAAGTTAAAAT
5216	PFN1	10	STJ.hPFN1.g179951	GAACTCACTCTTGTCAGTCT	GAACTCACTCTTGTCAGTCTNGG	1	1	2	TATCTTGTGGAAAGGACGAAACACCGGAACTCACTCTTGTCAGTCTGTTTTAGAGCTAGAAATAGCAAGTTAAAAT
5216	PFN1	10	STJ.hPFN1.g49370	CTACATCGACAACCTCATGG	CTACATCGACAACCTCATGGCGG	1	1	3	TATCTTGTGGAAAGGACGAAACACCGCTACATCGACAACCTCATGGGTTTTAGAGCTAGAAATAGCAAGTTAAAAT
5216	PFN1	10	STJ.hPFN1.g49373	GCAGGATGGGGAATTTAGCA	GCAGGATGGGGAATTTAGCATGG	1	2	7	TATCTTGTGGAAAGGACGAAACACCGGCAGGATGGGGAATTTAGCAGTTTTAGAGCTAGAAATAGCAAGTTAAAAT
5216	PFN1	10	STJ.hPFN1.g179952	GTCAGTACTGGGAACGCCGA	GTCAGTACTGGGAACGCCGANGG	2	9	11	TATCTTGTGGAAAGGACGAAACACCGGTCAGTACTGGGAACGCCGAGTTTTAGAGCTAGAAATAGCAAGTTAAAAT
10006	ABI1	10	STJ.hABI1.g77730	ACAGGGCGCTCCATATTCGC	ACAGGGCGCTCCATATTCGCNGG	1	1	1	TATCTTGTGGAAAGGACGAAACACCGACAGGGCGCTCCATATTCGCGTTTTAGAGCTAGAAATAGCAAGTTAAAAT
10006	ABI1	10	STJ.hABI1.g77732	AGCGCCCTGTAAGGTATATT	AGCGCCCTGTAAGGTATATTNGG	1	1	1	TATCTTGTGGAAAGGACGAAACACCGAGCGCCCTGTAAGGTATATTGTTTTAGAGCTAGAAATAGCAAGTTAAAAT
10006	ABI1	10	STJ.hABI1.g143114	AGGAGATCCCGTCTGGCAAG	AGGAGATCCCGTCTGGCAAGNGG	1	1	1	TATCTTGTGGAAAGGACGAAACACCGAGGAGATCCCGTCTGGCAAGGTTTTAGAGCTAGAAATAGCAAGTTAAAAT
10006	ABI1	10	STJ.hABI1.g77731	AGTAGTCTGCCACCCGAGTC	AGTAGTCTGCCACCCGAGTCNGG	1	1	1	TATCTTGTGGAAAGGACGAAACACCGAGTAGTCTGCCACCCGAGTCGTTTTAGAGCTAGAAATAGCAAGTTAAAAT
10006	ABI1	10	STJ.hABI1.g143115	CAACAATGTACTCCAGTTGC	CAACAATGTACTCCAGTTGCNGG	1	1	1	TATCTTGTGGAAAGGACGAAACACCGCAACAATGTACTCCAGTTGCGTTTTAGAGCTAGAAATAGCAAGTTAAAAT
10006	ABI1	10	STJ.hABI1.g386	GTTGTGTCGAGATATCTGCC	GTTGTGTCGAGATATCTGCCTGG	1	1	1	TATCTTGTGGAAAGGACGAAACACCGGTTGTGTCGAGATATCTGCCGTTTTAGAGCTAGAAATAGCAAGTTAAAAT
10006	ABI1	10	STJ.hABI1.g387	GTTTCCGAATATACCTTACA	GTTTCCGAATATACCTTACAGGG	1	1	1	TATCTTGTGGAAAGGACGAAACACCGGTTTCCGAATATACCTTACAGTTTTAGAGCTAGAAATAGCAAGTTAAAAT
10006	ABI1	10	STJ.hABI1.g388	TCGCCACCCACTATTGGACC	TCGCCACCCACTATTGGACCAGG	1	1	1	TATCTTGTGGAAAGGACGAAACACCGTCGCCACCCACTATTGGACCGTTTTAGAGCTAGAAATAGCAAGTTAAAAT
10006	ABI1	10	STJ.hABI1.g143113	CTCCATTCTCCGAAGCTGAG	CTCCATTCTCCGAAGCTGAGNGG	1	1	2	TATCTTGTGGAAAGGACGAAACACCGCTCCATTCTCCGAAGCTGAGGTTTTAGAGCTAGAAATAGCAAGTTAAAAT
10006	ABI1	10	STJ.hABI1.g385	GAGTTACCAGAACCTGACTC	GAGTTACCAGAACCTGACTCGGG	1	1	2	TATCTTGTGGAAAGGACGAAACACCGGAGTTACCAGAACCTGACTCGTTTTAGAGCTAGAAATAGCAAGTTAAAAT
10152	ABI2	10	STJ.hABI2.g143118	AACACTTGCTAAGGATTGGG	AACACTTGCTAAGGATTGGGNGG	1	1	1	TATCTTGTGGAAAGGACGAAACACCGAACACTTGCTAAGGATTGGGGTTTTAGAGCTAGAAATAGCAAGTTAAAAT
10152	ABI2	10	STJ.hABI2.g143116	AAGATTCCATCCTTCGTAGC	AAGATTCCATCCTTCGTAGCNGG	1	1	1	TATCTTGTGGAAAGGACGAAACACCGAAGATTCCATCCTTCGTAGCGTTTTAGAGCTAGAAATAGCAAGTTAAAAT
10152	ABI2	10	STJ.hABI2.g389	ACGAACTGGTCGTTCAAGGT	ACGAACTGGTCGTTCAAGGTTGG	1	1	1	TATCTTGTGGAAAGGACGAAACACCGACGAACTGGTCGTTCAAGGTGTTTTAGAGCTAGAAATAGCAAGTTAAAAT
10152	ABI2	10	STJ.hABI2.g390	CATACTCCCCCAACAATAGG	CATACTCCCCCAACAATAGGGGG	1	1	1	TATCTTGTGGAAAGGACGAAACACCGCATACTCCCCCAACAATAGGGTTTTAGAGCTAGAAATAGCAAGTTAAAAT
10152	ABI2	10	STJ.hABI2.g77733	GCACTCCCCCTATCGCACAC	GCACTCCCCCTATCGCACACNGG	1	1	1	TATCTTGTGGAAAGGACGAAACACCGGCACTCCCCCTATCGCACACGTTTTAGAGCTAGAAATAGCAAGTTAAAAT
10152	ABI2	10	STJ.hABI2.g77734	GGGCTAGGTACGTAATCATT	GGGCTAGGTACGTAATCATTNGG	1	1	1	TATCTTGTGGAAAGGACGAAACACCGGGGCTAGGTACGTAATCATTGTTTTAGAGCTAGAAATAGCAAGTTAAAAT
10152	ABI2	10	STJ.hABI2.g77735	TATAACGAACTGGTCGTTCA	TATAACGAACTGGTCGTTCANGG	1	1	1	TATCTTGTGGAAAGGACGAAACACCGTATAACGAACTGGTCGTTCAGTTTTAGAGCTAGAAATAGCAAGTTAAAAT
10152	ABI2	10	STJ.hABI2.g391	TGCCTATCTGATAAACACCT	TGCCTATCTGATAAACACCTTGG	1	1	1	TATCTTGTGGAAAGGACGAAACACCGTGCCTATCTGATAAACACCTGTTTTAGAGCTAGAAATAGCAAGTTAAAAT
10152	ABI2	10	STJ.hABI2.g143117	CCCCCTAGTCCCCCTATGTC	CCCCCTAGTCCCCCTATGTCNGG	1	1	2	TATCTTGTGGAAAGGACGAAACACCGCCCCCTAGTCCCCCTATGTCGTTTTAGAGCTAGAAATAGCAAGTTAAAAT
10152	ABI2	10	STJ.hABI2.g392	TTACCTGGAAAGACACTGGG	TTACCTGGAAAGACACTGGGAGG	1	1	2	TATCTTGTGGAAAGGACGAAACACCGTTACCTGGAAAGACACTGGGGTTTTAGAGCTAGAAATAGCAAGTTAAAAT
51225	ABI3	10	STJ.hABI3.g143121	AGCACGCAGCTGTCAAGAAC	AGCACGCAGCTGTCAAGAACNGG	1	1	1	TATCTTGTGGAAAGGACGAAACACCGAGCACGCAGCTGTCAAGAACGTTTTAGAGCTAGAAATAGCAAGTTAAAAT
51225	ABI3	10	STJ.hABI3.g77736	AGTAGTCAGCGACCCGCAGC	AGTAGTCAGCGACCCGCAGCNGG	1	1	1	TATCTTGTGGAAAGGACGAAACACCGAGTAGTCAGCGACCCGCAGCGTTTTAGAGCTAGAAATAGCAAGTTAAAAT
51225	ABI3	10	STJ.hABI3.g393	CCTGTCTCGAAAGAGCATCA	CCTGTCTCGAAAGAGCATCAAGG	1	1	1	TATCTTGTGGAAAGGACGAAACACCGCCTGTCTCGAAAGAGCATCAGTTTTAGAGCTAGAAATAGCAAGTTAAAAT
51225	ABI3	10	STJ.hABI3.g77737	CCTTGATGCTCTTTCGAGAC	CCTTGATGCTCTTTCGAGACNGG	1	1	1	TATCTTGTGGAAAGGACGAAACACCGCCTTGATGCTCTTTCGAGACGTTTTAGAGCTAGAAATAGCAAGTTAAAAT
51225	ABI3	10	STJ.hABI3.g77738	CGACATTGGCCATGGGATCA	CGACATTGGCCATGGGATCANGG	1	1	1	TATCTTGTGGAAAGGACGAAACACCGCGACATTGGCCATGGGATCAGTTTTAGAGCTAGAAATAGCAAGTTAAAAT
51225	ABI3	10	STJ.hABI3.g394	CGGGCACACTCTGCGCATGT	CGGGCACACTCTGCGCATGTTGG	1	1	1	TATCTTGTGGAAAGGACGAAACACCGCGGGCACACTCTGCGCATGTGTTTTAGAGCTAGAAATAGCAAGTTAAAAT
51225	ABI3	10	STJ.hABI3.g143119	CTCCTGCAGTAGGGCGTGAG	CTCCTGCAGTAGGGCGTGAGNGG	1	1	1	TATCTTGTGGAAAGGACGAAACACCGCTCCTGCAGTAGGGCGTGAGGTTTTAGAGCTAGAAATAGCAAGTTAAAAT
51225	ABI3	10	STJ.hABI3.g143120	CTGCGAGGACAACTATGTGC	CTGCGAGGACAACTATGTGCNGG	1	1	1	TATCTTGTGGAAAGGACGAAACACCGCTGCGAGGACAACTATGTGCGTTTTAGAGCTAGAAATAGCAAGTTAAAAT
51225	ABI3	10	STJ.hABI3.g395	GCGATGACCTTCTGGCCGGG	GCGATGACCTTCTGGCCGGGGGG	1	1	1	TATCTTGTGGAAAGGACGAAACACCGGCGATGACCTTCTGGCCGGGGTTTTAGAGCTAGAAATAGCAAGTTAAAAT
51225	ABI3	10	STJ.hABI3.g396	TCAGGCCACAGACAAGCGGA	TCAGGCCACAGACAAGCGGAAGG	1	1	2	TATCTTGTGGAAAGGACGAAACACCGTCAGGCCACAGACAAGCGGAGTTTTAGAGCTAGAAATAGCAAGTTAAAAT
23243	ANKRD28	10	STJ.hANKRD28.g79494	ATTAGTGCTCGAACTTCATC	ATTAGTGCTCGAACTTCATCNGG	1	1	1	TATCTTGTGGAAAGGACGAAACACCGATTAGTGCTCGAACTTCATCGTTTTAGAGCTAGAAATAGCAAGTTAAAAT
23243	ANKRD28	10	STJ.hANKRD28.g144877	CAATGATTTCTGCATCTCCA	CAATGATTTCTGCATCTCCANGG	1	1	1	TATCTTGTGGAAAGGACGAAACACCGCAATGATTTCTGCATCTCCAGTTTTAGAGCTAGAAATAGCAAGTTAAAAT
23243	ANKRD28	10	STJ.hANKRD28.g144876	CTGGTGCAAGCTATATTTAA	CTGGTGCAAGCTATATTTAANGG	1	1	1	TATCTTGTGGAAAGGACGAAACACCGCTGGTGCAAGCTATATTTAAGTTTTAGAGCTAGAAATAGCAAGTTAAAAT
23243	ANKRD28	10	STJ.hANKRD28.g144875	GTCAAACTACTCTTGTCTAG	GTCAAACTACTCTTGTCTAGNGG	1	1	1	TATCTTGTGGAAAGGACGAAACACCGGTCAAACTACTCTTGTCTAGGTTTTAGAGCTAGAAATAGCAAGTTAAAAT
23243	ANKRD28	10	STJ.hANKRD28.g2837	GTGATCGGGAGAATCTACCG	GTGATCGGGAGAATCTACCGTGG	1	1	1	TATCTTGTGGAAAGGACGAAACACCGGTGATCGGGAGAATCTACCGGTTTTAGAGCTAGAAATAGCAAGTTAAAAT
23243	ANKRD28	10	STJ.hANKRD28.g2838	TAAACGTATCTGATCGAGCA	TAAACGTATCTGATCGAGCAGGG	1	1	1	TATCTTGTGGAAAGGACGAAACACCGTAAACGTATCTGATCGAGCAGTTTTAGAGCTAGAAATAGCAAGTTAAAAT
23243	ANKRD28	10	STJ.hANKRD28.g79495	TTGCACGCCGCAGCTTACCT	TTGCACGCCGCAGCTTACCTNGG	1	1	1	TATCTTGTGGAAAGGACGAAACACCGTTGCACGCCGCAGCTTACCTGTTTTAGAGCTAGAAATAGCAAGTTAAAAT
23243	ANKRD28	10	STJ.hANKRD28.g2840	TACGCTGATCATTCCACTAG	TACGCTGATCATTCCACTAGAGG	1	1	1	TATCTTGTGGAAAGGACGAAACACCGTACGCTGATCATTCCACTAGGTTTTAGAGCTAGAAATAGCAAGTTAAAAT
23243	ANKRD28	10	STJ.hANKRD28.g79496	TATCCATTGGGCAGCATATA	TATCCATTGGGCAGCATATANGG	1	1	1	TATCTTGTGGAAAGGACGAAACACCGTATCCATTGGGCAGCATATAGTTTTAGAGCTAGAAATAGCAAGTTAAAAT
23243	ANKRD28	10	STJ.hANKRD28.g2839	TAAGAAACGATGCAAATCCA	TAAGAAACGATGCAAATCCAGGG	1	1	3	TATCTTGTGGAAAGGACGAAACACCGTAAGAAACGATGCAAATCCAGTTTTAGAGCTAGAAATAGCAAGTTAAAAT
1465	CSRP1	10	STJ.hCSRP1.g15281	AGACTGCCTGGCTGCATCGG	AGACTGCCTGGCTGCATCGGGGG	1	1	1	TATCTTGTGGAAAGGACGAAACACCGAGACTGCCTGGCTGCATCGGGTTTTAGAGCTAGAAATAGCAAGTTAAAAT
1465	CSRP1	10	STJ.hCSRP1.g88873	GCTCGGAGCCACCAATCTTC	GCTCGGAGCCACCAATCTTCNGG	1	1	1	TATCTTGTGGAAAGGACGAAACACCGGCTCGGAGCCACCAATCTTCGTTTTAGAGCTAGAAATAGCAAGTTAAAAT
1465	CSRP1	10	STJ.hCSRP1.g88874	GTAAATCTCCTCACCATGCA	GTAAATCTCCTCACCATGCANGG	1	1	1	TATCTTGTGGAAAGGACGAAACACCGGTAAATCTCCTCACCATGCAGTTTTAGAGCTAGAAATAGCAAGTTAAAAT
1465	CSRP1	10	STJ.hCSRP1.g15284	GTCGCTGGGTATCAAGCACG	GTCGCTGGGTATCAAGCACGAGG	1	1	1	TATCTTGTGGAAAGGACGAAACACCGGTCGCTGGGTATCAAGCACGGTTTTAGAGCTAGAAATAGCAAGTTAAAAT
1465	CSRP1	10	STJ.hCSRP1.g154245	TCGAAAGCAGGCCTTATGCC	TCGAAAGCAGGCCTTATGCCNGG	1	1	1	TATCTTGTGGAAAGGACGAAACACCGTCGAAAGCAGGCCTTATGCCGTTTTAGAGCTAGAAATAGCAAGTTAAAAT
1465	CSRP1	10	STJ.hCSRP1.g154244	TCTCCGCAGCATAGACTGCC	TCTCCGCAGCATAGACTGCCNGG	1	1	1	TATCTTGTGGAAAGGACGAAACACCGTCTCCGCAGCATAGACTGCCGTTTTAGAGCTAGAAATAGCAAGTTAAAAT
1465	CSRP1	10	STJ.hCSRP1.g154243	AGGCCTTGAGTCAACCACCC	AGGCCTTGAGTCAACCACCCNGG	1	1	2	TATCTTGTGGAAAGGACGAAACACCGAGGCCTTGAGTCAACCACCCGTTTTAGAGCTAGAAATAGCAAGTTAAAAT
1465	CSRP1	10	STJ.hCSRP1.g220428	GGCCTTGAGTCAACCACCC	GGCCTTGAGTCAACCACCCTGG	1	1	2	TATCTTGTGGAAAGGACGAAACACCGGGCCTTGAGTCAACCACCCGTTTTAGAGCTAGAAATAGCAAGTTAAAAT
1465	CSRP1	10	STJ.hCSRP1.g220427	CGAAAGCAGGCCTTATGCC	CGAAAGCAGGCCTTATGCCAGG	1	1	3	TATCTTGTGGAAAGGACGAAACACCGCGAAAGCAGGCCTTATGCCGTTTTAGAGCTAGAAATAGCAAGTTAAAAT
1465	CSRP1	10	STJ.hCSRP1.g15283	GGCAAGAAGTATGGGCCCAA	GGCAAGAAGTATGGGCCCAAAGG	1	1	3	TATCTTGTGGAAAGGACGAAACACCGGGCAAGAAGTATGGGCCCAAGTTTTAGAGCTAGAAATAGCAAGTTAAAAT
3667	IRS1	10	STJ.hIRS1.g109348	ACCGAAGCACTAGATCGCCG	ACCGAAGCACTAGATCGCCGNGG	1	1	1	TATCTTGTGGAAAGGACGAAACACCGACCGAAGCACTAGATCGCCGGTTTTAGAGCTAGAAATAGCAAGTTAAAAT
3667	IRS1	10	STJ.hIRS1.g109347	ACGCTTCTTCGTACTGCGCG	ACGCTTCTTCGTACTGCGCGNGG	1	1	1	TATCTTGTGGAAAGGACGAAACACCGACGCTTCTTCGTACTGCGCGGTTTTAGAGCTAGAAATAGCAAGTTAAAAT
3667	IRS1	10	STJ.hIRS1.g31497	CCGAAGCACTAGATCGCCGT	CCGAAGCACTAGATCGCCGTGGG	1	1	1	TATCTTGTGGAAAGGACGAAACACCGCCGAAGCACTAGATCGCCGTGTTTTAGAGCTAGAAATAGCAAGTTAAAAT
3667	IRS1	10	STJ.hIRS1.g31498	GCCCCCCCCGACGCTCCAAG	GCCCCCCCCGACGCTCCAAGGGG	1	1	1	TATCTTGTGGAAAGGACGAAACACCGGCCCCCCCCGACGCTCCAAGGTTTTAGAGCTAGAAATAGCAAGTTAAAAT
3667	IRS1	10	STJ.hIRS1.g167409	TGCTCAGACCAATAGCCGCC	TGCTCAGACCAATAGCCGCCNGG	1	1	1	TATCTTGTGGAAAGGACGAAACACCGTGCTCAGACCAATAGCCGCCGTTTTAGAGCTAGAAATAGCAAGTTAAAAT
3667	IRS1	10	STJ.hIRS1.g109349	TGGCTTCTCGGACGTGCGCA	TGGCTTCTCGGACGTGCGCANGG	1	1	1	TATCTTGTGGAAAGGACGAAACACCGTGGCTTCTCGGACGTGCGCAGTTTTAGAGCTAGAAATAGCAAGTTAAAAT
3667	IRS1	10	STJ.hIRS1.g167410	TGGGCCGTTCTGCCGTGACG	TGGGCCGTTCTGCCGTGACGNGG	1	1	1	TATCTTGTGGAAAGGACGAAACACCGTGGGCCGTTCTGCCGTGACGGTTTTAGAGCTAGAAATAGCAAGTTAAAAT
3667	IRS1	10	STJ.hIRS1.g31496	ACATGAACATGTCACCAGTG	ACATGAACATGTCACCAGTGGGG	1	1	2	TATCTTGTGGAAAGGACGAAACACCGACATGAACATGTCACCAGTGGTTTTAGAGCTAGAAATAGCAAGTTAAAAT
3667	IRS1	10	STJ.hIRS1.g167411	TCTCGTTCTCGTAGTACTCG	TCTCGTTCTCGTAGTACTCGNGG	1	1	2	TATCTTGTGGAAAGGACGAAACACCGTCTCGTTCTCGTAGTACTCGGTTTTAGAGCTAGAAATAGCAAGTTAAAAT
3667	IRS1	10	STJ.hIRS1.g214618	CTACGAGAACGAGAAGAAG	CTACGAGAACGAGAAGAAGTGG	1	1	4	TATCTTGTGGAAAGGACGAAACACCGCTACGAGAACGAGAAGAAGGTTTTAGAGCTAGAAATAGCAAGTTAAAAT
23162	MAPK8IP3	10	STJ.hMAPK8IP3.g172076	GCATGGGCAGCAGTGACGAG	GCATGGGCAGCAGTGACGAGNGG	1	1	1	TATCTTGTGGAAAGGACGAAACACCGGCATGGGCAGCAGTGACGAGGTTTTAGAGCTAGAAATAGCAAGTTAAAAT
23162	MAPK8IP3	10	STJ.hMAPK8IP3.g37699	CTTGTAGTGGATGTTCACCG	CTTGTAGTGGATGTTCACCGAGG	1	1	1	TATCTTGTGGAAAGGACGAAACACCGCTTGTAGTGGATGTTCACCGGTTTTAGAGCTAGAAATAGCAAGTTAAAAT
23162	MAPK8IP3	10	STJ.hMAPK8IP3.g172074	CTTGCGCTTACCTAGGAGGT	CTTGCGCTTACCTAGGAGGTNGG	1	1	1	TATCTTGTGGAAAGGACGAAACACCGCTTGCGCTTACCTAGGAGGTGTTTTAGAGCTAGAAATAGCAAGTTAAAAT
23162	MAPK8IP3	10	STJ.hMAPK8IP3.g114021	CTGCTCCGGCTCGGTGATGT	CTGCTCCGGCTCGGTGATGTNGG	1	1	1	TATCTTGTGGAAAGGACGAAACACCGCTGCTCCGGCTCGGTGATGTGTTTTAGAGCTAGAAATAGCAAGTTAAAAT
23162	MAPK8IP3	10	STJ.hMAPK8IP3.g114020	CGGCGGCGTGGTGGTGTACC	CGGCGGCGTGGTGGTGTACCNGG	1	1	1	TATCTTGTGGAAAGGACGAAACACCGCGGCGGCGTGGTGGTGTACCGTTTTAGAGCTAGAAATAGCAAGTTAAAAT
23162	MAPK8IP3	10	STJ.hMAPK8IP3.g114022	CCTGTACCATGAGCTGTCGA	CCTGTACCATGAGCTGTCGANGG	1	1	1	TATCTTGTGGAAAGGACGAAACACCGCCTGTACCATGAGCTGTCGAGTTTTAGAGCTAGAAATAGCAAGTTAAAAT
23162	MAPK8IP3	10	STJ.hMAPK8IP3.g37696	ACGGTACGTGCACAGATCGG	ACGGTACGTGCACAGATCGGGGG	1	1	1	TATCTTGTGGAAAGGACGAAACACCGACGGTACGTGCACAGATCGGGTTTTAGAGCTAGAAATAGCAAGTTAAAAT
23162	MAPK8IP3	10	STJ.hMAPK8IP3.g37698	CCTGCAGCTGAGTCCCAACG	CCTGCAGCTGAGTCCCAACGGGG	1	1	2	TATCTTGTGGAAAGGACGAAACACCGCCTGCAGCTGAGTCCCAACGGTTTTAGAGCTAGAAATAGCAAGTTAAAAT
23162	MAPK8IP3	10	STJ.hMAPK8IP3.g37697	CAGGAATGGGCAAAGAAGTG	CAGGAATGGGCAAAGAAGTGGGG	1	1	2	TATCTTGTGGAAAGGACGAAACACCGCAGGAATGGGCAAAGAAGTGGTTTTAGAGCTAGAAATAGCAAGTTAAAAT
23162	MAPK8IP3	10	STJ.hMAPK8IP3.g172075	TATTGACTCCACGCCAGAGC	TATTGACTCCACGCCAGAGCNGG	1	1	2	TATCTTGTGGAAAGGACGAAACACCGTATTGACTCCACGCCAGAGCGTTTTAGAGCTAGAAATAGCAAGTTAAAAT
5339	PLEC	10	STJ.hPLEC.g122783	ACGCCGCACCCCCCACGTGC	ACGCCGCACCCCCCACGTGCNGG	1	1	1	TATCTTGTGGAAAGGACGAAACACCGACGCCGCACCCCCCACGTGCGTTTTAGAGCTAGAAATAGCAAGTTAAAAT
5339	PLEC	10	STJ.hPLEC.g230197	ATCGTGACCAAGCTGCAGA	ATCGTGACCAAGCTGCAGATGG	1	1	1	TATCTTGTGGAAAGGACGAAACACCGATCGTGACCAAGCTGCAGAGTTTTAGAGCTAGAAATAGCAAGTTAAAAT
5339	PLEC	10	STJ.hPLEC.g50530	CACCTGCTTATAGTCGCACA	CACCTGCTTATAGTCGCACACGG	1	1	1	TATCTTGTGGAAAGGACGAAACACCGCACCTGCTTATAGTCGCACAGTTTTAGAGCTAGAAATAGCAAGTTAAAAT
5339	PLEC	10	STJ.hPLEC.g50531	CCGTGCGAGCTCGTCCACCG	CCGTGCGAGCTCGTCCACCGTGG	1	1	1	TATCTTGTGGAAAGGACGAAACACCGCCGTGCGAGCTCGTCCACCGGTTTTAGAGCTAGAAATAGCAAGTTAAAAT
5339	PLEC	10	STJ.hPLEC.g122782	CGGCCCGCTGCCCGACGAGC	CGGCCCGCTGCCCGACGAGCNGG	1	1	1	TATCTTGTGGAAAGGACGAAACACCGCGGCCCGCTGCCCGACGAGCGTTTTAGAGCTAGAAATAGCAAGTTAAAAT
5339	PLEC	10	STJ.hPLEC.g180831	CTTCATCCAGGCCTACGAGG	CTTCATCCAGGCCTACGAGGNGG	1	1	1	TATCTTGTGGAAAGGACGAAACACCGCTTCATCCAGGCCTACGAGGGTTTTAGAGCTAGAAATAGCAAGTTAAAAT
5339	PLEC	10	STJ.hPLEC.g180830	GCTCTTCCGCGAGGGCGTGA	GCTCTTCCGCGAGGGCGTGANGG	1	1	1	TATCTTGTGGAAAGGACGAAACACCGGCTCTTCCGCGAGGGCGTGAGTTTTAGAGCTAGAAATAGCAAGTTAAAAT
5339	PLEC	10	STJ.hPLEC.g180829	TGAGGGAGCTGATCTCGTTC	TGAGGGAGCTGATCTCGTTCNGG	1	1	1	TATCTTGTGGAAAGGACGAAACACCGTGAGGGAGCTGATCTCGTTCGTTTTAGAGCTAGAAATAGCAAGTTAAAAT
5339	PLEC	10	STJ.hPLEC.g122781	TCCCCGATGAAGATCGTGCC	TCCCCGATGAAGATCGTGCCNGG	1	1	1	TATCTTGTGGAAAGGACGAAACACCGTCCCCGATGAAGATCGTGCCGTTTTAGAGCTAGAAATAGCAAGTTAAAAT
5339	PLEC	10	STJ.hPLEC.g50533	TCGAAACGATACCTTCAGAG	TCGAAACGATACCTTCAGAGAGG	1	1	1	TATCTTGTGGAAAGGACGAAACACCGTCGAAACGATACCTTCAGAGGTTTTAGAGCTAGAAATAGCAAGTTAAAAT
10580	SORBS1	10	STJ.hSORBS1.g62793	TACTCGAAACAGCTCCCGTG	TACTCGAAACAGCTCCCGTGAGG	1	1	1	TATCTTGTGGAAAGGACGAAACACCGTACTCGAAACAGCTCCCGTGGTTTTAGAGCTAGAAATAGCAAGTTAAAAT
10580	SORBS1	10	STJ.hSORBS1.g62792	GTGCTCTTGCAACACAATCG	GTGCTCTTGCAACACAATCGAGG	1	1	1	TATCTTGTGGAAAGGACGAAACACCGGTGCTCTTGCAACACAATCGGTTTTAGAGCTAGAAATAGCAAGTTAAAAT
10580	SORBS1	10	STJ.hSORBS1.g131902	CGGCAACACGAAAGCAAACC	CGGCAACACGAAAGCAAACCNGG	1	1	1	TATCTTGTGGAAAGGACGAAACACCGCGGCAACACGAAAGCAAACCGTTTTAGAGCTAGAAATAGCAAGTTAAAAT
10580	SORBS1	10	STJ.hSORBS1.g131903	GGGCTCGCAGGGCTACTGCT	GGGCTCGCAGGGCTACTGCTNGG	1	1	1	TATCTTGTGGAAAGGACGAAACACCGGGGCTCGCAGGGCTACTGCTGTTTTAGAGCTAGAAATAGCAAGTTAAAAT
10580	SORBS1	10	STJ.hSORBS1.g62790	ACCTGGTTAATACTGACAGA	ACCTGGTTAATACTGACAGAGGG	1	1	2	TATCTTGTGGAAAGGACGAAACACCGACCTGGTTAATACTGACAGAGTTTTAGAGCTAGAAATAGCAAGTTAAAAT
10580	SORBS1	10	STJ.hSORBS1.g131904	AGAGGGCTGGGCATTTCCAT	AGAGGGCTGGGCATTTCCATNGG	1	1	2	TATCTTGTGGAAAGGACGAAACACCGAGAGGGCTGGGCATTTCCATGTTTTAGAGCTAGAAATAGCAAGTTAAAAT
10580	SORBS1	10	STJ.hSORBS1.g62791	AGTGAAGAGGGAATCAGACG	AGTGAAGAGGGAATCAGACGGGG	1	1	2	TATCTTGTGGAAAGGACGAAACACCGAGTGAAGAGGGAATCAGACGGTTTTAGAGCTAGAAATAGCAAGTTAAAAT
10580	SORBS1	10	STJ.hSORBS1.g189941	ATGCACACTTCTGTAGCCCT	ATGCACACTTCTGTAGCCCTNGG	1	1	2	TATCTTGTGGAAAGGACGAAACACCGATGCACACTTCTGTAGCCCTGTTTTAGAGCTAGAAATAGCAAGTTAAAAT
10580	SORBS1	10	STJ.hSORBS1.g189943	CTGGTTTGCTTTCGTGTTGC	CTGGTTTGCTTTCGTGTTGCNGG	1	1	3	TATCTTGTGGAAAGGACGAAACACCGCTGGTTTGCTTTCGTGTTGCGTTTTAGAGCTAGAAATAGCAAGTTAAAAT
10580	SORBS1	10	STJ.hSORBS1.g229466	AGTATTAACCAGGTAGAGA	AGTATTAACCAGGTAGAGAGGG	1	1	5	TATCTTGTGGAAAGGACGAAACACCGAGTATTAACCAGGTAGAGAGTTTTAGAGCTAGAAATAGCAAGTTAAAAT
6464	SHC1	10	STJ.hSHC1.g59872	TTACCAATGTAGCTCCCAAG	TTACCAATGTAGCTCCCAAGTGG	1	1	1	TATCTTGTGGAAAGGACGAAACACCGTTACCAATGTAGCTCCCAAGGTTTTAGAGCTAGAAATAGCAAGTTAAAAT
6464	SHC1	10	STJ.hSHC1.g187770	CATGTCTACCACCCCCCCCA	CATGTCTACCACCCCCCCCANGG	1	1	1	TATCTTGTGGAAAGGACGAAACACCGCATGTCTACCACCCCCCCCAGTTTTAGAGCTAGAAATAGCAAGTTAAAAT
6464	SHC1	10	STJ.hSHC1.g202393	CGCGAAGAGCATCTTCGAA	CGCGAAGAGCATCTTCGAAGGG	1	1	1	TATCTTGTGGAAAGGACGAAACACCGCGCGAAGAGCATCTTCGAAGTTTTAGAGCTAGAAATAGCAAGTTAAAAT
6464	SHC1	10	STJ.hSHC1.g59873	TTTGTCAATAAGCCCACGCG	TTTGTCAATAAGCCCACGCGGGG	1	1	2	TATCTTGTGGAAAGGACGAAACACCGTTTGTCAATAAGCCCACGCGGTTTTAGAGCTAGAAATAGCAAGTTAAAAT
6464	SHC1	10	STJ.hSHC1.g187771	GGCAACATAGGCGACATACT	GGCAACATAGGCGACATACTNGG	1	1	2	TATCTTGTGGAAAGGACGAAACACCGGGCAACATAGGCGACATACTGTTTTAGAGCTAGAAATAGCAAGTTAAAAT
6464	SHC1	10	STJ.hSHC1.g202394	GCAACATAGGCGACATACT	GCAACATAGGCGACATACTCGG	1	1	2	TATCTTGTGGAAAGGACGAAACACCGGCAACATAGGCGACATACTGTTTTAGAGCTAGAAATAGCAAGTTAAAAT
6464	SHC1	10	STJ.hSHC1.g129729	CCTCCAGTCAATGCGTGCCC	CCTCCAGTCAATGCGTGCCCNGG	1	1	2	TATCTTGTGGAAAGGACGAAACACCGCCTCCAGTCAATGCGTGCCCGTTTTAGAGCTAGAAATAGCAAGTTAAAAT
6464	SHC1	10	STJ.hSHC1.g187772	CCCTTCATACCTGGACAGGG	CCCTTCATACCTGGACAGGGNGG	1	1	2	TATCTTGTGGAAAGGACGAAACACCGCCCTTCATACCTGGACAGGGGTTTTAGAGCTAGAAATAGCAAGTTAAAAT
6464	SHC1	10	STJ.hSHC1.g59871	CCAGGGCACGCATTGACTGG	CCAGGGCACGCATTGACTGGAGG	1	1	2	TATCTTGTGGAAAGGACGAAACACCGCCAGGGCACGCATTGACTGGGTTTTAGAGCTAGAAATAGCAAGTTAAAAT
6464	SHC1	10	STJ.hSHC1.g129728	AGTCCAGGGCACGCATTGAC	AGTCCAGGGCACGCATTGACNGG	1	1	2	TATCTTGTGGAAAGGACGAAACACCGAGTCCAGGGCACGCATTGACGTTTTAGAGCTAGAAATAGCAAGTTAAAAT
8736	MYOM1	10	STJ.hMYOM1.g174672	AAATTTGCCCAGTGACTACA	AAATTTGCCCAGTGACTACANGG	1	1	1	TATCTTGTGGAAAGGACGAAACACCGAAATTTGCCCAGTGACTACAGTTTTAGAGCTAGAAATAGCAAGTTAAAAT
8736	MYOM1	10	STJ.hMYOM1.g116617	ATGGGAGGAGCCATAATCGT	ATGGGAGGAGCCATAATCGTNGG	1	1	1	TATCTTGTGGAAAGGACGAAACACCGATGGGAGGAGCCATAATCGTGTTTTAGAGCTAGAAATAGCAAGTTAAAAT
8736	MYOM1	10	STJ.hMYOM1.g221379	CGCTCCGCCGTCTACACCC	CGCTCCGCCGTCTACACCCAGG	1	1	1	TATCTTGTGGAAAGGACGAAACACCGCGCTCCGCCGTCTACACCCGTTTTAGAGCTAGAAATAGCAAGTTAAAAT
8736	MYOM1	10	STJ.hMYOM1.g41234	CTATTATGTGAACTATCGCG	CTATTATGTGAACTATCGCGAGG	1	1	1	TATCTTGTGGAAAGGACGAAACACCGCTATTATGTGAACTATCGCGGTTTTAGAGCTAGAAATAGCAAGTTAAAAT
8736	MYOM1	10	STJ.hMYOM1.g116619	GGCCACATCCGCTCTTCAAC	GGCCACATCCGCTCTTCAACNGG	1	1	1	TATCTTGTGGAAAGGACGAAACACCGGGCCACATCCGCTCTTCAACGTTTTAGAGCTAGAAATAGCAAGTTAAAAT
8736	MYOM1	10	STJ.hMYOM1.g41237	GGCCAGAACCTCGTGTCACG	GGCCAGAACCTCGTGTCACGTGG	1	1	1	TATCTTGTGGAAAGGACGAAACACCGGGCCAGAACCTCGTGTCACGGTTTTAGAGCTAGAAATAGCAAGTTAAAAT
8736	MYOM1	10	STJ.hMYOM1.g116618	TGATCTCAGCTACCGCAACA	TGATCTCAGCTACCGCAACANGG	1	1	1	TATCTTGTGGAAAGGACGAAACACCGTGATCTCAGCTACCGCAACAGTTTTAGAGCTAGAAATAGCAAGTTAAAAT
8736	MYOM1	10	STJ.hMYOM1.g174670	TTTAGTCAAAAGCATGTCAG	TTTAGTCAAAAGCATGTCAGNGG	1	1	1	TATCTTGTGGAAAGGACGAAACACCGTTTAGTCAAAAGCATGTCAGGTTTTAGAGCTAGAAATAGCAAGTTAAAAT
8736	MYOM1	10	STJ.hMYOM1.g174671	ATAATCATCTAACAGCAGAC	ATAATCATCTAACAGCAGACNGG	1	1	2	TATCTTGTGGAAAGGACGAAACACCGATAATCATCTAACAGCAGACGTTTTAGAGCTAGAAATAGCAAGTTAAAAT
8736	MYOM1	10	STJ.hMYOM1.g41235	CTCCCACGAAACTACCACTG	CTCCCACGAAACTACCACTGAGG	1	1	2	TATCTTGTGGAAAGGACGAAACACCGCTCCCACGAAACTACCACTGGTTTTAGAGCTAGAAATAGCAAGTTAAAAT
10103	TSPAN1	10	STJ.hTSPAN1.g70458	GGTTTCACACACCGTCACGA	GGTTTCACACACCGTCACGAGGG	1	1	1	TATCTTGTGGAAAGGACGAAACACCGGGTTTCACACACCGTCACGAGTTTTAGAGCTAGAAATAGCAAGTTAAAAT
10103	TSPAN1	10	STJ.hTSPAN1.g195651	CAACCTTACCCCTTTCATGG	CAACCTTACCCCTTTCATGGNGG	1	1	1	TATCTTGTGGAAAGGACGAAACACCGCAACCTTACCCCTTTCATGGGTTTTAGAGCTAGAAATAGCAAGTTAAAAT
10103	TSPAN1	10	STJ.hTSPAN1.g137620	CCTCATCGCAGCCGGCGTTG	CCTCATCGCAGCCGGCGTTGNGG	1	1	1	TATCTTGTGGAAAGGACGAAACACCGCCTCATCGCAGCCGGCGTTGGTTTTAGAGCTAGAAATAGCAAGTTAAAAT
10103	TSPAN1	10	STJ.hTSPAN1.g137621	GAGCAAGTGTGCCCTCGTGA	GAGCAAGTGTGCCCTCGTGANGG	1	1	1	TATCTTGTGGAAAGGACGAAACACCGGAGCAAGTGTGCCCTCGTGAGTTTTAGAGCTAGAAATAGCAAGTTAAAAT
10103	TSPAN1	10	STJ.hTSPAN1.g70459	TGCATGGCACTGGACGACAG	TGCATGGCACTGGACGACAGTGG	1	1	2	TATCTTGTGGAAAGGACGAAACACCGTGCATGGCACTGGACGACAGGTTTTAGAGCTAGAAATAGCAAGTTAAAAT
10103	TSPAN1	10	STJ.hTSPAN1.g195650	TGAGCACTTCCTGACGTTGC	TGAGCACTTCCTGACGTTGCNGG	1	1	2	TATCTTGTGGAAAGGACGAAACACCGTGAGCACTTCCTGACGTTGCGTTTTAGAGCTAGAAATAGCAAGTTAAAAT
10103	TSPAN1	10	STJ.hTSPAN1.g137622	CACCATTGTGGTGTACACCA	CACCATTGTGGTGTACACCANGG	1	1	2	TATCTTGTGGAAAGGACGAAACACCGCACCATTGTGGTGTACACCAGTTTTAGAGCTAGAAATAGCAAGTTAAAAT
10103	TSPAN1	10	STJ.hTSPAN1.g217241	CATCCTTTCTGAAGATCTT	CATCCTTTCTGAAGATCTTCGG	1	1	2	TATCTTGTGGAAAGGACGAAACACCGCATCCTTTCTGAAGATCTTGTTTTAGAGCTAGAAATAGCAAGTTAAAAT
10103	TSPAN1	10	STJ.hTSPAN1.g70456	AAGAGCAAAGACCACAACGC	AAGAGCAAAGACCACAACGCCGG	1	1	3	TATCTTGTGGAAAGGACGAAACACCGAAGAGCAAAGACCACAACGCGTTTTAGAGCTAGAAATAGCAAGTTAAAAT
10103	TSPAN1	10	STJ.hTSPAN1.g195652	CCTCCTCATCTTCATTGCTG	CCTCCTCATCTTCATTGCTGNGG	1	1	4	TATCTTGTGGAAAGGACGAAACACCGCCTCCTCATCTTCATTGCTGGTTTTAGAGCTAGAAATAGCAAGTTAAAAT
10376	TUBA1B	10	STJ.hTUBA1B.g137975	GCGCTGGCAAGCACGTGCCC	GCGCTGGCAAGCACGTGCCCNGG	1	1	8	TATCTTGTGGAAAGGACGAAACACCGGCGCTGGCAAGCACGTGCCCGTTTTAGAGCTAGAAATAGCAAGTTAAAAT
10376	TUBA1B	10	STJ.hTUBA1B.g137976	TTCAGAGGCCCGTGAAGATA	TTCAGAGGCCCGTGAAGATANGG	1	2	4	TATCTTGTGGAAAGGACGAAACACCGTTCAGAGGCCCGTGAAGATAGTTTTAGAGCTAGAAATAGCAAGTTAAAAT
10376	TUBA1B	10	STJ.hTUBA1B.g196006	AGCGCCCGTCTCACTGAAGA	AGCGCCCGTCTCACTGAAGANGG	1	2	6	TATCTTGTGGAAAGGACGAAACACCGAGCGCCCGTCTCACTGAAGAGTTTTAGAGCTAGAAATAGCAAGTTAAAAT
10376	TUBA1B	10	STJ.hTUBA1B.g196004	CCTCCAGATGAAGTTCGCAC	CCTCCAGATGAAGTTCGCACNGG	1	3	3	TATCTTGTGGAAAGGACGAAACACCGCCTCCAGATGAAGTTCGCACGTTTTAGAGCTAGAAATAGCAAGTTAAAAT
10376	TUBA1B	10	STJ.hTUBA1B.g196005	TGCTTACCAGCTTGCGAATT	TGCTTACCAGCTTGCGAATTNGG	1	3	4	TATCTTGTGGAAAGGACGAAACACCGTGCTTACCAGCTTGCGAATTGTTTTAGAGCTAGAAATAGCAAGTTAAAAT
10376	TUBA1B	10	STJ.hTUBA1B.g137974	CTGAGAGACGTTCCATGAGC	CTGAGAGACGTTCCATGAGCNGG	1	3	5	TATCTTGTGGAAAGGACGAAACACCGCTGAGAGACGTTCCATGAGCGTTTTAGAGCTAGAAATAGCAAGTTAAAAT
10376	TUBA1B	10	STJ.hTUBA1B.g70931	TGCGAATTCGGTCCAACACA	TGCGAATTCGGTCCAACACAAGG	2	4	4	TATCTTGTGGAAAGGACGAAACACCGTGCGAATTCGGTCCAACACAGTTTTAGAGCTAGAAATAGCAAGTTAAAAT
10376	TUBA1B	10	STJ.hTUBA1B.g70928	AAGTCTACAAACACAGCCCG	AAGTCTACAAACACAGCCCGGGG	2	4	5	TATCTTGTGGAAAGGACGAAACACCGAAGTCTACAAACACAGCCCGGTTTTAGAGCTAGAAATAGCAAGTTAAAAT
10376	TUBA1B	10	STJ.hTUBA1B.g70929	CCAGAGGGAAGTGGATGCGG	CCAGAGGGAAGTGGATGCGGGGG	2	7	11	TATCTTGTGGAAAGGACGAAACACCGCCAGAGGGAAGTGGATGCGGGTTTTAGAGCTAGAAATAGCAAGTTAAAAT
10376	TUBA1B	10	STJ.hTUBA1B.g70930	CTGTGATGAGCTGCTCAGGG	CTGTGATGAGCTGCTCAGGGTGG	5	6	14	TATCTTGTGGAAAGGACGAAACACCGCTGTGATGAGCTGCTCAGGGGTTTTAGAGCTAGAAATAGCAAGTTAAAAT
7431	VIM	10	STJ.hVIM.g197414	AAACCTGTCTGAAAGATTGC	AAACCTGTCTGAAAGATTGCNGG	1	1	1	TATCTTGTGGAAAGGACGAAACACCGAAACCTGTCTGAAAGATTGCGTTTTAGAGCTAGAAATAGCAAGTTAAAAT
7431	VIM	10	STJ.hVIM.g72812	ACAGCATGTCCAAATCGATG	ACAGCATGTCCAAATCGATGTGG	1	1	1	TATCTTGTGGAAAGGACGAAACACCGACAGCATGTCCAAATCGATGGTTTTAGAGCTAGAAATAGCAAGTTAAAAT
7431	VIM	10	STJ.hVIM.g139384	ATTGCTGACGTACGTCACGC	ATTGCTGACGTACGTCACGCNGG	1	1	1	TATCTTGTGGAAAGGACGAAACACCGATTGCTGACGTACGTCACGCGTTTTAGAGCTAGAAATAGCAAGTTAAAAT
7431	VIM	10	STJ.hVIM.g72813	CAACGACAAAGCCCGCGTCG	CAACGACAAAGCCCGCGTCGAGG	1	1	1	TATCTTGTGGAAAGGACGAAACACCGCAACGACAAAGCCCGCGTCGGTTTTAGAGCTAGAAATAGCAAGTTAAAAT
7431	VIM	10	STJ.hVIM.g139386	CGCGTGGCATACACGCCGCC	CGCGTGGCATACACGCCGCCNGG	1	1	1	TATCTTGTGGAAAGGACGAAACACCGCGCGTGGCATACACGCCGCCGTTTTAGAGCTAGAAATAGCAAGTTAAAAT
7431	VIM	10	STJ.hVIM.g72814	TCCGGTTGGCAGCCTCAGAG	TCCGGTTGGCAGCCTCAGAGAGG	1	1	1	TATCTTGTGGAAAGGACGAAACACCGTCCGGTTGGCAGCCTCAGAGGTTTTAGAGCTAGAAATAGCAAGTTAAAAT
7431	VIM	10	STJ.hVIM.g197413	TGGAAACATCCACATCGATT	TGGAAACATCCACATCGATTNGG	1	1	1	TATCTTGTGGAAAGGACGAAACACCGTGGAAACATCCACATCGATTGTTTTAGAGCTAGAAATAGCAAGTTAAAAT
7431	VIM	10	STJ.hVIM.g197415	CACCCTGCAATCTTTCAGAC	CACCCTGCAATCTTTCAGACNGG	1	1	2	TATCTTGTGGAAAGGACGAAACACCGCACCCTGCAATCTTTCAGACGTTTTAGAGCTAGAAATAGCAAGTTAAAAT
7431	VIM	10	STJ.hVIM.g72815	TCTTGACCTTGAACGCAAAG	TCTTGACCTTGAACGCAAAGTGG	1	1	2	TATCTTGTGGAAAGGACGAAACACCGTCTTGACCTTGAACGCAAAGGTTTTAGAGCTAGAAATAGCAAGTTAAAAT
7431	VIM	10	STJ.hVIM.g208668	AGATTCCACTTTGCGTTCA	AGATTCCACTTTGCGTTCAAGG	1	1	3	TATCTTGTGGAAAGGACGAAACACCGAGATTCCACTTTGCGTTCAGTTTTAGAGCTAGAAATAGCAAGTTAAAAT
81858	SHARPIN	10	STJ.hSHARPIN.g187763	ATCAATGCCCCAGACCGCCC	ATCAATGCCCCAGACCGCCCNGG	1	1	1	TATCTTGTGGAAAGGACGAAACACCGATCAATGCCCCAGACCGCCCGTTTTAGAGCTAGAAATAGCAAGTTAAAAT
81858	SHARPIN	10	STJ.hSHARPIN.g129720	ATCCTGCCGAACCCCGTAAG	ATCCTGCCGAACCCCGTAAGNGG	1	1	1	TATCTTGTGGAAAGGACGAAACACCGATCCTGCCGAACCCCGTAAGGTTTTAGAGCTAGAAATAGCAAGTTAAAAT
81858	SHARPIN	10	STJ.hSHARPIN.g59858	CCTAGTCCGAGGTGCCACCG	CCTAGTCCGAGGTGCCACCGTGG	1	1	1	TATCTTGTGGAAAGGACGAAACACCGCCTAGTCCGAGGTGCCACCGGTTTTAGAGCTAGAAATAGCAAGTTAAAAT
81858	SHARPIN	10	STJ.hSHARPIN.g129721	CGGTGGGCAGTCCTAGTCCG	CGGTGGGCAGTCCTAGTCCGNGG	1	1	1	TATCTTGTGGAAAGGACGAAACACCGCGGTGGGCAGTCCTAGTCCGGTTTTAGAGCTAGAAATAGCAAGTTAAAAT
81858	SHARPIN	10	STJ.hSHARPIN.g59859	CTGGCCCGGGCTATTGCAGG	CTGGCCCGGGCTATTGCAGGTGG	1	1	1	TATCTTGTGGAAAGGACGAAACACCGCTGGCCCGGGCTATTGCAGGGTTTTAGAGCTAGAAATAGCAAGTTAAAAT
81858	SHARPIN	10	STJ.hSHARPIN.g187761	GCGGTCTGGGGCATTGATGA	GCGGTCTGGGGCATTGATGANGG	1	1	1	TATCTTGTGGAAAGGACGAAACACCGGCGGTCTGGGGCATTGATGAGTTTTAGAGCTAGAAATAGCAAGTTAAAAT
81858	SHARPIN	10	STJ.hSHARPIN.g59860	GCTCTTGGCTGTGCACGCCG	GCTCTTGGCTGTGCACGCCGCGG	1	1	1	TATCTTGTGGAAAGGACGAAACACCGGCTCTTGGCTGTGCACGCCGGTTTTAGAGCTAGAAATAGCAAGTTAAAAT
81858	SHARPIN	10	STJ.hSHARPIN.g129719	TCCGATGACCCAGCGTTGCA	TCCGATGACCCAGCGTTGCANGG	1	1	1	TATCTTGTGGAAAGGACGAAACACCGTCCGATGACCCAGCGTTGCAGTTTTAGAGCTAGAAATAGCAAGTTAAAAT
81858	SHARPIN	10	STJ.hSHARPIN.g187762	GTGGAGGCTGTAGCTCGTGC	GTGGAGGCTGTAGCTCGTGCNGG	1	1	1	TATCTTGTGGAAAGGACGAAACACCGGTGGAGGCTGTAGCTCGTGCGTTTTAGAGCTAGAAATAGCAAGTTAAAAT
81858	SHARPIN	10	STJ.hSHARPIN.g59861	TCAGTTTCCTACACCATCCG	TCAGTTTCCTACACCATCCGAGG	1	1	2	TATCTTGTGGAAAGGACGAAACACCGTCAGTTTCCTACACCATCCGGTTTTAGAGCTAGAAATAGCAAGTTAAAAT
2170	FABP3	10	STJ.hFABP3.g94357	AATTAGCTCCCGCACAAGTG	AATTAGCTCCCGCACAAGTGNGG	1	1	1	TATCTTGTGGAAAGGACGAAACACCGAATTAGCTCCCGCACAAGTGGTTTTAGAGCTAGAAATAGCAAGTTAAAAT
2170	FABP3	10	STJ.hFABP3.g94356	CACTATGGTGGACGCTTTCC	CACTATGGTGGACGCTTTCCNGG	1	1	1	TATCTTGTGGAAAGGACGAAACACCGCACTATGGTGGACGCTTTCCGTTTTAGAGCTAGAAATAGCAAGTTAAAAT
2170	FABP3	10	STJ.hFABP3.g94358	CTTGCTGTCCACTAGCTTCC	CTTGCTGTCCACTAGCTTCCNGG	1	1	1	TATCTTGTGGAAAGGACGAAACACCGCTTGCTGTCCACTAGCTTCCGTTTTAGAGCTAGAAATAGCAAGTTAAAAT
2170	FABP3	10	STJ.hFABP3.g159718	GAGTGCAAACTGCAGTGCCG	GAGTGCAAACTGCAGTGCCGNGG	1	1	1	TATCTTGTGGAAAGGACGAAACACCGGAGTGCAAACTGCAGTGCCGGTTTTAGAGCTAGAAATAGCAAGTTAAAAT
2170	FABP3	10	STJ.hFABP3.g159717	GGCAAGAGACCACACTTGTG	GGCAAGAGACCACACTTGTGNGG	1	1	1	TATCTTGTGGAAAGGACGAAACACCGGGCAAGAGACCACACTTGTGGTTTTAGAGCTAGAAATAGCAAGTTAAAAT
2170	FABP3	10	STJ.hFABP3.g159719	ATGAGACAACAGCAGATGAC	ATGAGACAACAGCAGATGACNGG	1	1	2	TATCTTGTGGAAAGGACGAAACACCGATGAGACAACAGCAGATGACGTTTTAGAGCTAGAAATAGCAAGTTAAAAT
2170	FABP3	10	STJ.hFABP3.g21275	TGTGGTAGGCTTGGTCATGC	TGTGGTAGGCTTGGTCATGCTGG	1	1	2	TATCTTGTGGAAAGGACGAAACACCGTGTGGTAGGCTTGGTCATGCGTTTTAGAGCTAGAAATAGCAAGTTAAAAT
2170	FABP3	10	STJ.hFABP3.g21272	AGAGATCAGCTTTAAGTTGG	AGAGATCAGCTTTAAGTTGGGGG	1	1	3	TATCTTGTGGAAAGGACGAAACACCGAGAGATCAGCTTTAAGTTGGGTTTTAGAGCTAGAAATAGCAAGTTAAAAT
2170	FABP3	10	STJ.hFABP3.g21273	CCTGGGCACCTGGAAGCTAG	CCTGGGCACCTGGAAGCTAGTGG	1	1	3	TATCTTGTGGAAAGGACGAAACACCGCCTGGGCACCTGGAAGCTAGGTTTTAGAGCTAGAAATAGCAAGTTAAAAT
2170	FABP3	10	STJ.hFABP3.g21274	GATGACTACATGAAGTCACT	GATGACTACATGAAGTCACTCGG	1	1	4	TATCTTGTGGAAAGGACGAAACACCGGATGACTACATGAAGTCACTGTTTTAGAGCTAGAAATAGCAAGTTAAAAT
11188	NISCH	10	STJ.hNISCH.g225682	TTCCGCCCAAAAAGATAAT	TTCCGCCCAAAAAGATAATTGG	1	1	1	TATCTTGTGGAAAGGACGAAACACCGTTCCGCCCAAAAAGATAATGTTTTAGAGCTAGAAATAGCAAGTTAAAAT
11188	NISCH	10	STJ.hNISCH.g42713	GTTGCCTGAGTAGTCCCCGG	GTTGCCTGAGTAGTCCCCGGCGG	1	1	1	TATCTTGTGGAAAGGACGAAACACCGGTTGCCTGAGTAGTCCCCGGGTTTTAGAGCTAGAAATAGCAAGTTAAAAT
11188	NISCH	10	STJ.hNISCH.g117710	GGAGATAAATGGCATCACCG	GGAGATAAATGGCATCACCGNGG	1	1	1	TATCTTGTGGAAAGGACGAAACACCGGGAGATAAATGGCATCACCGGTTTTAGAGCTAGAAATAGCAAGTTAAAAT
11188	NISCH	10	STJ.hNISCH.g117709	GGAAAGCCCACGTGCGCCAG	GGAAAGCCCACGTGCGCCAGNGG	1	1	1	TATCTTGTGGAAAGGACGAAACACCGGGAAAGCCCACGTGCGCCAGGTTTTAGAGCTAGAAATAGCAAGTTAAAAT
11188	NISCH	10	STJ.hNISCH.g117708	GCCGGCGAGGTCTTTGCCAT	GCCGGCGAGGTCTTTGCCATNGG	1	1	1	TATCTTGTGGAAAGGACGAAACACCGGCCGGCGAGGTCTTTGCCATGTTTTAGAGCTAGAAATAGCAAGTTAAAAT
11188	NISCH	10	STJ.hNISCH.g175761	CTTCCGCCCAAAAAGATAAT	CTTCCGCCCAAAAAGATAATNGG	1	1	1	TATCTTGTGGAAAGGACGAAACACCGCTTCCGCCCAAAAAGATAATGTTTTAGAGCTAGAAATAGCAAGTTAAAAT
11188	NISCH	10	STJ.hNISCH.g175762	CTTCCATGACCTGCATGAAA	CTTCCATGACCTGCATGAAANGG	1	1	1	TATCTTGTGGAAAGGACGAAACACCGCTTCCATGACCTGCATGAAAGTTTTAGAGCTAGAAATAGCAAGTTAAAAT
11188	NISCH	10	STJ.hNISCH.g42712	ATATTGATAGGTCGAACGGC	ATATTGATAGGTCGAACGGCAGG	1	1	1	TATCTTGTGGAAAGGACGAAACACCGATATTGATAGGTCGAACGGCGTTTTAGAGCTAGAAATAGCAAGTTAAAAT
11188	NISCH	10	STJ.hNISCH.g42710	AACTCGGTGAGGTCGCCATG	AACTCGGTGAGGTCGCCATGCGG	1	1	1	TATCTTGTGGAAAGGACGAAACACCGAACTCGGTGAGGTCGCCATGGTTTTAGAGCTAGAAATAGCAAGTTAAAAT
11188	NISCH	10	STJ.hNISCH.g175760	AGTACTCTGGGGGTCACGCC	AGTACTCTGGGGGTCACGCCNGG	1	1	2	TATCTTGTGGAAAGGACGAAACACCGAGTACTCTGGGGGTCACGCCGTTTTAGAGCTAGAAATAGCAAGTTAAAAT
10519	CIB1	10	STJ.hCIB1.g87123	AAGGCTGAGAATCTGCTCGA	AAGGCTGAGAATCTGCTCGANGG	1	1	1	TATCTTGTGGAAAGGACGAAACACCGAAGGCTGAGAATCTGCTCGAGTTTTAGAGCTAGAAATAGCAAGTTAAAAT
10519	CIB1	10	STJ.hCIB1.g209154	ATTCGCTCCTTGAAGGGGT	ATTCGCTCCTTGAAGGGGTTGG	1	1	1	TATCTTGTGGAAAGGACGAAACACCGATTCGCTCCTTGAAGGGGTGTTTTAGAGCTAGAAATAGCAAGTTAAAAT
10519	CIB1	10	STJ.hCIB1.g152496	CATTATGCCTTCCGCATCTT	CATTATGCCTTCCGCATCTTNGG	1	1	1	TATCTTGTGGAAAGGACGAAACACCGCATTATGCCTTCCGCATCTTGTTTTAGAGCTAGAAATAGCAAGTTAAAAT
10519	CIB1	10	STJ.hCIB1.g12921	CTTCAAGGAGCGAATCTGCA	CTTCAAGGAGCGAATCTGCAGGG	1	1	1	TATCTTGTGGAAAGGACGAAACACCGCTTCAAGGAGCGAATCTGCAGTTTTAGAGCTAGAAATAGCAAGTTAAAAT
10519	CIB1	10	STJ.hCIB1.g87122	CTTGACGTTCCTGACGAAGC	CTTGACGTTCCTGACGAAGCNGG	1	1	1	TATCTTGTGGAAAGGACGAAACACCGCTTGACGTTCCTGACGAAGCGTTTTAGAGCTAGAAATAGCAAGTTAAAAT
10519	CIB1	10	STJ.hCIB1.g152497	GCAGCTCACAAAACCGCCTG	GCAGCTCACAAAACCGCCTGNGG	1	1	1	TATCTTGTGGAAAGGACGAAACACCGGCAGCTCACAAAACCGCCTGGTTTTAGAGCTAGAAATAGCAAGTTAAAAT
10519	CIB1	10	STJ.hCIB1.g12922	GGAGCGTGGAGTCGTCACTT	GGAGCGTGGAGTCGTCACTTCGG	1	1	1	TATCTTGTGGAAAGGACGAAACACCGGGAGCGTGGAGTCGTCACTTGTTTTAGAGCTAGAAATAGCAAGTTAAAAT
10519	CIB1	10	STJ.hCIB1.g12923	GTTCTCACCAAAGATGCGGA	GTTCTCACCAAAGATGCGGAAGG	1	1	1	TATCTTGTGGAAAGGACGAAACACCGGTTCTCACCAAAGATGCGGAGTTTTAGAGCTAGAAATAGCAAGTTAAAAT
10519	CIB1	10	STJ.hCIB1.g12924	TTCAAGGCAGCACTTACAGG	TTCAAGGCAGCACTTACAGGAGG	1	1	2	TATCTTGTGGAAAGGACGAAACACCGTTCAAGGCAGCACTTACAGGGTTTTAGAGCTAGAAATAGCAAGTTAAAAT
10519	CIB1	10	STJ.hCIB1.g152498	CTGTCATACCTGGCAAAGTC	CTGTCATACCTGGCAAAGTCNGG	1	1	3	TATCTTGTGGAAAGGACGAAACACCGCTGTCATACCTGGCAAAGTCGTTTTAGAGCTAGAAATAGCAAGTTAAAAT
10518	CIB2	10	STJ.hCIB2.g12925	ACCTCGTCCCAATGGACTAC	ACCTCGTCCCAATGGACTACAGG	1	1	1	TATCTTGTGGAAAGGACGAAACACCGACCTCGTCCCAATGGACTACGTTTTAGAGCTAGAAATAGCAAGTTAAAAT
10518	CIB2	10	STJ.hCIB2.g12926	CCACAAAGTCGTTGAAAGTG	CCACAAAGTCGTTGAAAGTGAGG	1	1	1	TATCTTGTGGAAAGGACGAAACACCGCCACAAAGTCGTTGAAAGTGGTTTTAGAGCTAGAAATAGCAAGTTAAAAT
10518	CIB2	10	STJ.hCIB2.g152501	CTGCACCTTCTTCAATAAGA	CTGCACCTTCTTCAATAAGANGG	1	1	1	TATCTTGTGGAAAGGACGAAACACCGCTGCACCTTCTTCAATAAGAGTTTTAGAGCTAGAAATAGCAAGTTAAAAT
10518	CIB2	10	STJ.hCIB2.g87125	GCATTCGCGATTCTATGAGC	GCATTCGCGATTCTATGAGCNGG	1	1	1	TATCTTGTGGAAAGGACGAAACACCGGCATTCGCGATTCTATGAGCGTTTTAGAGCTAGAAATAGCAAGTTAAAAT
10518	CIB2	10	STJ.hCIB2.g152499	GGTGGTGCTTGTGTGCGACA	GGTGGTGCTTGTGTGCGACANGG	1	1	1	TATCTTGTGGAAAGGACGAAACACCGGGTGGTGCTTGTGTGCGACAGTTTTAGAGCTAGAAATAGCAAGTTAAAAT
10518	CIB2	10	STJ.hCIB2.g87127	GTAGTTGTCTAGCTGCTCTT	GTAGTTGTCTAGCTGCTCTTNGG	1	1	1	TATCTTGTGGAAAGGACGAAACACCGGTAGTTGTCTAGCTGCTCTTGTTTTAGAGCTAGAAATAGCAAGTTAAAAT
10518	CIB2	10	STJ.hCIB2.g152500	CCAGCTCTGACTTAGTGAGC	CCAGCTCTGACTTAGTGAGCNGG	1	1	2	TATCTTGTGGAAAGGACGAAACACCGCCAGCTCTGACTTAGTGAGCGTTTTAGAGCTAGAAATAGCAAGTTAAAAT
10518	CIB2	10	STJ.hCIB2.g12927	CGAGAAGCCACACTTACTTG	CGAGAAGCCACACTTACTTGAGG	1	1	2	TATCTTGTGGAAAGGACGAAACACCGCGAGAAGCCACACTTACTTGGTTTTAGAGCTAGAAATAGCAAGTTAAAAT
10518	CIB2	10	STJ.hCIB2.g12928	TCCCTTCAAAGAAAGGATCG	TCCCTTCAAAGAAAGGATCGTGG	1	1	3	TATCTTGTGGAAAGGACGAAACACCGTCCCTTCAAAGAAAGGATCGGTTTTAGAGCTAGAAATAGCAAGTTAAAAT
80725	SRCIN1	10	STJ.hSRCIN1.g132664	ATGGGGAACGCTCCGTCCCA	ATGGGGAACGCTCCGTCCCANGG	1	1	1	TATCTTGTGGAAAGGACGAAACACCGATGGGGAACGCTCCGTCCCAGTTTTAGAGCTAGAAATAGCAAGTTAAAAT
80725	SRCIN1	10	STJ.hSRCIN1.g63780	CATCTGCAGCCGGCTAACGG	CATCTGCAGCCGGCTAACGGCGG	1	1	1	TATCTTGTGGAAAGGACGAAACACCGCATCTGCAGCCGGCTAACGGGTTTTAGAGCTAGAAATAGCAAGTTAAAAT
80725	SRCIN1	10	STJ.hSRCIN1.g190700	CGACATGGTCTCCAGCGACT	CGACATGGTCTCCAGCGACTNGG	1	1	1	TATCTTGTGGAAAGGACGAAACACCGCGACATGGTCTCCAGCGACTGTTTTAGAGCTAGAAATAGCAAGTTAAAAT
80725	SRCIN1	10	STJ.hSRCIN1.g132663	CGCATCGTCCGCAGACAGCA	CGCATCGTCCGCAGACAGCANGG	1	1	1	TATCTTGTGGAAAGGACGAAACACCGCGCATCGTCCGCAGACAGCAGTTTTAGAGCTAGAAATAGCAAGTTAAAAT
80725	SRCIN1	10	STJ.hSRCIN1.g190702	CGGAGTACCCGCGGGAGTAC	CGGAGTACCCGCGGGAGTACNGG	1	1	1	TATCTTGTGGAAAGGACGAAACACCGCGGAGTACCCGCGGGAGTACGTTTTAGAGCTAGAAATAGCAAGTTAAAAT
80725	SRCIN1	10	STJ.hSRCIN1.g63781	GCCGGCGGCCTCTACAAGCG	GCCGGCGGCCTCTACAAGCGCGG	1	1	1	TATCTTGTGGAAAGGACGAAACACCGGCCGGCGGCCTCTACAAGCGGTTTTAGAGCTAGAAATAGCAAGTTAAAAT
80725	SRCIN1	10	STJ.hSRCIN1.g63782	GCGCGTGCACATCACGCACG	GCGCGTGCACATCACGCACGAGG	1	1	1	TATCTTGTGGAAAGGACGAAACACCGGCGCGTGCACATCACGCACGGTTTTAGAGCTAGAAATAGCAAGTTAAAAT
80725	SRCIN1	10	STJ.hSRCIN1.g63783	GCTGCGCTATCTCAACGACG	GCTGCGCTATCTCAACGACGAGG	1	1	1	TATCTTGTGGAAAGGACGAAACACCGGCTGCGCTATCTCAACGACGGTTTTAGAGCTAGAAATAGCAAGTTAAAAT
[truncated: 1,118 more rows]
